# Supplementary material for: Single-nucleus profiling reveals a core disease signature and cell type–specific vulnerabilities in early Rett syndrome
Source: Sci Adv. 2026 Jun 10;12(24):eaeb4265. doi: 10.1126/sciadv.aeb4265 (PMC13251834; doi:10.1126/sciadv.aeb4265)
Supplement: Supplementary file 2 — Tables S1 to S8 [file sciadv.aeb4265_tables_s1_to_s8.zip]

Archive with 19 entries (18 files):
- supplemental_tables_2Rev/
- supplemental_tables_2Rev/2_supplemental_table_cluster_markers.xlsx
- __MACOSX/supplemental_tables_2Rev/._2_supplemental_table_cluster_markers.xlsx
- supplemental_tables_2Rev/3_supplemental_table_cell_number.xlsx
- __MACOSX/supplemental_tables_2Rev/._3_supplemental_table_cell_number.xlsx
- supplemental_tables_2Rev/~$5_supplemental_table_hypergeometric_NULL_HET.xlsx
- __MACOSX/supplemental_tables_2Rev/._~$5_supplemental_table_hypergeometric_NULL_HET.xlsx
- supplemental_tables_2Rev/6_suppletmental_table_hetoverlap_posneg.xlsx
- __MACOSX/supplemental_tables_2Rev/._6_suppletmental_table_hetoverlap_posneg.xlsx
- supplemental_tables_2Rev/4_supplemental_table_snDEGs.xlsx
- __MACOSX/supplemental_tables_2Rev/._4_supplemental_table_snDEGs.xlsx
- supplemental_tables_2Rev/5_supplemental_table_hypergeometric_NULL_HET.xlsx
- __MACOSX/supplemental_tables_2Rev/._5_supplemental_table_hypergeometric_NULL_HET.xlsx
- supplemental_tables_2Rev/7_suppletmental_table_wildtype_FPR.xlsx
- __MACOSX/supplemental_tables_2Rev/._7_suppletmental_table_wildtype_FPR.xlsx
- supplemental_tables_2Rev/1_supplemental_table_bulkDEGs.xlsx
- __MACOSX/supplemental_tables_2Rev/._1_supplemental_table_bulkDEGs.xlsx
- supplemental_tables_2Rev/8_suppletmental_table_GO_HET_NEG_POS.xlsx
- __MACOSX/supplemental_tables_2Rev/._8_suppletmental_table_GO_HET_NEG_POS.xlsx
