# Supplementary material for: Single-nucleus profiling reveals a core disease signature and cell type–specific vulnerabilities in early Rett syndrome
Source: Sci Adv. 2026 Jun 10;12(24):eaeb4265. doi: 10.1126/sciadv.aeb4265 (PMC13251834; doi:10.1126/sciadv.aeb4265)
Supplement: Supplementary file 2 — Tables S1 to S8 [file sciadv.aeb4265_tables_s1_to_s8.zip › supplemental_tables_2Rev/2_supplemental_table_cluster_markers.xlsx]

## Sheet: Unsorted_cluster_markers
p_val	avg_log2FC	pct.1	pct.2	p_val_adj	cluster	gene
0	2.69591	0.933	0.235	0	0	Glis3
0	2.07208	0.939	0.299	0	0	Sema5a
0	1.92336	0.802	0.181	0	0	Prox1
0	2.26415	0.959	0.338	0	0	Synpr
0	2.89375	0.817	0.197	0	0	C1ql3
0	3.48101	0.747	0.131	0	0	Trpc6
0	2.3224	0.939	0.352	0	0	Stxbp6
0	2.40043	0.916	0.345	0	0	Cdh9
0	1.79072	0.827	0.266	0	0	Pde7b
0	2.75436	0.739	0.178	0	0	Chst9
0	1.60873	0.954	0.405	0	0	Slc4a4
0	2.41763	0.904	0.357	0	0	Pdzd2
0	1.83931	0.875	0.329	0	0	Ptchd4
0	1.32276	0.865	0.324	0	0	Maml3
0	1.78681	0.918	0.386	0	0	Thsd7a
0	2.23976	0.872	0.344	0	0	Plekhg5
0	1.43481	0.99	0.463	0	0	Adarb2
0	1.93521	0.746	0.227	0	0	Vav3
0	2.20402	0.952	0.436	0	0	Tiam1
0	2.0329	0.938	0.428	0	0	2010300C02Rik
0	2.11169	0.817	0.309	0	0	Htr4
0	2.00598	0.888	0.381	0	0	Nrg2
0	2.56425	0.69	0.184	0	0	F730043M19Rik
0	2.16306	0.987	0.485	0	0	Tmem108
0	1.73376	0.69	0.19	0	0	Cemip
0	2.06204	0.874	0.386	0	0	Pitpnm2
0	0.541749	0.979	0.495	0	0	Dock10
0	1.91077	0.727	0.247	0	0	Kif26b
0	1.74511	0.853	0.373	0	0	Itga8
0	1.52401	0.841	0.361	0	0	Bcl11b
0	2.33885	0.621	0.145	0	0	Mkx
0	1.8905	0.777	0.304	0	0	Adamts17
0	1.62203	0.964	0.491	0	0	Cntnap5a
0	1.71174	0.837	0.365	0	0	Fstl4
0	1.91794	0.961	0.49	0	0	Shisa9
0	2.75827	0.571	0.1	0	0	Smoc2
0	1.28059	0.937	0.469	0	0	Iqgap2
0	1.69309	0.909	0.441	0	0	Ptk2b
0	1.87365	0.983	0.515	0	0	Maml2
0	1.35177	0.841	0.373	0	0	Prkd1
0	1.92464	0.881	0.417	0	0	Jph1
0	1.86015	0.822	0.359	0	0	Cyp7b1
0	2.60825	0.605	0.142	0	0	Gpc4
0	1.81823	0.889	0.429	0	0	Slit1
0	1.9022	0.849	0.391	0	0	Adcy1
0	2.20069	0.629	0.171	0	0	Ablim3
0	2.69565	0.979	0.522	0	0	Dgkh
0	1.29912	0.64	0.184	0	0	Cald1
0	1.99437	0.945	0.492	0	0	Pip5k1b
0	2.02046	0.97	0.52	0	0	Sphkap
0	1.66346	0.949	0.499	0	0	Slc35f3
0	1.94733	0.623	0.175	0	0	Sipa1l2
0	1.82254	0.609	0.164	0	0	Prdm5
0	1.93502	0.813	0.37	0	0	Pgbd5
0	2.38801	0.535	0.093	0	0	Tspan18
0	2.00843	0.655	0.216	0	0	Gnal
0	1.88461	0.859	0.422	0	0	Slc7a14
0	1.82187	0.76	0.323	0	0	Rras2
0	1.66174	0.67	0.234	0	0	Syt17
0	1.68583	0.907	0.472	0	0	Syt7
0	1.64277	0.865	0.43	0	0	Wipf3
0	1.51633	0.959	0.528	0	0	Ak5
0	1.9932	0.693	0.264	0	0	Kcnc3
0	1.52102	0.911	0.485	0	0	Ano3
0	1.52067	0.918	0.494	0	0	Tanc1
0	1.71237	0.986	0.562	0	0	Mctp1
0	1.79609	0.967	0.543	0	0	Kcnj6
0	1.53823	0.821	0.399	0	0	Baiap2
0	1.33006	0.693	0.274	0	0	Pcsk5
0	1.66969	0.909	0.491	0	0	Add2
0	2.00404	0.658	0.24	0	0	Slc8a2
0	1.66897	0.854	0.436	0	0	Osbp2
0	1.31184	0.63	0.213	0	0	Dpf3
0	1.89975	0.907	0.49	0	0	Lyst
0	1.8077	0.974	0.557	0	0	Grm1
0	1.58916	0.664	0.251	0	0	Rasgrf2
0	1.81441	0.67	0.258	0	0	Cplx2
0	1.1282	0.856	0.445	0	0	Dpyd
0	2.21253	0.969	0.56	0	0	Ccdc85a
0	1.4003	0.768	0.36	0	0	Kcnh1
0	1.50124	0.867	0.462	0	0	Olfm1
0	0.95608	0.905	0.501	0	0	Frmd4b
0	3.2393	0.472	0.069	0	0	Fam163b
0	0.985203	0.77	0.368	0	0	Ntng1
0	0.717284	0.744	0.342	0	0	Cpne4
0	1.06486	0.92	0.519	0	0	A830018L16Rik
0	1.33557	0.782	0.385	0	0	Lmo7
0	1.7211	0.942	0.545	0	0	Camk2b
0	1.35656	0.912	0.516	0	0	Cap2
0	1.42025	0.59	0.197	0	0	Ccbe1
0	2.16264	0.989	0.597	0	0	Tafa2
0	1.37402	0.934	0.542	0	0	Slc2a13
0	1.639	0.937	0.546	0	0	Il1rap
0	1.37568	0.796	0.407	0	0	Cntnap5b
0	2.41167	0.499	0.11	0	0	Calb1
0	1.62267	0.766	0.377	0	0	Sntb2
0	1.63194	0.733	0.344	0	0	Arhgap20
0	1.51032	0.602	0.216	0	0	Rph3a
0	1.71998	0.765	0.38	0	0	Clvs2
0	2.37597	0.512	0.13	0	0	Orai2
0	1.39059	0.713	0.334	0	0	Nhsl2
0	1.46889	0.961	0.585	0	0	Cdh8
0	0.860835	0.777	0.402	0	0	Spock3
0	1.02918	0.883	0.509	0	0	Kcnd3
0	1.20913	0.964	0.591	0	0	Rbfox3
0	2.46578	0.496	0.124	0	0	Anxa11
0	1.40717	0.85	0.479	0	0	Lgi1
0	1.47134	0.935	0.566	0	0	Dapk1
0	1.45897	0.736	0.367	0	0	Gabra4
0	0.849732	0.957	0.588	0	0	Shisa6
0	1.15766	0.771	0.403	0	0	Ptpre
0	1.11649	0.846	0.479	0	0	Slc44a5
0	1.76201	0.965	0.598	0	0	Epha7
0	2.12377	0.529	0.163	0	0	Slc16a10
0	0.381243	0.853	0.487	0	0	Mef2c
0	1.14665	0.925	0.559	0	0	Tenm1
0	1.23327	0.873	0.508	0	0	Rimbp2
0	1.39606	0.826	0.462	0	0	Gfod1
0	1.67135	0.988	0.625	0	0	Gm20754
0	0.430634	0.976	0.613	0	0	Cntn5
0	1.06007	0.696	0.333	0	0	Spon1
0	0.711943	0.856	0.494	0	0	Ncald
0	1.23401	0.902	0.541	0	0	Sez6l
0	1.17234	0.835	0.474	0	0	Sipa1l3
0	2.33685	0.509	0.149	0	0	Cacna1h
0	1.7467	0.564	0.205	0	0	Rilpl1
0	1.82811	0.555	0.199	0	0	Cnih3
0	1.37642	0.739	0.383	0	0	Scn3a
0	1.22592	0.701	0.346	0	0	Cpne6
0	0.799085	0.927	0.573	0	0	Dgkg
0	0.82764	0.904	0.55	0	0	Prkag2
0	1.25964	0.944	0.591	0	0	Fam135b
0	1.29158	0.681	0.329	0	0	Pkig
0	0.772368	0.588	0.236	0	0	Ptpro
0	1.3536	0.633	0.281	0	0	Slc24a4
0	1.92061	0.518	0.169	0	0	Kbtbd11
0	1.46148	0.893	0.544	0	0	Vps13c
0	0.902098	0.919	0.572	0	0	Klhl29
0	1.23283	0.692	0.345	0	0	Rnf112
0	1.58093	0.577	0.233	0	0	Kcnip2
0	1.38887	0.99	0.647	0	0	Trpm3
0	1.00009	0.869	0.527	0	0	Kcnt2
0	1.18354	0.94	0.598	0	0	Gabbr2
0	1.20767	0.798	0.458	0	0	Susd4
0	2.29627	0.453	0.113	0	0	Kcng2
0	1.29765	0.77	0.431	0	0	Cblb
0	1.56474	0.593	0.254	0	0	Scn3b
0	1.18837	0.862	0.523	0	0	Elmod1
0	0.649185	0.652	0.314	0	0	Col25a1
0	1.75064	0.53	0.192	0	0	Cdon
0	2.12735	0.542	0.205	0	0	4930509J09Rik
0	1.40534	0.994	0.657	0	0	Camk2a
0	1.42211	0.658	0.322	0	0	Mtmr12
0	1.26475	0.505	0.169	0	0	Cecr2
0	2.46981	0.385	0.05	0	0	Plekha2
0	1.39365	0.94	0.605	0	0	Mrtfb
0	0.824092	0.912	0.578	0	0	Galnt18
0	0.478556	0.81	0.476	0	0	Grik4
0	1.2287	0.8	0.466	0	0	Ppp1r13b
0	1.26845	0.948	0.614	0	0	Rgs7bp
0	1.16333	0.774	0.441	0	0	Snca
0	1.53267	0.609	0.277	0	0	Prmt8
0	2.36701	0.432	0.1	0	0	Gm46123
0	1.01549	0.851	0.519	0	0	Trank1
0	0.963538	0.913	0.582	0	0	Epha4
0	1.30216	0.547	0.216	0	0	Ankrd6
0	1.10288	0.958	0.627	0	0	Rasgrf1
0	1.08396	0.749	0.419	0	0	Carmil1
0	1.10537	0.891	0.562	0	0	Cers6
0	0.970501	0.528	0.202	0	0	Foxo1
0	3.15051	0.366	0.04	0	0	Ntf3
0	2.02244	0.472	0.147	0	0	Susd1
0	0.562895	0.724	0.399	0	0	Inpp4b
0	2.39388	0.369	0.045	0	0	Prox1os
0	1.2322	0.777	0.453	0	0	Gabrg2
0	1.02307	0.589	0.265	0	0	Arhgef4
0	3.91047	0.347	0.026	0	0	Vwa3b
0	1.59532	0.439	0.119	0	0	Pcp4
0	1.56677	0.998	0.679	0	0	Slit3
0	0.367705	0.844	0.526	0	0	Zmat4
0	1.35726	0.986	0.668	0	0	Zfpm2
0	0.781721	0.895	0.578	0	0	Grin1
0	0.641036	0.959	0.642	0	0	Celf4
0	1.34616	0.524	0.208	0	0	Gng7
0	0.612275	0.659	0.343	0	0	Cdh13
0	1.18931	0.755	0.439	0	0	Syn3
0	4.28776	0.331	0.015	0	0	Dsp
0	1.09636	0.673	0.358	0	0	Tmtc1
0	1.82942	0.429	0.114	0	0	Ccnjl
0	0.999875	0.847	0.532	0	0	Wasf1
0	0.736362	0.905	0.591	0	0	Nkain3
0	0.658701	0.961	0.647	0	0	St6galnac5
0	1.15515	0.689	0.375	0	0	Nrgn
0	1.51338	0.493	0.18	0	0	Fat4
0	2.24956	0.6	0.288	0	0	Gm28376
0	2.09621	0.419	0.107	0	0	Car12
0	1.31806	0.634	0.323	0	0	Dagla
0	0.803168	0.926	0.616	0	0	Adcy2
0	1.54905	0.992	0.682	0	0	Galnt17
0	0.658351	0.979	0.67	0	0	Tnr
0	1.75711	0.993	0.684	0	0	Plxna4
0	1.76692	0.458	0.15	0	0	Myo5b
0	3.04402	0.356	0.048	0	0	Arsj
0	0.910138	0.672	0.365	0	0	Tmem117
0	1.06757	0.763	0.456	0	0	Arsb
0	1.18218	0.693	0.386	0	0	Ndrg4
0	0.8425	0.867	0.56	0	0	Nrp1
0	1.05419	0.978	0.672	0	0	Nell2
0	1.41785	0.994	0.69	0	0	Cacna1e
0	0.78744	0.81	0.506	0	0	Me3
0	0.931917	0.763	0.46	0	0	Lrfn2
0	1.03703	0.702	0.399	0	0	Cacng8
0	0.404749	0.532	0.23	0	0	Rreb1
0	1.08798	0.914	0.612	0	0	Sybu
0	0.82155	0.875	0.574	0	0	Gabrb2
0	0.819686	0.851	0.55	0	0	Hecw1
0	3.23411	0.333	0.033	0	0	Slc29a4
0	0.635235	0.783	0.483	0	0	Ablim1
0	1.26457	0.561	0.262	0	0	Btbd3
0	1.01747	0.78	0.483	0	0	Epb41l1
0	1.47405	0.987	0.69	0	0	Map1b
0	1.13351	0.61	0.313	0	0	Ptpn3
0	2.22539	0.368	0.071	0	0	Sv2c
0	1.0838	0.901	0.605	0	0	Chn1
0	1.45408	0.559	0.263	0	0	Rab40b
0	1.18612	0.585	0.289	0	0	Dnah9
0	0.465221	0.969	0.673	0	0	Tafa1
0	0.904357	0.952	0.656	0	0	Atrnl1
0	1.00669	0.615	0.32	0	0	Lmo3
0	0.792179	0.52	0.227	0	0	6530403H02Rik
0	0.776174	0.913	0.62	0	0	Atp2b2
0	1.93192	0.408	0.115	0	0	Napepld
0	1.06761	0.491	0.198	0	0	Gfra1
0	3.11921	0.323	0.031	0	0	Npnt
0	1.28839	0.991	0.701	0	0	Clstn2
0	0.613398	0.818	0.528	0	0	Cdh12
0	0.734211	0.862	0.573	0	0	Ksr2
0	0.409393	0.734	0.445	0	0	Car10
0	1.24916	0.614	0.326	0	0	Sgsm2
0	0.98484	0.932	0.645	0	0	Tmem132b
0	1.0518	0.948	0.661	0	0	Kcnj3
0	0.879169	0.952	0.665	0	0	Cacna1d
0	0.854218	0.888	0.602	0	0	Abr
0	2.44417	0.363	0.077	0	0	Gm12216
0	0.962029	0.754	0.469	0	0	Ttll11
0	1.3414	0.508	0.224	0	0	Adamts3
0	1.21096	0.967	0.683	0	0	Nsf
0	0.621343	0.793	0.51	0	0	Sh3rf3
0	1.16839	0.669	0.386	0	0	Cep112
0	1.17641	0.582	0.299	0	0	Arhgef25
0	1.05456	0.932	0.651	0	0	Ptprj
0	1.14074	0.873	0.592	0	0	Ralgapa2
0	1.04774	0.728	0.447	0	0	Atf6
0	1.3507	0.506	0.226	0	0	C1qtnf4
0	2.34384	0.988	0.708	0	0	Ahcyl2
0	3.2546	0.306	0.026	0	0	Il1r1
0	0.70736	0.926	0.647	0	0	Unc80
0	0.803355	0.75	0.471	0	0	Xpr1
0	0.673328	0.605	0.326	0	0	Nrp2
0	0.969018	0.727	0.448	0	0	Sidt1
0	0.793169	0.946	0.667	0	0	Gabra2
0	0.886716	0.78	0.502	0	0	Plppr4
0	2.82419	0.322	0.045	0	0	Vwa3a
0	1.49254	0.505	0.228	0	0	Rapgefl1
0	0.827361	0.554	0.277	0	0	Zhx2
0	0.868212	0.734	0.458	0	0	Rgl1
0	0.839316	0.675	0.4	0	0	Slc17a7
0	0.706329	0.873	0.598	0	0	Trerf1
0	1.16401	0.491	0.217	0	0	Ntng2
0	0.858108	0.772	0.498	0	0	Iqsec2
0	0.956792	0.966	0.693	0	0	Sorbs2
0	0.927947	0.802	0.529	0	0	Mrtfa
0	0.880418	0.733	0.46	0	0	Bsn
0	0.945151	0.702	0.429	0	0	Gng2
0	1.16017	0.588	0.315	0	0	Map3k4
0	0.750783	0.956	0.683	0	0	Robo2
0	1.10062	0.559	0.287	0	0	Smad3
0	0.784791	0.792	0.52	0	0	Sptbn4
0	0.404182	0.746	0.474	0	0	Runx2
0	1.17647	0.572	0.3	0	0	Tmem150c
0	0.458419	0.57	0.298	0	0	Csgalnact1
0	1.50953	0.501	0.23	0	0	Syt13
0	0.939825	0.598	0.327	0	0	Tle1
0	1.21714	0.567	0.296	0	0	Gm44151
0	1.36976	0.518	0.248	0	0	Icam5
0	1.5907	0.382	0.112	0	0	Prtg
0	0.690878	0.928	0.659	0	0	Sipa1l1
0	0.627611	0.733	0.464	0	0	Mpped2
0	0.836705	0.631	0.363	0	0	Ildr2
0	2.55325	0.329	0.061	0	0	Nek10
0	0.756219	0.914	0.646	0	0	Scn8a
0	0.606266	0.813	0.545	0	0	Pacsin1
0	0.264097	0.891	0.624	0	0	Pcsk2
0	1.14057	0.987	0.72	0	0	Egfem1
0	1.01342	0.986	0.719	0	0	Kctd16
0	0.76955	0.716	0.449	0	0	Aff2
0	1.28734	0.552	0.286	0	0	Cnnm1
0	1.07602	0.976	0.71	0	0	Mmp16
0	1.31474	0.499	0.233	0	0	Nsun7
0	1.71078	0.552	0.287	0	0	Gm15738
0	1.43998	0.997	0.732	0	0	Kirrel3
0	1.25296	0.539	0.274	0	0	Sptb
0	0.745607	0.98	0.715	0	0	Dscam
0	1.62564	0.339	0.075	0	0	B4galt1
0	1.7377	0.988	0.724	0	0	Btbd9
0	0.568618	0.964	0.702	0	0	Gm26871
0	0.642272	0.789	0.528	0	0	D430041D05Rik
0	0.483528	0.794	0.533	0	0	Shank2
0	0.944007	0.663	0.402	0	0	Pde4a
0	0.851399	0.695	0.434	0	0	Arpc2
0	1.63794	0.441	0.181	0	0	Mmp17
0	1.19027	0.989	0.729	0	0	Ntrk3
0	0.536258	0.981	0.721	0	0	Myt1l
0	1.00147	0.643	0.383	0	0	Fbxo34
0	0.911593	0.48	0.22	0	0	Fbxl7
0	0.727113	0.889	0.63	0	0	Pakap
0	0.973929	0.624	0.365	0	0	Faah
0	0.617895	0.845	0.586	0	0	Pard3
0	0.668624	0.916	0.657	0	0	Unc79
0	0.533178	0.549	0.291	0	0	Mmd2
0	0.911601	0.949	0.691	0	0	Rtn1
0	1.03073	0.633	0.375	0	0	Dbn1
0	1.68462	0.405	0.147	0	0	Ppp1r1a
0	1.11119	0.577	0.319	0	0	Kcnab2
0	0.724732	0.702	0.444	0	0	Pcdh17
0	1.26032	0.546	0.289	0	0	Celf3
0	0.624719	0.898	0.641	0	0	Scn2a
0	1.14156	0.478	0.221	0	0	Gm12296
0	0.981028	0.615	0.358	0	0	Sh3bp5
0	0.328634	0.958	0.701	0	0	Gria3
0	2.8228	0.302	0.046	0	0	Crlf1
0	0.787026	0.687	0.432	0	0	Stim2
0	0.766684	0.977	0.722	0	0	Cacna2d1
0	0.339707	0.887	0.632	0	0	Mical2
0	0.846519	0.902	0.647	0	0	Eml5
0	0.749456	0.66	0.406	0	0	Klhl32
0	1.31635	0.463	0.21	0	0	Nrn1
0	0.85601	0.646	0.393	0	0	Slc4a7
0	0.514042	0.985	0.733	0	0	Sntg1
0	1.09511	0.998	0.746	0	0	Dlgap2
0	0.713358	0.959	0.708	0	0	Brinp1
0	1.55417	0.318	0.067	0	0	Gm5087
0	3.5812	0.278	0.028	0	0	Lct
0	1.31981	0.465	0.215	0	0	Foxk1
0	1.08218	0.958	0.709	0	0	Nedd4l
0	0.914681	0.532	0.284	0	0	Slc16a2
0	1.11804	0.994	0.747	0	0	Dpp6
0	0.78682	0.829	0.582	0	0	Stxbp5
0	0.762311	0.699	0.452	0	0	Slc16a7
0	0.744273	0.685	0.439	0	0	Rasgef1a
0	0.667852	0.674	0.428	0	0	Pvt1
0	0.626291	0.968	0.722	0	0	Prickle1
0	0.56876	0.745	0.499	0	0	Rit2
0	0.886423	0.615	0.369	0	0	Atp2b3
0	0.984721	0.63	0.384	0	0	Nexmif
0	0.753583	0.7	0.454	0	0	Sorl1
0	0.259531	0.675	0.43	0	0	Mast3
0	0.752033	0.822	0.577	0	0	Med12l
0	0.504991	0.92	0.675	0	0	Sobp
0	0.671094	0.644	0.4	0	0	Lrrn2
0	1.40648	0.44	0.196	0	0	Rogdi
0	2.69779	0.321	0.077	0	0	Gm20319
0	2.17874	0.993	0.749	0	0	Rfx3
0	0.708501	0.681	0.438	0	0	Klhl3
0	1.70356	0.404	0.161	0	0	Camkk1
0	0.472909	0.423	0.18	0	0	Ston2
0	0.510387	0.688	0.445	0	0	Tead1
0	0.843845	0.541	0.299	0	0	Tgfbr3
0	0.582628	0.657	0.415	0	0	Slc35f4
0	0.9753	0.985	0.743	0	0	Nebl
0	0.79734	0.645	0.403	0	0	Chd3
0	0.748987	0.777	0.535	0	0	Arhgef9
0	0.797884	0.915	0.673	0	0	Diaph2
0	0.869242	0.94	0.699	0	0	Pde4dip
0	1.06058	0.436	0.195	0	0	Vstm2a
0	0.971702	0.568	0.327	0	0	Adgrb2
0	1.4865	0.997	0.757	0	0	Ryr2
0	0.438484	0.466	0.227	0	0	Ndst4
0	0.708294	0.986	0.747	0	0	Prkg1
0	0.295789	0.856	0.618	0	0	Rapgef4
0	1.34679	0.418	0.18	0	0	Gm17167
0	0.863618	0.609	0.371	0	0	Adarb1
0	0.599326	0.914	0.676	0	0	Trim9
0	1.58685	0.406	0.169	0	0	4921534H16Rik
0	1.23747	0.476	0.239	0	0	Aagab
0	0.422794	0.981	0.744	0	0	Ahi1
0	0.6858	0.731	0.494	0	0	Mcu
0	0.50708	0.756	0.519	0	0	Pde8b
0	0.648614	0.605	0.368	0	0	Tmem178
0	0.95312	0.539	0.303	0	0	Fyco1
0	1.09274	0.535	0.299	0	0	Rnf19a
0	1.34571	0.995	0.759	0	0	Cacna1c
0	1.1746	0.404	0.169	0	0	Arhgap15
0	0.910317	0.588	0.353	0	0	Tsga10
0	0.317483	0.723	0.488	0	0	Srrm4
0	0.625635	0.851	0.616	0	0	Zbtb16
0	0.764067	0.65	0.416	0	0	Svop
0	3.39562	0.259	0.025	0	0	Gm34567
0	1.26914	0.428	0.194	0	0	Ncdn
0	0.684123	0.707	0.473	0	0	Ksr1
0	0.920297	0.513	0.279	0	0	Rps6ka2
0	1.90125	0.333	0.1	0	0	Filip1
0	0.589872	0.885	0.652	0	0	Csmd2
0	2.09834	0.308	0.075	0	0	Il16
0	0.534356	0.742	0.509	0	0	Syt16
0	0.674315	0.884	0.651	0	0	Arhgap39
0	0.699931	0.662	0.43	0	0	Slc1a1
0	0.807048	0.979	0.747	0	0	Rgs7
0	1.10854	0.5	0.269	0	0	Lurap1l
0	0.456268	0.719	0.488	0	0	Ust
0	0.721541	0.705	0.474	0	0	Arfgef3
0	0.983948	0.501	0.27	0	0	Rtn4rl1
0	1.12756	0.481	0.25	0	0	Pcdh19
0	1.66349	0.342	0.112	0	0	Gfra2
0	0.895301	0.542	0.312	0	0	Gda
0	0.530166	0.992	0.762	0	0	Cacnb2
0	1.22816	0.351	0.121	0	0	Disc1
0	0.353786	0.898	0.668	0	0	Samd12
0	0.842418	0.538	0.309	0	0	Map2k1
0	1.4391	0.371	0.143	0	0	Nptx1
0	0.32126	0.878	0.65	0	0	Slc4a10
0	0.544467	0.766	0.538	0	0	Cyfip2
0	0.775016	0.952	0.724	0	0	Sorbs1
0	0.453629	0.969	0.741	0	0	Cnksr2
0	0.41174	0.569	0.341	0	0	Znrf3
0	0.983824	0.552	0.325	0	0	Crtc1
0	0.750407	0.704	0.477	0	0	Pigk
0	0.639902	0.788	0.561	0	0	St7
0	0.474609	0.782	0.555	0	0	Ppm1h
0	0.726941	0.793	0.567	0	0	Mapk1
0	0.81631	0.634	0.408	0	0	Hace1
0	1.45709	0.999	0.773	0	0	Lingo2
0	1.11965	0.496	0.27	0	0	Plppr2
0	1.0591	0.477	0.251	0	0	Ttc39c
0	1.77565	0.338	0.113	0	0	Stk32c
0	1.20299	0.468	0.243	0	0	Neurl1a
0	0.796939	0.943	0.718	0	0	Plekha5
0	1.30396	0.36	0.135	0	0	Kctd4
0	0.424557	0.788	0.564	0	0	Ica1
0	1.79833	0.33	0.106	0	0	Ehd3
0	0.666898	0.43	0.206	0	0	Dock11
0	1.4807	0.977	0.753	0	0	Rasal2
0	2.02202	0.303	0.079	0	0	Dgat2
0	0.455221	0.954	0.73	0	0	Stxbp5l
0	1.06169	0.981	0.758	0	0	Nr3c2
0	0.480518	0.913	0.691	0	0	Syn2
0	2.18469	0.317	0.095	0	0	Ryr1
0	0.585847	0.737	0.515	0	0	Nmnat2
0	0.943641	0.472	0.25	0	0	Kcnk10
0	0.688218	0.646	0.425	0	0	Phf24
0	0.655042	0.49	0.269	0	0	Galnt14
0	1.66199	0.364	0.144	0	0	Abcc8
0	0.408821	0.763	0.543	0	0	Xkr6
0	0.555053	0.947	0.727	0	0	Dok6
0	0.27774	0.463	0.244	0	0	Zfp804b
0	3.13473	0.264	0.045	0	0	Gm16267
0	0.992384	0.994	0.775	0	0	Lrfn5
0	0.780434	0.55	0.332	0	0	Nsmf
0	1.14564	0.393	0.175	0	0	Mgat5b
0	2.05433	0.321	0.103	0	0	Gm42477
0	0.31814	0.449	0.231	0	0	Grik3
0	1.40168	0.372	0.154	0	0	Cenpp
0	0.886972	0.994	0.776	0	0	Gabrb3
0	1.18397	0.587	0.369	0	0	Hectd2
0	0.481924	0.78	0.563	0	0	Jazf1
0	0.673502	0.639	0.422	0	0	Pkia
0	1.80622	0.312	0.095	0	0	Pla2g4e
0	0.576453	0.834	0.617	0	0	Dtnb
0	1.40665	0.996	0.78	0	0	Prkce
0	0.980001	0.451	0.236	0	0	Itpka
0	0.86428	0.498	0.283	0	0	Atp1a1
0	0.712026	0.635	0.421	0	0	Unc13a
0	1.03379	0.397	0.183	0	0	Kcnk1
0	1.74528	0.336	0.122	0	0	Lrrc3b
0	0.562517	0.709	0.495	0	0	Fgd4
0	0.700925	0.604	0.391	0	0	Cdc40
0	2.04827	0.349	0.136	0	0	Gm41505
0	0.986588	0.393	0.181	0	0	Gm1604a
0	1.09991	0.36	0.148	0	0	Adcyap1r1
0	0.548636	0.731	0.519	0	0	Dnm1
0	0.524628	0.705	0.493	0	0	Ap3b1
0	0.487814	0.782	0.571	0	0	Itsn1
0	0.536397	0.83	0.619	0	0	Atp1b1
0	0.574533	0.953	0.742	0	0	Cdk14
0	0.469545	0.723	0.512	0	0	Gse1
0	0.6503	0.974	0.763	0	0	Atxn1
0	0.593843	0.544	0.334	0	0	Fnip2
0	0.679962	0.629	0.42	0	0	Nsg2
0	0.916712	0.512	0.303	0	0	Fam131a
0	1.82784	0.292	0.083	0	0	Pde1b
0	0.628737	0.926	0.718	0	0	Rapgef2
0	0.430114	0.751	0.543	0	0	Miat
0	0.622786	0.975	0.767	0	0	Ppm1e
0	0.581713	0.617	0.41	0	0	Mpdz
0	0.642759	0.668	0.462	0	0	Pip5k1a
0	0.390542	0.427	0.221	0	0	Zfhx4
0	1.44209	0.375	0.169	0	0	Neurod2
0	0.618217	0.55	0.345	0	0	Nrg3os
0	1.27468	0.382	0.177	0	0	B4galt5
0	1.17428	0.388	0.183	0	0	Ippk
0	1.0326	0.348	0.143	0	0	Golm1
0	0.652456	0.604	0.4	0	0	Kcnb1
0	0.61489	0.566	0.362	0	0	Sorcs2
0	0.262864	0.948	0.744	0	0	Dscaml1
0	0.506443	0.743	0.539	0	0	Cdk17
0	0.62645	0.979	0.775	0	0	Nrcam
0	0.528238	0.503	0.3	0	0	Plppr1
0	0.88912	0.986	0.783	0	0	Dgki
0	0.328716	0.765	0.562	0	0	Itpr1
0	0.543461	0.673	0.471	0	0	1700025G04Rik
0	0.693338	0.62	0.418	0	0	Acvr1
0	0.915237	0.522	0.32	0	0	Sacs
0	1.15479	0.435	0.233	0	0	Zfp831
0	0.372234	0.694	0.492	0	0	Garem1
0	0.869245	0.399	0.198	0	0	Gm13269
0	1.3021	0.403	0.202	0	0	Unc5a
0	0.621106	0.513	0.312	0	0	Gm20642
0	1.56245	0.298	0.097	0	0	Shisal1
0	1.01773	0.415	0.215	0	0	Elmo2
0	0.571408	0.657	0.458	0	0	Dgkd
0	2.02225	0.315	0.117	0	0	Plxna4os3
0	1.13375	0.381	0.184	0	0	Sec24d
0	0.694464	0.518	0.321	0	0	Chrna7
0	0.691743	0.503	0.306	0	0	Cacng3
0	0.38297	0.521	0.324	0	0	Fkbp5
0	1.40238	1	0.803	0	0	Grin2a
0	0.607977	0.61	0.414	0	0	Rnf165
0	0.709033	0.592	0.396	0	0	Dtd1
0	0.295129	0.773	0.578	0	0	Chl1
0	0.786657	0.404	0.209	0	0	Foxn2
0	2.10491	0.266	0.071	0	0	Slc30a3
0	0.476005	0.637	0.442	0	0	Galnt16
0	1.28334	0.391	0.196	0	0	Chrm1
0	0.516591	0.668	0.474	0	0	Clvs1
0	0.467325	0.786	0.592	0	0	Dmxl2
0	2.30352	0.277	0.083	0	0	4930567K20Rik
0	0.319951	0.849	0.655	0	0	Adcy9
0	0.576822	0.632	0.439	0	0	Syt14
0	1.9985	0.261	0.068	0	0	Prdm8
0	1.37934	0.36	0.167	0	0	Lzts3
0	0.556768	0.549	0.357	0	0	Wscd2
0	0.300465	0.546	0.354	0	0	Klf13
0	0.547884	0.662	0.47	0	0	Eml4
0	0.570432	0.599	0.407	0	0	Kdm7a
0	1.25889	0.351	0.159	0	0	Pnmal2
0	1.85538	0.35	0.158	0	0	A230004M16Rik
0	0.574288	0.908	0.717	0	0	Stox2
0	0.735946	0.514	0.323	0	0	Mindy3
0	1.93469	0.286	0.095	0	0	Doc2b
0	0.66289	0.994	0.803	0	0	Rims1
0	0.521403	0.865	0.674	0	0	Celf1
0	0.65697	0.541	0.351	0	0	Map2k6
0	0.256537	0.921	0.731	0	0	Grid1
0	0.621138	0.655	0.465	0	0	Rlf
0	0.419481	0.76	0.571	0	0	Abi1
0	1.3366	0.393	0.204	0	0	Gm41609
0	0.337759	0.657	0.468	0	0	Lrch1
0	0.348532	0.718	0.529	0	0	Ppm1l
0	0.520578	0.862	0.673	0	0	Phf20l1
0	0.593339	0.615	0.427	0	0	Ppp2r2c
0	1.03414	0.386	0.198	0	0	Sh3gl1
0	0.435906	0.94	0.752	0	0	Srgap3
0	0.480667	0.79	0.603	0	0	Kat6b
0	1.05129	0.463	0.276	0	0	Gm42439
0	0.683683	0.607	0.42	0	0	Herc3
0	0.822868	0.346	0.159	0	0	Gm10848
0	0.311269	0.942	0.755	0	0	Cntn1
0	0.283626	0.683	0.497	0	0	Tacc1
0	0.62761	0.527	0.341	0	0	St3gal5
0	0.820586	0.44	0.254	0	0	Gm44257
0	1.034	0.38	0.194	0	0	Kcnmb4
0	0.35262	0.856	0.67	0	0	Atp6v0a1
0	1.08603	0.999	0.814	0	0	Gria1
0	0.60377	0.541	0.356	0	0	Rap1gap2
0	0.725886	0.536	0.351	0	0	Arf3
0	1.17632	0.441	0.256	0	0	P2ry14
0	0.752642	0.456	0.271	0	0	Spns2
0	1.72764	0.293	0.108	0	0	Rbm24
0	2.18397	0.262	0.077	0	0	Gm50250
0	0.698472	0.567	0.382	0	0	Nup93
0	0.508573	0.694	0.509	0	0	Pcnx
0	0.297183	0.814	0.629	0	0	Pak3
0	0.629289	0.566	0.382	0	0	Matk
0	0.437239	0.773	0.59	0	0	Erc1
0	0.96014	0.466	0.283	0	0	Dmtn
0	0.625954	0.597	0.414	0	0	Acvr2a
0	0.308825	0.386	0.203	0	0	Tmod1
0	0.899799	0.45	0.267	0	0	Mamld1
0	1.16985	0.411	0.228	0	0	Sorbs2os
0	0.763159	0.999	0.817	0	0	Lrrc7
0	1.78718	0.999	0.817	0	0	Ppfia2
0	0.750949	0.326	0.144	0	0	B3galt5
0	0.425063	0.392	0.21	0	0	Tiam2
0	0.449487	0.757	0.576	0	0	Mprip
0	0.385051	0.485	0.304	0	0	Ror1
0	0.478166	0.518	0.337	0	0	Mlip
0	0.549244	0.633	0.452	0	0	Bmerb1
0	0.493894	0.69	0.509	0	0	Hs2st1
0	0.293852	0.716	0.535	0	0	Cyfip1
0	0.693451	0.999	0.819	0	0	Grin2b
0	1.60948	0.999	0.819	0	0	Erc2
0	1.37793	0.305	0.125	0	0	Bdnf
0	0.681957	0.521	0.341	0	0	Camkv
0	0.521012	0.619	0.439	0	0	Fbxw11
0	0.704477	0.495	0.315	0	0	Nmt1
0	0.586429	0.572	0.392	0	0	Plppr5
0	0.47439	0.953	0.773	0	0	Sgip1
0	0.490108	0.715	0.535	0	0	Atxn7l1
0	0.410856	0.764	0.585	0	0	Ank
0	1.65685	0.265	0.086	0	0	Kcnc4
0	0.413668	0.647	0.468	0	0	Slc6a6
0	0.542257	0.548	0.37	0	0	Actr3
0	0.473958	0.92	0.742	0	0	Ppp1r9a
0	0.370576	0.925	0.747	0	0	Nptn
0	0.695971	0.51	0.332	0	0	D10Wsu102e
0	0.416381	0.732	0.554	0	0	Csnk1g1
0	0.748622	0.333	0.156	0	0	Rerg
0	0.932674	0.456	0.279	0	0	Fbxo41
0	0.501549	0.629	0.452	0	0	Grik5
0	0.721883	0.421	0.244	0	0	Gm32509
0	1.2151	0.378	0.201	0	0	Synpo
0	0.553195	0.873	0.697	0	0	Nckap1
0	0.805762	0.46	0.284	0	0	Sept3
0	0.300365	0.81	0.634	0	0	Ftx
0	0.917378	0.428	0.252	0	0	Chst1
0	0.609601	0.599	0.423	0	0	Arhgef7
0	0.772919	0.426	0.25	0	0	Anp32a
0	0.358082	0.66	0.485	0	0	Srrm3
0	0.838945	0.398	0.223	0	0	Mfap3
0	0.827319	0.319	0.144	0	0	Pacsin2
0	0.449104	0.691	0.516	0	0	Ctif
0	0.345595	0.646	0.472	0	0	Kcnq2
0	0.310112	0.886	0.712	0	0	Tspan5
0	0.31622	0.937	0.763	0	0	Kcnq1ot1
0	1.61716	0.315	0.141	0	0	4930532I03Rik
0	1.01556	0.424	0.25	0	0	1700111E14Rik
0	0.417794	0.722	0.548	0	0	Abi2
0	0.374263	0.83	0.656	0	0	Sptan1
0	0.323472	0.824	0.65	0	0	Dync1i2
0	0.434104	0.801	0.628	0	0	Ppp1r12b
0	0.317682	0.77	0.597	0	0	Jakmip2
0	1.52978	0.253	0.08	0	0	Pnrc1
0	0.394407	0.975	0.802	0	0	Nfib
0	0.907919	0.4	0.228	0	0	Caly
0	0.651434	0.515	0.343	0	0	Gabra5
0	0.746038	0.488	0.316	0	0	Jph4
0	1.27045	0.296	0.125	0	0	Lypd1
0	0.473888	0.598	0.427	0	0	Celf5
0	0.531686	0.634	0.463	0	0	Hmbox1
0	0.502577	0.965	0.794	0	0	Syne1
0	0.588828	0.57	0.399	0	0	Rprd1a
0	0.343286	0.9	0.73	0	0	Gls
0	0.947811	0.334	0.164	0	0	Vrk1
0	0.873237	0.365	0.195	0	0	Glce
0	0.274679	0.952	0.782	0	0	Setbp1
0	0.412928	0.993	0.824	0	0	Gabrb1
0	0.981354	0.405	0.236	0	0	Lrp11
0	0.445556	0.759	0.59	0	0	Calm1
0	0.771559	0.375	0.206	0	0	Ramp1
0	0.427287	0.432	0.263	0	0	Lrrn1
0	0.931261	0.995	0.827	0	0	Cttnbp2
0	0.365305	0.905	0.737	0	0	Eml6
0	0.496284	0.647	0.479	0	0	Zc3h12b
0	1.0689	0.349	0.181	0	0	Slc25a25
0	0.483571	0.606	0.438	0	0	Crtc3
0	0.547523	0.588	0.42	0	0	Micu1
0	0.586763	0.569	0.401	0	0	Inpp4a
0	0.479114	0.573	0.405	0	0	Sptbn2
0	0.668728	0.984	0.817	0	0	Tnik
0	0.629448	0.541	0.374	0	0	Ccdc30
0	1.78444	1	0.833	0	0	Lrrtm4
0	1.18513	0.307	0.14	0	0	Sec14l2
0	0.350831	0.82	0.653	0	0	Arhgap21
0	0.509353	0.568	0.401	0	0	Ppp1cb
0	0.415524	0.786	0.62	0	0	Ptpra
0	0.582675	0.405	0.239	0	0	Gabpb2
0	0.433419	0.677	0.511	0	0	Sfswap
0	0.607307	0.505	0.339	0	0	Nck2
0	0.55141	0.628	0.462	0	0	Nvl
0	0.515406	0.927	0.762	0	0	Trim2
0	0.643692	0.522	0.357	0	0	Tub
0	0.413751	0.871	0.706	0	0	Ssbp2
0	0.546121	0.982	0.817	0	0	Ncam2
0	0.729865	0.396	0.231	0	0	Cap1
0	0.826085	0.383	0.218	0	0	3110082I17Rik
0	0.701051	0.446	0.281	0	0	Ip6k2
0	0.291492	0.945	0.78	0	0	Fry
0	0.653828	0.977	0.813	0	0	Tnrc6c
0	0.363382	0.794	0.63	0	0	Zmynd11
0	0.490932	0.48	0.316	0	0	Lamc1
0	1.53391	0.295	0.131	0	0	Inhba
0	0.673547	0.533	0.37	0	0	Slc12a5
0	0.397116	0.762	0.599	0	0	Hectd4
0	0.807635	0.417	0.254	0	0	Agfg2
0	0.530874	0.588	0.426	0	0	Trrap
0	0.99475	0.345	0.183	0	0	Anxa6
0	0.616442	0.502	0.34	0	0	Atp6v1a
0	0.277518	0.594	0.432	0	0	Snx24
0	0.383483	0.63	0.469	0	0	Snph
0	1.41953	0.261	0.1	0	0	Olfml2b
0	1.22397	0.313	0.152	0	0	Gsg1l
0	0.633855	0.477	0.316	0	0	Abhd6
0	0.426738	0.979	0.819	0	0	Large1
0	1.74588	0.254	0.094	0	0	A830036E02Rik
0	1.04742	0.353	0.193	0	0	March4
0	0.823481	0.431	0.271	0	0	Shisa7
0	0.670119	0.469	0.309	0	0	Cluap1
0	1.27304	0.293	0.134	0	0	Asphd2
0	0.369388	0.708	0.549	0	0	Agtpbp1
0	0.773423	0.396	0.238	0	0	Lman2l
0	0.520969	0.515	0.357	0	0	Mef2d
0	1.18449	0.999	0.841	0	0	Kalrn
0	0.450662	0.597	0.439	0	0	Tmem131
0	0.556089	0.591	0.433	0	0	Fam126b
0	0.293209	0.708	0.55	0	0	Rnf169
0	1.44432	0.263	0.106	0	0	Tspan33
0	0.355081	0.772	0.615	0	0	Zfp148
0	1.13727	0.301	0.144	0	0	Hap1
0	0.609946	0.419	0.262	0	0	Stum
0	0.54703	0.463	0.307	0	0	Gm10649
0	1.22914	0.267	0.111	0	0	Tpd52l1
0	0.36806	0.834	0.678	0	0	Srek1
0	1.26494	0.275	0.12	0	0	Rab27a
0	0.294012	0.579	0.424	0	0	Usp29
0	0.488995	0.567	0.412	0	0	Dlg4
0	0.595622	0.477	0.322	0	0	Strada
0	0.371975	0.528	0.374	0	0	Arhgap17
0	0.96243	0.38	0.226	0	0	Ica1l
0	1.21609	0.251	0.097	0	0	Ipcef1
0	0.804076	0.407	0.253	0	0	Palm
0	0.454473	0.421	0.267	0	0	Hlf
0	0.356712	0.865	0.712	0	0	Dnajc1
0	1.38567	0.273	0.12	0	0	Gm16351
0	0.325734	0.912	0.759	0	0	Acap2
0	0.749631	0.358	0.205	0	0	Arhgap10
0	0.768385	0.414	0.261	0	0	Gucy1b1
0	0.955071	0.29	0.137	0	0	Disp3
0	0.443868	0.535	0.383	0	0	Ski
0	0.312988	0.785	0.633	0	0	Herc2
0	0.396952	0.666	0.514	0	0	Dync2h1
0	0.764634	0.386	0.234	0	0	Slc39a11
0	0.643304	0.384	0.232	0	0	Pced1b
0	0.707485	0.47	0.318	0	0	Nova2
0	0.486534	0.527	0.376	0	0	Ulk4
0	0.986726	0.335	0.184	0	0	Bhlhb9
0	0.415626	0.382	0.231	0	0	Ptbp3
0	0.97633	0.373	0.222	0	0	Slc6a15
0	0.760012	0.41	0.259	0	0	Gm45159
0	1.47296	0.269	0.119	0	0	Spata2
0	0.444456	0.432	0.282	0	0	St5
0	0.447332	0.917	0.767	0	0	Arid1b
0	0.980006	0.392	0.243	0	0	Gm43376
0	0.419771	0.976	0.827	0	0	Kcnq3
0	0.545286	0.998	0.85	0	0	Grm7
0	1.05143	0.265	0.117	0	0	Nsa2
0	1.10446	0.255	0.107	0	0	Ermp1
0	1.008	0.286	0.138	0	0	Vps37b
0	0.412889	0.579	0.431	0	0	Adgrl1
0	0.747046	0.412	0.264	0	0	Rnf217
0	0.612002	0.419	0.271	0	0	Rab3ip
0	0.33108	0.697	0.549	0	0	Nt5c2
0	0.506774	0.557	0.41	0	0	Pdzd4
0	0.455712	0.39	0.243	0	0	Kcnc1
0	0.535544	0.383	0.236	0	0	Gtf2f2
0	0.603114	0.492	0.345	0	0	Syp
0	0.777093	0.416	0.269	0	0	Ncs1
0	0.332198	0.766	0.62	0	0	Fut8
0	0.399441	0.58	0.434	0	0	Fam222b
0	0.546663	0.524	0.379	0	0	5330417C22Rik
0	0.568958	0.523	0.378	0	0	Bicdl1
0	0.696088	0.428	0.283	0	0	Actn1
0	0.866415	0.267	0.123	0	0	St8sia4
0	0.295411	0.868	0.724	0	0	Ttc14
0	0.521743	0.523	0.379	0	0	B230334C09Rik
0	0.276118	0.997	0.853	0	0	Grm5
0	0.578207	0.46	0.316	0	0	Ccpg1
0	0.349108	0.999	0.855	0	0	Syt1
0	0.641818	0.317	0.173	0	0	Elmsan1
0	0.365982	0.523	0.379	0	0	Ano6
0	0.891252	0.377	0.233	0	0	Trim46
0	0.486764	0.473	0.329	0	0	Rgs17
0	0.325539	0.753	0.61	0	0	Dcaf6
0	0.494639	0.512	0.369	0	0	Mark1
0	0.269565	0.676	0.533	0	0	Zfp609
0	0.416791	0.397	0.254	0	0	Gtf2h2
0	0.299747	0.967	0.824	0	0	Ttc3
0	0.533649	0.511	0.368	0	0	Slc9a7
0	0.587631	0.325	0.183	0	0	Ankrd13a
0	0.655194	0.337	0.195	0	0	Fam114a2
0	1.15199	0.288	0.146	0	0	Ankrd45
0	0.862272	0.379	0.238	0	0	Fndc9
0	0.448989	0.488	0.347	0	0	Arhgef3
0	0.634553	0.35	0.209	0	0	Kcnn3
0	0.311099	0.992	0.852	0	0	Plcb1
0	1.38972	0.258	0.118	0	0	Gm15577
0	0.46211	0.443	0.303	0	0	Grina
0	0.662037	0.291	0.151	0	0	Bmp1
0	0.465807	0.502	0.363	0	0	Med27
0	0.384069	0.53	0.391	0	0	Sept11
0	0.461881	0.537	0.398	0	0	Mcf2l
0	0.593235	0.431	0.292	0	0	Nt5dc3
0	0.370715	0.35	0.211	0	0	Man1c1
0	1.05041	0.292	0.153	0	0	Enc1
0	0.603481	0.999	0.861	0	0	Fam155a
0	0.722788	0.409	0.271	0	0	Tmem38a
0	0.80452	0.373	0.237	0	0	Syngap1
0	0.633497	0.416	0.28	0	0	Eftud2
0	1.06859	0.309	0.174	0	0	4933412O06Rik
0	1.0622	0.264	0.13	0	0	Vstm2b
0	0.453553	0.522	0.388	0	0	Cers4
0	0.528884	0.446	0.312	0	0	Dot1l
0	1.22024	1	0.867	0	0	Dab1
0	1.17173	0.259	0.126	0	0	Cbfa2t3
0	0.56445	0.471	0.338	0	0	Tspoap1
0	0.383668	0.577	0.444	0	0	Akap11
0	0.659531	0.341	0.209	0	0	Hlcs
0	0.747867	0.315	0.184	0	0	Prkar2b
0	1.17398	0.275	0.145	0	0	Rtn4r
0	0.716566	0.385	0.255	0	0	Agap2
0	1.03304	0.257	0.127	0	0	Pla2g3
0	0.619593	0.281	0.152	0	0	Bcl6
0	1.02555	0.3	0.171	0	0	Kcnj9
0	0.843073	0.289	0.16	0	0	4833422C13Rik
0	0.460148	0.333	0.205	0	0	Hdac7
0	0.595104	0.384	0.256	0	0	Camta2
0	0.959923	0.254	0.126	0	0	4930578M01Rik
0	0.542815	0.437	0.31	0	0	Pgm2l1
0	1.23639	0.256	0.129	0	0	Cdkl1
0	0.559882	0.319	0.192	0	0	Rpl15
0	0.634473	0.433	0.307	0	0	Syndig1
0	1.05611	0.301	0.175	0	0	Ccsap
0	1.17403	1	0.875	0	0	Kcnip4
0	0.642119	0.425	0.3	0	0	C78859
0	0.846004	0.294	0.169	0	0	Noct
0	0.542345	0.358	0.233	0	0	Prrt1
0	0.691241	0.331	0.207	0	0	Faim2
0	0.941756	1	0.876	0	0	Kcnd2
0	0.461314	0.345	0.221	0	0	Camk2n1
0	0.980513	0.278	0.155	0	0	Slitrk3
0	1.05547	0.271	0.148	0	0	Gm15594
0	0.530478	0.414	0.291	0	0	Dipk1a
0	0.70785	0.388	0.266	0	0	Tmem191c
0	0.689977	0.342	0.221	0	0	Dlg3
0	0.719683	0.381	0.26	0	0	Mfsd4a
0	1.18514	0.253	0.132	0	0	Kcna4
0	1.07919	0.253	0.132	0	0	Ttc26
0	0.96738	0.292	0.171	0	0	4921511C10Rik
0	0.31708	0.936	0.818	0	0	Mbd5
0	0.510692	0.987	0.869	0	0	Ube2e2
0	0.435467	1	0.882	0	0	Nrg3
0	0.743047	0.999	0.881	0	0	Fgf14
0	1.00476	0.265	0.148	0	0	Glp2r
0	0.699988	0.298	0.181	0	0	Zbtb18
0	0.70333	0.294	0.179	0	0	Bex2
0	0.818967	0.309	0.195	0	0	Crocc
0	0.658739	0.321	0.208	0	0	Src
0	0.591817	0.256	0.144	0	0	Tgfb2
0	0.596479	0.291	0.179	0	0	Kmt5a
0	0.627216	0.287	0.175	0	0	Napa
0	0.80184	0.275	0.164	0	0	Srsf9
0	1.04417	0.998	0.887	0	0	Negr1
0	1.04488	0.258	0.148	0	0	Lca5
0	0.25879	0.911	0.801	0	0	Stag1
0	0.749061	0.281	0.172	0	0	R3hdm4
0	0.797883	0.272	0.164	0	0	Nptxr
0	1.06263	1	0.892	0	0	Dlgap1
0	0.383952	0.991	0.887	0	0	Macrod2
0	0.82057	0.255	0.153	0	0	Utp4
0	0.435041	1	0.901	0	0	Csmd1
0	0.620154	0.999	0.9	0	0	Ank3
0	0.761159	0.992	0.893	0	0	Mycbp2
0	0.532903	1	0.904	0	0	Nkain2
0	1.05858	1	0.905	0	0	Zbtb20
0	0.540918	0.998	0.907	0	0	Gria2
0	0.627638	0.997	0.913	0	0	Nbea
0	0.857016	0.999	0.915	0	0	Il1rapl1
0	0.655465	0.998	0.919	0	0	Grik2
0	1.27766	1	0.929	0	0	Ppp3ca
0	0.85293	1	0.935	0	0	Celf2
0	0.548559	1	0.948	0	0	Dlg2
0	0.727734	1	0.949	0	0	Lrp1b
0	1.0126	1	0.957	0	0	Auts2
0	0.731919	1	0.958	0	0	Cadm2
1.09516014622896e-307	0.790765	0.333	0.225	3.53572453210019e-303	0	Nphp4
1.50110076678444e-307	0.664869	0.348	0.227	4.84630382556357e-303	0	Epha10
4.71670758072797e-307	0.51309	0.374	0.255	1.52278904243803e-302	0	Fam118b
5.72471844456089e-307	0.435031	0.482	0.351	1.84822534982648e-302	0	Ago2
6.75773301584063e-305	0.632402	0.384	0.268	2.18173410416415e-300	0	Lonrf2
4.79543845116018e-304	0.492379	0.328	0.212	1.54820730395706e-299	0	Dcakd
3.09697761653727e-299	0.48847	0.461	0.335	9.99859223499059e-295	0	Frrs1l
1.14910004167769e-298	0.425465	0.525	0.399	3.70986948455643e-294	0	Trp53bp1
1.56506020748411e-298	0.67307	0.304	0.193	5.05279687986244e-294	0	Kcnk9
2.70649183026957e-297	0.676102	0.331	0.221	8.73790887402531e-293	0	Gnptg
5.37868229602031e-297	0.537749	0.318	0.204	1.73650757927016e-292	0	Hdac1
1.22909174515328e-296	0.343307	0.616	0.478	3.96812269922736e-292	0	Ttc17
5.36143231595604e-295	0.256838	0.822	0.653	1.73093842320641e-290	0	Nalcn
2.5840240749457e-293	0.454052	0.346	0.227	8.34252172596219e-289	0	Knop1
6.48295448426972e-291	0.338784	0.582	0.45	2.09302185524648e-286	0	Fam120a
9.91343517754652e-290	0.712334	0.336	0.229	3.20055254707089e-285	0	Stx3
2.69849949248479e-289	0.372104	0.551	0.415	8.71210561148713e-285	0	Coro2b
7.73166399686085e-289	0.411064	0.422	0.298	2.49616772138653e-284	0	Tbcel
6.1769717144476e-288	0.521357	0.346	0.227	1.99423531800941e-283	0	Ccnd2
1.00994573558678e-287	0.612807	0.359	0.242	3.26060980734191e-283	0	4430402I18Rik
1.38761637365342e-287	0.359687	0.407	0.265	4.47991946234006e-283	0	Pkp2
7.09776119381431e-287	0.29273	0.541	0.409	2.29151220142295e-282	0	Cbl
1.21757164426312e-286	0.295693	0.704	0.559	3.93093005350348e-282	0	Psip1
6.58938631725771e-286	0.273531	0.73	0.574	2.12738337252665e-281	0	Immp2l
1.13597472612538e-285	0.665751	0.327	0.219	3.66749440329578e-281	0	Parp1
2.72388166130496e-285	0.355741	0.526	0.396	8.79405194352308e-281	0	Cnnm2
3.26188574782903e-284	0.391791	0.372	0.255	1.0530998136866e-279	0	Sh3pxd2a
7.36098711007409e-283	0.833035	0.283	0.184	2.37649468848742e-278	0	Jph3
7.46630025227791e-283	0.343115	0.531	0.403	2.41049503644792e-278	0	Zc3h7a
7.75179089154007e-283	0.492657	0.409	0.291	2.50266568933371e-278	0	Gm12940
1.12629208303901e-282	0.725982	0.293	0.19	3.63623399009144e-278	0	Rnf32
1.75526062514953e-282	0.781231	0.251	0.153	5.66685892829527e-278	0	Zdhhc8
1.65922357326503e-281	0.370244	0.38	0.262	5.35680330628613e-277	0	Pou2f2
3.00505507385229e-281	0.344065	0.587	0.447	9.70182030593212e-277	0	Fam49a
1.93790483274525e-278	0.282886	0.83	0.666	6.25652575251804e-274	0	AC149090.1
4.30375999984928e-277	0.354431	0.622	0.493	1.38946891595134e-272	0	Vwa8
1.22239589521898e-276	0.283472	0.726	0.554	3.94650514771449e-272	0	Kif5c
1.89380018157623e-274	0.445652	0.437	0.318	6.11413388621884e-270	0	Cul9
3.69961146741847e-274	0.665195	0.386	0.279	1.19441956225605e-269	0	D130043K22Rik
8.26296055153341e-274	0.350717	0.585	0.45	2.66769681406256e-269	0	Ndrg3
1.81078208902204e-273	0.703775	0.33	0.227	5.84610997440764e-269	0	Actl6b
3.9013778147415e-273	0.790915	0.265	0.169	1.25955982748929e-268	0	Gpr22
4.34107102482331e-272	0.357198	0.345	0.228	1.40151478036421e-267	0	Adamts20
1.66791957592921e-270	0.355598	0.474	0.349	5.38487835088747e-266	0	Fam133b
4.11845761663534e-268	0.549112	0.266	0.164	1.32964404153072e-263	0	Dhx40
8.35918520867417e-268	0.616387	0.319	0.214	2.69876294462046e-263	0	Fbxo10
7.53880648229995e-266	0.459923	0.298	0.19	2.43390367281054e-261	0	Usp2
1.77103726228388e-265	0.64793	0.275	0.174	5.71779380128352e-261	0	Ift122
5.56364247042507e-264	0.296843	0.595	0.471	1.79622197157674e-259	0	Rasa1
4.15729664284001e-262	0.406401	0.397	0.282	1.3421832211409e-257	0	Mosmo
3.87987177952154e-261	0.263319	0.694	0.557	1.25261660401853e-256	0	Mark2
1.50622746125612e-260	0.552827	0.344	0.238	4.86285535866538e-256	0	Dtx3
1.59990367990453e-260	0.454576	0.453	0.338	5.16528903057176e-256	0	Ints10
4.04326810189557e-259	0.441137	0.482	0.366	1.30536910669699e-254	0	Slc25a23
2.7814866426293e-258	0.314223	0.516	0.385	8.98002962572869e-254	0	Sec14l1
3.33524003916099e-258	0.593166	0.355	0.249	1.07678224664313e-253	0	Lrrn3
8.78089339077045e-258	0.350192	0.538	0.413	2.83491143121024e-253	0	Rundc3b
1.9617019553866e-257	0.432125	0.392	0.27	6.33335476296564e-253	0	9630028H03Rik
3.07277771565449e-257	0.311717	0.578	0.45	9.92046285499052e-253	0	Nfx1
3.1136203530915e-257	0.346904	0.414	0.297	1.00523233099559e-252	0	Tpm1
1.24796118681488e-256	0.71846	0.252	0.158	4.02904269163184e-252	0	Porcn
7.85606620419746e-256	0.760784	0.267	0.173	2.53633097402515e-251	0	Morn1
2.05642945873733e-255	0.684926	0.292	0.192	6.63918250753348e-251	0	Gm48747
2.363680784855e-255	0.75622	0.281	0.187	7.63114341390436e-251	0	Fbxl16
3.40828495211063e-255	0.305503	0.683	0.534	1.10036479678892e-250	0	Spred2
4.19757500362737e-255	0.69254	0.28	0.182	1.3551870899211e-250	0	Inka2
1.20020084363746e-254	0.390774	0.364	0.253	3.87484842368353e-250	0	Ywhah
1.31565530545387e-254	0.40212	0.425	0.311	4.24759315365783e-250	0	Capzb
1.31943755463632e-254	0.4189	0.342	0.232	4.25980414514335e-250	0	Pik3cb
1.42113078570639e-254	0.333363	0.468	0.346	4.58812074165309e-250	0	Jpx
1.86200015139971e-254	0.265315	0.658	0.526	6.01146748879397e-250	0	Pds5b
6.23436048557906e-254	0.745781	0.266	0.171	2.0127632827692e-249	0	Creg2
1.54426784881375e-253	0.269667	0.354	0.235	4.9856687498952e-249	0	Per3
7.74009420158988e-252	0.33537	0.473	0.348	2.49888941298329e-247	0	Zswim5
1.09654004698093e-250	0.354339	0.565	0.431	3.54017954167794e-246	0	Arhgap44
1.19920177815717e-249	0.267657	0.596	0.464	3.87162294078042e-245	0	Ralgps2
6.31352219991572e-249	0.268795	0.394	0.27	2.03832064224279e-244	0	Map3k5
1.30321381394066e-248	0.459903	0.344	0.238	4.20742579830744e-244	0	Mpc2
2.50860881191707e-248	0.258817	0.501	0.381	8.09904354927425e-244	0	Acer3
1.1097641196398e-247	0.628922	0.278	0.18	3.5828734602571e-243	0	Palmd
8.60863084184512e-247	0.513722	0.381	0.272	2.7792964672897e-242	0	Mmd
4.51316381452102e-244	0.296961	0.639	0.49	1.45707493751811e-239	0	Atp1a3
1.76774259142254e-240	0.351413	0.518	0.399	5.70715695640766e-236	0	Mapre3
1.98394798659883e-238	0.327359	0.606	0.483	6.40517607473431e-234	0	Clec16a
6.6003682488653e-238	0.279291	0.288	0.181	2.13092888914616e-233	0	Inf2
4.71489732624762e-237	0.289484	0.367	0.252	1.52220460177904e-232	0	A330008L17Rik
4.28309471055291e-236	0.265453	0.46	0.337	1.38279712730201e-231	0	Asxl3
8.68142162154115e-236	0.65814	0.274	0.182	2.80279697051456e-231	0	Mipep
2.2790702950963e-235	0.756051	0.277	0.183	7.3579784477184e-231	0	Dtnbos
5.97299323439089e-235	0.545596	0.355	0.253	1.9283808657231e-230	0	Fam13a
4.3298978608192e-234	0.425634	0.502	0.391	1.39790752436548e-229	0	Cep70
5.88382696301903e-234	0.446893	0.456	0.345	1.89959353501069e-229	0	Zfyve28
1.25182807058189e-232	0.554646	0.252	0.159	4.04152692587363e-228	0	Fra10ac1
1.29134741642044e-231	0.323005	0.522	0.402	4.16911513391339e-227	0	Araf
1.63002393205173e-230	0.329927	0.438	0.324	5.26253226462901e-226	0	Rpl6
2.63364729055219e-230	0.560876	0.339	0.239	8.50273027754776e-226	0	Gm10115
1.18430272633203e-229	0.491467	0.373	0.27	3.82352135196295e-225	0	Cenpv
2.17159500916892e-229	0.274778	0.49	0.373	7.01099448710186e-225	0	Pdcd4
7.20650695432131e-229	0.581447	0.252	0.161	2.32662077020263e-224	0	Ripk2
4.48765518548263e-228	0.329031	0.44	0.328	1.44883947663307e-223	0	Supt6
4.825459173751e-228	0.446962	0.332	0.231	1.55789949424551e-223	0	Kif1bp
5.24809585905324e-228	0.528352	0.372	0.274	1.69434774809534e-223	0	Gm10419
3.74544144493236e-227	0.309784	0.492	0.371	1.20921577049641e-222	0	Ssbp3
2.99411095450898e-226	0.63129	0.295	0.203	9.66648721663225e-222	0	Lsm7
5.89586733808399e-226	0.343265	0.504	0.391	1.90348077010042e-221	0	Ola1
1.17370136422862e-224	0.325733	0.599	0.469	3.78929485441211e-220	0	Syn1
5.18382214601255e-224	0.320088	0.578	0.447	1.67359697984015e-219	0	Adgrb1
1.73794455114453e-223	0.534445	0.345	0.247	5.61095398337013e-219	0	Jdp2
1.14566652458811e-222	0.43878	0.325	0.225	3.69878437463272e-218	0	Mbtps2
1.01186148831877e-221	0.356275	0.451	0.343	3.26679481503714e-217	0	Ccnh
7.88074552980176e-221	0.252678	0.482	0.365	2.5442986942965e-216	0	Synrg
1.13503302685368e-220	0.446789	0.326	0.227	3.6644541271971e-216	0	Ago1
2.63867796930279e-220	0.33515	0.485	0.375	8.51897182389405e-216	0	Exoc6
3.13789236628161e-220	0.265013	0.633	0.509	1.01306855045402e-215	0	Ppp6r2
1.78218517117789e-219	0.395092	0.36	0.258	5.7537848251478e-215	0	Ywhab
1.0160468253525e-218	0.421558	0.438	0.332	3.28030717565054e-214	0	Prdm10
2.14523865158549e-218	0.292646	0.546	0.429	6.92590298664376e-214	0	Appl1
2.33962203544722e-217	0.560688	0.293	0.201	7.55346974144136e-213	0	Slc39a14
7.64537937782516e-213	0.260114	0.614	0.49	2.46831073213085e-208	0	Prrc2b
1.26571558578576e-212	0.629019	0.267	0.179	4.08636276870934e-208	0	Prdm11
1.69865717057921e-210	0.430573	0.381	0.282	5.48411467521498e-206	0	Prelid3a
2.43743759104041e-209	0.289623	0.434	0.322	7.86926726267397e-205	0	Mras
4.29602325130355e-209	0.301994	0.293	0.195	1.38697110668335e-204	0	Nck1
2.64674335209695e-208	0.423333	0.382	0.284	8.545010912245e-204	0	Exd2
1.09987981896887e-207	0.366425	0.413	0.31	3.550961995541e-203	0	Zdhhc21
1.86903659406145e-207	0.317324	0.364	0.26	6.03418464392738e-203	0	S100pbp
2.25542979677113e-207	0.422025	0.404	0.305	7.28165509887559e-203	0	Zc3h6
2.96614152800579e-207	0.366401	0.472	0.365	9.57618792316669e-203	0	D430042O09Rik
6.53181179544146e-207	0.482232	0.307	0.215	2.10879543815828e-202	0	Rap2a
1.89301521153269e-205	0.319876	0.45	0.344	6.1115996104333e-201	0	Ric1
2.20168284352416e-204	0.471404	0.289	0.198	7.10813306031774e-200	0	Nlgn3
9.94760270108655e-204	0.429442	0.39	0.291	3.21158353204579e-199	0	Zfp697
6.14236496637859e-203	0.395839	0.394	0.295	1.98306252939533e-198	0	Cpt1c
4.45387903037087e-202	0.288868	0.488	0.377	1.43793484495523e-197	0	Nme7
8.87913399338875e-202	0.295343	0.457	0.348	2.86662840976556e-197	0	Rcor1
9.82897558978833e-202	0.374149	0.426	0.32	3.17328476916316e-197	0	Ephb2
1.9447440955111e-201	0.425473	0.302	0.209	6.27860631235757e-197	0	Odr4
1.63499900018206e-200	0.261013	0.555	0.44	5.27859427208778e-196	0	Rev1
1.37111409097137e-198	0.250408	0.576	0.46	4.42664184270106e-194	0	Myef2
8.31267259790818e-198	0.381101	0.334	0.239	2.68374634823465e-193	0	Ppil2
2.45772304473436e-197	0.35214	0.47	0.367	7.93475884992487e-193	0	Madd
3.39578621244022e-197	0.376741	0.358	0.261	1.09632957868632e-192	0	Diaph1
4.28315303700465e-197	0.379941	0.27	0.18	1.38281595799695e-192	0	Yipf1
8.83111536013938e-196	0.51584	0.3	0.211	2.851125594021e-191	0	Rhobtb2
1.86777386634363e-194	0.483577	0.385	0.291	6.03010792749042e-190	0	Ppargc1b
3.89519268747144e-194	0.308474	0.491	0.383	1.25756295915015e-189	0	Cnrip1
3.20222144546263e-193	0.471792	0.327	0.237	1.03383719366761e-188	0	P4htm
6.37549092847754e-193	0.512672	0.327	0.227	2.05832724625898e-188	0	Gm32250
1.09948040201312e-192	0.346335	0.387	0.289	3.54967247789936e-188	0	Sppl2a
1.9037666367705e-192	0.634453	0.251	0.171	6.14631058681356e-188	0	Chid1
6.29379859494705e-192	0.341045	0.355	0.256	2.03195287637865e-187	0	H3f3b
2.44332697117371e-191	0.438888	0.308	0.218	7.88828112643432e-187	0	Ndufs3
2.5474341518087e-191	0.271269	0.433	0.329	8.22439115911438e-187	0	Mbd2
3.87504890533947e-191	0.434585	0.331	0.241	1.25105953908885e-186	0	Ppp3r1
8.04180902382848e-191	0.311429	0.514	0.408	2.59629804334302e-186	0	Apex2
9.66159090521009e-191	0.34534	0.484	0.377	3.11924462374708e-186	0	Nol4l
3.67029008303858e-190	0.326682	0.443	0.343	1.18495315330901e-185	0	Commd10
7.10377241600829e-189	0.341616	0.52	0.41	2.29345292450828e-184	0	Galnt1
5.44454938766209e-188	0.414725	0.382	0.291	1.7577727698067e-183	0	Slc7a6
1.00413876865325e-187	0.445798	0.347	0.257	3.24186201459702e-183	0	Cbx6
1.22946454371939e-187	0.59902	0.278	0.195	3.96932627939804e-183	0	Ubxn11
6.91470291751408e-186	0.405522	0.261	0.176	2.23241183691942e-181	0	Arl6ip5
1.88882948933471e-185	0.260579	0.351	0.252	6.09808600631711e-181	0	Abcb7
4.90120172153827e-184	0.354955	0.342	0.248	1.58235297579863e-179	0	Sdcbp
6.50634359414811e-184	0.348327	0.332	0.24	2.10057302937072e-179	0	Gpr155
1.96393380723979e-183	0.534488	0.258	0.176	6.34056029667366e-179	0	Pigb
2.97902410131909e-183	0.464859	0.303	0.215	9.61777931110869e-179	0	Kif1c
2.58456105887593e-181	0.29442	0.538	0.409	8.34425537858094e-177	0	Trpc5
1.06356576555088e-180	0.277222	0.411	0.312	3.43372207408102e-176	0	Arpc1a
6.50880845340105e-180	0.456235	0.297	0.212	2.10136880918053e-175	0	Zfp821
2.11293169159459e-179	0.371788	0.281	0.193	6.82159996631312e-175	0	Cpped1
1.75149160818448e-177	0.582339	0.265	0.186	5.65469065702359e-173	0	Ccdc112
4.50506975246533e-177	0.486261	0.363	0.278	1.45446176958343e-172	0	Speg
1.06615837785076e-176	0.368574	0.452	0.351	3.44209232289118e-172	0	Dlgap3
2.93478349351034e-175	0.295688	0.361	0.265	9.47494850879813e-171	0	Aldoa
1.90951509086304e-174	0.401178	0.408	0.316	6.16486947085133e-170	0	Slc2a3
3.61774382393437e-174	0.314987	0.285	0.193	1.16798859355721e-169	0	Dok5
5.61541310115557e-173	0.455577	0.27	0.188	1.81293611970808e-168	0	1700084C06Rik
1.59948049997768e-171	0.353557	0.334	0.238	5.16392279417794e-167	0	Matn2
2.15757665696556e-171	0.555805	0.282	0.203	6.96573623701332e-167	0	Lhfpl4
3.00811698907129e-170	0.315113	0.45	0.352	9.71170569921666e-166	0	Cd46
9.27764394400005e-169	0.368143	0.378	0.288	2.99528734732042e-164	0	Sugp2
1.62264611845678e-168	0.306731	0.327	0.235	5.23871299343771e-164	0	Simc1
4.32697363619255e-168	0.41751	0.315	0.232	1.39696343844477e-163	0	Zcchc17
2.12087964477602e-167	0.351814	0.454	0.358	6.84725993315939e-163	0	Gpr45
9.28868524439212e-167	0.278682	0.458	0.347	2.998852031152e-162	0	Crtac1
9.71888624142301e-167	0.403475	0.319	0.231	3.13774242304342e-162	0	Hpca
2.40648831886459e-166	0.456663	0.255	0.176	7.76934753745434e-162	0	Gtf2h5
1.86960091869116e-164	0.584367	0.257	0.181	6.03600656599442e-160	0	Diras2
3.21761198869991e-163	0.403779	0.308	0.226	1.03880603055177e-158	0	Map3k12
8.77870940097453e-163	0.300303	0.35	0.261	2.83420633010463e-158	0	Ccdc47
1.30063127111711e-162	0.318437	0.316	0.229	4.1990880588016e-158	0	Tpst1
1.95194245002944e-162	0.4397	0.294	0.209	6.30184619992006e-158	0	Usp13
1.53708033709046e-160	0.288731	0.498	0.396	4.96246386829655e-156	0	Hook1
1.60760366427357e-160	0.263503	0.555	0.449	5.19014843010723e-156	0	Armc9
6.33200269509687e-160	0.396031	0.327	0.241	2.04428707011203e-155	0	Lzts1
1.58377091266728e-156	0.264198	0.383	0.293	5.11320439154633e-152	0	Psen1
4.8317432977179e-155	0.383991	0.322	0.241	1.55992832366822e-150	0	Sec23a
1.88751989002696e-152	0.293569	0.46	0.368	6.09385796495204e-148	0	Eefsec
2.622650798449e-152	0.335406	0.306	0.226	8.4672281027926e-148	0	Ccni
8.62813302207702e-152	0.397892	0.294	0.216	2.78559274617757e-147	0	Ptms
9.76702827293567e-152	0.337031	0.391	0.303	3.15328507791728e-147	0	B3gat1
3.5981029504419e-151	0.256655	0.379	0.291	1.16164753755017e-146	0	2610507B11Rik
7.11970659967806e-151	0.252549	0.43	0.339	2.29859727570606e-146	0	Ankrd13c
1.06087741149076e-150	0.267906	0.391	0.299	3.42504272299792e-146	0	Otulin
3.24025858724475e-148	0.291105	0.315	0.229	1.04611748489197e-143	0	Usp50
3.51919524806104e-147	0.287452	0.26	0.182	1.13617218583651e-142	0	Ccdc12
4.31043032852724e-147	0.299376	0.293	0.213	1.39162243156502e-142	0	Rps2
2.10490726129006e-146	0.35077	0.3	0.221	6.79569309307497e-142	0	1600020E01Rik
4.99278385729483e-146	0.370225	0.308	0.23	1.61192026832764e-141	0	B3galnt2
1.88694029653234e-145	0.31145	0.256	0.18	6.09198674735467e-141	0	Ppp1r9b
9.96802090848877e-145	0.504838	0.31	0.232	3.2181755503056e-140	0	Flrt3
2.27620875106917e-144	0.36705	0.381	0.301	7.34873995282682e-140	0	Naa40
6.11167301599679e-144	0.348335	0.366	0.285	1.97315363321456e-139	0	Ccl25
1.11319369254409e-143	0.320958	0.321	0.241	3.59394583637859e-139	0	Angel2
6.81123058521617e-143	0.343003	0.384	0.303	2.19900579443704e-138	0	Uxs1
1.53209080975849e-137	0.35114	0.265	0.192	4.94635517930528e-133	0	Rbbp7
5.63708186012163e-137	0.275845	0.407	0.325	1.81993187854027e-132	0	Wdr47
1.46153926870803e-136	0.381349	0.31	0.235	4.71857952902388e-132	0	Dcaf7
4.79709998894237e-136	0.302951	0.346	0.263	1.54874373143004e-131	0	Pxdn
2.58943217674012e-135	0.528616	0.303	0.233	8.35998178260548e-131	0	Glt1d1
3.93114724171002e-135	0.311965	0.354	0.274	1.26917088698608e-130	0	Phlpp2
1.42346119179924e-134	0.304497	0.308	0.232	4.59564445772386e-130	0	Trit1
3.84327461005717e-134	0.56082	0.271	0.2	1.24080120785696e-129	0	C2cd2
4.43854400799537e-133	0.372384	0.269	0.197	1.4329839329813e-128	0	Hcfc2
1.96406005439442e-132	0.255076	0.465	0.366	6.3409678856124e-128	0	Gm36975
2.3705196830376e-131	0.325417	0.269	0.196	7.65322279668688e-127	0	Snrnp40
5.54394581331135e-131	0.430469	0.311	0.241	1.78986290582757e-126	0	Gdap1
1.4623561320212e-130	0.267241	0.471	0.38	4.72121677223045e-126	0	Hspa12a
2.38896505369143e-129	0.370224	0.361	0.286	7.71277367584279e-125	0	Sms
5.06793262073001e-128	0.273132	0.373	0.293	1.63618204660268e-123	0	Chic1
7.15035711397184e-128	0.258644	0.425	0.343	2.30849279424581e-123	0	Abca5
4.72632499468363e-127	0.267757	0.349	0.271	1.52589402453361e-122	0	Sf3b3
1.16176567038201e-125	0.404556	0.251	0.184	3.75076046682832e-121	0	Wdr13
1.76324485641845e-125	0.261757	0.442	0.353	5.69263601894696e-121	0	B230209E15Rik
1.00077121480544e-123	0.623162	0.251	0.187	3.23098986699937e-119	0	Clmp
4.04317080890514e-123	0.275607	0.459	0.375	1.30533769565502e-118	0	Gm1976
2.28247465643952e-122	0.312245	0.359	0.286	7.36896942831498e-118	0	Dctn1
3.03793728741135e-122	0.299721	0.484	0.398	9.80798053240755e-118	0	5330438D12Rik
3.2724386877848e-121	0.366411	0.367	0.293	1.05650683035132e-116	0	Nsun2
3.58627106392876e-121	0.334598	0.339	0.256	1.1578276129894e-116	0	Slc24a5
7.10095377880689e-119	0.45793	0.269	0.205	2.2925429274878e-114	0	Eif4e3
2.13516180382009e-118	0.336276	0.323	0.253	6.89336988363316e-114	0	Klhl22
1.7163659820817e-117	0.464833	0.263	0.199	5.54128757315076e-113	0	Pcdh1
3.84286220889476e-117	0.328488	0.375	0.304	1.24066806414167e-112	0	Lmtk3
1.08519801797003e-116	0.344123	0.324	0.255	3.50356180101624e-112	0	Tacc2
3.49297575161618e-114	0.336697	0.364	0.294	1.12770722140928e-109	0	Mecr
6.87729515468735e-114	0.277028	0.27	0.201	2.22033474069081e-109	0	Bcl7a
1.36042817722796e-113	0.35251	0.266	0.201	4.39214237018046e-109	0	Arpc3
4.38108531660036e-113	0.314078	0.292	0.224	1.41443339446443e-108	0	Tmed9
4.87914429568809e-112	0.366414	0.357	0.288	1.5752317358629e-107	0	Tro
2.77081241212623e-111	0.253825	0.342	0.27	8.94556787254954e-107	0	Rcor3
4.02982209263532e-109	0.353243	0.342	0.274	1.30102806260731e-104	0	Atcay
7.78269759848764e-109	0.348855	0.25	0.186	2.51264391967173e-104	0	Egln1
7.83518644390694e-105	0.345472	0.361	0.293	2.52958994341536e-100	0	Plec
2.16331103545298e-104	0.291621	0.281	0.216	6.98424967795993e-100	0	Lrpap1
4.28351162953827e-104	0.277712	0.251	0.188	1.38293172959643e-99	0	Calm3
1.03060686536079e-103	0.277359	0.295	0.23	3.3273142648173e-99	0	Atpaf1
4.41458509871018e-103	0.27017	0.369	0.3	1.42524879911858e-98	0	Rragb
7.57267930619276e-103	0.283623	0.309	0.241	2.44483951400433e-98	0	Castor2
3.86874876340209e-102	0.430007	0.267	0.208	1.24902553826436e-97	0	Ssbp4
5.94428338194899e-102	0.532644	0.302	0.242	1.91911188986223e-97	0	Tsix
4.17396705874981e-101	0.31227	0.284	0.218	1.34756526491738e-96	0	Itgb3bp
4.4468478751267e-100	0.280229	0.275	0.209	1.43566483648465e-95	0	1600010M07Rik
6.83799739928301e-100	0.347227	0.252	0.191	2.20764746035852e-95	0	Zdhhc1
2.17670884535251e-99	0.269737	0.387	0.32	7.02750450722059e-95	0	B230307C23Rik
5.77773326064894e-99	0.271057	0.292	0.228	1.86534118320051e-94	0	Atp6v1d
6.24734374844248e-99	0.296574	0.267	0.206	2.01695492918466e-94	0	Rnf145
8.76517447590508e-97	0.344189	0.277	0.217	2.82983657954596e-92	0	Sh3glb2
1.11644674286771e-96	0.443104	0.309	0.25	3.6044483093484e-92	0	Tmem63c
1.52288704605549e-96	0.426348	0.302	0.244	4.91664082819014e-92	0	Ccdc149
2.50458227592269e-92	0.323562	0.278	0.217	8.08604387781641e-88	0	Tubb2a
1.25537615795898e-91	0.264703	0.308	0.246	4.05298192597056e-87	0	Zfp1
3.3476248440819e-91	0.374152	0.45	0.437	1.08078068091184e-86	0	Xist
6.16897207188651e-90	0.276477	0.275	0.216	1.99165263340856e-85	0	Zfp943
1.59974112322783e-84	0.297131	0.32	0.262	5.16476421634105e-80	0	Ogfod1
2.26978059373602e-84	0.31565	0.292	0.232	7.32798664687673e-80	0	Fam81a
2.84699937053747e-84	0.329822	0.265	0.209	9.19153746778021e-80	0	Gnl3
9.36796750982687e-82	0.314611	0.285	0.23	3.0244483105476e-77	0	Rundc3a
1.0062522083e-78	0.29376	0.277	0.223	3.24868525449654e-74	0	Ccdc39
1.26705992641975e-76	0.382702	0.252	0.202	4.09070297244617e-72	0	Tmem120b
7.04009353355784e-76	0.272689	0.266	0.208	2.27289419730915e-71	0	Gm26749
1.53490258630342e-73	0.259421	0.251	0.199	4.9554329998806e-69	0	Wdr12
4.19677636438105e-71	0.279625	0.251	0.201	1.35492924924042e-66	0	Tdp1
5.97081407947522e-70	0.315541	0.28	0.231	1.92767732555857e-65	0	Cx3cl1
6.2638567250123e-67	0.290148	0.251	0.202	2.02228614367022e-62	0	Zfp523
1.1305476784072e-64	0.295048	0.256	0.206	3.64997317973764e-60	0	Gm10785
2.95212633268223e-64	0.252504	0.31	0.26	9.53093986506459e-60	0	Zfp799
1.10159170509082e-63	0.263461	0.267	0.218	3.5564888198857e-59	0	Dexi
3.11281411587669e-63	0.291311	0.289	0.242	1.00497203731079e-58	0	Cltb
3.4854984219428e-63	0.362673	0.251	0.206	1.12529316552423e-58	0	Slc41a2
4.00160576203682e-62	0.300704	0.314	0.266	1.29191842027359e-57	0	Disp2
2.62838112843342e-60	0.286348	0.303	0.257	8.4857284731473e-56	0	Nipsnap1
7.99176350026851e-56	0.26979	0.26	0.215	2.58014084606169e-51	0	Slc7a6os
2.73218963314622e-43	0.275917	0.268	0.23	8.82087423061256e-39	0	Elfn2
5.24130250934854e-43	0.255626	0.257	0.221	1.69215451514318e-38	0	Fam169a
0	7.70645	0.962	0.04	0	1	Prr5l
0	5.60748	0.933	0.112	0	1	Mobp
0	6.52933	0.868	0.051	0	1	D7Ertd443e
0	6.76742	0.843	0.029	0	1	Aspa
0	6.49036	0.829	0.042	0	1	Mog
0	4.75833	0.833	0.061	0	1	Gjc3
0	6.8687	0.791	0.029	0	1	Sec14l5
0	5.75421	0.808	0.048	0	1	Mag
0	5.49577	0.945	0.214	0	1	Rnf220
0	3.42282	0.91	0.183	0	1	Enpp2
0	5.86161	0.783	0.056	0	1	Pde8a
0	5.784	0.757	0.035	0	1	Fa2h
0	6.55318	0.753	0.031	0	1	Plekhh1
0	3.44682	0.796	0.077	0	1	Bcas1
0	5.36532	0.79	0.072	0	1	Trf
0	5.75659	0.752	0.059	0	1	Tspan2
0	4.8905	0.985	0.297	0	1	St18
0	5.20179	0.751	0.065	0	1	Ugt8a
0	4.56407	0.805	0.121	0	1	Phldb1
0	5.24059	0.996	0.328	0	1	Plp1
0	2.29892	0.944	0.294	0	1	Sox2ot
0	3.81858	0.761	0.123	0	1	Gab1
0	4.20541	0.833	0.199	0	1	Gm16168
0	3.22996	0.751	0.123	0	1	Daam2
0	5.8916	0.649	0.027	0	1	Ninj2
0	5.28519	0.668	0.047	0	1	Cldn11
0	4.37179	0.683	0.065	0	1	Creb5
0	8.09226	0.612	0.008	0	1	C030029H02Rik
0	5.1934	0.66	0.059	0	1	Mal
0	3.94788	0.674	0.082	0	1	Cdh19
0	3.65147	0.852	0.264	0	1	Erbin
0	4.38457	0.714	0.129	0	1	Pstpip2
0	4.6812	0.683	0.1	0	1	Sept4
0	4.85513	0.997	0.418	0	1	Mbp
0	3.35128	0.966	0.389	0	1	Zfp536
0	4.83618	0.684	0.116	0	1	Sytl2
0	3.89537	0.896	0.335	0	1	Arhgap23
0	3.89329	0.846	0.286	0	1	Ypel2
0	3.00283	0.724	0.164	0	1	Plekhg1
0	4.4779	0.676	0.121	0	1	Car2
0	4.24762	0.663	0.116	0	1	Arhgef10
0	4.38626	0.619	0.073	0	1	Gatm
0	3.26966	0.751	0.206	0	1	Rab31
0	5.08477	0.583	0.042	0	1	Ttyh2
0	2.54053	0.89	0.355	0	1	Elmo1
0	5.31659	0.567	0.032	0	1	1700047M11Rik
0	4.24621	0.714	0.189	0	1	Tubb4a
0	6.0895	0.544	0.024	0	1	Opalin
0	4.25557	0.641	0.127	0	1	Ccp110
0	3.23969	0.832	0.336	0	1	Cdk19
0	4.66924	0.572	0.077	0	1	Nkain1
0	6.77273	0.503	0.011	0	1	Ermn
0	3.60634	0.634	0.146	0	1	Rffl
0	3.00446	0.597	0.113	0	1	Wipf1
0	4.73021	0.525	0.047	0	1	Litaf
0	4.01081	0.526	0.05	0	1	Ppfibp2
0	7.3511	0.486	0.01	0	1	A230001M10Rik
0	6.35108	0.478	0.01	0	1	Gm19500
0	3.36012	0.866	0.402	0	1	Ppp1r16b
0	3.55929	0.624	0.162	0	1	Smad7
0	2.60415	0.89	0.429	0	1	Grm3
0	4.16406	0.508	0.048	0	1	Clic4
0	3.15701	0.731	0.272	0	1	Slc12a2
0	2.16965	0.659	0.206	0	1	Dock1
0	3.88298	0.651	0.198	0	1	Adipor2
0	4.34159	0.545	0.093	0	1	Cntn2
0	4.63385	0.477	0.025	0	1	Dock5
0	5.6895	0.492	0.041	0	1	Anln
0	2.19853	0.747	0.299	0	1	Sorcs1
0	2.15229	0.841	0.397	0	1	Ctnna3
0	3.38589	0.86	0.419	0	1	Pak1
0	3.00937	0.987	0.547	0	1	Dock10
0	2.75587	0.634	0.199	0	1	St6gal1
0	4.87831	0.459	0.033	0	1	Plekhg3
0	3.07382	0.925	0.501	0	1	Ano4
0	2.95721	0.713	0.291	0	1	Usp54
0	3.20242	0.693	0.272	0	1	Myo1d
0	2.57597	0.768	0.351	0	1	Clmn
0	3.75721	0.453	0.037	0	1	Sox10
0	3.49816	0.645	0.23	0	1	Kndc1
0	1.42523	0.95	0.536	0	1	Erbb4
0	2.97458	0.74	0.327	0	1	Kif13a
0	3.59133	0.473	0.061	0	1	Apod
0	3.2207	0.711	0.301	0	1	Slain1
0	3.45316	0.472	0.063	0	1	Csrp1
0	3.3774	0.583	0.18	0	1	Rcbtb1
0	3.25674	0.929	0.527	0	1	Sept7
0	4.91665	0.426	0.025	0	1	Plaat3
0	2.65745	0.621	0.222	0	1	Ptgds
0	4.06766	0.458	0.063	0	1	Elovl7
0	4.61757	0.42	0.026	0	1	Olfml1
0	3.01777	0.821	0.427	0	1	Kif13b
0	5.4017	0.407	0.015	0	1	Tmem63a
0	3.10195	0.857	0.465	0	1	Ttll7
0	3.08041	0.856	0.464	0	1	Vmp1
0	7.53158	0.397	0.007	0	1	4930420G21Rik
0	3.93849	0.436	0.048	0	1	Fign
0	6.9176	0.394	0.01	0	1	A330049N07Rik
0	1.82399	0.875	0.492	0	1	Plxdc2
0	3.00704	0.67	0.288	0	1	Aatk
0	3.4425	0.557	0.178	0	1	Synj2
0	3.35675	0.442	0.063	0	1	Tsc22d3
0	1.98735	0.741	0.367	0	1	Ptn
0	2.71179	0.554	0.183	0	1	Sema6a
0	3.20217	0.416	0.049	0	1	Prkcq
0	6.30841	0.376	0.01	0	1	Insc
0	2.54609	0.566	0.205	0	1	Rcan2
0	2.00804	0.677	0.317	0	1	Cdh20
0	2.91812	0.473	0.116	0	1	Neat1
0	2.71844	0.741	0.385	0	1	Otud7b
0	2.29853	0.464	0.11	0	1	Hepacam
0	3.39471	0.516	0.163	0	1	Pik3c2b
0	6.07966	0.361	0.011	0	1	Tnfaip6
0	2.74386	0.648	0.299	0	1	Bcl2l1
0	3.03067	0.984	0.635	0	1	Edil3
0	3.34139	0.972	0.625	0	1	Map7
0	4.38325	0.392	0.046	0	1	Slc25a13
0	3.69256	0.407	0.063	0	1	Kcnk13
0	2.92761	0.549	0.209	0	1	Rhou
0	2.08321	0.771	0.432	0	1	Myo6
0	2.94043	0.411	0.073	0	1	Megf10
0	2.7071	0.626	0.294	0	1	Dip2a
0	4.26458	1	0.668	0	1	Pde4b
0	2.84215	0.49	0.158	0	1	Kazn
0	4.61601	0.355	0.023	0	1	Gm10863
0	4.91705	0.365	0.036	0	1	4930511M06Rik
0	5.29403	0.344	0.017	0	1	Hhip
0	5.16648	0.379	0.053	0	1	Gm42413
0	3.91595	0.406	0.081	0	1	Arrdc3
0	4.90544	0.357	0.033	0	1	Cpm
0	3.82145	0.365	0.044	0	1	Lpar1
0	2.9391	0.503	0.182	0	1	Pacs2
0	5.44773	0.338	0.02	0	1	Trim59
0	4.19842	0.371	0.054	0	1	Qdpr
0	2.84551	0.557	0.241	0	1	Itpk1
0	2.61909	0.423	0.107	0	1	Cobll1
0	2.60558	0.496	0.181	0	1	Kat2b
0	3.07382	0.995	0.68	0	1	Plcl1
0	4.48835	0.351	0.037	0	1	Atp8b1
0	3.78383	0.352	0.04	0	1	Meis1
0	6.98814	0.317	0.007	0	1	Hapln2
0	2.30232	0.757	0.447	0	1	Hipk2
0	2.68199	0.872	0.563	0	1	Bin1
0	2.98095	0.966	0.659	0	1	Fnbp1
0	2.5586	0.559	0.253	0	1	Gna12
0	3.77899	0.374	0.068	0	1	Cnp
0	2.78969	0.411	0.106	0	1	Tjp2
0	2.34379	0.75	0.446	0	1	Mast3
0	7.09493	0.309	0.005	0	1	Galnt6
0	2.37261	0.936	0.634	0	1	Dnm3
0	7.33932	0.306	0.004	0	1	Cyp2j12
0	3.71351	0.389	0.089	0	1	Kctd13
0	2.34962	0.659	0.36	0	1	Grb14
0	3.73818	0.369	0.07	0	1	Arsg
0	5.13295	0.32	0.021	0	1	Myrf
0	2.62111	0.883	0.585	0	1	Cdc37l1
0	3.13545	0.415	0.117	0	1	Ddr1
0	3.06344	0.463	0.166	0	1	Mtmr2
0	1.77155	0.564	0.267	0	1	Chd7
0	2.45878	0.656	0.36	0	1	Abhd17b
0	3.3529	0.43	0.134	0	1	Dbndd2
0	1.67633	0.567	0.271	0	1	Adamtsl1
0	4.27317	0.33	0.035	0	1	Gal3st1
0	2.7083	0.52	0.225	0	1	Nrbp2
0	1.58773	0.849	0.554	0	1	Frmd4b
0	3.22913	0.451	0.158	0	1	Pls1
0	2.12279	0.718	0.426	0	1	Pip4k2a
0	2.51616	0.626	0.335	0	1	Ywhaq
0	3.751	0.338	0.048	0	1	Gsn
0	3.25942	0.398	0.109	0	1	Fam102a
0	4.4851	0.302	0.018	0	1	Plxnb3
0	6.22738	0.289	0.006	0	1	Prima1
0	3.0496	0.366	0.085	0	1	Myo1e
0	3.44228	0.299	0.02	0	1	Bcas1os2
0	3.10365	0.394	0.118	0	1	Micall1
0	2.46322	0.589	0.314	0	1	Jam3
0	2.50738	0.809	0.535	0	1	Tmod2
0	1.92327	0.875	0.601	0	1	Ptprk
0	2.80893	0.459	0.186	0	1	Abca2
0	2.62367	0.429	0.158	0	1	Stxbp3
0	3.93924	0.318	0.05	0	1	Ndrg1
0	2.76029	0.985	0.719	0	1	Frmd5
0	1.81969	0.636	0.37	0	1	Ephb1
0	1.13517	0.422	0.156	0	1	Lama2
0	3.13933	0.318	0.052	0	1	Prkd3
0	1.45439	0.675	0.41	0	1	Tmcc3
0	2.99992	0.98	0.718	0	1	Phlpp1
0	1.66524	0.587	0.325	0	1	Stard13
0	2.41815	0.373	0.112	0	1	Pde1c
0	2.12369	0.53	0.269	0	1	Scd2
0	2.83969	0.314	0.054	0	1	Rassf2
0	2.65384	0.904	0.644	0	1	Pak7
0	2.06189	0.818	0.559	0	1	Gm4258
0	2.1495	0.887	0.629	0	1	Hecw2
0	3.22659	0.302	0.044	0	1	Folh1
0	2.30555	0.59	0.332	0	1	Rnf13
0	3.61138	0.323	0.068	0	1	Endod1
0	2.42839	0.963	0.709	0	1	St6galnac3
0	3.26393	0.296	0.043	0	1	Cmtm5
0	2.76765	0.506	0.254	0	1	Kcna1
0	3.03728	0.382	0.131	0	1	Lgi3
0	2.62315	0.673	0.423	0	1	Plekha1
0	3.53013	0.324	0.074	0	1	Nfe2l3
0	1.54968	0.4	0.15	0	1	Chn2
0	6.90763	0.253	0.004	0	1	Gm48508
0	1.75267	0.71	0.461	0	1	Sh3d19
0	4.67055	0.276	0.028	0	1	Il33
0	2.40766	0.588	0.34	0	1	Tmeff1
0	2.67182	0.456	0.212	0	1	Tmod1
0	3.49084	0.34	0.096	0	1	Kif6
0	2.3602	0.893	0.649	0	1	Rtn4
0	5.6896	0.253	0.01	0	1	Ppp1r14a
0	2.65058	0.345	0.103	0	1	Dusp16
0	3.32903	0.325	0.084	0	1	Dnajb2
0	3.44974	0.312	0.071	0	1	Rtkn
0	3.5472	0.297	0.058	0	1	Lzts2
0	2.29741	0.602	0.364	0	1	5031439G07Rik
0	2.31089	0.712	0.475	0	1	Nbas
0	1.89374	0.475	0.241	0	1	Samd4
0	4.43802	0.251	0.019	0	1	Mboat1
0	0.827071	0.685	0.454	0	1	Stxbp6
0	2.44324	0.517	0.287	0	1	Ube2d1
0	4.06751	0.252	0.023	0	1	Pllp
0	1.65056	0.569	0.34	0	1	Tmtc2
0	2.68041	0.406	0.179	0	1	Cep97
0	2.54452	0.37	0.143	0	1	Wscd1
0	2.01174	0.301	0.074	0	1	Pld1
0	2.99468	0.283	0.056	0	1	Mob3b
0	2.04051	0.737	0.511	0	1	Ppp2r3a
0	2.17541	0.772	0.546	0	1	Daam1
0	4.28055	0.252	0.027	0	1	Unc5b
0	2.60985	0.993	0.769	0	1	Qk
0	3.51639	0.274	0.051	0	1	Fbxo32
0	3.22316	0.324	0.101	0	1	Josd2
0	3.22401	0.32	0.098	0	1	Gm28320
0	2.74351	0.339	0.118	0	1	Heg1
0	1.86421	0.344	0.123	0	1	Tmem163
0	2.1315	0.865	0.645	0	1	Klhl2
0	2.22415	0.665	0.448	0	1	Lpgat1
0	2.36193	0.484	0.268	0	1	Cipc
0	1.99132	0.516	0.302	0	1	E130308A19Rik
0	1.1333	0.856	0.643	0	1	Mir100hg
0	2.5052	0.304	0.092	0	1	Phactr4
0	2.59298	0.377	0.166	0	1	Stmn4
0	2.79109	0.339	0.13	0	1	Efnb3
0	2.52599	0.387	0.178	0	1	Rftn1
0	2.89233	0.683	0.475	0	1	Pacrg
0	2.03378	0.504	0.296	0	1	Retreg1
0	1.61499	0.302	0.095	0	1	Abtb2
0	2.15802	0.821	0.614	0	1	Tulp4
0	2.80156	0.977	0.773	0	1	Mast4
0	2.74785	0.339	0.136	0	1	Kcna6
0	2.73999	0.268	0.065	0	1	Tfeb
0	3.17861	0.279	0.077	0	1	Tmbim1
0	1.85566	0.278	0.079	0	1	Gramd3
0	1.82468	0.885	0.686	0	1	Fgfr2
0	2.7344	0.302	0.104	0	1	Gm4221
0	2.42933	0.966	0.768	0	1	Mapt
0	1.89153	0.721	0.524	0	1	Ankrd28
0	1.54809	0.353	0.158	0	1	Bmp2k
0	2.40654	0.307	0.114	0	1	Usp6nl
0	2.15462	0.564	0.372	0	1	Dixdc1
0	2.45565	0.305	0.114	0	1	Lrrc1
0	1.53616	0.344	0.154	0	1	St3gal4
0	2.56452	0.437	0.248	0	1	Kctd3
0	1.84564	0.71	0.525	0	1	Naaladl2
0	2.19425	0.455	0.271	0	1	4930419G24Rik
0	2.65926	0.322	0.139	0	1	Tppp
0	1.77024	0.91	0.729	0	1	Pex5l
0	1.87355	0.812	0.631	0	1	Wnk1
0	1.94891	0.555	0.374	0	1	Klf13
0	1.12011	0.503	0.322	0	1	A330015K06Rik
0	2.0781	0.26	0.08	0	1	Pcsk6
0	2.0375	0.541	0.362	0	1	Snx30
0	1.98941	0.544	0.365	0	1	Txndc16
0	2.34238	0.433	0.256	0	1	Sh3gl3
0	3.22158	0.997	0.829	0	1	Tmeff2
0	2.02892	0.749	0.581	0	1	Shtn1
0	2.11651	0.374	0.206	0	1	Shisa4
0	2.12471	0.484	0.316	0	1	Inpp5f
0	2.04555	0.871	0.704	0	1	Tbc1d5
0	2.20461	0.707	0.542	0	1	Zdhhc20
0	1.57488	0.287	0.123	0	1	Il18
0	1.6174	0.633	0.47	0	1	Picalm
0	2.15159	0.347	0.184	0	1	Inf2
0	1.69823	0.549	0.387	0	1	Osbpl1a
0	1.32184	0.506	0.345	0	1	Pik3r1
0	1.73714	0.859	0.7	0	1	Agap1
0	2.07993	0.281	0.122	0	1	Gprc5b
0	1.7875	0.259	0.1	0	1	Elf1
0	1.97859	0.362	0.205	0	1	Gm37494
0	2.60158	0.289	0.132	0	1	Cpox
0	2.47985	0.361	0.205	0	1	Gm37459
0	1.35532	0.484	0.329	0	1	Hip1
0	1.87047	0.27	0.118	0	1	Wls
0	2.41052	0.998	0.846	0	1	Slc24a2
0	2.50939	0.263	0.111	0	1	Taldo1
0	2.42192	0.259	0.107	0	1	Fbxo7
0	2.04113	0.351	0.199	0	1	March8
0	1.65089	0.477	0.325	0	1	Srgap1
0	1.68345	0.516	0.365	0	1	Cpeb2
0	2.00103	0.466	0.315	0	1	Gm11149
0	1.89498	0.655	0.504	0	1	Ttll5
0	1.80764	0.613	0.462	0	1	Cyth1
0	1.30535	0.922	0.772	0	1	Unc5c
0	2.54532	0.282	0.132	0	1	Hid1
0	1.91458	0.473	0.323	0	1	Slc38a2
0	1.23682	0.886	0.737	0	1	Tmem178b
0	1.74243	0.753	0.605	0	1	Map4
0	2.53995	0.25	0.102	0	1	Wipi1
0	1.95755	0.434	0.287	0	1	Secisbp2l
0	1.0114	0.312	0.165	0	1	Glul
0	1.81867	0.826	0.679	0	1	Nfasc
0	1.67296	0.689	0.543	0	1	Srcin1
0	2.07253	0.322	0.177	0	1	Stmn1
0	0.937922	0.336	0.191	0	1	Tns3
0	2.4157	0.3	0.155	0	1	Tmem151a
0	2.16688	0.282	0.137	0	1	Tesk2
0	2.09383	0.327	0.183	0	1	Ick
0	1.61935	0.869	0.726	0	1	Limch1
0	1.83505	0.42	0.277	0	1	Rdx
0	1.41234	0.611	0.47	0	1	Arhgef28
0	1.34627	0.451	0.31	0	1	Pcdh11x
0	2.26604	0.315	0.175	0	1	Gm26936
0	1.96878	0.484	0.344	0	1	Desi1
0	2.4131	0.297	0.157	0	1	Polr3e
0	1.78532	0.49	0.351	0	1	Zfp280c
0	1.82266	0.358	0.219	0	1	Dpy19l1
0	1.83527	0.553	0.416	0	1	Vps8
0	0.88829	0.439	0.304	0	1	Prox1
0	1.3383	0.524	0.391	0	1	Arap2
0	1.25718	0.754	0.622	0	1	Cdh10
0	1.63948	0.579	0.447	0	1	Dennd5a
0	1.7713	0.637	0.508	0	1	Ankib1
0	2.18203	0.322	0.195	0	1	Mettl7a1
0	1.75792	0.536	0.41	0	1	Rap1a
0	1.82018	0.948	0.822	0	1	Prickle2
0	1.66269	0.757	0.632	0	1	Slc44a1
0	1.59902	0.334	0.21	0	1	Ikzf2
0	1.62465	0.491	0.367	0	1	Abl1
0	1.94402	0.319	0.195	0	1	Ell2
0	1.71039	0.372	0.249	0	1	Mpp5
0	1.29549	0.801	0.678	0	1	Foxn3
0	1.98985	0.437	0.316	0	1	Pcyt2
0	1.81291	0.463	0.344	0	1	Ptpn11
0	2.48127	0.27	0.151	0	1	Gm11659
0	1.78726	0.266	0.147	0	1	Tbc1d16
0	1.58385	0.314	0.195	0	1	Rnf144a
0	1.92487	0.344	0.225	0	1	Cerk
0	1.77291	0.892	0.774	0	1	Sik3
0	1.73051	0.264	0.147	0	1	Tspan14
0	0.950133	0.736	0.619	0	1	Il1rap
0	2.07543	0.273	0.159	0	1	Tmcc2
0	1.70285	0.403	0.292	0	1	Gkap1
0	1.8673	0.379	0.268	0	1	Atp11a
0	1.64157	0.544	0.434	0	1	Rab40c
0	2.00785	0.296	0.186	0	1	Ptpdc1
0	2.23227	0.437	0.327	0	1	Xrcc6
0	1.2967	0.967	0.858	0	1	Zeb2
0	1.48935	0.495	0.386	0	1	Rps6ka5
0	1.56704	0.872	0.765	0	1	Atp8a1
0	0.990557	0.883	0.776	0	1	Dscaml1
0	1.94402	0.293	0.186	0	1	Vldlr
0	1.468	0.679	0.574	0	1	Fryl
0	1.78175	0.338	0.233	0	1	Mad1l1
0	1.61636	0.78	0.675	0	1	Pakap
0	1.65829	0.469	0.366	0	1	Wdr20
0	1.74363	0.471	0.371	0	1	Slk
0	1.8668	0.33	0.231	0	1	Ift43
0	1.21753	0.588	0.489	0	1	Epb41l3
0	1.91836	0.46	0.362	0	1	Sez6l2
0	1.7155	0.46	0.363	0	1	Gm48678
0	1.19586	0.663	0.568	0	1	Dleu2
0	1.95031	0.456	0.361	0	1	Eml1
0	1.74781	0.394	0.299	0	1	Serinc5
0	1.69412	0.375	0.28	0	1	4931406P16Rik
0	1.67755	0.472	0.378	0	1	Agpat4
0	1.35095	0.482	0.388	0	1	Fth1
0	1.07638	0.466	0.373	0	1	Ubash3b
0	1.89724	0.353	0.26	0	1	Adap1
0	1.5481	0.922	0.83	0	1	Exoc6b
0	1.33958	0.533	0.442	0	1	Ccdc50
0	1.18483	0.477	0.387	0	1	Eps15
0	1.17776	0.723	0.633	0	1	Pard3
0	1.51633	0.52	0.434	0	1	Ppp2r2a
0	1.48637	0.882	0.797	0	1	Tcf12
0	2.03683	1	0.915	0	1	Nkain2
0	1.58304	0.911	0.827	0	1	Clasp2
0	1.47672	0.84	0.758	0	1	Baz2b
0	1.31252	0.771	0.69	0	1	Dlg1
0	0.484842	0.911	0.83	0	1	Slc8a1
0	1.44716	0.692	0.611	0	1	Itch
0	1.58721	0.517	0.437	0	1	Fbxl5
0	1.12283	0.821	0.741	0	1	Gnao1
0	1.24505	0.641	0.563	0	1	Map4k4
0	1.34982	0.766	0.688	0	1	Dip2b
0	1.50342	0.441	0.363	0	1	Aplp1
0	1.51094	0.561	0.489	0	1	Map4k5
0	1.49956	0.504	0.432	0	1	Mink1
0	1.61408	0.444	0.374	0	1	Slc25a27
0	1.3155	0.925	0.856	0	1	Mbnl2
0	1.47441	0.631	0.563	0	1	Acaca
0	1.31025	0.516	0.45	0	1	Klf7
0	1.60437	0.495	0.429	0	1	Jakmip3
0	1.4435	0.509	0.443	0	1	Slc22a23
0	0.737897	0.661	0.727	0	1	Ddx17
0	1.53378	0.58	0.517	0	1	Add1
0	1.06118	0.72	0.657	0	1	Zdhhc14
0	1.17097	0.894	0.832	0	1	App
0	0.442056	0.862	0.922	0	1	Rere
0	0.425337	0.973	0.915	0	1	Ank3
0	1.19789	0.848	0.792	0	1	Ssh2
0	0.590431	0.783	0.838	0	1	4930402H24Rik
0	1.21417	0.942	0.887	0	1	Ncam1
0	1.34098	0.477	0.425	0	1	Kdm6a
0	1.42592	0.475	0.425	0	1	Mta3
0	1.35379	0.904	0.855	0	1	Cdc42bpa
0	0.808987	0.73	0.777	0	1	Pafah1b1
0	0.763843	0.697	0.743	0	1	Rsrp1
0	0.583854	0.894	0.848	0	1	Ncam2
0	1.42175	0.668	0.623	0	1	Itsn2
0	0.345179	0.886	0.931	0	1	Cmss1
0	1.03631	0.866	0.821	0	1	Gpm6b
0	1.27205	0.913	0.869	0	1	Kif1b
0	0.965534	0.623	0.666	0	1	Arid4b
0	0.540272	0.997	0.955	0	1	Lrp1b
0	0.671751	0.999	0.957	0	1	Ptprd
0	1.24258	0.678	0.642	0	1	Apbb2
0	1.26371	0.593	0.557	0	1	Dpysl2
0	1.2485	0.619	0.587	0	1	Hook3
0	1.33646	0.533	0.502	0	1	Prkcz
0	1.19561	0.865	0.837	0	1	Tmcc1
0	0.795174	0.863	0.887	0	1	Dst
0	2.13618	1	0.977	0	1	Pcdh9
0	1.06997	0.722	0.744	0	1	Zfp638
0	1.07788	0.598	0.576	0	1	Neo1
0	1.40344	0.999	0.978	0	1	Magi2
0	1.04871	0.781	0.76	0	1	Kif21a
0	0.93967	0.702	0.721	0	1	Fmnl2
0	0.6526	0.992	0.973	0	1	Ank2
0	1.10218	0.725	0.707	0	1	Pkp4
0	0.731738	0.603	0.587	0	1	Epn2
0	0.836206	0.57	0.554	0	1	Mbnl1
0	1.0713	0.578	0.592	0	1	1500004A13Rik
0	1.25724	0.593	0.579	0	1	Gas7
0	1.11657	0.536	0.524	0	1	Tasor
0	1.23004	0.534	0.523	0	1	St3gal3
0	1.01443	0.723	0.732	0	1	Bcas3
0	1.11786	0.675	0.68	0	1	Ralgps1
0	0.736293	0.8	0.799	0	1	Trim2
0	0.883745	0.828	0.827	0	1	Ptk2
0	1.14265	1	1	0	1	Malat1
7.49305782723397e-308	1.2675	0.436	0.351	2.41913371952249e-303	1	Igsf11
5.13217340421915e-306	1.88668	0.312	0.214	1.65692218355215e-301	1	Sbf1
3.4963451023469e-303	1.1356	0.53	0.537	1.1287950162927e-298	1	Paip2
8.31357999706665e-301	1.59999	0.406	0.341	2.68403930205297e-296	1	Lrrc8b
5.58577640873021e-292	1.01787	0.56	0.591	1.80336791355855e-287	1	Atrn
6.87090656912297e-285	1.40751	0.314	0.209	2.21827218584135e-280	1	Stard9
2.37989530511236e-281	1.22072	0.449	0.38	7.68349199255524e-277	1	Vgll4
1.08913099221346e-275	0.932575	0.328	0.215	3.51625940836117e-271	1	Ankrd44
4.75269673893378e-275	0.907137	0.538	0.541	1.53440814216477e-270	1	Snx29
7.40949341141213e-273	0.323058	0.915	0.96	2.39215494787441e-268	1	Gphn
2.85156704517692e-268	1.48746	0.344	0.256	9.2062842053537e-264	1	Sirt2
1.87542484548632e-263	1.48489	0.412	0.36	6.0548091136526e-259	1	Gnai1
4.64502810902249e-263	1.44787	0.395	0.33	1.49964732499791e-258	1	Ppp1r21
1.0940054051896e-260	1.77851	0.291	0.2	3.53199645065463e-256	1	Hmox2
3.24597720164107e-259	1.14685	0.517	0.529	1.04796373954982e-254	1	Myo18a
1.56642579511995e-257	1.54629	0.367	0.291	5.05720567954475e-253	1	Lrrn1
3.63641074107651e-254	1.97899	0.263	0.174	1.17401520775655e-249	1	B3galt5
4.17093124760743e-247	1.41008	0.367	0.29	1.34658515329006e-242	1	Elf2
5.39794780417545e-244	1.57596	0.342	0.263	1.74272744857805e-239	1	Slc20a2
1.40479426228576e-242	1.53082	0.375	0.313	4.53537827578958e-238	1	Clasrp
1.92992708521321e-241	1.28313	0.388	0.317	6.23076959461086e-237	1	Zfand6
5.16330040322438e-238	1.31618	0.445	0.411	1.66697153518099e-233	1	Mat2a
6.142956137919e-238	1.55217	0.355	0.284	1.98325338912715e-233	1	Jak2
3.2315774276138e-235	1.42039	0.393	0.34	1.04331477250511e-230	1	Scamp5
2.92331464769971e-231	0.407859	0.889	0.897	9.43792134009852e-227	1	Ube2e2
3.00564489314469e-229	1.0149	0.531	0.559	9.70372453751763e-225	1	Zfp532
1.27468031754019e-228	1.08375	0.429	0.368	4.11530540517851e-224	1	Mitf
9.7933758847727e-226	1.94912	0.31	0.237	3.16179140439887e-221	1	Ppp1cc
1.66077611869798e-223	1.59771	0.273	0.185	5.36181569921643e-219	1	Itprid2
2.97278788507304e-217	1.38871	0.373	0.307	9.59764568695831e-213	1	Ptma
2.85975159901703e-210	1.04944	0.503	0.517	9.23270803742647e-206	1	Syt11
2.07911587976725e-208	1.30206	0.368	0.306	6.71242561782857e-204	1	Wdfy2
2.45825338224326e-208	1.61944	0.307	0.234	7.93647104457237e-204	1	Pdcd6ip
1.86021174692885e-202	1.81773	0.271	0.195	6.0056936249598e-198	1	Nxpe3
3.73093439648638e-197	0.710622	0.627	0.68	1.20453216990563e-192	1	Elavl3
1.47992984938369e-196	1.51532	0.253	0.169	4.77795351873523e-192	1	Gm16759
6.82481799765029e-196	0.994543	0.496	0.504	2.2033924905414e-191	1	Atf7ip
7.55414192823017e-194	0.992922	0.516	0.539	2.43885472152911e-189	1	Zfp704
1.78306431304691e-193	1.58634	0.294	0.221	5.75662313467195e-189	1	Fam126a
7.98627648224122e-191	1.64457	0.282	0.206	2.57836936229158e-186	1	Sgk3
4.12547935921772e-190	1.22978	0.333	0.257	1.33191101112344e-185	1	Cuedc1
8.80778816982664e-183	1.86573	0.322	0.271	2.84359441062853e-178	1	Usp31
1.95434623333013e-181	1.23159	0.427	0.414	6.30960681430634e-177	1	Dync1li2
5.88520354397358e-181	1.28083	0.4	0.37	1.90003796417187e-176	1	Lrrc8d
1.14477880598661e-173	1.35331	0.385	0.355	3.69591837512777e-169	1	Fez1
1.87943169369985e-172	0.412193	0.794	0.871	6.06774522310996e-168	1	Prkn
1.33896633302757e-170	0.956442	0.503	0.534	4.32285280617951e-166	1	Cdc42se2
7.38049812348489e-169	1.20576	0.343	0.28	2.3827938191671e-164	1	Rassf8
1.05993710729554e-164	0.59688	0.648	0.717	3.42200695090364e-160	1	Psd3
1.5027916920215e-161	1.25871	0.388	0.363	4.85176297769141e-157	1	Arhgef2
1.86909570041765e-158	0.940057	0.449	0.425	6.03437546879839e-154	1	Sh3kbp1
2.09342532391097e-157	1.28614	0.452	0.468	6.75862365824657e-153	1	Pakap.1
5.58573172748235e-156	1.29499	0.372	0.342	1.80335348821768e-151	1	Zfyve1
1.68819015678733e-155	1.23218	0.403	0.388	5.45032192118789e-151	1	Dusp11
5.29510479778385e-152	1.27837	0.39	0.372	1.70952458396451e-147	1	Strn
1.71542411716635e-151	1.73562	0.257	0.197	5.53824676227157e-147	1	Abcg1
2.56195632022134e-151	1.3743	0.358	0.32	8.2712759798346e-147	1	Crppa
1.61574834836025e-149	1.101	0.298	0.225	5.21644354268108e-145	1	Ston2
1.57974967330924e-147	0.884227	0.497	0.532	5.1002218202789e-143	1	Lrch3
1.67634009331922e-146	1.58414	0.277	0.219	5.4120639912811e-142	1	Efcab14
1.42184731176801e-143	1.54715	0.266	0.206	4.59043404604302e-139	1	Zfp740
2.54443280682202e-143	1.49353	0.272	0.211	8.21470131682488e-139	1	Npc1
1.71627315635387e-141	1.45234	0.296	0.242	5.54098788528847e-137	1	Cdk5rap2
7.4531624862829e-139	1.42439	0.295	0.241	2.40625350869643e-134	1	Reep5
1.01491769786572e-138	0.485794	0.646	0.733	3.27666178755947e-134	1	Hnrnpa2b1
1.58062914741808e-138	0.91713	0.488	0.525	5.10306120243926e-134	1	Rnf130
5.83378473088475e-137	1.33963	0.374	0.36	1.88343740036614e-132	1	Atg4c
1.75720177372113e-134	1.46641	0.278	0.225	5.67312592645868e-130	1	Adcy5
2.92067697843516e-134	0.749551	0.561	0.635	9.4294056248779e-130	1	Ank
6.17598658193089e-130	1.13618	0.286	0.226	1.99391726797639e-125	1	Soga1
7.54343431348071e-130	1.27055	0.376	0.362	2.43539776810725e-125	1	Actn4
1.49089348710884e-124	0.915801	0.469	0.505	4.81334962313089e-120	1	Dnm2
3.24321072985365e-123	0.762551	0.545	0.631	1.04707058413325e-118	1	Nrd1
3.51792175092713e-123	1.03779	0.265	0.2	1.13576103728682e-118	1	Ugp2
4.93253030250995e-121	0.290296	0.858	0.925	1.59246740816534e-116	1	Luc7l2
7.70738040133705e-118	1.51276	0.311	0.276	2.48832776257167e-113	1	9330182L06Rik
6.43568805511185e-117	1.25152	0.337	0.306	2.07776188859286e-112	1	Evi5l
8.44290032891768e-116	0.575458	0.529	0.589	2.72579037119107e-111	1	Stk39
9.88911433838659e-116	1.32395	0.329	0.299	3.19270056414811e-111	1	Aebp2
4.35676236098593e-114	0.3992	0.719	0.832	1.40658072824431e-109	1	Gpatch8
1.7523447301226e-113	1.17661	0.284	0.23	5.6574449612008e-109	1	Sulf2
1.80069628485102e-113	1.28453	0.336	0.309	5.81354795564151e-109	1	Spns2
1.68092419486358e-112	0.865584	0.49	0.548	5.42686376311708e-108	1	Ubr2
2.94886479449999e-111	0.262781	0.292	0.502	9.52040998904323e-107	1	Map7d2
1.82436400596718e-108	1.25636	0.275	0.227	5.88995919326504e-104	1	Mpzl1
2.26734673518245e-108	0.383607	0.717	0.805	7.32012893453654e-104	1	Acap2
1.38461463402373e-106	0.488259	0.639	0.761	4.47022834594562e-102	1	Tra2a
7.88960546388302e-104	0.676734	0.564	0.666	2.54715912401463e-99	1	Tom1l2
2.22343295765388e-103	1.2795	0.338	0.32	7.17835330378556e-99	1	Trappc10
6.45650745307282e-102	1.35644	0.309	0.28	2.08448343122456e-97	1	Snx1
2.02656786908824e-101	0.293678	0.146	0.263	6.5427743653514e-97	1	Ap2a1
3.02832541384388e-101	0.863216	0.47	0.522	9.77694859859498e-97	1	Asxl2
1.43497180935527e-99	1.47471	0.274	0.238	4.63280648650349e-95	1	Map7d1
8.02319875787626e-99	1.47876	0.274	0.234	2.59028971898035e-94	1	Cfl2
8.69020042720153e-99	1.41894	0.299	0.271	2.80563120792201e-94	1	Npat
5.81327700330941e-98	0.31474	0.159	0.279	1.87681648051844e-93	1	Cck
1.01321513422473e-97	1.03537	0.427	0.453	3.27116506084454e-93	1	Hsp90aa1
2.85058238147216e-97	1.02725	0.325	0.286	9.20310521858288e-93	1	Gng12
2.86220192431204e-97	0.278829	0.223	0.378	9.24061891264143e-93	1	Cfdp1
5.84148976044908e-95	0.260494	0.168	0.291	1.88592496916098e-90	1	Vps37a
6.44903067461986e-95	1.17006	0.31	0.277	2.08206955330102e-90	1	Rasa3
1.23878274865521e-94	0.251301	0.175	0.303	3.99941010403334e-90	1	Pcnp
1.63897711503522e-94	1.33841	0.339	0.331	5.2914376158912e-90	1	Fsd1l
5.83643856721553e-94	0.263789	0.152	0.267	1.88429419142554e-89	1	Map2k2
4.35228999641649e-92	0.720371	0.492	0.536	1.40513682534306e-87	1	Add3
1.63326022210266e-91	0.260596	0.191	0.325	5.27298062705842e-87	1	Nup214
2.49628666767336e-90	0.25859	0.175	0.297	8.05926150658343e-86	1	Cc2d2a
9.17926032362361e-90	0.280641	0.163	0.281	2.96352419548188e-85	1	Cramp1l
5.70265350051231e-89	1.16595	0.392	0.412	1.8411016826404e-84	1	Tbcd
8.60351846745728e-89	0.259434	0.176	0.299	2.77764593721858e-84	1	S100pbp
4.13373905733212e-88	0.324601	0.212	0.356	1.33457765465967e-83	1	Ndufs1
2.72565771996862e-87	0.275463	0.207	0.345	8.79978594891869e-83	1	Ppp3cc
5.65917539438707e-85	0.263568	0.192	0.322	1.82706477607787e-80	1	Hp1bp3
2.28962973688646e-84	0.320334	0.208	0.347	7.39206960553792e-80	1	Psmb2
2.96887262955102e-84	0.262783	0.187	0.313	9.58500528450547e-80	1	Cep120
3.15833480257232e-84	0.281953	0.149	0.255	1.01966839101047e-79	1	6430590A07Rik
4.62854366427678e-84	1.12602	0.312	0.286	1.49432532201176e-79	1	Ppp2r5a
2.78932889474215e-83	1.05213	0.417	0.448	9.00534833667503e-79	1	Trim35
2.82607567108791e-83	0.281759	0.201	0.334	9.1239853041073e-79	1	Ppm1a
6.84778764758764e-83	0.28794	0.149	0.255	2.21080824202367e-78	1	Ilf2
1.49431595310971e-82	0.280623	0.217	0.36	4.82439905461469e-78	1	Exoc3
2.0092054386861e-82	0.276818	0.159	0.27	6.48671975879806e-78	1	Fmr1
2.12949912850671e-82	0.276218	0.168	0.283	6.87508793638391e-78	1	Caap1
2.25674612548677e-82	0.289128	0.18	0.302	7.28590486613405e-78	1	Fgfr1op2
3.20432529776136e-82	0.535821	0.629	0.718	1.03451642238225e-77	1	Dock9
1.26460053280312e-81	0.965574	0.41	0.437	4.08276282015489e-77	1	Rc3h1
1.60105748958677e-81	1.22238	0.3	0.273	5.16901410513089e-77	1	Ldlrad3
7.12236406249764e-81	0.322385	0.217	0.358	2.29945523757736e-76	1	Dync1li1
8.73498832336374e-81	0.25348	0.158	0.267	2.82009098019798e-76	1	Yy1
2.87602913952163e-80	0.30822	0.158	0.266	9.28526007694557e-76	1	Prr14
3.91928840525242e-80	0.342859	0.157	0.266	1.26534226163574e-75	1	Stam
3.99459251975955e-80	0.290717	0.206	0.337	1.28965419500437e-75	1	Rpl13
4.4729555455071e-80	1.02419	0.377	0.382	1.44409369786697e-75	1	Fnip2
8.37304445455098e-80	0.261221	0.227	0.372	2.70323740215178e-75	1	Zfp451
9.96091669760263e-80	0.845189	0.419	0.397	3.21588195582101e-75	1	Man1a
2.06992791043742e-79	0.294166	0.173	0.289	6.68276225884722e-75	1	Tmx3
2.15609942312221e-77	0.395416	0.693	0.826	6.96096698755006e-73	1	Ccdc88a
2.16443678702058e-77	0.492637	0.602	0.719	6.98788416689594e-73	1	Nf1
2.31144459594422e-77	0.255547	0.17	0.282	7.46249887800591e-73	1	Cap1
3.20825105660695e-77	0.257503	0.167	0.277	1.03578385362555e-72	1	Fam76b
5.1597031022229e-77	0.97906	0.489	0.569	1.66581014655266e-72	1	Fam13c
9.83632674411925e-77	0.359946	0.164	0.277	3.1756580893389e-72	1	Mtx2
1.43665993769845e-76	0.711678	0.526	0.612	4.63825660885944e-72	1	Aig1
2.72194552347911e-76	0.311969	0.186	0.307	8.78780112255232e-72	1	Cdk11b
3.18010698267352e-76	0.3214	0.174	0.289	1.02669753935615e-71	1	Cyb5b
1.91993001440123e-75	0.307411	0.151	0.254	6.19849405149437e-71	1	Ppp6c
6.82651257835803e-75	0.29089	0.157	0.261	2.20393958592289e-70	1	Ociad1
1.02558362884979e-74	0.646138	0.486	0.528	3.31109674574153e-70	1	Lcorl
2.13756757226342e-74	0.305698	0.16	0.265	6.90113690705246e-70	1	Atp6v1e1
2.41657218350461e-74	0.266126	0.205	0.332	7.80190329444465e-70	1	Smad4
3.27412301001787e-74	1.15646	0.283	0.255	1.05705061378427e-69	1	Fam228b
1.62177064358289e-73	0.66468	0.499	0.563	5.23588652280738e-69	1	Nfix
1.92931758782293e-73	1.22399	0.337	0.339	6.22880183228633e-69	1	Lrrc28
2.9676370286466e-73	0.322415	0.218	0.354	9.58101614698556e-69	1	Zfp329
3.05496865151841e-73	0.32846	0.155	0.258	9.86296629142717e-69	1	Cbx3
3.39563557219679e-73	0.262043	0.182	0.298	1.09628094448373e-68	1	Zmym5
4.19503849836352e-73	0.336999	0.167	0.275	1.35436817919666e-68	1	Amn1
2.04856094409261e-72	0.344745	0.187	0.307	6.613779008003e-68	1	Stimate
1.35439249570094e-71	0.31009	0.2	0.325	4.37265617237047e-67	1	Gspt1
1.58503182744971e-71	0.819594	0.452	0.502	5.1172752549214e-67	1	Tfdp2
1.71402502964147e-71	0.328786	0.239	0.386	5.5337298081975e-67	1	Scfd1
4.40760495712801e-71	0.258088	0.18	0.293	1.42299526040878e-66	1	Fkbp15
9.99540970370549e-71	0.270681	0.221	0.355	3.22701802284132e-66	1	Vcp
1.49208275027031e-70	0.323462	0.186	0.299	4.81718915924769e-66	1	Rps8
4.77704725963382e-70	0.268093	0.211	0.339	1.54226970777278e-65	1	Kdm5c
5.89713325981087e-70	0.323184	0.176	0.286	1.90388947292994e-65	1	Supt16
8.71380991314294e-70	1.2373	0.305	0.29	2.8132535304582e-65	1	Cab39l
8.90122224917021e-70	0.296915	0.218	0.346	2.8737596031446e-65	1	Atp6v0c
1.39913032473596e-69	0.362774	0.157	0.259	4.51709225341004e-65	1	Uba2
3.72337639117216e-69	1.24055	0.297	0.281	1.20209206788993e-64	1	Atl3
3.9395471464755e-69	0.373586	0.65	0.789	1.27188279623961e-64	1	Spag9
9.43367286826735e-69	1.04026	0.375	0.393	3.04566128552011e-64	1	Prkacb
8.2557564864108e-68	0.296931	0.25	0.396	2.66537098163773e-63	1	Fam133b
1.50235540618531e-67	0.354807	0.153	0.251	4.85035442886927e-63	1	Gopc
3.07398849015523e-67	0.339153	0.177	0.287	9.92437184046617e-63	1	Hipk3
3.30168811458816e-67	0.273548	0.222	0.352	1.06595000779479e-62	1	Acbd5
4.32380031508452e-67	0.271584	0.266	0.423	1.39593893172504e-62	1	Sarnp
4.5774895173009e-67	0.305562	0.193	0.31	1.4778424906606e-62	1	Zfp871
5.17069547591542e-67	0.368902	0.157	0.258	1.66935903439929e-62	1	Ccdc186
9.91864560259933e-67	0.332746	0.162	0.264	3.20223473279919e-62	1	Mcmbp
1.23869645889682e-66	0.309735	0.263	0.417	3.99913151754838e-62	1	Elovl6
1.43579427473154e-66	0.297331	0.238	0.379	4.63546181597077e-62	1	Numa1
2.5821238903022e-66	0.761516	0.481	0.559	8.33638697984066e-62	1	Thra
3.61710234139631e-66	0.254733	0.755	0.867	1.1677814909198e-61	1	Rbm39
5.63591933011227e-66	0.374229	0.156	0.256	1.81955655572675e-61	1	Cog3
6.08028912209306e-66	0.342987	0.171	0.277	1.96302134306774e-61	1	Dcp1a
7.40204569955367e-66	0.334692	0.181	0.29	2.3897504541009e-61	1	Shoc2
7.89262306991766e-66	0.341888	0.157	0.256	2.54813335812292e-61	1	Brms1l
1.17793933350176e-65	0.95102	0.382	0.402	3.80297713821042e-61	1	Herc4
1.28151218499315e-65	0.321637	0.176	0.284	4.13736208925038e-61	1	Tm9sf3
1.37042198710154e-65	0.44358	0.158	0.259	4.42440738535733e-61	1	Birc2
2.32782642453091e-65	0.28507	0.229	0.363	7.51538761159806e-61	1	Rspry1
3.39228864523829e-65	0.355288	0.2	0.323	1.09520038911518e-60	1	Chordc1
6.2122891183207e-65	0.502945	0.583	0.712	2.00563754184984e-60	1	Arih1
7.17925733122956e-65	0.259551	0.222	0.351	2.31782322938746e-60	1	Hnrnph3
1.63188118912924e-64	0.353953	0.196	0.313	5.26852841910376e-60	1	Ralbp1
4.59973449191006e-64	0.350547	0.166	0.268	1.48502428071316e-59	1	Lats1
6.42234801531341e-64	0.263265	0.275	0.432	2.07345505674393e-59	1	Caprin1
1.16580248358255e-63	0.295047	0.228	0.358	3.76379331824625e-59	1	Epb41l4b
1.63080547640286e-63	0.306864	0.243	0.384	5.26505548056663e-59	1	Gpbp1
4.38439065596174e-63	1.04629	0.475	0.569	1.41550052327725e-58	1	Ablim2
7.10735710408626e-63	0.321071	0.239	0.379	2.29461024105425e-58	1	Stx5a
1.52288619736245e-62	1.33083	0.268	0.248	4.91663808818468e-58	1	Rybp
1.72039858504332e-62	0.261609	0.226	0.355	5.55430683181236e-58	1	Grb2
2.13642670909197e-62	0.254021	0.3	0.473	6.89745363030343e-58	1	Riok3
3.90703596957437e-62	0.338592	0.167	0.268	1.26138656277709e-57	1	Pi4kb
4.73631519932427e-62	0.376984	0.566	0.618	1.52911936210184e-57	1	Slc9a9
2.8850297728886e-61	0.290452	0.162	0.258	9.31431862177086e-57	1	Eif4a2
2.91769223840517e-61	0.280658	0.286	0.451	9.41976939169109e-57	1	Lmbrd1
3.99288013989977e-61	0.788651	0.317	0.29	1.28910135316664e-56	1	Mtss1
4.2899348173637e-61	0.32489	0.203	0.321	1.38500545578587e-56	1	Pcf11
1.01077610840601e-60	0.813495	0.449	0.434	3.26329066598882e-56	1	Spock1
1.85233696422652e-60	0.471503	0.609	0.74	5.98026988900534e-56	1	Ncoa2
3.07888474692297e-60	0.312987	0.271	0.425	9.9401794054408e-56	1	Mpc1
6.50653556944361e-60	0.39387	0.235	0.374	2.10063500859487e-55	1	Strn4
7.67979639394196e-60	0.640747	0.496	0.573	2.47942226578416e-55	1	Akap9
9.0381737648946e-60	0.967646	0.372	0.394	2.91797439999622e-55	1	Usp25
1.26474959924022e-59	0.253574	0.279	0.434	4.08324408114704e-55	1	Tsc22d2
1.75752831426248e-59	0.400546	0.257	0.408	5.6741801625964e-55	1	Rab11fip4
5.29379074514399e-59	0.396901	0.215	0.339	1.70910034206974e-54	1	Capn15
6.40357410631883e-59	0.373041	0.226	0.354	2.06739390022503e-54	1	Tmem234
8.11770180211439e-59	0.340811	0.192	0.302	2.62080002681263e-54	1	Ints8
8.51495959403769e-59	0.772821	0.435	0.465	2.74905470493507e-54	1	Arid5b
8.71222176289928e-59	0.340633	0.182	0.286	2.81274079615203e-54	1	Gpd2
1.77488426982348e-58	0.282601	0.284	0.442	5.73021386512511e-54	1	Stx16
4.23875234969676e-58	0.614737	0.518	0.619	1.3684811960996e-53	1	Atad2b
4.59652075311123e-58	0.309673	0.211	0.329	1.48398672514196e-53	1	Klhl24
5.33777742387429e-58	0.36451	0.213	0.332	1.72330144129782e-53	1	Taf3
1.57838469303216e-57	0.324307	0.21	0.328	5.09581498145431e-53	1	Psen1
2.43426260350086e-57	0.33647	0.212	0.331	7.85901681540252e-53	1	Rbm27
3.62546825994018e-57	0.379968	0.237	0.373	1.17048242772169e-52	1	Zer1
9.71397324472809e-57	1.29414	0.265	0.249	3.13615626206046e-52	1	Iars
2.65813867686707e-56	0.306715	0.237	0.368	8.58180071826535e-52	1	Dmtf1
3.95151453037181e-56	0.441039	0.161	0.257	1.27574646613054e-51	1	Wipi2
4.55098802018181e-56	0.354889	0.241	0.377	1.4692864823157e-51	1	Xpo6
6.46413921366698e-56	0.306949	0.28	0.437	2.08694734513238e-51	1	Prpf39
9.46295285785296e-56	0.255554	0.171	0.267	3.05511433015783e-51	1	Adamts20
1.09710277319343e-55	0.32092	0.252	0.391	3.54199630325498e-51	1	Phf12
1.46488622614566e-55	1.11596	0.315	0.315	4.72938518111127e-51	1	Pkm
2.63608691279109e-55	1.22014	0.273	0.258	8.51060659794604e-51	1	Tpd52
1.22305738649524e-54	0.329672	0.183	0.284	3.94864077229989e-50	1	Rfc1
1.57531468736252e-54	0.300305	0.233	0.36	5.08590346814991e-50	1	Prnp
3.04540069741443e-54	1.03885	0.319	0.319	9.8320761516025e-50	1	Ncoa3
1.06190635013027e-53	0.694303	0.494	0.59	3.42836465139559e-49	1	Rab10
1.70762513218574e-53	0.661905	0.511	0.616	5.51306773926168e-49	1	9330159F19Rik
3.79222045758245e-53	0.371432	0.192	0.299	1.22431837473049e-48	1	Nipsnap2
5.15889636117549e-53	0.25706	0.275	0.42	1.66554969020551e-48	1	Ddx6
7.06284174573485e-53	0.382885	0.18	0.28	2.2802384576105e-48	1	Tmed10
1.06483644989323e-52	0.25784	0.267	0.405	3.43782447848031e-48	1	Klf9
1.68750934507415e-52	0.341877	0.212	0.323	5.44812392057191e-48	1	Sil1
4.3941278935692e-52	0.369064	0.172	0.265	1.41864419043882e-47	1	Eif1
1.43180756991208e-51	0.479821	0.163	0.255	4.62259073946116e-47	1	Ints3
2.27244451623094e-51	0.423758	0.178	0.277	7.33658712065159e-47	1	Usp16
2.39457772389964e-51	0.353355	0.174	0.269	7.73089418161e-47	1	Sfi1
2.51268503137081e-51	0.420967	0.165	0.257	8.11220362378067e-47	1	Mob4
2.56987034769294e-51	0.357147	0.261	0.405	8.29682641752667e-47	1	Lrig2
2.68549252233998e-51	0.32066	0.229	0.351	8.67011260837462e-47	1	Prpf38b
5.57318283752304e-51	0.409161	0.165	0.256	1.79930207909431e-46	1	Tmem30a
7.82094106738611e-51	0.344235	0.251	0.385	2.52499082360561e-46	1	Csde1
1.18705542597451e-50	1.06366	0.315	0.315	3.83240844275871e-46	1	Rif1
4.46638576659408e-50	0.466681	0.166	0.259	1.4419726447449e-45	1	Chmp3
5.28828932492688e-50	0.440669	0.175	0.27	1.70732420855264e-45	1	Atr
1.01019609771074e-49	0.411509	0.272	0.42	3.26141810145913e-45	1	Glrb
1.20760131008408e-49	0.433672	0.162	0.252	3.89874082960644e-45	1	Mccc1
1.40347903508698e-49	0.390923	0.239	0.367	4.53113206477833e-45	1	Plekhm2
1.82857047470486e-49	0.351256	0.271	0.418	5.90353977758463e-45	1	Dicer1
2.89269483031849e-49	0.407674	0.249	0.383	9.33906525968324e-45	1	Smarca5
3.96865819416654e-49	0.443192	0.192	0.298	1.28128129798667e-44	1	Ltn1
6.02138362105594e-49	0.434426	0.185	0.284	1.94400370205791e-44	1	Srbd1
6.3352324047348e-49	0.31444	0.214	0.324	2.04532978186863e-44	1	Dennd4c
6.38403936501075e-49	1.13231	0.294	0.29	2.06108710899372e-44	1	Zfp182
9.21829216635834e-49	0.396078	0.207	0.317	2.97612562590879e-44	1	Naa16
1.07626953084037e-48	0.392362	0.196	0.3	3.47473618031812e-44	1	Tmem59
1.97541147936269e-48	0.377558	0.243	0.372	6.37761596112244e-44	1	Spast
4.50835462493788e-48	0.314362	0.268	0.406	1.4555222906612e-43	1	Zfp827
4.71065889265086e-48	0.792206	0.446	0.521	1.52083622349233e-43	1	Krit1
4.83487588816089e-48	0.396524	0.209	0.32	1.56093968049274e-43	1	Mtch2
9.98486805546793e-48	1.17182	0.3	0.304	3.22361465170782e-43	1	Btbd8
1.09487949055039e-47	0.95901	0.317	0.318	3.53481843524192e-43	1	Pak2
1.61935332176325e-47	0.266142	0.338	0.516	5.22808219931266e-43	1	Nr2c2
1.9071745734128e-47	0.273044	0.34	0.515	6.15731311026322e-43	1	Cdkl5
2.05882059389153e-47	0.404199	0.223	0.341	6.64690228737879e-43	1	Cpsf7
2.66205635286775e-47	0.360293	0.26	0.397	8.59444893523352e-43	1	Vapa
1.76703774336439e-46	0.40953	0.613	0.753	5.70488135445195e-42	1	Fto
2.02641628702752e-46	0.288488	0.313	0.479	6.54228498266835e-42	1	Phc3
2.43904371031693e-46	0.44085	0.175	0.268	7.87445261875822e-42	1	Atg3
2.52757930019346e-46	0.282319	0.194	0.285	8.16028977067459e-42	1	Far1os
5.03108612275877e-46	1.05056	0.335	0.352	1.62428615473267e-41	1	Appbp2
6.34655607449488e-46	0.290881	0.277	0.414	2.04898562865067e-41	1	Xrcc4
9.66975442026553e-46	0.431083	0.215	0.328	3.12188021458273e-41	1	Uso1
1.30387162823284e-45	0.371214	0.254	0.385	4.20954955174972e-41	1	Ino80d
1.48884798469668e-45	0.412526	0.239	0.364	4.80674571859324e-41	1	Eya3
2.33555930916004e-45	0.30023	0.316	0.481	7.54035322962319e-41	1	Tet3
2.47818469154413e-45	0.386046	0.221	0.336	8.00081927665022e-41	1	Arih2
5.98898536956318e-45	0.819422	0.271	0.251	1.93354392656347e-40	1	Bicc1
1.82749474037989e-44	0.392883	0.285	0.438	5.90006676931647e-40	1	Cnot10
2.3402151913449e-44	0.471067	0.169	0.259	7.55538474525702e-40	1	Mbip
3.10123438449583e-44	0.414721	0.264	0.395	1.00123352103448e-39	1	Sgk1
8.76020708284046e-44	0.40372	0.224	0.338	2.82823285669504e-39	1	Pikfyve
1.08461901202798e-43	0.477626	0.197	0.299	3.50169248033235e-39	1	Lrrc4b
1.27646345934172e-43	0.519668	0.267	0.227	4.12106227848473e-39	1	Slc6a1
1.36620141076959e-43	0.381391	0.173	0.261	4.41078125466961e-39	1	Ap3m1
1.70942567459575e-43	0.666482	0.472	0.546	5.51888079043236e-39	1	2610035D17Rik
2.47797897563849e-43	0.392528	0.192	0.289	8.00015512284888e-39	1	Gabpb2
2.58019127668393e-43	0.284407	0.279	0.416	8.33014753677408e-39	1	Hnrnpa3
3.08103268632904e-43	0.415476	0.211	0.318	9.94711402781331e-39	1	Rsu1
4.46425984963827e-43	0.29823	0.32	0.482	1.44128629245571e-38	1	Tra2b
4.82598762764234e-43	0.371201	0.223	0.336	1.55807010558433e-38	1	Ptp4a2
6.05713218286161e-43	0.286286	0.341	0.519	1.95554512523687e-38	1	Hnrnpl
7.91230086912566e-43	1.10574	0.269	0.26	2.55448633559722e-38	1	Cept1
8.13123545918349e-43	0.306098	0.304	0.451	2.62516936799739e-38	1	Rnpc3
1.17959356621946e-42	0.45751	0.171	0.259	3.80831782853954e-38	1	Med1
1.29571327203001e-42	0.450433	0.219	0.33	4.18321029874889e-38	1	Ccnt1
1.83796455355479e-42	0.292389	0.741	0.854	5.93386856115163e-38	1	Rabgap1l
2.20393791106175e-42	1.24281	0.385	0.441	7.11541354586284e-38	1	Tmem117
2.89365269747003e-42	1.25862	0.298	0.309	9.34215773378199e-38	1	Eml2
4.58034032216228e-42	0.427518	0.216	0.32	1.47876287301009e-37	1	Cox4i1
1.51122639129917e-41	0.393531	0.209	0.314	4.87899440430936e-37	1	Tmem87a
1.86289286752801e-41	0.45856	0.19	0.287	6.01434962281418e-37	1	Dnajc18
2.11602132312197e-41	0.395744	0.188	0.281	6.83157484169927e-37	1	Eif4g2
3.88098400028651e-41	0.321436	0.317	0.472	1.2529756844925e-36	1	Hspa8
3.93459595702508e-41	0.893602	0.359	0.382	1.27028430472555e-36	1	Wwp1
5.19281647469283e-41	0.270058	0.354	0.536	1.67650079885458e-36	1	Pkn2
6.20206615003662e-41	0.437273	0.199	0.298	2.00233705653932e-36	1	Slc38a6
1.14645067902306e-40	0.948296	0.35	0.371	3.70131601722595e-36	1	Srsf2
1.22941597063817e-40	0.428102	0.183	0.275	3.96916946120534e-36	1	Galnt2
2.86087502792149e-40	0.355496	0.187	0.276	9.23633502764452e-36	1	Hibadh
4.75851721295541e-40	0.423079	0.201	0.3	1.53628728220265e-35	1	Snx2
5.34412068790686e-40	0.480499	0.554	0.673	1.72534936409073e-35	1	Ptpra
1.41232305293974e-39	0.477625	0.172	0.258	4.55968497641596e-35	1	Vps4b
1.68635553541832e-39	0.422257	0.243	0.364	5.44439884609805e-35	1	Ubn1
2.75269977906784e-39	0.344001	0.247	0.364	8.88709123672051e-35	1	Ctnnd1
7.3483567175824e-39	0.309984	0.315	0.47	2.37241696627148e-34	1	Tnks2
9.08610715534938e-39	0.712909	0.449	0.532	2.93344969510455e-34	1	Trip11
1.74581507428345e-38	0.348337	0.229	0.336	5.63636396732413e-34	1	Suz12
1.81016812006224e-38	0.470329	0.187	0.278	5.84412777562095e-34	1	March2
3.27797360323858e-38	0.380892	0.249	0.367	1.05829377780558e-33	1	Amy1
3.93071558079566e-38	0.706155	0.466	0.562	1.26903152525988e-33	1	Spop
4.79660226731439e-38	0.444357	0.278	0.419	1.54858304200245e-33	1	Zbtb38
7.72451060561059e-38	0.35018	0.186	0.273	2.49385824902138e-33	1	Tank
8.15322778255165e-38	0.363405	0.605	0.701	2.6322695895968e-33	1	Magi1
1.28089597594209e-37	0.348321	0.285	0.42	4.13537265832903e-33	1	Bcl9
1.61919469582411e-37	0.439488	0.181	0.267	5.22757007546815e-33	1	Hnrnpk
2.45663452946783e-37	0.419528	0.207	0.297	7.93124457838689e-33	1	3110021N24Rik
4.21886460698428e-37	0.472612	0.2	0.296	1.36206043836488e-32	1	BC052040
5.86513874533877e-37	0.603137	0.518	0.647	1.89356004393262e-32	1	Dis3l2
6.18773968050689e-37	0.516685	0.215	0.321	1.99771175585165e-32	1	Brdt
1.74092458945028e-36	0.486998	0.212	0.314	5.62057503704025e-32	1	Anapc1
2.01348708067281e-36	0.289451	0.309	0.46	6.50054303995218e-32	1	Hnrnpc
5.9154459995971e-36	0.383946	0.243	0.355	1.90980174096992e-31	1	Cwf19l2
1.23023783532703e-35	0.332441	0.269	0.397	3.97182285135332e-31	1	Tab2
1.25506984618972e-35	0.363684	0.288	0.427	4.05199299842352e-31	1	Prdm2
1.76839980105379e-35	0.663147	0.431	0.486	5.70927875770218e-31	1	Arnt2
2.01360222755229e-35	0.341326	0.278	0.408	6.50091479165257e-31	1	Synrg
2.2635871161435e-35	0.275687	0.338	0.503	7.3079910044693e-31	1	Wapl
2.59128781449453e-35	0.395305	0.252	0.371	8.36597270909559e-31	1	Ubl3
4.43190916459602e-35	0.306927	0.284	0.415	1.43084187378983e-30	1	Arid2
1.09701662942521e-34	0.416557	0.576	0.721	3.5417181880993e-30	1	Prrc2c
1.428667136752e-34	0.30633	0.349	0.522	4.61245185100382e-30	1	Kif5b
1.43754925807688e-34	0.269556	0.337	0.5	4.64112777970122e-30	1	Lnpep
1.44067830240836e-34	0.471777	0.177	0.26	4.65122989932539e-30	1	Jmy
3.41230378807719e-34	0.641093	0.478	0.57	1.10166227798072e-29	1	Actb
3.68916516429599e-34	0.41739	0.235	0.34	1.19104697329296e-29	1	Eef1a1
1.05020613725345e-33	0.80227	0.35	0.377	3.39059051412275e-29	1	Sema4d
1.83710389434675e-33	0.602554	0.503	0.625	5.93108992289848e-29	1	Npepps
2.0983946484465e-33	0.759469	0.387	0.431	6.77466712250952e-29	1	Nbeal1
4.21046805062269e-33	0.567392	0.177	0.259	1.35934961014354e-28	1	Cisd2
1.22266010709322e-32	0.312284	0.353	0.527	3.94735815575046e-28	1	Rngtt
[truncated: 38,295 more rows]

## Sheet: Sorted_cluster_markers
p_val	avg_log2FC	pct.1	pct.2	p_val_adj	cluster	gene
0	2.22493	0.991	0.269	0	0	Glis3
0	0.814141	0.999	0.301	0	0	Adarb2
0	2.84272	0.816	0.131	0	0	Npnt
0	2.85268	0.978	0.294	0	0	Chst9
0	1.89498	0.991	0.317	0	0	Prox1
0	3.20925	0.787	0.114	0	0	Il1r1
0	2.55595	0.93	0.286	0	0	Calb1
0	2.23941	0.838	0.2	0	0	Tspan18
0	2.04239	0.896	0.27	0	0	Mkx
0	1.66327	0.951	0.336	0	0	Pde7b
0	1.63769	0.998	0.39	0	0	Sema5a
0	1.24144	0.893	0.293	0	0	Ccbe1
0	1.09767	0.851	0.252	0	0	Trpc6
0	2.09618	0.872	0.277	0	0	Fam163b
0	2.23667	0.73	0.145	0	0	Ntf3
0	1.78701	1	0.416	0	0	Slc4a4
0	3.30759	0.702	0.121	0	0	Slc26a10
0	2.74997	0.681	0.101	0	0	Dsp
0	1.57311	0.978	0.4	0	0	Ptchd4
0	1.86651	0.938	0.367	0	0	Rasgrf2
0	1.73996	0.826	0.256	0	0	Smoc2
0	2.08443	0.991	0.422	0	0	C1ql3
0	1.9887	0.904	0.336	0	0	Sipa1l2
0	1.3153	0.997	0.43	0	0	Stxbp6
0	1.74146	0.998	0.431	0	0	Synpr
0	1.69879	0.835	0.268	0	0	Pcp4
0	2.11878	0.815	0.249	0	0	Prdm8
0	1.23616	0.757	0.193	0	0	C1ql2
0	1.82497	0.902	0.343	0	0	Prdm5
0	2.79933	0.772	0.216	0	0	Ryr1
0	2.73463	0.596	0.049	0	0	Capn3
0	2.24469	0.975	0.431	0	0	F730043M19Rik
0	1.79979	0.797	0.254	0	0	Crlf1
0	2.08712	0.672	0.132	0	0	Prox1os
0	1.57096	0.992	0.452	0	0	Cdh9
0	1.77016	0.926	0.391	0	0	Kif26b
0	2.07728	0.706	0.173	0	0	Slc29a4
0	2.26397	0.691	0.159	0	0	Vwa3b
0	1.0583	0.834	0.306	0	0	Cald1
0	1.29663	0.924	0.396	0	0	Pcsk5
0	1.94425	0.891	0.365	0	0	Cnih3
0	0.947402	0.951	0.427	0	0	Maml3
0	1.79335	0.863	0.34	0	0	Ablim3
0	1.61274	0.882	0.361	0	0	Gpc4
0	1.51205	0.925	0.405	0	0	Rreb1
0	1.1827	0.884	0.367	0	0	Cemip
0	1.86784	0.837	0.32	0	0	Fat4
0	2.77183	0.643	0.127	0	0	Nek10
0	2.06135	0.731	0.218	0	0	Gfra2
0	0.774106	0.999	0.489	0	0	Dock10
0	2.26762	0.684	0.177	0	0	Syt10
0	1.46705	0.89	0.384	0	0	Slc30a3
0	1.7206	0.831	0.33	0	0	Kcng2
0	1.38752	0.796	0.297	0	0	Gfra1
0	1.94255	0.98	0.481	0	0	Pdzd2
0	1.0445	0.714	0.216	0	0	Igfbp5
0	1.5538	0.934	0.438	0	0	Adamts17
0	1.47562	0.784	0.289	0	0	Cecr2
0	1.41864	0.95	0.458	0	0	Vav3
0	2.13963	0.644	0.155	0	0	Grm2
0	1.04243	0.892	0.411	0	0	Rph3a
0	1.86414	0.87	0.389	0	0	Dgat2
0	1.68587	0.809	0.33	0	0	Slc39a6
0	1.26312	0.973	0.499	0	0	Prkd1
0	1.72893	0.866	0.393	0	0	Orai2
0	1.82572	0.999	0.528	0	0	Maml2
0	1.85871	0.701	0.23	0	0	Ccnjl
0	0.64045	0.997	0.528	0	0	Cntn5
0	1.41171	0.803	0.336	0	0	Kctd4
0	2.2422	1	0.533	0	0	Tafa2
0	1.07885	0.797	0.332	0	0	Foxo1
0	2.00124	0.874	0.41	0	0	Cacna1h
0	1.25229	0.933	0.47	0	0	Spon1
0	1.2262	0.891	0.433	0	0	Syt17
0	1.48841	0.994	0.537	0	0	Thsd7a
0	1.78169	0.999	0.542	0	0	Shisa9
0	2.09419	0.646	0.191	0	0	Pla2g4e
0	1.94889	0.733	0.278	0	0	Slc16a10
0	1.49701	0.796	0.343	0	0	Napepld
0	1.73857	0.654	0.202	0	0	Il16
0	1.0015	0.993	0.541	0	0	Cntnap5a
0	1.53399	0.972	0.525	0	0	Nrg2
0	1.18688	0.772	0.326	0	0	Tiam2
0	1.33118	0.861	0.416	0	0	Gnal
0	1.33759	0.999	0.562	0	0	Tmem108
0	1.10465	0.801	0.365	0	0	Adcyap1r1
0	1.25548	0.979	0.545	0	0	Itga8
0	1.18039	0.96	0.526	0	0	Htr4
0	1.23647	0.839	0.406	0	0	Ankrd6
0	1.07791	0.816	0.383	0	0	Golm1
0	0.847453	0.786	0.356	0	0	Ror1
0	1.71014	0.947	0.519	0	0	Carmil1
0	1.45307	0.713	0.29	0	0	Pde1b
0	2.37964	0.511	0.09	0	0	Vwa3a
0	0.755862	0.869	0.448	0	0	Ptpro
0	1.6888	0.919	0.499	0	0	Cntnap5b
0	1.57651	1	0.58	0	0	Trpm3
0	0.990577	0.907	0.488	0	0	Nptx1
0	1.64426	0.588	0.169	0	0	Arsj
0	1.08038	0.935	0.517	0	0	Grb14
0	1.10806	0.599	0.181	0	0	Plekha2
0	0.77652	0.989	0.574	0	0	Mef2c
0	1.04728	0.918	0.505	0	0	Bcl11b
0	1.26056	0.849	0.436	0	0	Adamts3
0	1.22365	0.999	0.588	0	0	Mctp1
0	1.5507	0.618	0.208	0	0	Gabrd
0	1.39959	0.563	0.153	0	0	Kitl
0	1.13589	0.736	0.327	0	0	Dock11
0	1.63421	0.718	0.31	0	0	Susd1
0	1.48351	0.813	0.405	0	0	Ehd3
0	2.23674	0.528	0.121	0	0	Lct
0	1.20843	0.868	0.461	0	0	Pcdh20
0	0.2776	0.781	0.376	0	0	Stard13
0	0.556622	0.891	0.488	0	0	Vstm2a
0	1.61244	0.542	0.139	0	0	Gm5087
0	0.61805	0.9	0.498	0	0	Fstl4
0	1.40787	0.975	0.574	0	0	Cplx2
0	2.13201	0.579	0.178	0	0	Akain1
0	1.34012	0.922	0.522	0	0	Nhsl2
0	1.92414	0.564	0.164	0	0	Cygb
0	1.78506	0.611	0.213	0	0	Nrip2
0	1.54874	0.993	0.596	0	0	Tiam1
0	1.56885	0.859	0.463	0	0	Gm28376
0	0.712223	0.825	0.429	0	0	Car10
0	1.34391	0.681	0.287	0	0	Mas1
0	1.15425	0.976	0.582	0	0	Dpyd
0	1.33988	0.75	0.356	0	0	Stk32c
0	1.47948	0.691	0.297	0	0	Olfml2b
0	0.658972	0.831	0.439	0	0	Col25a1
0	1.41193	0.686	0.295	0	0	Bcl6
0	1.05701	0.741	0.35	0	0	Rasl10a
0	1.14643	0.872	0.482	0	0	Kcnip2
0	1.46583	0.934	0.545	0	0	Rras2
0	1.53493	0.991	0.602	0	0	Slit1
0	0.809409	0.742	0.358	0	0	Zfhx4
0	2.45726	0.508	0.124	0	0	Kcng3
0	0.529043	0.668	0.286	0	0	Ston2
0	1.36156	0.906	0.524	0	0	Tmtc1
0	0.876877	0.995	0.613	0	0	Iqgap2
0	1.30224	0.949	0.568	0	0	Scn3b
0	1.37582	0.818	0.437	0	0	Hap1
0	1.19805	0.796	0.418	0	0	Rilpl1
0	1.25458	0.631	0.253	0	0	Car12
0	1.39854	0.976	0.6	0	0	Cyp7b1
0	1.60014	0.627	0.251	0	0	Tpd52l1
0	2.6503	0.471	0.095	0	0	Gm35339
0	1.3086	0.707	0.331	0	0	Anxa11
0	1.53039	0.719	0.344	0	0	Sec24d
0	1.2965	0.754	0.379	0	0	Limd2
0	1.37473	0.99	0.618	0	0	Ano3
0	1.35816	0.606	0.236	0	0	Cebpd
0	1.57774	1	0.631	0	0	Lrrtm4
0	1.67927	0.974	0.605	0	0	Arhgap20
0	1.47091	0.984	0.615	0	0	Adcy1
0	1.72685	0.563	0.195	0	0	Gm46123
0	1.41102	0.988	0.621	0	0	Slc8a2
0	0.941935	0.713	0.346	0	0	Gm1604a
0	3.73387	0.394	0.028	0	0	Tdo2
0	1.05081	0.987	0.622	0	0	Frmd4b
0	1.35025	0.853	0.488	0	0	Neurod2
0	1.28125	0.821	0.457	0	0	Pcdh19
0	1.27452	0.652	0.289	0	0	Lypd1
0	1.40455	0.967	0.604	0	0	Gm17167
0	1.09699	0.933	0.571	0	0	Kbtbd11
0	1.25076	0.86	0.499	0	0	Mmp17
0	1.27616	0.773	0.413	0	0	Cdon
0	1.67191	0.553	0.193	0	0	Tbc1d8b
0	1.29959	0.912	0.554	0	0	Syt13
0	1.07241	0.824	0.466	0	0	Gm48623
0	1.07123	0.5	0.143	0	0	Tgfa
0	0.892715	0.86	0.506	0	0	Slc24a4
0	1.42836	0.998	0.645	0	0	2010300C02Rik
0	1.06654	0.911	0.558	0	0	Pkig
0	0.951422	0.727	0.374	0	0	B3galt5
0	0.769649	0.684	0.332	0	0	6530403H02Rik
0	1.23202	0.954	0.603	0	0	4930578G10Rik
0	0.703293	0.989	0.638	0	0	Ncald
0	1.2345	0.902	0.552	0	0	Arhgef4
0	1.04428	0.975	0.625	0	0	C1qtnf4
0	0.856022	0.545	0.196	0	0	Sv2c
0	1.15094	0.858	0.51	0	0	Lurap1l
0	1.02387	0.888	0.54	0	0	Tmem117
0	0.979597	0.755	0.408	0	0	Gng7
0	1.1044	0.714	0.367	0	0	Vstm2b
0	1.44066	0.998	0.651	0	0	Tenm1
0	1.26784	0.688	0.342	0	0	Slc16a11
0	0.921938	0.784	0.439	0	0	Sorcs2
0	1.21995	0.833	0.488	0	0	Prmt8
0	0.972009	0.984	0.639	0	0	Icam5
0	1.32264	0.958	0.613	0	0	Rapgefl1
0	0.948175	0.927	0.584	0	0	Gda
0	1.20766	0.985	0.642	0	0	Plekhg5
0	1.31793	0.999	0.658	0	0	Gm20754
0	1.23199	0.999	0.658	0	0	Grm1
0	0.888669	0.952	0.612	0	0	Nrn1
0	1.03728	0.969	0.63	0	0	Slc44a5
0	1.55083	0.97	0.631	0	0	Pgbd5
0	0.994257	0.954	0.615	0	0	Cdh12
0	1.23643	0.62	0.281	0	0	Ehd1
0	1.20185	0.972	0.634	0	0	Kcnc3
0	1.12186	0.698	0.36	0	0	Myo5b
0	1.44696	0.673	0.336	0	0	Abcc8
0	1.42059	1	0.663	0	0	Egfem1
0	1.42428	0.689	0.352	0	0	4930509J09Rik
0	0.756735	0.903	0.567	0	0	Kcnh1
0	1.09853	0.757	0.421	0	0	Rps6ka2
0	1.09354	0.994	0.658	0	0	Ptk2b
0	1.12167	0.997	0.662	0	0	A830018L16Rik
0	1.64058	0.994	0.661	0	0	Pitpnm2
0	1.25715	0.814	0.481	0	0	Foxk1
0	0.410441	0.554	0.222	0	0	Zfp804b
0	1.53506	0.522	0.19	0	0	Mgat5b
0	1.47333	0.529	0.197	0	0	Shisal1
0	0.321508	0.854	0.522	0	0	Ppp1r16b
0	1.29616	0.934	0.603	0	0	Mtmr12
0	1.40031	0.922	0.591	0	0	Map3k4
0	1.39997	0.555	0.225	0	0	Bhlhe22
0	1.29297	1	0.67	0	0	Kirrel3
0	0.95211	0.989	0.659	0	0	Rnf112
0	1.22412	0.949	0.619	0	0	Sidt1
0	1.29834	0.627	0.298	0	0	Tspan33
0	1.33584	0.96	0.631	0	0	Scn3a
0	0.804616	0.961	0.632	0	0	Kcnd3
0	1.35097	0.79	0.462	0	0	Slc6a15
0	1.24152	0.766	0.438	0	0	Ippk
0	1.21286	0.998	0.67	0	0	Ak5
0	0.962848	0.879	0.551	0	0	Tmem150c
0	1.56812	0.516	0.189	0	0	Kcng1
0	1.22493	0.968	0.641	0	0	Btbd3
0	1.21717	0.695	0.368	0	0	Tnip2
0	0.830014	0.905	0.58	0	0	Lrrn1
0	1.28628	0.514	0.189	0	0	B4galt1
0	1.04501	0.969	0.644	0	0	Ptpre
0	0.810335	0.816	0.491	0	0	Ppp1r1a
0	0.693335	0.841	0.516	0	0	Sh3kbp1
0	1.50874	0.52	0.196	0	0	Gm12216
0	0.905595	0.996	0.672	0	0	Nkain3
0	1.2534	0.715	0.391	0	0	Inpp5j
0	1.01685	0.92	0.597	0	0	Ildr2
0	0.853541	0.782	0.459	0	0	Zhx2
0	1.28152	0.7	0.377	0	0	Arhgap15
0	1.39354	1	0.677	0	0	Lingo2
0	1.00847	0.731	0.409	0	0	Kcnmb4
0	0.842044	0.847	0.525	0	0	Ptpn3
0	1.81707	0.998	0.676	0	0	Pip5k1b
0	1.04361	0.991	0.67	0	0	Slc35f3
0	0.960317	0.667	0.347	0	0	Pacsin2
0	0.765595	0.983	0.664	0	0	Cpne6
0	0.876349	0.981	0.663	0	0	Baiap2
0	1.04457	0.967	0.649	0	0	Aff2
0	1.13083	0.929	0.612	0	0	Celf3
0	1.09142	0.544	0.227	0	0	Prtg
0	1.65191	1	0.683	0	0	Sphkap
0	1.23771	0.541	0.225	0	0	Nek6
0	0.814589	0.767	0.451	0	0	Fam3c
0	0.942838	0.846	0.53	0	0	Nsun7
0	1.25043	0.992	0.676	0	0	Wipf3
0	1.18849	1	0.684	0	0	Slit3
0	2.27457	0.999	0.683	0	0	Dgkh
0	0.790628	0.835	0.519	0	0	Slc16a2
0	1.10597	0.631	0.316	0	0	Disp3
0	0.661012	0.986	0.671	0	0	Kcnt2
0	0.731608	0.988	0.673	0	0	Tanc1
0	1.05965	0.976	0.661	0	0	Syt7
0	1.03038	0.612	0.298	0	0	Kcnn3
0	1.16008	0.671	0.358	0	0	Vps37b
0	1.66449	0.524	0.211	0	0	Pqlc1
0	0.952452	0.973	0.66	0	0	D430041D05Rik
0	1.38942	0.999	0.686	0	0	Cdh8
0	1.21794	0.585	0.273	0	0	Npy1r
0	1.4087	0.967	0.655	0	0	Clvs2
0	0.867657	0.708	0.396	0	0	Ermp1
0	0.819428	0.86	0.549	0	0	Gm45159
0	1.53394	0.536	0.226	0	0	A230077H06Rik
0	2.19029	0.399	0.089	0	0	Itga11
0	0.989408	0.855	0.545	0	0	Ttc39c
0	1.16771	0.969	0.661	0	0	Osbp2
0	0.95449	0.811	0.504	0	0	Fnip2
0	0.988714	0.723	0.417	0	0	Kcnk10
0	0.79646	0.978	0.672	0	0	Nrp1
0	1.28279	0.549	0.244	0	0	Disc1
0	1.68359	0.503	0.198	0	0	Rab27a
0	0.740189	0.826	0.521	0	0	Znrf3
0	1.55092	0.989	0.684	0	0	Rogdi
0	1.33552	0.884	0.58	0	0	Rnf19a
0	0.942119	0.847	0.543	0	0	Rab40b
0	1.3075	0.669	0.366	0	0	Gm49685
0	1.55409	0.534	0.232	0	0	Gm15624
0	1.33022	0.598	0.297	0	0	Gm12394
0	1.55302	0.994	0.694	0	0	Jph1
0	1.21471	0.644	0.344	0	0	Vrk1
0	0.742945	0.897	0.597	0	0	Tmem178
0	1.11197	0.624	0.324	0	0	Palmd
0	1.59979	0.981	0.681	0	0	Cblb
0	1.6047	0.534	0.235	0	0	Amer3
0	2.0106	0.999	0.7	0	0	Il1rap
0	0.864245	0.919	0.621	0	0	Klhl32
0	0.939453	0.797	0.499	0	0	Camkk1
0	0.612396	0.971	0.673	0	0	Slc7a14
0	0.877455	0.858	0.56	0	0	Chrm1
0	1.75037	0.92	0.623	0	0	Hectd2
0	1.43077	0.486	0.19	0	0	Npy2r
0	1.37002	0.537	0.242	0	0	Rbm24
0	1.47287	0.961	0.666	0	0	Acvr2a
0	1.24597	0.647	0.355	0	0	March4
0	0.634566	0.937	0.645	0	0	Sh3rf3
0	1.3074	0.999	0.708	0	0	Epha7
0	1.06933	0.994	0.703	0	0	Slc2a13
0	0.754149	0.899	0.608	0	0	Lpp
0	0.961896	0.731	0.44	0	0	Spns2
0	0.859596	0.839	0.548	0	0	Sept5
0	0.76704	0.861	0.571	0	0	Sptb
0	1.19397	0.716	0.426	0	0	Dhx33
0	1.78272	0.436	0.148	0	0	Dclk3
0	1.06157	0.789	0.501	0	0	Prr7
0	1.03825	0.999	0.713	0	0	Zfpm2
0	0.81765	0.983	0.698	0	0	Me3
0	0.827478	0.936	0.651	0	0	Ust
0	1.4374	0.5	0.215	0	0	Cenpp
0	0.899379	0.805	0.52	0	0	Unc5a
0	0.816069	0.915	0.63	0	0	Sh3bp5
0	0.755582	0.918	0.634	0	0	Adgrb2
0	0.872249	0.984	0.7	0	0	Arhgef25
0	0.86103	0.928	0.645	0	0	Cntfr
0	1.10075	0.924	0.642	0	0	Elmo2
0	0.713643	0.969	0.687	0	0	Miat
0	0.879805	0.939	0.657	0	0	Plppr2
0	1.01131	0.989	0.708	0	0	Gabra4
0	0.431698	0.319	0.038	0	0	Gmnc
0	0.890208	0.947	0.666	0	0	Gfod1
0	1.3162	1	0.72	0	0	Kcnj6
0	1.14883	1	0.721	0	0	Cacna1e
0	1.00604	0.986	0.707	0	0	Snca
0	0.656941	0.986	0.707	0	0	Trank1
0	1.33174	0.422	0.143	0	0	Ocln
0	1.11991	0.999	0.721	0	0	Galnt17
0	0.792151	0.955	0.678	0	0	Sipa1l3
0	1.20286	0.975	0.699	0	0	Ppp1r13b
0	0.969586	0.918	0.642	0	0	Nexmif
0	0.882843	0.945	0.67	0	0	Ncdn
0	0.814128	0.914	0.64	0	0	Tle1
0	0.704145	0.954	0.68	0	0	Tub
0	2.02823	0.348	0.075	0	0	Mcm6
0	0.87027	0.988	0.717	0	0	Sez6l
0	1.63868	0.333	0.062	0	0	Plcg2
0	1.17941	0.971	0.7	0	0	Arsb
0	0.952079	0.88	0.61	0	0	Chst1
0	0.750339	1	0.73	0	0	Kcnip4
0	2.5438	0.324	0.055	0	0	Gm10605
0	0.970496	0.908	0.639	0	0	Aagab
0	0.763035	0.908	0.639	0	0	Adarb1
0	0.911461	0.918	0.649	0	0	Sept3
0	0.92764	0.953	0.684	0	0	Rgl1
0	0.851233	0.998	0.73	0	0	Rasgrf1
0	0.920404	0.926	0.658	0	0	Mcu
0	1.76812	0.999	0.731	0	0	Ccdc85a
0	0.735398	0.956	0.689	0	0	Fam131a
0	0.898094	0.769	0.503	0	0	C2cd2l
0	0.925574	0.993	0.729	0	0	Cap2
0	1.00115	0.825	0.561	0	0	Tubgcp2
0	0.971783	0.999	0.736	0	0	Clstn2
0	0.817928	0.943	0.68	0	0	Slc4a7
0	0.790446	0.903	0.641	0	0	Lrp11
0	0.787119	0.986	0.724	0	0	Gabrg2
0	1.79716	0.356	0.095	0	0	Antxr2
0	1.25716	0.997	0.736	0	0	Add2
0	0.853939	0.995	0.734	0	0	Rbfox3
0	1.30185	0.994	0.734	0	0	Dapk1
0	1.03704	0.999	0.739	0	0	Dscam
0	0.858324	0.838	0.578	0	0	Sh3gl1
0	0.753124	0.962	0.704	0	0	Susd4
0	0.888063	0.974	0.716	0	0	Dbn1
0	3.66456	0.28	0.023	0	0	Gm11728
0	0.980241	1	0.743	0	0	Grin2a
0	1.05418	0.854	0.598	0	0	Mindy3
0	1.23955	0.34	0.084	0	0	Apcdd1
0	0.666188	0.93	0.674	0	0	Atp2b3
0	0.640996	0.987	0.732	0	0	Gabrb2
0	0.823548	0.97	0.715	0	0	Rapgef5
0	3.56962	0.277	0.023	0	0	Fam160a1
0	0.947713	0.89	0.637	0	0	Tsga10
0	0.834304	0.911	0.658	0	0	Kdm7a
0	0.690032	1	0.747	0	0	Dlgap2
0	1.8972	0.332	0.08	0	0	Gm43154
0	0.850237	0.941	0.689	0	0	Prrt1
0	1.32341	0.991	0.739	0	0	Lgi1
0	0.799356	0.972	0.721	0	0	Iqsec2
0	1.00601	0.931	0.682	0	0	Fyco1
0	0.889462	0.999	0.751	0	0	Tnr
0	1.73473	0.376	0.128	0	0	Hrk
0	0.737201	0.894	0.646	0	0	Chd3
0	0.828633	0.999	0.751	0	0	Nell2
0	1.7815	0.328	0.081	0	0	Trabd2b
0	2.10035	0.316	0.069	0	0	Il20rb
0	0.863162	0.947	0.701	0	0	Epb41l1
0	1.28389	0.333	0.088	0	0	Smo
0	0.915585	0.998	0.753	0	0	Cers6
0	0.976567	0.998	0.753	0	0	Gabbr2
0	1.12455	1	0.755	0	0	Ntrk3
0	0.645058	0.297	0.052	0	0	Cyth4
0	1.00924	0.939	0.695	0	0	Hace1
0	0.973971	0.999	0.756	0	0	Lrfn5
0	0.913939	0.842	0.599	0	0	Porcn
0	0.749865	0.934	0.692	0	0	Pkia
0	1.9091	0.335	0.093	0	0	Frzb
0	0.821939	0.995	0.753	0	0	Plppr4
0	0.914536	0.996	0.754	0	0	Elmod1
0	1.16963	1	0.758	0	0	Ryr2
0	0.796811	0.999	0.758	0	0	Kcnj3
0	0.75928	0.918	0.678	0	0	1700025G04Rik
0	0.661513	0.956	0.717	0	0	Atp1a1
0	1.41637	1	0.762	0	0	Plxna4
0	0.876978	0.972	0.734	0	0	Zbtb16
0	0.935983	0.966	0.729	0	0	Xpr1
0	1.15502	0.992	0.761	0	0	Pakap
0	0.655168	0.973	0.742	0	0	Csmd2
0	0.972152	0.991	0.762	0	0	Tmem132b
0	1.23598	0.991	0.763	0	0	Ptprj
0	0.897633	0.968	0.741	0	0	Arpc2
0	0.670366	0.948	0.723	0	0	Sez6l2
0	1.43173	0.994	0.769	0	0	Lyst
0	0.782576	0.996	0.774	0	0	Atrnl1
0	0.744915	0.935	0.714	0	0	Herc3
0	0.413601	0.987	0.768	0	0	St6galnac3
0	0.659521	0.966	0.747	0	0	Pard3
0	1.03525	0.985	0.768	0	0	Med12l
0	0.689561	0.992	0.775	0	0	Cacna1d
0	1.46707	0.272	0.056	0	0	Moxd1
0	0.534511	1	0.784	0	0	Rims1
0	0.882535	0.968	0.752	0	0	Mrtfa
0	1.30731	0.999	0.784	0	0	Camk2b
0	0.696496	0.927	0.715	0	0	Ap3b1
0	0.854102	0.998	0.786	0	0	Rgs7bp
0	0.622103	0.992	0.78	0	0	Scn8a
0	0.722877	1	0.789	0	0	Gria1
0	1.13946	0.999	0.789	0	0	Cacna1c
0	0.694954	0.969	0.759	0	0	Dtnb
0	0.888581	0.977	0.768	0	0	Nsmf
0	1.24914	0.986	0.777	0	0	Ralgapa2
0	0.920931	1	0.792	0	0	Dpp6
0	0.759867	1	0.792	0	0	Dok6
0	0.658827	1	0.793	0	0	Lrrc7
0	2.57299	0.258	0.053	0	0	Gm20319
0	0.683953	0.996	0.791	0	0	Wasf1
0	1.07279	0.998	0.794	0	0	Mmp16
0	0.781324	1	0.796	0	0	Gabrb3
0	0.702999	0.991	0.787	0	0	Eml5
0	1.02959	1	0.796	0	0	Camk2a
0	1.26453	1	0.797	0	0	Erc2
0	2.13361	0.269	0.067	0	0	Ntn5
0	2.06348	0.252	0.052	0	0	Mfsd13b
0	0.816422	0.954	0.754	0	0	Atf6
0	0.636783	0.984	0.784	0	0	St7
0	0.982508	0.994	0.795	0	0	Sybu
0	0.573954	0.999	0.803	0	0	Rgs7
0	0.880964	1	0.806	0	0	Kcnd2
0	0.68289	0.998	0.804	0	0	Sorbs2
0	0.722422	0.925	0.732	0	0	Rlf
0	0.599054	0.996	0.804	0	0	Grid1
0	0.445589	0.997	0.807	0	0	Nfia
0	0.753761	0.987	0.797	0	0	Abr
0	0.58055	0.996	0.806	0	0	Trim9
0	1.15699	0.998	0.809	0	0	Mrtfb
0	2.43622	1	0.812	0	0	Ahcyl2
0	0.6752	0.99	0.803	0	0	Stxbp5
0	1.21133	1	0.814	0	0	Ppfia2
0	0.600534	0.979	0.793	0	0	Agap1
0	0.798102	1	0.817	0	0	Fgf14
0	0.531562	0.998	0.817	0	0	Ncam2
0	0.87203	0.999	0.82	0	0	Nebl
0	0.624819	0.989	0.811	0	0	Arhgap39
0	0.71654	0.998	0.821	0	0	Ndrg4
0	1.02611	0.994	0.818	0	0	Vps13c
0	0.907639	0.997	0.823	0	0	Nsf
0	1.26256	0.998	0.828	0	0	Btbd9
0	0.998548	1	0.831	0	0	Prkce
0	1.01855	0.999	0.831	0	0	Olfm1
0	0.655825	0.991	0.823	0	0	Plekha5
0	1.06864	0.997	0.83	0	0	Nedd4l
0	0.911886	0.997	0.832	0	0	Diaph2
0	1.1263	0.999	0.837	0	0	Nr3c2
0	1.00429	0.999	0.839	0	0	Map1b
0	0.884803	1	0.841	0	0	Kalrn
0	0.838533	0.996	0.837	0	0	Sorbs1
0	1.05413	1	0.842	0	0	Dab1
0	0.471999	1	0.843	0	0	Gabrb1
0	0.650745	0.998	0.843	0	0	Chn1
0	0.555251	0.994	0.843	0	0	Pde4dip
0	0.750073	1	0.85	0	0	Nkain2
0	0.548912	1	0.85	0	0	Nrcam
0	0.685725	0.996	0.848	0	0	Tnrc6c
0	1.02557	0.99	0.845	0	0	Ssbp2
0	2.44466	1	0.862	0	0	Rfx3
0	0.314167	0.992	0.855	0	0	Dtna
0	0.616312	1	0.864	0	0	Csmd3
0	0.496548	0.999	0.868	0	0	Rtn1
0	0.554799	0.999	0.869	0	0	Nfib
0	0.611794	0.994	0.865	0	0	Grina
0	0.676784	1	0.871	0	0	Dlgap1
0	0.826428	1	0.873	0	0	Cttnbp2
0	1.37497	0.999	0.875	0	0	Rasal2
0	0.849197	0.998	0.881	0	0	Tnik
0	0.693459	0.99	0.877	0	0	Stox2
0	0.557267	0.994	0.881	0	0	Arid1b
0	0.995058	1	0.887	0	0	Il1rapl1
0	0.961547	1	0.889	0	0	Zbtb20
0	1.15406	0.999	0.893	0	0	Negr1
0	0.406267	1	0.895	0	0	Ank3
0	0.471016	1	0.905	0	0	Dlg2
0	0.649745	1	0.907	0	0	Celf2
0	0.469617	0.997	0.914	0	0	Mbd5
0	0.602122	0.993	0.912	0	0	Ptpra
0	1.05521	1	0.92	0	0	Lrp1b
0	0.63022	0.999	0.925	0	0	Nckap1
0	0.608334	1	0.94	0	0	Nbea
0	1.09878	1	0.945	0	0	Auts2
0	0.554142	0.999	0.944	0	0	Mycbp2
0	0.879665	1	0.95	0	0	Ppp3ca
0	0.50593	0.999	0.956	0	0	Xist
7.76574106231274e-307	0.693831	0.515	0.204	2.50716950196767e-302	0	Sncaip
1.4776208476587e-306	0.877087	0.578	0.261	4.7704989066661e-302	0	Mapk3
5.42614482152037e-305	0.671401	0.921	0.646	1.75183085562785e-300	0	Zbtb18
1.90090307884576e-304	0.453009	0.86	0.48	6.13706559005355e-300	0	Inpp4b
9.31840719423356e-304	0.680865	0.865	0.614	3.00844776265831e-299	0	Pnmal2
1.82299849461724e-303	0.910113	0.801	0.482	5.88555063987176e-299	0	Dnah9
3.54300853132258e-303	0.445842	1	0.872	1.14386030433749e-298	0	Frmd4a
6.662830783268e-303	0.781519	0.856	0.587	2.15109491837807e-298	0	Cnnm1
2.02059339180038e-302	0.583212	0.994	0.767	6.52348576542752e-298	0	Unc80
4.26533942246998e-302	0.574863	0.981	0.759	1.37706483254443e-297	0	Nsg2
5.39919410401175e-301	1.11594	0.606	0.325	1.74312981648019e-296	0	Hdac1
1.22506322064736e-300	0.62431	0.973	0.708	3.95511660786002e-296	0	Ctxn1
2.4102876562965e-296	1.25606	0.317	0.091	7.78161369835325e-292	0	Adamts1
7.65234561721821e-296	0.701388	0.85	0.603	2.4705597825189e-291	0	Map2k1
1.81447438082359e-295	0.664315	0.705	0.321	5.85803053848897e-291	0	Dpf3
6.76964353938567e-295	0.487468	0.999	0.824	2.18557941669066e-290	0	Ppm1e
1.41346151244493e-294	0.932762	0.776	0.515	4.56336049292846e-290	0	Gfra4
2.01529591036849e-294	0.75318	0.675	0.341	6.50638284662467e-290	0	Jun
3.89546457009808e-294	0.713628	0.931	0.73	1.25765073645617e-289	0	Rprd1a
3.1604673037213e-293	0.903021	0.754	0.49	1.02035686900642e-288	0	Mfap3
2.93801829897653e-291	1.12942	0.567	0.272	9.48539207824573e-287	0	Filip1
1.0576354872718e-290	0.767655	0.442	0.151	3.41457617065702e-286	0	Plk5
6.18006449592097e-290	0.8299	0.544	0.234	1.99523382250808e-285	0	Cbfb
9.70967901876161e-290	1.38359	0.494	0.222	3.13476987120718e-285	0	Flt3
9.85502864753567e-290	0.461463	1	0.884	3.18169599885689e-285	0	Gria2
1.83415026705524e-289	0.822129	0.864	0.642	5.92155413718785e-285	0	Fam222b
4.49738440555061e-289	0.591643	0.977	0.749	1.45198055533201e-284	0	Caly
5.07801956713507e-289	0.643611	0.941	0.733	1.63943861724956e-284	0	Eml4
7.10005640191185e-289	1.84358	0.303	0.09	2.29225320935724e-284	0	Pm20d2
1.37711825975442e-288	0.500789	0.996	0.845	4.44602630161713e-284	0	Cdk14
9.2583959696395e-287	0.932476	0.369	0.12	2.98907313879811e-282	0	Col23a1
2.9416025720237e-286	0.738471	0.885	0.63	9.49696390377853e-282	0	Fbxo34
3.47598773354749e-285	0.98804	0.674	0.37	1.12222263977581e-280	0	Epha10
4.21104123549157e-284	1.1851	0.368	0.125	1.35953466287845e-279	0	Trp53i11
1.33109741063414e-282	1.04764	0.679	0.393	4.29744799023232e-278	0	Ankrd45
4.63663696789759e-281	0.657084	0.914	0.58	1.49693824508574e-276	0	Lmo3
1.77803807126858e-280	0.601696	0.977	0.751	5.74039591309062e-276	0	Sorl1
1.2032519348419e-279	0.939112	0.555	0.257	3.88469887163706e-275	0	Atp2b4
4.31993215128331e-279	0.793197	0.843	0.575	1.39469009504182e-274	0	Shisa7
1.02498725187399e-278	0.593747	0.994	0.878	3.30917134267517e-274	0	Trim2
2.46580227749442e-278	0.824583	0.698	0.402	7.96084265289073e-274	0	Inf2
2.9843817554689e-278	1.08023	0.599	0.334	9.63507649753133e-274	0	B4galt4
3.79100451242864e-278	0.669077	0.928	0.696	1.22392580683759e-273	0	Gng2
4.33126286998314e-278	0.468794	0.997	0.872	1.39834821757406e-273	0	Sgip1
6.95074762770845e-278	1.14603	0.583	0.318	2.24404887160567e-273	0	Vash1
8.58629658962242e-278	0.779852	0.879	0.607	2.7720858539596e-273	0	Lrfn2
2.89838389830874e-277	0.524247	0.999	0.834	9.35743241568978e-273	0	Atxn1
1.58453440564157e-276	0.627215	0.957	0.698	5.11566932861379e-272	0	Stim2
2.82461225561789e-276	1.03087	0.777	0.537	9.11926066726235e-272	0	Cep112
1.01508065983513e-275	0.783936	0.831	0.56	3.27718791027772e-271	0	Dagla
2.07452723829146e-275	1.65393	0.339	0.113	6.69761118882397e-271	0	Stra6
7.76968318717946e-275	0.62271	0.89	0.541	2.50844221698089e-270	0	Itpka
2.77028224568746e-274	0.568907	0.998	0.729	8.94385623020197e-270	0	Prkg1
1.75196495994766e-273	0.653409	0.855	0.566	5.65621887319102e-269	0	AI593442
2.36517340496762e-272	0.745244	0.879	0.596	7.63596233793796e-268	0	Rnf165
6.5513081383841e-272	0.545919	0.998	0.882	2.11508983247731e-267	0	Macrod2
4.29107211913446e-271	0.564799	0.881	0.552	1.38537263366256e-266	0	Nrp2
5.63643538648576e-270	0.9353	0.761	0.52	1.81972316452693e-265	0	Selenom
6.79134425007364e-270	0.577289	0.993	0.762	2.19258549113627e-265	0	Unc79
1.88225653315258e-269	1.01129	0.664	0.397	6.07686521728309e-265	0	Gal3st3
1.94591592849654e-269	0.490109	0.988	0.856	6.28238957515108e-265	0	Mapk1
2.76348177917977e-269	1.22822	0.499	0.24	8.92190092408187e-265	0	Chst15
5.8514136857475e-269	1.45633	0.266	0.071	1.88912890844358e-264	0	Pxdc1
1.14436257529203e-267	0.679727	0.884	0.641	3.69457457433031e-263	0	Jph4
1.85031428688599e-267	0.999876	0.558	0.299	5.9737396752114e-263	0	Ddn
8.37883415499295e-267	0.981399	0.654	0.388	2.70510660693947e-262	0	B4galt5
9.6787281984034e-267	0.991009	0.692	0.432	3.12477739885454e-262	0	Crocc
2.21208171484232e-266	1.28299	0.435	0.184	7.14170581636843e-262	0	Abcb10
2.62061900963508e-265	0.969592	0.614	0.326	8.46066847260684e-261	0	Mpp3
4.8090218339624e-265	0.548954	0.986	0.814	1.55259269909476e-260	0	Rapgef2
8.98097627605359e-264	0.445914	0.995	0.877	2.8995081907239e-259	0	Phf20l1
9.29311750524563e-264	0.524563	0.985	0.836	3.00028298656855e-259	0	Celf1
5.29717311954305e-261	0.571141	0.942	0.603	1.71019234164447e-256	0	Lmo7
1.59407605046672e-260	1.07945	0.661	0.417	5.14647452893179e-256	0	Plbd2
1.0915732438959e-259	0.642055	0.931	0.708	3.52414421791793e-255	0	Slc16a7
2.088175418628e-259	0.83519	0.788	0.532	6.74167433904049e-255	0	Mamld1
1.53462917314594e-258	0.643633	0.951	0.705	4.95455028550166e-254	0	Sptbn4
4.8659796502838e-258	1.01907	0.571	0.285	1.57098153009413e-253	0	Doc2b
8.67295951918138e-258	0.452922	0.999	0.908	2.80006498076771e-253	0	Ube2e2
6.92977332038425e-257	1.10597	0.346	0.117	2.23727731648606e-252	0	Hist1h4k
1.5778741022692e-256	0.756522	0.911	0.734	5.0941665391761e-252	0	Rasa1
7.30994019843764e-254	0.534241	0.907	0.615	2.36001419306559e-249	0	Arhgef28
2.32504290445826e-253	0.544024	0.646	0.316	7.50640101704349e-249	0	Grik3
2.58335361950484e-253	0.927769	0.568	0.271	8.34035716057137e-249	0	Ece2
3.23267138950155e-253	1.63631	0.32	0.107	1.04366795810057e-248	0	Gm5148
3.29362750302145e-253	0.808105	0.753	0.512	1.06334763935047e-248	0	Atf6b
4.50259914377585e-253	0.391243	1	0.922	1.45366413356803e-248	0	Grik2
1.15170112413036e-252	0.532839	0.968	0.7	3.71826707925488e-248	0	Itpr1
1.2115276530426e-252	0.94482	0.69	0.442	3.91141702784804e-248	0	Neurl1a
6.11273186989986e-252	1.09394	0.462	0.198	1.97349548419717e-247	0	Kcnc4
2.77008688427071e-251	0.503731	0.997	0.708	8.94322550586797e-247	0	Fam135b
8.25719228787329e-251	0.556156	0.991	0.822	2.66583453013989e-246	0	Eml6
5.41603459725367e-249	0.475512	0.483	0.203	1.74856676972335e-244	0	Lhfpl2
5.97700484187043e-249	0.664884	0.86	0.64	1.92967601319787e-244	0	Cap1
6.3241299777548e-248	0.44909	0.998	0.851	2.04174536331814e-243	0	Dgki
8.01555932709391e-247	1.06924	0.585	0.327	2.58782332875227e-242	0	4930578M01Rik
1.78969600285444e-246	1.81069	0.316	0.112	5.77803354521555e-242	0	9830166K06Rik
2.34296544048118e-245	0.624781	0.894	0.647	7.5642639245935e-241	0	Cnih2
3.71883629078676e-245	0.415826	0.96	0.616	1.2006262964805e-240	0	Zmat4
2.06357992382105e-244	1.16729	0.35	0.125	6.66226778405625e-240	0	Lonrf3
7.7050268893763e-244	1.67589	0.371	0.151	2.48756793123514e-239	0	Gm31816
2.14290732338418e-243	0.798764	0.739	0.474	6.91837629354583e-239	0	Fkbp5
3.47984491985819e-243	1.07001	0.562	0.316	1.12346793237622e-238	0	Pdp1
9.13558554603888e-243	0.531336	0.953	0.764	2.94942379353865e-238	0	Fgd4
2.1346470176087e-242	0.624692	0.897	0.71	6.89170789634969e-238	0	Ppp1cb
1.69924084029078e-241	0.477427	0.9	0.659	5.48599905287879e-237	0	Camk2n1
7.52220990908537e-241	0.802391	0.699	0.423	2.42854546914821e-236	0	St5
3.98552842203237e-239	0.900987	0.705	0.44	1.28672785105315e-234	0	Gm26652
4.21129139355685e-239	0.781081	0.509	0.245	1.35961542640983e-234	0	Slitrk2
5.65654085853883e-239	0.692425	0.83	0.607	1.82621421617926e-234	0	Ip6k2
9.75508211593292e-239	0.478502	0.991	0.802	3.14942826112894e-234	0	Sobp
1.45626688406961e-238	0.844977	0.684	0.436	4.70155763521873e-234	0	Asphd2
1.72334536068176e-238	0.591107	0.968	0.814	5.56382049696106e-234	0	Dcaf6
2.20014423358415e-238	0.53736	0.959	0.7	7.10316565812644e-234	0	Rit2
7.20991951834012e-238	0.457849	1	0.822	2.32772251649611e-233	0	Grin2b
2.33554802168546e-237	0.77682	0.753	0.498	7.54031678801152e-233	0	Lzts3
2.40974372596127e-237	0.5801	0.949	0.708	7.77985761926595e-233	0	Hecw1
3.7182537322865e-237	0.598363	0.698	0.378	1.2004382174687e-232	0	Galnt14
5.80292527205782e-237	0.492708	0.997	0.86	1.87347442408387e-232	0	Kcnq3
9.3549445335275e-237	0.585847	0.965	0.705	3.02024384264935e-232	0	Syt16
1.66958983640752e-236	0.563182	0.861	0.57	5.39027078684167e-232	0	Sntb2
2.54099095559032e-236	0.512466	0.699	0.37	8.20358930012336e-232	0	Cdh13
1.00216068995034e-235	1.03341	0.631	0.391	3.23547578750468e-231	0	Fbxo10
1.3170288932052e-235	1.4794	0.391	0.169	4.25202778171299e-231	0	Galns
3.85135072440642e-235	1.46684	0.344	0.128	1.24340858137461e-230	0	Gm12339
2.84643412008209e-234	0.687505	0.863	0.628	9.18971255668502e-230	0	Srsf9
6.16204144784947e-234	0.511337	0.983	0.809	1.9894150814382e-229	0	Arhgef9
3.65611669137315e-232	0.521161	0.986	0.698	1.18037727380982e-227	0	Galnt18
2.40972906944086e-231	0.496088	0.969	0.812	7.77981030068981e-227	0	Abi1
2.55240164238011e-230	0.708098	0.857	0.611	8.24042870242419e-226	0	Pde4a
9.26009584275039e-230	0.715683	0.761	0.481	2.98962194283196e-225	0	Rtn4r
1.49045087465972e-229	1.1469	0.489	0.244	4.81192064883892e-225	0	Actn2
6.94826756169042e-229	0.511249	0.965	0.729	2.24324818229175e-224	0	Tmem59l
1.09619164925537e-228	0.466408	0.997	0.766	3.53905473962096e-224	0	Celf4
3.13558453626683e-228	1.23958	0.489	0.255	1.01232346753375e-223	0	Cdkl1
1.25179079055636e-227	0.698343	0.874	0.676	4.04140656731119e-223	0	Trp53bp1
3.21411982424296e-227	0.647192	0.863	0.558	1.03767858525684e-222	0	Slc35f4
4.49118998645908e-227	0.513231	0.984	0.714	1.44998068712831e-222	0	Prkag2
2.89754150018758e-226	0.700223	0.632	0.347	9.35471273335559e-222	0	Pdzrn4
7.70033128955059e-226	0.657983	0.863	0.635	2.48605195683141e-221	0	Syngap1
2.98327720731779e-225	0.392428	0.753	0.419	9.63151046382547e-221	0	Csgalnact1
7.89822898867486e-225	0.684926	0.895	0.649	2.54994322899368e-220	0	Nup93
7.52677293642409e-224	0.612172	0.917	0.644	2.43001864252452e-219	0	Faah
1.66756261236621e-223	1.19658	0.412	0.176	5.38372589402431e-219	0	Ptchd1
6.35370178111396e-223	0.503386	0.964	0.788	2.05129262003264e-218	0	Erc1
3.75137955559201e-222	1.10347	0.344	0.123	1.21113288952288e-217	0	Gm34567
4.52365180885377e-222	0.794144	0.458	0.202	1.46046098648844e-217	0	Marcksl1
4.9130115881595e-221	0.816677	0.71	0.482	1.58616579123729e-216	0	Ccdc28b
7.10967703504598e-221	0.515689	0.997	0.764	2.2953592307646e-216	0	Gabra2
3.37422912670112e-220	0.580134	0.945	0.722	1.08936987355546e-215	0	Trerf1
2.16959482171644e-219	0.479268	0.947	0.776	7.00453688191154e-215	0	Ank
1.07953078937848e-218	0.502853	0.991	0.742	3.48526515350844e-214	0	Klhl29
1.13331156122933e-217	0.252722	0.872	0.577	3.65889637542889e-213	0	Igsf11
1.2820453252879e-217	1.15749	0.386	0.162	4.13908333269198e-213	0	Lrtm2
2.08748868104283e-217	1.35471	0.364	0.154	6.73945720674676e-213	0	4833422C13Rik
2.09974161790492e-217	0.612249	0.913	0.648	6.77901581340604e-213	0	Phf24
3.80132667596762e-217	0.480963	0.996	0.72	1.22725831733615e-212	0	Kctd16
1.43276266455905e-216	0.955295	0.565	0.32	4.62567426252889e-212	0	Sec14l2
2.93538332327352e-216	0.971946	0.612	0.381	9.47688505918857e-212	0	Tmem38b
4.9174108988872e-216	0.686241	0.889	0.644	1.58758610870573e-211	0	Ksr1
8.01063381409894e-216	0.534333	0.95	0.785	2.58623312688184e-211	0	Tmem131
1.93195962263299e-215	0.49204	0.909	0.673	6.23733164167061e-211	0	Galnt13
1.93494186134823e-215	0.575572	0.889	0.626	6.24695979936277e-211	0	Pcdh17
4.71690834387966e-214	0.487604	0.968	0.814	1.52285385882155e-209	0	Kat6b
5.36586257141649e-214	1.92831	0.277	0.098	1.73236873118181e-209	0	C630031E19Rik
5.96708601482814e-214	1.19265	0.263	0.081	1.92647371988726e-209	0	Bambi
1.71536226340809e-213	0.437618	0.956	0.75	5.53804706741303e-209	0	Ppm1h
2.06319575831666e-213	0.623317	0.864	0.618	6.66102750572535e-209	0	Kcnab2
5.14032349845807e-213	0.728794	0.678	0.408	1.65955344147719e-208	0	Prkar2b
5.63182805706756e-213	0.567165	0.94	0.683	1.81823568822426e-208	0	Rasgef1a
1.96399903354513e-212	0.694934	0.818	0.566	6.34077087980044e-208	0	Cacng8
3.01524471437121e-212	0.651333	0.848	0.648	9.73471756034744e-208	0	Crtc3
4.68042228413116e-212	0.657792	0.813	0.593	1.51107433443175e-207	0	Bex2
9.93200670211238e-212	0.739932	0.657	0.411	3.20654836377698e-207	0	Gabpb2
1.70111923831664e-211	0.538761	0.937	0.763	5.49206346090528e-207	0	Hs2st1
2.71081308137607e-211	0.478759	0.913	0.701	8.75186003322263e-207	0	Lrch1
7.13855864565542e-211	0.485636	0.819	0.596	2.30468365874985e-206	0	Klf13
7.57977448046307e-211	0.833017	0.698	0.478	2.4471301910175e-206	0	Fam57b
1.39585244873477e-210	0.773755	0.704	0.467	4.50650963074022e-206	0	Fra10ac1
3.1038588338862e-210	0.439873	1	0.787	1.00208082452016e-205	0	Nrg3
1.19259958318233e-209	0.631787	0.764	0.542	3.85030775430414e-205	0	Gtf2h2
1.20553357783127e-207	0.390368	0.899	0.713	3.89206515602825e-203	0	Cyth1
1.35802977495306e-207	0.589214	0.918	0.72	4.38439912843594e-203	0	Atxn7l1
1.80774572102226e-206	0.378109	1	0.955	5.83630706032038e-202	0	Cadm2
2.81008885565117e-206	1.32438	0.303	0.108	9.07237187046982e-202	0	Rskr
3.24992209855278e-206	0.703594	0.764	0.542	1.04923734951777e-201	0	Pnmal1
3.54404682027117e-206	0.729	0.735	0.507	1.14419551592455e-201	0	Adamts20
4.18455807421322e-206	1.12138	0.392	0.174	1.35098457425974e-201	0	Gm13889
5.58079621668127e-206	0.800332	0.592	0.352	1.80176005855555e-201	0	Elmsan1
5.74785588415473e-206	0.983512	0.546	0.299	1.85569527219935e-201	0	Kcnk9
6.77971768721669e-206	0.473466	0.982	0.807	2.18883185531791e-201	0	Cdk17
7.45777133095953e-206	0.522781	0.936	0.748	2.40774147420028e-201	0	Actr3
1.16836265987707e-204	0.758376	0.659	0.422	3.77205884741311e-200	0	Fam114a2
1.62064651004652e-204	1.04749	0.546	0.314	5.2322572576852e-200	0	Pnck
2.59462464685918e-204	0.53275	0.95	0.767	8.37674567238486e-200	0	Nvl
6.09744165851533e-204	0.47493	0.764	0.488	1.96855903945167e-199	0	Ramp1
6.80565424211784e-204	0.510708	0.905	0.695	2.19720547206774e-199	0	Mpdz
1.41839171432842e-203	0.391975	0.999	0.781	4.57927764970929e-199	0	Cacna2d1
7.95170145093883e-203	0.726464	0.735	0.484	2.5672068134356e-198	0	Rap1gap2
1.04328008704295e-202	0.591841	0.363	0.142	3.36822976101815e-198	0	Itpkb
1.08909646118171e-202	1.01682	0.57	0.35	3.51614792492514e-198	0	Dpf1
7.07660606732585e-202	2.09015	0.303	0.121	2.28468226883615e-197	0	Scn9a
9.24585926978253e-202	0.769919	0.64	0.418	2.98502566524929e-197	0	Rbbp5
6.21571037286168e-201	0.663351	0.688	0.452	2.00674209387839e-196	0	Phyhip
2.06142792979353e-199	0.30198	0.999	0.959	6.65532007133842e-195	0	Luc7l2
3.17470295909012e-199	0.621904	0.853	0.639	1.02495285034225e-194	0	Sacs
5.42113290304691e-199	0.363499	0.991	0.813	1.7502127577487e-194	0	Dscaml1
5.64495625916933e-199	1.03322	0.283	0.099	1.82247412827282e-194	0	Wnt7b
8.38942747579954e-199	0.710405	0.756	0.534	2.70852666056188e-194	0	Sgsm2
1.2324944301379e-198	0.415924	1	0.766	3.97910826770022e-194	0	Sntg1
3.74985009014567e-198	0.618348	0.856	0.62	1.21063910160353e-193	0	Gse1
3.8824897042878e-198	0.507552	0.942	0.7	1.25346180102932e-193	0	Slc1a1
2.32113162860752e-197	0.845788	0.664	0.439	7.49377346295938e-193	0	Slc25a42
3.53647561362006e-197	0.698422	0.592	0.336	1.14175115185724e-192	0	Bmp1
7.01881762729751e-197	0.884745	0.635	0.428	2.266025270973e-192	0	Paqr3
1.87910715252173e-196	0.476352	0.837	0.544	6.0666974419164e-192	0	Mlip
2.66063572329161e-196	0.583649	0.787	0.522	8.58986243264695e-192	0	Tgfbr3
3.43225551007036e-196	0.676393	0.829	0.622	1.10810369142621e-191	0	Dtd1
6.05431013383921e-196	0.563729	0.889	0.713	1.95463402670999e-191	0	Fbxw11
8.71273716225108e-196	0.479516	0.995	0.771	2.81290719283276e-191	0	Scn2a
2.84893801832456e-195	0.50352	0.989	0.657	9.19779639216086e-191	0	Slc17a7
2.9284955977554e-195	0.765938	0.662	0.43	9.4546480373533e-191	0	Glce
3.8148466628254e-195	1.17441	0.457	0.247	1.23162324509318e-190	0	Faim
7.52637038330745e-195	0.579097	0.902	0.683	2.42988867825081e-190	0	Nmnat2
1.44538897552237e-194	0.595556	0.876	0.67	4.66643830747399e-190	0	Sfswap
2.27392153756765e-194	0.632488	0.796	0.594	7.34135568403716e-190	0	Mosmo
5.72843600137865e-194	0.479588	0.995	0.749	1.8494255630451e-189	0	Grin1
8.19997318732342e-194	0.443661	0.942	0.765	2.64736134352737e-189	0	Itsn1
2.29281561847269e-193	0.578175	0.902	0.612	7.4023552242391e-189	0	Gabra5
4.46948426803886e-193	0.677988	0.773	0.55	1.44297299593635e-188	0	Slitrk3
9.30699632383478e-193	0.755677	0.665	0.405	3.00476376315006e-188	0	Gm44257
1.04128187445998e-191	0.436713	0.976	0.839	3.36177853169404e-187	0	Zfp148
5.69062131841237e-191	0.953828	0.541	0.325	1.83721709264943e-186	0	Recql5
2.69235204730003e-190	0.605335	0.831	0.623	8.69225858470815e-186	0	Nmt1
3.01953349587124e-190	0.282377	0.901	0.712	9.74856389142028e-186	0	Adk
3.94706303515332e-190	0.912884	0.542	0.316	1.27430930089925e-185	0	Zbtb1
4.37073763038913e-190	0.701529	0.514	0.276	1.41109264397113e-185	0	Islr2
4.4261135099068e-190	0.855946	0.649	0.437	1.42897074667341e-185	0	Slc25a25
1.23884832712107e-189	0.39611	0.994	0.822	3.99962182411039e-185	0	Nrgn
1.33323050166907e-189	0.729481	0.739	0.536	4.30433467463858e-185	0	Fam118b
2.51764634884778e-188	0.476494	0.423	0.187	8.12822123725507e-184	0	D16Ertd472e
2.53133211272616e-188	1.13151	0.331	0.138	8.17240572593642e-184	0	Ackr3
1.78274829250847e-187	1.0837	0.273	0.099	5.7556028623636e-183	0	Spry1
3.7302421133858e-187	0.743969	0.671	0.451	1.2043086663066e-182	0	Lrrtm1
5.83443406112603e-187	0.805093	0.606	0.388	1.88364703663454e-182	0	Anxa6
8.70166135955889e-187	0.622432	0.87	0.651	2.80933136993359e-182	0	Ttll11
2.51369940055899e-186	0.44455	0.953	0.766	8.11547851470469e-182	0	Pcnx
3.00328705189271e-186	0.741992	0.734	0.507	9.69611224703561e-182	0	Ica1l
3.34023414614521e-186	0.895246	0.53	0.291	1.07839459408298e-181	0	Lrrc3b
2.92707204703824e-185	0.578879	0.879	0.621	9.45005210386295e-181	0	Klhl3
5.4916874003374e-185	0.727516	0.695	0.473	1.77299127719893e-180	0	Dnajb5
9.79558679134392e-185	0.559713	0.802	0.604	3.16250519558538e-180	0	Nlgn3
1.17347819521888e-184	0.726542	0.714	0.506	3.78857435326414e-180	0	Fbxo41
1.21364799057902e-184	0.822238	0.674	0.463	3.91826253758437e-180	0	Rnf32
1.45246308604957e-184	0.688633	0.647	0.374	4.68927707331104e-180	0	Matn2
3.3352306699803e-184	0.516127	0.908	0.719	1.07677922180314e-179	0	Dgkd
2.01513117214989e-182	0.784707	0.677	0.47	6.50585098928593e-178	0	Sprn
1.08404941624668e-181	0.686245	0.744	0.526	3.49985354035242e-177	0	Map2k6
6.32962313981798e-181	0.539821	0.87	0.654	2.04351883069023e-176	0	Slc12a5
7.1830615799849e-181	0.417575	0.985	0.854	2.31905143109812e-176	0	Zmynd11
7.4039830167651e-180	0.573027	0.74	0.5	2.39037591696261e-175	0	Akap7
6.42840980293714e-179	0.672569	0.771	0.56	2.07541210487826e-174	0	Ccdc30
9.59029306808655e-179	0.648753	0.602	0.357	3.09622611703174e-174	0	Hdac7
3.42509836632578e-178	1.06684	0.374	0.18	1.10579300756828e-173	0	Gss
9.54120119293563e-178	0.256347	0.998	0.896	3.08037680513927e-173	0	Syne1
1.3025691512905e-177	0.758847	0.564	0.328	4.20534450494137e-173	0	Itga4
5.1012888730662e-177	0.697523	0.767	0.557	1.64695111266942e-172	0	Trim46
5.43108430829958e-177	1.49007	0.254	0.091	1.75342556893452e-172	0	Tunar
4.80692571288307e-176	1.00727	0.446	0.239	1.5519159664043e-171	0	Spag6l
8.41490813781192e-176	0.703711	0.678	0.463	2.71675309229258e-171	0	Rap2a
1.97449882298503e-174	0.780712	0.391	0.174	6.37466945000716e-170	0	Igsf3
4.97987665375493e-174	1.09979	0.372	0.175	1.60775317766478e-169	0	Prss12
7.04003395792935e-174	0.416596	0.893	0.629	2.27287496331749e-169	0	Srrm4
9.13779777667835e-174	0.587295	0.701	0.452	2.95013801220061e-169	0	A330008L17Rik
6.58593265923439e-173	0.598049	0.856	0.658	2.12626835903382e-168	0	Exd2
7.1764073612271e-173	1.08068	0.413	0.21	2.31690311657217e-168	0	Dusp14
9.91285030174196e-172	0.537564	0.439	0.206	3.20036371991739e-167	0	Nrep
1.34414063277344e-171	0.397178	0.992	0.803	4.33955803290905e-167	0	Prickle1
1.9891119428841e-171	0.416179	1	0.781	6.42184790760131e-167	0	Myt1l
3.50284521164567e-171	0.523632	0.815	0.543	1.13089357657981e-166	0	Cacng3
2.43960201115279e-170	1.24257	0.309	0.132	7.8762550930068e-166	0	Hist1h4i
3.99641018838987e-170	1.31044	0.345	0.161	1.29024102932167e-165	0	Wdhd1
5.86705626743291e-170	1.11359	0.479	0.284	1.89417911594072e-165	0	Gm15738
8.65685755740861e-170	0.440969	0.958	0.821	2.79486646240937e-165	0	Gas5
3.22845404587893e-169	0.549547	0.851	0.615	1.04230638871201e-164	0	Galnt16
1.0665974537105e-168	0.747724	0.534	0.319	3.44350987930436e-164	0	B3gnt2
4.32410571797099e-168	0.509081	0.851	0.626	1.39603753104694e-163	0	Pgm2l1
5.46581971564786e-168	0.738335	0.644	0.427	1.76463989519691e-163	0	Kcnj9
2.04848003844073e-167	0.491307	0.901	0.69	6.6135178041059e-163	0	Cdc40
4.58299435451538e-167	0.953635	0.437	0.235	1.47961972735529e-162	0	Smarcd2
4.07821792012117e-166	0.726323	0.62	0.389	1.31665265551112e-161	0	Lzts1
8.00084807220545e-166	0.370864	0.992	0.885	2.58307380011153e-161	0	Ttc14
9.05084748410966e-166	0.43266	0.902	0.696	2.92206611024481e-161	0	Faim2
6.59977095875017e-165	0.527865	0.799	0.614	2.13073605403249e-160	0	Mpc2
1.29593288199824e-163	0.548531	0.836	0.656	4.18391930953131e-159	0	Micu1
2.8627623400301e-162	0.253198	1	0.926	9.24242821478718e-158	0	Ptprd
2.16675377870594e-161	0.268177	0.994	0.779	6.99536457455212e-157	0	Slc4a10
2.31903533168717e-161	0.671636	0.729	0.527	7.48700556835201e-157	0	Parp1
3.39912187003324e-161	0.764585	0.561	0.359	1.09740649574023e-156	0	Bag4
6.03699992709185e-161	0.706904	0.636	0.441	1.94904542646161e-156	0	Noct
9.60458196041335e-161	0.489492	0.921	0.748	3.10083928591945e-156	0	Csnk1g1
2.68372808073228e-160	0.525212	0.848	0.669	8.66441610864418e-156	0	Rnf169
3.19521079748798e-160	0.324727	0.988	0.903	1.03157380596899e-155	0	Sfpq
5.35836441269309e-160	0.648985	0.647	0.439	1.72994795063796e-155	0	Extl2
5.57079550505125e-160	0.523168	0.715	0.486	1.7985313288058e-155	0	Ptbp3
1.33068942140518e-159	0.36229	0.986	0.875	4.29613079700662e-155	0	Srek1
5.3176677596424e-159	0.527818	0.856	0.649	1.71680903620055e-154	0	Dmtn
5.80562840628089e-159	0.54155	0.765	0.561	1.87434713096779e-154	0	Lamc1
6.21651231731751e-159	0.439013	0.963	0.677	2.00700100164596e-154	0	Camkv
8.28252323821981e-159	0.608354	0.739	0.536	2.67401262745927e-154	0	Crtc1
1.25930261111118e-158	0.63901	0.701	0.512	4.06565847997245e-154	0	Dlg3
4.93612238767328e-158	0.753104	0.631	0.435	1.59362711286032e-153	0	Kctd6
6.55984094885965e-158	0.569297	0.529	0.293	2.11784465033934e-153	0	St8sia4
2.91240856609737e-157	0.611855	0.754	0.548	9.40271105564537e-153	0	Lrrn3
2.93614609658286e-157	0.588421	0.753	0.538	9.47934767281775e-153	0	Arhgef3
3.80790177355891e-157	0.315154	0.995	0.922	1.22938108759349e-152	0	Gnaq
7.22715113225183e-157	0.386356	0.947	0.683	2.3332857430475e-152	0	Rimbp2
1.78560140047999e-156	1.20134	0.314	0.142	5.76481412144964e-152	0	Fndc1
1.79372833736758e-156	1.08854	0.399	0.206	5.79105193719123e-152	0	Rhbdl3
5.1422522530374e-156	0.49369	0.786	0.595	1.66017613989312e-151	0	Anp32a
1.68425868370903e-155	0.584692	0.601	0.363	5.4376291603546e-151	0	Fbxl7
2.70461947790159e-155	0.46716	0.716	0.477	8.73186398440527e-151	0	Foxn2
4.8151835299929e-155	0.580834	0.751	0.508	1.55458200265821e-150	0	Inka2
1.11696463287591e-154	0.397295	0.821	0.594	3.60612031723988e-150	0	Per3
1.87012919745821e-154	0.542188	0.854	0.638	6.03771211399385e-150	0	Actl6b
2.35938861127444e-154	0.85247	0.484	0.282	7.61728613149952e-150	0	Lratd1
2.85148527573801e-154	1.17675	0.391	0.206	9.20602021272018e-150	0	Npy5r
6.09550636304247e-154	0.505229	0.736	0.541	1.96793422930826e-149	0	Mrfap1
6.36743033991241e-154	1.23692	0.36	0.181	2.05572488524072e-149	0	Tnfrsf25
1.00939742158594e-153	1.03585	0.348	0.171	3.25883957559019e-149	0	Cotl1
1.02624910810802e-153	0.967649	0.457	0.255	3.31324524552676e-149	0	Cerkl
3.43182153906094e-153	0.908021	0.348	0.167	1.10796358388582e-148	0	Neurod1
5.05792141377531e-153	0.443511	0.815	0.607	1.63294992843736e-148	0	Snx24
8.67741822188078e-153	0.540756	0.626	0.382	2.80150447293421e-148	0	Map3k5
9.38693323885029e-153	0.568162	0.725	0.535	3.03057139616282e-148	0	Palm
6.33060838788514e-152	1.03355	0.424	0.233	2.04383691802872e-147	0	Thbs3
9.3011914859574e-152	0.327482	0.987	0.875	3.00288967124135e-147	0	Ppp1r9a
4.05480044933729e-151	0.460474	0.821	0.518	1.30909232506854e-146	0	Stum
6.1575589363285e-150	0.85533	0.483	0.295	1.98796790259366e-145	0	Lrrc42
1.29264850273934e-149	0.516898	0.889	0.712	4.17331569109397e-145	0	Tmem161b
1.74530000057233e-149	0.528826	0.736	0.522	5.63470105184776e-145	0	Asxl3
2.41982127052829e-149	0.436014	0.892	0.735	7.8123929719006e-145	0	Rsrc2
2.48977695515124e-149	0.460865	0.874	0.704	8.03824489970579e-145	0	Supt6
3.0005759205728e-149	0.462473	0.643	0.407	9.68735935956929e-145	0	Hlf
3.16202796837479e-149	0.836835	0.594	0.408	1.0208607295898e-144	0	Mipep
4.17766525410874e-149	0.534624	0.718	0.506	1.34875922728901e-144	0	Synpo
6.0354945133787e-149	0.305632	0.926	0.627	1.94855940364431e-144	0	Ablim1
1.55915375962389e-148	0.446469	0.877	0.649	5.03372791294573e-144	0	Pvt1
1.68278216511187e-148	0.845419	0.521	0.331	5.43286222006367e-144	0	Ajm1
2.42415002301254e-148	0.913002	0.473	0.268	7.826368349296e-144	0	A830036E02Rik
5.13801346554676e-148	1.08926	0.387	0.201	1.65880764735177e-143	0	Gpr68
1.03387468817393e-147	0.309468	0.556	0.345	3.33786443076954e-143	0	Kctd12
1.36396392493761e-147	0.63411	0.703	0.514	4.40355753166108e-143	0	Bhlhb9
2.05629744851492e-147	0.690731	0.616	0.421	6.63875631253041e-143	0	3110082I17Rik
7.93804522887089e-147	0.570636	0.801	0.61	2.56279790214097e-142	0	Tmem38a
8.81053916188937e-147	0.516204	0.88	0.706	2.84448256841598e-142	0	Clec16a
2.21876361788113e-146	1.35301	0.318	0.152	7.16327834032922e-142	0	Kcnd3os
2.22924768757921e-146	0.605633	0.693	0.507	7.19712615934947e-142	0	Mrps26
2.54819092600361e-146	0.391447	0.518	0.289	8.22683440460266e-142	0	Car4
3.80371760990792e-146	0.642552	0.784	0.53	1.22803023035877e-141	0	Trpc5
4.60618475302996e-146	0.408034	0.867	0.68	1.48710674751572e-141	0	Slc6a6
6.7146150976007e-146	0.489182	0.893	0.71	2.16781348426039e-141	0	Zc3h12b
1.34169476885838e-145	0.719317	0.494	0.297	4.33166156125928e-141	0	Ankrd13a
2.8819838004923e-145	0.48137	0.864	0.698	9.30448469988938e-141	0	Fam120a
6.02964158875998e-145	0.478563	0.886	0.684	1.94666978693116e-140	0	Inpp4a
1.4848787901322e-144	0.892291	0.542	0.356	4.79393117394181e-140	0	Gm44151
1.55214607273005e-144	0.45838	0.765	0.547	5.01110359580898e-140	0	Syt5
1.93883787980968e-144	0.285931	0.996	0.817	6.25953809496557e-140	0	Atp2b2
2.94138329959035e-144	0.923163	0.437	0.251	9.49625598272744e-140	0	Cbfa2t3
5.35007620096919e-144	0.411646	0.949	0.764	1.7272721014829e-139	0	Gtdc1
6.37265123835806e-144	0.518087	0.739	0.546	2.0574104523039e-139	0	Dcakd
8.20983443619086e-144	0.749264	0.555	0.363	2.65054504772422e-139	0	Gcfc2
1.17309090808668e-143	0.597372	0.42	0.227	3.78732399675784e-139	0	Tmcc2
1.4287881728354e-143	0.45484	0.56	0.326	4.61284261599908e-139	0	Man1c1
2.02934000351276e-143	0.437937	0.944	0.718	6.55172420134094e-139	0	Arfgef3
2.82665421311231e-143	0.276454	0.495	0.278	9.12585312703309e-139	0	Efnb3
3.33563504804593e-143	1.29122	0.303	0.141	1.07690977526163e-138	0	Slc9a5
1.50152100217265e-142	0.781399	0.566	0.379	4.84766055551439e-138	0	Slc39a11
1.53038992821393e-142	0.512833	0.826	0.644	4.94086388323866e-138	0	Wdr13
1.87148015850522e-142	0.762854	0.582	0.4	6.04207369173411e-138	0	Mbtps2
1.88695255828893e-142	0.470472	0.822	0.652	6.09202633443581e-138	0	Pwwp2a
5.70470888237161e-142	0.901478	0.47	0.283	1.84176526267368e-137	0	Pak6
1.17738816855545e-141	1.17404	0.356	0.182	3.80119770218128e-137	0	4732463B04Rik
1.24487799384934e-141	0.575527	0.739	0.55	4.01908860314259e-137	0	Cluap1
1.29193004364075e-141	0.533425	0.675	0.467	4.17099614589415e-137	0	Tmem132a
2.11715652972124e-141	0.312734	0.764	0.514	6.83523985620503e-137	0	Camk2g
3.17043502364189e-141	0.569442	0.648	0.455	1.02357494738278e-136	0	Gtf2f2
3.28304008004769e-141	0.370054	0.9	0.737	1.0599294898434e-136	0	Capza2
3.98246677157536e-141	0.40736	0.948	0.772	1.28573939720311e-136	0	Agtpbp1
4.9185217946673e-141	0.575761	0.534	0.309	1.58794476140834e-136	0	Dok5
6.03774031107896e-141	0.759929	0.588	0.395	1.94928445943184e-136	0	Dsel
1.41080582817722e-140	0.411127	0.723	0.499	4.55478661627016e-136	0	Usp2
1.82897066438393e-140	1.00544	0.444	0.263	5.90483178996352e-136	0	Gm42439
2.49329204687766e-140	0.290276	1	0.861	8.04959337334451e-136	0	Plcb1
2.92693205508371e-140	0.592478	0.737	0.554	9.44960013983774e-136	0	D10Wsu102e
2.76060916184004e-139	0.492612	0.795	0.611	8.91262667900057e-135	0	Acer3
4.69542480530841e-139	0.362574	0.941	0.708	1.51591789839382e-134	0	Cx3cl1
5.51812421305946e-139	0.529135	0.71	0.486	1.78152640218625e-134	0	Kcna4
1.16896044211096e-138	0.521998	0.78	0.58	3.77398878735522e-134	0	Lman2l
1.80789507442138e-138	1.07551	0.377	0.207	5.83678924776943e-134	0	Rpusd3
1.93497784733472e-138	0.694636	0.602	0.417	6.24707598012015e-134	0	Zdhhc8
3.15938404598456e-138	0.832109	0.526	0.344	1.02000713924612e-133	0	Sema4f
4.13488716402748e-138	0.668296	0.601	0.413	1.33494832090627e-133	0	Pop5
9.7850035390334e-138	0.514136	0.73	0.549	3.15908839257693e-133	0	B4galt6
1.37793770535262e-137	0.285559	0.995	0.916	4.44867188173095e-133	0	Dennd1a
1.45569815427254e-137	1.32776	0.255	0.109	4.6997214910689e-133	0	Rcor2
1.93423351470859e-137	0.649816	0.577	0.385	6.24467290223668e-133	0	Dhx40
1.99648089940948e-137	0.31474	0.898	0.691	6.44563858374352e-133	0	Pde8b
4.12708527912923e-137	0.932483	0.398	0.224	1.33242948236687e-132	0	Nsa2
5.74191949672883e-137	0.483405	0.864	0.646	1.8537787095189e-132	0	Svop
6.45498614287259e-137	1.3446	0.286	0.132	2.08399227622642e-132	0	A930029G22Rik
1.92627446862979e-136	0.461537	0.86	0.685	6.21897712197126e-132	0	Gnptg
4.24188971401145e-136	1.03555	0.44	0.266	1.3694940941686e-131	0	Gm41609
2.5151574339193e-135	0.530314	0.756	0.572	8.12018577540847e-131	0	Eftud2
3.31650410245924e-135	0.503499	0.814	0.637	1.07073334947896e-130	0	Arhgef7
3.53042528992829e-135	0.586042	0.746	0.547	1.13979780485335e-130	0	Zswim5
3.82044051280509e-135	0.695534	0.34	0.156	1.23342921955912e-130	0	St3gal1
5.49312449896426e-135	0.594562	0.614	0.426	1.77345524449061e-130	0	Kmt5a
1.83216154782992e-134	0.919963	0.404	0.224	5.9151335571689e-130	0	Zdhhc15
3.09430061296974e-134	0.518911	0.739	0.54	9.98994952897279e-130	0	Agap2
3.24741157719134e-134	0.360843	0.991	0.892	1.04842682769622e-129	0	Ralgapa1
5.02709139340775e-134	0.57276	0.739	0.558	1.62299645636169e-129	0	Map3k12
5.06659396369797e-134	0.397262	0.816	0.636	1.63574986117989e-129	0	Rpl10a
1.52722759850487e-133	0.470822	0.787	0.603	4.93065430177298e-129	0	Gucy1b1
1.62149907189093e-131	0.694611	0.528	0.323	5.23500975359987e-127	0	Usp13
4.38177232811687e-131	0.434761	0.936	0.77	1.41465519613253e-126	0	Tcf20
5.19179031006911e-131	0.459418	0.872	0.685	1.67616950160581e-126	0	Pip5k1a
1.41745863763815e-130	0.479904	0.806	0.639	4.57626521161476e-126	0	Lncppara
2.15648521165574e-130	0.487295	0.772	0.592	6.96221250583054e-126	0	Mef2d
9.79062694611488e-130	0.313179	0.501	0.287	3.16090390955319e-125	0	Kcnh5
2.25401098971265e-129	0.540571	0.725	0.541	7.2770744802873e-125	0	Tacc2
2.38980693561854e-129	0.448172	0.842	0.676	7.71549169164445e-125	0	Ccpg1
8.84830800536552e-129	0.308287	0.999	0.863	2.85667623953226e-124	0	Large1
9.23596505743912e-129	0.501411	0.78	0.582	2.98183131879422e-124	0	Nck2
1.30664724744448e-128	0.431352	0.919	0.695	4.2185106383745e-124	0	Unc13a
5.38704658744455e-128	0.900086	0.406	0.229	1.73920799075647e-123	0	Rgs14
7.86515708979478e-128	0.710794	0.472	0.275	2.53926596644025e-123	0	Ntng2
1.89375433722108e-127	0.454115	0.773	0.61	6.11398587771826e-123	0	Synrg
2.02614861224699e-127	0.565709	0.541	0.355	6.54142079463941e-123	0	Sri
2.1950981058451e-127	0.723126	0.537	0.36	7.0868742347209e-123	0	Stx2
3.87568565485528e-127	0.859807	0.423	0.25	1.25126511367003e-122	0	Sh3bp1
5.7149244910873e-127	1.04515	0.364	0.203	1.84506337194754e-122	0	Rwdd3
5.98720896013309e-127	0.934919	0.435	0.27	1.93297041277897e-122	0	Bop1
7.1241530204576e-127	0.473159	0.815	0.646	2.30003280265474e-122	0	Pde7a
1.15360087163659e-126	0.643868	0.419	0.231	3.72440041407874e-122	0	Rgs9
1.47338268951375e-126	0.495758	0.824	0.633	4.75681601309514e-122	0	Tspoap1
1.59146313421089e-126	1.04002	0.406	0.238	5.13803872879985e-122	0	Vipr1
1.71538900439013e-126	0.53086	0.756	0.575	5.53813340067352e-122	0	Mark1
2.20500291463638e-126	0.610392	0.613	0.431	7.11885190990354e-122	0	Diaph1
3.73323105777472e-126	0.385377	0.877	0.729	1.20527364700257e-121	0	Atf7
4.71919701561539e-126	0.640651	0.716	0.536	1.52359275649143e-121	0	Bicdl1
1.29013010839611e-125	0.335724	0.998	0.727	4.16518505495685e-121	0	Gm26871
2.47167063870814e-125	0.542675	0.654	0.457	7.97978865706924e-121	0	Fmnl1
3.35365531241536e-125	0.741713	0.522	0.343	1.0827276176133e-120	0	Cntnap1
4.4028545685658e-125	0.407679	0.967	0.711	1.42146159746147e-120	0	Matk
1.34141128700249e-124	0.301996	0.975	0.85	4.33074634008754e-120	0	Herc2
2.2420184832601e-124	0.38416	0.875	0.708	7.23835667320522e-120	0	Peli1
2.43005090548624e-124	0.609548	0.39	0.199	7.84541934836233e-120	0	Ipcef1
4.3161532821778e-124	0.436423	0.794	0.625	1.3934700871511e-119	0	Capzb
4.55935241743237e-124	0.973145	0.285	0.129	1.47198692796804e-119	0	AI504432
6.08960582411711e-124	0.40531	0.841	0.668	1.96602924031621e-119	0	Cbl
1.00274596116233e-123	0.324364	0.666	0.448	3.23736533561259e-119	0	Plppr1
1.1611725291895e-123	1.08518	0.398	0.23	3.74884551048831e-119	0	Gm2762
1.79481680562291e-123	0.336051	0.881	0.728	5.79456605695356e-119	0	Rps2
2.85961849730216e-123	0.43926	0.701	0.521	9.23227831854001e-119	0	Pnrc1
3.18693040835951e-123	0.42174	0.432	0.236	1.02890048233887e-118	0	Stard5
6.09592593928005e-123	0.373275	0.868	0.717	1.96806968949656e-118	0	Ccdc47
6.12818661476861e-123	0.543447	0.672	0.497	1.97848504857805e-118	0	Hcfc2
7.69101780831866e-123	0.431733	0.892	0.696	2.48304509941568e-118	0	Spred2
1.00932006284942e-122	0.304215	0.943	0.816	3.25858982290935e-118	0	Fars2
1.2160346889235e-122	0.468965	0.767	0.588	3.9259679931895e-118	0	Med27
1.40430539976533e-122	0.707202	0.356	0.181	4.53379998314238e-118	0	Net1
1.10525161481519e-121	0.260856	0.999	0.877	3.56830483843082e-117	0	Dclk1
7.41028789492008e-121	0.369434	0.771	0.602	2.39241144687495e-116	0	Mta3
7.97618428219043e-121	0.907911	0.371	0.212	2.57511109550518e-116	0	P2ry14
1.06801885470189e-120	0.396858	0.936	0.707	3.44809887240504e-116	0	Syt14
2.14559002967764e-120	0.510838	0.763	0.586	6.92703741081427e-116	0	Lonrf2
2.53217445157677e-120	0.511986	0.808	0.664	8.1751252169156e-116	0	Lcorl
4.12187171681722e-120	0.573017	0.656	0.488	1.33074628377444e-115	0	Elk1
5.13970282169934e-120	0.833934	0.404	0.239	1.65935305598563e-115	0	Them6
8.11749981314741e-120	0.285362	0.987	0.844	2.62073481467464e-115	0	Sptan1
1.4532340767131e-119	0.473758	0.732	0.551	4.69176621666824e-115	0	Pakap.1
8.1416632950821e-119	1.00933	0.388	0.228	2.62853599481726e-114	0	Gm11767
1.02805556204788e-118	0.278566	0.553	0.341	3.31907738207158e-114	0	Ghr
6.79881919954315e-118	0.887777	0.453	0.292	2.19499877857251e-113	0	Gpr61
7.45563154927522e-118	0.505206	0.731	0.567	2.40705064568351e-113	0	Cul9
9.11457968228473e-118	0.849396	0.469	0.299	2.94264205042563e-113	0	Cys1
9.57119720909937e-118	0.437329	0.851	0.68	3.09006101895773e-113	0	Trrap
1.98473351031151e-117	0.373426	1	0.789	6.40771213804071e-113	0	Fam155a
2.16424522615929e-117	0.474837	0.641	0.464	6.98726571265526e-113	0	Nck1
4.2272079965398e-117	0.284003	0.987	0.897	1.36475410168288e-112	0	Ncor1
8.27634624484163e-117	1.00953	0.417	0.257	2.67201838514712e-112	0	9530052E02Rik
3.35744150507472e-116	0.302574	0.423	0.231	1.08394998991337e-111	0	Pcdh8
5.26102247083569e-116	0.521759	0.757	0.579	1.6985211047093e-111	0	Reep2
8.9473451189593e-116	0.380932	0.709	0.521	2.88865037165601e-111	0	Fam184a
1.63599619493674e-115	0.619957	0.468	0.291	5.28181371535325e-111	0	Gpd1
5.51560426216136e-115	0.293045	0.992	0.874	1.78071283603879e-110	0	Srgap3
8.79541134891834e-115	0.433719	0.785	0.551	2.83959855399829e-110	0	Chrna7
1.04021714375089e-114	0.445535	0.607	0.439	3.35834104859974e-110	0	Tbc1d14
1.26886016423366e-114	0.460711	0.828	0.645	4.09651504022838e-110	0	Slc9a7
1.69273864845537e-114	0.37059	0.895	0.7	5.46500672653817e-110	0	Sec14l1
1.96685483244402e-114	0.327891	0.992	0.85	6.34999082654551e-110	0	Atp6v0a1
3.15113941420949e-114	0.417429	0.587	0.368	1.01734535987753e-109	0	Prr16
1.0342236458265e-113	0.503588	0.349	0.177	3.33899104055086e-109	0	Btg2
1.17352799262797e-113	0.291397	0.996	0.887	3.7887351241994e-109	0	Akt3
1.27228774333751e-113	0.887839	0.336	0.181	4.10758097936516e-109	0	Lmo1
3.47245441812257e-113	1.16154	0.262	0.123	1.12108190889087e-108	0	Fgf5
7.34589541560149e-113	0.85187	0.459	0.301	2.37162233492694e-108	0	Morn1
1.48739812863093e-112	0.306535	0.942	0.73	4.80206485828496e-108	0	Frrs1l
3.43515119268098e-112	0.517114	0.737	0.565	1.10903856255706e-107	0	Dipk1a
4.35471265814335e-112	0.463344	0.728	0.545	1.40591898168158e-107	0	Camta2
5.23399840146578e-112	0.736302	0.454	0.29	1.68979638391323e-107	0	Gprin1
6.81602598192284e-112	0.33491	0.994	0.791	2.20055398826379e-107	0	Sipa1l1
7.96654090079694e-112	0.350653	0.944	0.787	2.57199772982229e-107	0	Ppp1r12b
1.69508445475973e-111	0.383436	0.888	0.726	5.47258016219178e-107	0	Smg7
1.70971236350683e-111	0.39689	0.896	0.752	5.5198063655818e-107	0	Pds5b
1.91606197855663e-111	0.640248	0.612	0.458	6.18600609777007e-107	0	Irak1bp1
3.95748259459985e-111	0.463901	0.73	0.581	1.27767325566656e-106	0	Hdgfl2
5.44193079598259e-111	0.348716	0.904	0.657	1.75692735748298e-106	0	Lrrn2
1.2079428194539e-110	0.494626	0.673	0.512	3.89984339260691e-106	0	R3hdm4
1.48905972709998e-110	0.273104	0.952	0.778	4.80742932894229e-106	0	Cyfip1
2.16314475563309e-110	0.470218	0.693	0.514	6.98371284356143e-106	0	S100pbp
2.50184482794421e-110	0.434483	0.835	0.639	8.07720602701789e-106	0	Mcf2l
3.54129699157002e-110	0.313414	0.911	0.772	1.14330773372838e-105	0	Nisch
5.69620446992529e-110	0.438734	0.672	0.5	1.83901961311538e-105	0	Ski
5.91848281779821e-110	0.435438	0.764	0.573	1.91078217772615e-105	0	Actn1
8.5985846367898e-110	0.326415	0.969	0.767	2.77605304998759e-105	0	Cyfip2
9.98597149767705e-110	0.63646	0.425	0.255	3.22397089802504e-105	0	Cebpb
1.9995566520332e-109	0.744205	0.435	0.269	6.45556865108919e-105	0	Gpr12
2.21084235776829e-109	0.828932	0.418	0.255	7.13770455205494e-105	0	Pxylp1
3.4142533346908e-109	0.373318	0.819	0.649	1.10229168910493e-104	0	Ctdspl
8.14005044313956e-109	0.353086	0.897	0.688	2.62801528556761e-104	0	Plppr5
1.92946778597493e-108	0.360659	0.936	0.791	6.22928674702007e-104	0	Dync2h1
2.88527887482834e-108	0.841912	0.432	0.28	9.31512284738331e-104	0	Ppif
4.50707397742497e-108	0.290621	0.99	0.901	1.45510883361165e-103	0	Stag1
5.73610012530682e-108	0.622442	0.327	0.169	1.85189992545531e-103	0	Spint2
1.18058725990529e-107	0.435118	0.798	0.615	3.81152596860422e-103	0	4732471J01Rik
2.61636398832043e-107	1.02311	0.274	0.135	8.4469311362925e-103	0	Efcab1
2.95842540304082e-107	0.701072	0.645	0.488	9.55127641371728e-103	0	Fam13a
3.43033137556804e-107	0.492947	0.705	0.52	1.10748248460214e-102	0	Agfg2
5.16559929054388e-107	0.617288	0.515	0.352	1.66771373095209e-102	0	Snhg8
8.60450239140771e-107	0.402172	0.877	0.705	2.77796359706598e-102	0	Ola1
1.73367639948454e-106	0.40385	0.715	0.545	5.59717425573582e-102	0	Jpx
1.8499915346543e-106	0.581987	0.589	0.434	5.9726976696314e-102	0	Fam216a
2.62386943099647e-106	0.860453	0.312	0.168	8.4711624579721e-102	0	Sowaha
3.40880155258313e-106	0.632137	0.519	0.336	1.10053158125146e-101	0	Fbn1
4.95809216113647e-106	0.306031	0.891	0.692	1.60072005422291e-101	0	Ppm1l
6.3307202784063e-106	0.578966	0.507	0.347	2.04387304188348e-101	0	Thumpd3
1.29656347118537e-105	0.411771	0.897	0.731	4.18595516672198e-101	0	Pkd1
1.52613143325734e-105	0.396817	0.672	0.493	4.92711533227133e-101	0	Myh9
2.51480847628154e-105	0.387177	0.888	0.734	8.11905916567494e-101	0	Rev1
5.31884012168074e-105	0.401974	0.819	0.659	1.71718753328463e-100	0	Ric1
5.35737238486171e-105	0.39117	0.964	0.735	1.7296276744526e-100	0	Jazf1
5.73328312837202e-105	0.477615	0.807	0.632	1.85099045799491e-100	0	Pdzd4
7.24872564766277e-105	0.45288	0.772	0.602	2.34025107534793e-100	0	Exoc6
7.38478095568928e-105	0.625023	0.515	0.357	2.38417653154429e-100	0	Brpf1
9.10372870875993e-105	0.31961	0.613	0.425	2.93913881362314e-100	0	Mpp5
1.19004747762809e-104	0.30777	0.99	0.761	3.84206828152228e-100	0	Adcy2
1.66549732669996e-104	0.336615	0.912	0.772	5.37705811925081e-100	0	Dyrk1a
1.82417589747093e-104	0.445887	0.78	0.615	5.88935188498489e-100	0	Lsm7
2.1595527575196e-104	0.416705	0.731	0.576	6.97211607765202e-100	0	Tbcel
4.3926091050466e-104	0.615911	0.336	0.178	1.41815384956429e-99	0	Tmem144
6.3896851988611e-104	0.35155	0.954	0.731	2.06290986645231e-99	0	Pacsin1
6.82747797356272e-103	0.388103	0.833	0.686	2.20425126376472e-98	0	Uhrf2
9.64810672308794e-103	0.423533	0.706	0.547	3.11489125554894e-98	0	Fbxl16
1.07469539213438e-102	0.34547	0.937	0.795	3.46965407350585e-98	0	Btaf1
1.17062098284607e-101	0.570777	0.641	0.474	3.77934984311852e-97	0	Ranbp17
2.35295926450234e-101	0.361696	0.929	0.729	7.59652898544579e-97	0	Fam49a
2.98828056640295e-101	0.336521	0.856	0.705	9.64766380863193e-97	0	Ccnl1
3.35766967823509e-101	0.371375	0.764	0.602	1.0840236556182e-96	0	Prdm2
5.7279817170447e-101	0.334757	0.906	0.765	1.84927889734788e-96	0	Gatad2b
6.77319869220596e-101	0.547579	0.678	0.512	2.18672719777869e-96	0	Sms
9.49914912728377e-101	1.17083	0.27	0.139	3.06680029574357e-96	0	Srl
9.73250900296217e-101	0.329388	0.853	0.679	3.14214053160634e-96	0	Arf3
1.20654641958671e-100	0.493831	0.72	0.56	3.89533511563569e-96	0	Rcor3
2.94737413264718e-100	0.621272	0.519	0.358	9.51559738725143e-96	0	Ift122
3.58761845166706e-100	0.264663	0.882	0.729	1.15826261712071e-95	0	Smarca2
6.7843162791336e-100	0.455033	0.694	0.518	2.19031651071828e-95	0	Rab3ip
1.08284226114977e-99	0.339669	0.94	0.779	3.49595624012202e-95	0	Hectd4
1.28035674318285e-99	0.448346	0.733	0.567	4.13363174536583e-95	0	Strada
1.67253094322003e-99	0.876454	0.391	0.242	5.39976615018586e-95	0	M5C1000I18Rik
2.86903457800442e-99	0.337983	0.925	0.758	9.26267813508727e-95	0	Myef2
3.11175996853924e-99	0.354203	0.652	0.443	1.00463170584289e-94	0	Smad3
4.71017623828028e-99	0.607039	0.547	0.39	1.52068039852879e-94	0	Ripk2
5.32711011033529e-99	0.305181	0.842	0.655	1.71985749912175e-94	0	St3gal5
5.44259175896758e-99	0.332794	0.877	0.7	1.75714074938268e-94	0	Ppp2r2c
5.86156051773646e-99	0.562191	0.55	0.385	1.89240481315122e-94	0	Hlcs
6.65947032326384e-99	0.553479	0.548	0.396	2.15000999386573e-94	0	Klhl26
7.65835133753335e-99	0.371076	0.932	0.708	2.47249872932264e-94	0	Ksr2
8.17168535096848e-99	0.389516	0.811	0.643	2.63822861556017e-94	0	Dlg4
9.76396953183906e-99	0.394468	0.807	0.645	3.15229756335424e-94	0	Acyp2
1.3010428736747e-98	0.459832	0.753	0.577	4.20041691765877e-94	0	Slc2a3
1.35840711967118e-98	0.453097	0.779	0.613	4.3856173858584e-94	0	Slc7a6
2.07700931182908e-98	0.443237	0.584	0.428	6.70562456324019e-94	0	Arrb2
2.22924347511681e-98	0.293997	0.994	0.827	7.19711255941462e-94	0	Syn2
2.28127702555222e-98	0.381821	0.63	0.469	7.36510287699534e-94	0	Lin7c
2.56721829636356e-98	0.461168	0.71	0.527	8.28826426980975e-94	0	Lin7b
4.72740137269578e-98	0.431204	0.806	0.633	1.52624153317483e-93	0	Cers4
8.10300742964926e-98	0.406966	0.794	0.641	2.61605594866226e-93	0	Zdhhc21
8.21050534558545e-98	0.390573	0.773	0.563	2.65076165082226e-93	0	Gpr22
9.55287134846564e-98	0.312938	0.979	0.846	3.08414451485213e-93	0	Ylpm1
2.30916230372211e-97	0.472123	0.463	0.305	7.45513049756684e-93	0	Cfap74
2.43190828179063e-97	0.424238	0.836	0.609	7.85141588776104e-93	0	Rtl4
3.02102144835551e-97	0.273094	0.829	0.613	9.75336774601575e-93	0	Syn3
3.14802139802041e-97	0.291068	0.994	0.842	1.01633870835089e-92	0	Fry
4.3290465470247e-97	0.786804	0.434	0.282	1.39763267770692e-92	0	Minar2
7.66920878190625e-97	0.417006	0.641	0.473	2.47600405523843e-92	0	Abcb7
7.94075602234092e-97	0.276264	1	0.799	2.56367308181277e-92	0	Grm7
1.82392156764761e-96	0.436059	0.686	0.533	5.88853078115031e-92	0	Ankrd13c
4.62308741124465e-96	0.311224	0.926	0.79	1.49256377072034e-91	0	Trim44
4.6536149649799e-96	0.478305	0.649	0.495	1.50241959144376e-91	0	Ago1
6.32931551420645e-96	0.557634	0.606	0.437	2.04341951376155e-91	0	Rnf217
9.50546368953601e-96	0.302964	0.896	0.687	3.0688389521667e-91	0	Bsn
1.42518471572876e-95	0.400213	0.699	0.541	4.60120885473031e-91	0	Gtf2h5
3.12753250829451e-95	0.40724	0.694	0.548	1.00972387030288e-90	0	Ankrd46
5.53199736941208e-95	0.31542	0.503	0.331	1.78600535071469e-90	0	Bcar1
8.24203912288451e-95	0.973006	0.292	0.158	2.66094233082326e-90	0	Pdia5
1.07040042863661e-94	0.347104	0.977	0.795	3.4557877838533e-90	0	Jakmip2
1.10115848855631e-94	0.405649	0.754	0.563	3.55509018030404e-90	0	Slitrk5
2.72433204868595e-94	0.419318	0.809	0.642	8.79550601918259e-90	0	Rundc3b
2.97937251509108e-94	0.294854	0.95	0.825	9.61890416497154e-90	0	Fubp1
4.57959406504513e-94	0.336198	0.886	0.753	1.47852194389982e-89	0	Nfx1
9.67415683751293e-94	0.296836	0.848	0.688	3.12330153499105e-89	0	Arl6ip5
1.52500537500067e-93	0.560728	0.523	0.373	4.92347985318966e-89	0	Tor1a
1.70467442412337e-93	0.322203	0.814	0.667	5.5035413782823e-89	0	Napa
2.19581074592537e-93	0.386305	0.797	0.632	7.08917499322007e-89	0	Prelid3a
2.34873143959967e-93	0.495704	0.517	0.363	7.58287945274753e-89	0	Rnpep
2.36288198598924e-93	0.318693	0.974	0.793	7.62856449176627e-89	0	Nalcn
2.69406445327929e-93	0.278008	0.964	0.846	8.69778708741218e-89	0	Bclaf1
4.19437057528115e-93	0.415525	0.733	0.583	1.35415254022952e-88	0	Dcaf7
5.66083637724715e-93	0.525522	0.484	0.334	1.82760102439424e-88	0	Slc25a33
1.01850113565616e-92	0.479734	0.632	0.485	3.2882309164659e-88	0	Ncs1
1.33919660043373e-92	0.464524	0.722	0.569	4.3235962245003e-88	0	Naa40
1.3891342460518e-92	0.305505	0.971	0.809	4.48481991337823e-88	0	Abi2
3.16196341095319e-92	0.741641	0.408	0.261	1.02083988722624e-87	0	Zfp46
4.46976714752162e-92	0.275756	0.912	0.712	1.44306432357735e-87	0	Garem1
4.94484346391333e-92	0.297788	0.967	0.841	1.59644271232442e-87	0	Usp15
4.98371237357763e-92	0.419636	0.756	0.6	1.60899153980954e-87	0	Sugp2
1.24626807180435e-91	0.645742	0.415	0.264	4.02357646982033e-87	0	Tmem35a
1.48446335774554e-91	0.460867	0.594	0.418	4.79258995048148e-87	0	Simc1
2.15654276930518e-91	0.367397	0.785	0.637	6.96239833070176e-87	0	Mapk14
2.32775415384556e-91	0.648852	0.512	0.367	7.5151542856904e-87	0	Naf1
3.00153263400962e-91	0.360924	0.877	0.708	9.69044810890004e-87	0	Dym
3.35918084036449e-91	0.356734	0.785	0.639	1.08451153431167e-86	0	Zranb1
4.37162740490302e-91	0.262031	0.789	0.643	1.41137990767294e-86	0	Cbx5
1.02373300013798e-90	0.67446	0.39	0.245	3.30512199094547e-86	0	Hspb11
3.04070421270806e-90	0.777983	0.401	0.262	9.81691355072796e-86	0	Telo2
3.35302883933246e-90	0.464106	0.713	0.561	1.08252536077849e-85	0	Zfp512b
4.22953978446826e-90	0.443283	0.632	0.483	1.36550691941558e-85	0	Med25
5.41372124775364e-90	0.402482	0.804	0.639	1.74781990483726e-85	0	Cpt1c
1.02199242091801e-89	0.355563	0.853	0.71	3.2995025309338e-85	0	Ttc17
1.06602696736073e-89	0.253452	0.848	0.674	3.44166806412412e-85	0	Arhgef2
1.32947238509925e-89	0.668151	0.451	0.313	4.29220159529294e-85	0	Paqr9
1.49293477321157e-89	0.343267	0.836	0.686	4.81993991531357e-85	0	Mark2
1.88323005048542e-89	0.459615	0.54	0.39	6.08000821799218e-85	0	Rbm22
1.99402796183953e-89	0.291671	0.918	0.787	6.43771927479893e-85	0	Srsf1
2.23336446149457e-89	0.394518	0.594	0.439	7.21041716393523e-85	0	Naa60
2.66479359854426e-89	0.560255	0.289	0.15	8.60328613290015e-85	0	Hpcal1
3.07515258616209e-89	0.705556	0.499	0.351	9.92813012442429e-85	0	Sorbs2os
4.82893429502467e-89	0.286306	0.955	0.832	1.55902143714871e-84	0	Cnot2
6.52273104997882e-89	0.384403	0.549	0.386	2.10586371948566e-84	0	H2-Ke6
6.7521692709165e-89	0.333006	0.802	0.656	2.17993784911539e-84	0	Pdcd4
6.96122521674927e-89	0.298954	0.962	0.789	2.2474315612275e-84	0	Ndrg3
9.00036271411525e-89	0.401027	0.439	0.277	2.90576710225211e-84	0	Plekhh2
1.02171012475636e-88	0.381067	0.661	0.514	3.2985911377759e-84	0	Cct5
1.03213187793954e-88	0.613053	0.398	0.241	3.33223776792782e-84	0	Echdc2
1.20543641117616e-88	0.532217	0.6	0.461	3.89175145348223e-84	0	Gba2
1.33665163884874e-88	0.396677	0.696	0.523	4.31537981602316e-84	0	Ccsap
1.43059040595009e-88	0.458915	0.671	0.529	4.61866112560987e-84	0	Zcchc17
1.45189161232371e-88	0.451001	0.482	0.327	4.68743207038708e-84	0	Slc38a10
2.71126826888862e-88	0.380223	0.782	0.619	8.7533296061069e-84	0	Coro2b
2.71642415067883e-88	0.371656	0.765	0.554	8.76997537046661e-84	0	Wscd2
3.91363339809079e-88	0.481341	0.617	0.48	1.26351654257361e-83	0	Chid1
6.24194844504699e-88	0.762253	0.327	0.189	2.01521305548342e-83	0	Pkib
8.31198631562782e-88	0.427985	0.679	0.526	2.68352478200044e-83	0	Odr4
1.10659887447107e-87	0.320252	0.969	0.773	3.57265446622986e-83	0	Pak3
1.72856934516078e-87	0.287047	0.996	0.743	5.58068613085158e-83	0	St6galnac5
3.15166313767682e-87	0.439402	0.547	0.381	1.01751444399896e-82	0	Prune2
7.42280241095654e-87	1.00409	0.307	0.177	2.39645175837732e-82	0	Stk26
1.81497850267578e-86	0.296441	0.958	0.78	5.85965809588875e-82	0	Dmxl2
3.16647216471183e-86	0.291225	0.987	0.841	1.02229553837721e-81	0	Kcnq1ot1
3.2364848978027e-86	0.558041	0.623	0.461	1.0448991492556e-81	0	C78859
5.74637760361613e-86	0.307575	0.936	0.809	1.85521800932747e-81	0	Mark3
7.64399859169374e-86	0.416103	0.776	0.618	2.46786494532832e-81	0	Ints10
8.09590073756926e-86	0.472355	0.601	0.462	2.61376155312424e-81	0	Ssna1
8.32046182773396e-86	0.704383	0.443	0.304	2.68626110108391e-81	0	Kcnk12
9.58054761944243e-86	0.290196	0.964	0.834	3.09307979893699e-81	0	Zfp207
1.07222778066538e-85	0.279738	0.874	0.648	3.46168738987819e-81	0	Mpped2
1.11977566737159e-85	0.660606	0.473	0.334	3.61519574210919e-81	0	Ube2g2
1.74930648934412e-85	0.766156	0.409	0.272	5.64763600084748e-81	0	Ttc26
1.81719779284276e-85	0.562927	0.51	0.368	5.86682307419286e-81	0	Nfyb
2.49503826674913e-85	0.308812	0.858	0.677	8.05523104419955e-81	0	Ralgps2
3.15087636361085e-85	0.3914	0.443	0.287	1.01726043399176e-80	0	Tmem109
3.52085641886393e-85	0.37011	0.734	0.559	1.13670849483022e-80	0	Ano6
7.10896183819272e-85	0.402947	0.728	0.585	2.29512832946052e-80	0	Ppil2
7.42323610442725e-85	0.574828	0.472	0.329	2.39659177631434e-80	0	Nt5c3b
7.58174609108796e-85	0.470581	0.702	0.56	2.44776672550775e-80	0	Uchl3
8.89293635718281e-85	0.324652	0.757	0.61	2.87108450291647e-80	0	Rbbp7
1.04595792602004e-84	0.353583	0.743	0.598	3.37687516415569e-80	0	Tmed9
1.1574195556764e-84	0.265662	0.88	0.658	3.73672903550127e-80	0	Dgkz
1.60246881218361e-84	1.02946	0.306	0.183	5.17357056013477e-80	0	Adra1d
1.60641587883752e-84	0.318595	0.896	0.67	5.18631366482694e-80	0	Celf5
1.96355087948258e-84	0.472488	0.607	0.46	6.33932401440952e-80	0	Als2
7.49631967756556e-84	0.282126	0.837	0.699	2.42018680790204e-79	0	Rpl6
1.6865109894354e-83	0.713777	0.389	0.247	5.44490072939218e-79	0	Btg3
1.90873925825898e-83	0.451946	0.649	0.504	6.16236469528911e-79	0	Cers1
2.31748856449463e-83	0.387234	0.598	0.447	7.48201183047092e-79	0	Cnst
2.58664080327797e-83	0.289829	0.85	0.72	8.35096983338293e-79	0	Usp47
3.09274509559166e-83	0.513179	0.596	0.459	9.98492754111768e-79	0	Ccdc39
3.31724450757031e-83	0.431618	0.65	0.495	1.07097238926908e-78	0	Trit1
4.15743429971096e-83	0.673486	0.358	0.211	1.34222766366168e-78	0	Rai2
6.56641119198787e-83	0.4098	0.781	0.625	2.11996585333328e-78	0	Rragb
9.51686579222894e-83	0.357181	0.75	0.583	3.07252012102111e-78	0	Prrt2
1.02904807804988e-82	0.980453	0.341	0.211	3.32228171998404e-78	0	Gab3
1.43711499711264e-82	0.627429	0.512	0.361	4.63972576817815e-78	0	Zfp831
2.39908417770589e-82	0.355528	0.783	0.633	7.74544326772347e-78	0	P4htm
2.47426295532807e-82	0.439112	0.682	0.532	7.98815795127669e-78	0	Phlpp2
2.72532854284179e-82	0.364434	0.81	0.653	8.79872320056472e-78	0	Slc25a23
3.86979552104662e-82	0.386762	0.701	0.554	1.2493634839699e-77	0	Abce1
4.98207948252371e-82	0.301498	0.897	0.764	1.60846436093278e-77	0	Riok3
2.36476434376755e-81	0.407887	0.718	0.571	7.63464168385353e-77	0	Uxs1
3.74666813359741e-81	0.360717	0.662	0.516	1.20961180693192e-76	0	Dcp1b
4.04499406974876e-81	0.387804	0.686	0.534	1.30592633541839e-76	0	Zfp932
4.71557735043614e-81	1.08245	0.27	0.152	1.52242414758831e-76	0	Kcnj11
5.2173736065353e-81	0.40488	0.645	0.499	1.68442906886992e-76	0	Lrrc4
1.05225532330081e-80	0.467857	0.565	0.42	3.39720631127666e-76	0	Krba1
1.23881271762467e-80	0.25485	0.321	0.172	3.99950685885126e-76	0	Tshz1
1.48508065550192e-80	0.810521	0.358	0.228	4.79458289628795e-76	0	9530062K07Rik
1.79093987252678e-80	0.663669	0.396	0.255	5.78204937845271e-76	0	Dcbld1
2.67640077722764e-80	0.370049	0.659	0.522	8.64075990927943e-76	0	Fam133b
4.71380492349245e-80	0.402963	0.357	0.207	1.52185191954954e-75	0	N4bp2
6.89555059648379e-80	0.369273	0.594	0.453	2.22622851007479e-75	0	Rps18
1.02381993854419e-79	0.271347	0.839	0.68	3.30540267158993e-75	0	Arpc1a
1.77157882319281e-79	0.345082	0.748	0.595	5.71954223067798e-75	0	Zfp277
1.96826385095559e-79	0.256156	0.939	0.821	6.35453984281012e-75	0	Trpm7
3.04730720037693e-79	1.04705	0.27	0.152	9.83823129641693e-75	0	Gm32509
3.62332106469847e-79	0.333	0.841	0.699	1.1697892057379e-74	0	Wdr37
4.73822884711374e-79	0.296411	0.703	0.568	1.52973718329067e-74	0	Pabpc1
5.80721210088255e-79	0.290157	0.801	0.64	1.87485842676993e-74	0	Psd
6.31878377346425e-79	0.424154	0.69	0.548	2.04001934126293e-74	0	Apoo
2.4489609872012e-78	0.477441	0.554	0.419	7.90647054717908e-74	0	Trim11
3.67633532844545e-78	0.351166	0.688	0.554	1.18690486078861e-73	0	Gorasp2
3.86338355650665e-78	0.401612	0.55	0.4	1.24729338121817e-73	0	Cpped1
1.11030546126915e-77	0.389073	0.69	0.545	3.58462118170745e-73	0	Dot1l
1.95109309840766e-77	0.343564	0.828	0.688	6.29910406820912e-73	0	Ccnh
2.59327733814821e-77	0.746853	0.325	0.199	8.37239588621148e-73	0	Hmbs
2.65075401510292e-77	0.491285	0.504	0.367	8.55795933775978e-73	0	Ercc4
3.32903313327725e-77	0.355781	0.482	0.325	1.07477834707856e-72	0	Sdk2
3.86085967663461e-77	0.581881	0.596	0.465	1.24647854660148e-72	0	Stx3
7.73085544741181e-77	0.707732	0.406	0.276	2.4959066811969e-72	0	Zfp189
7.75109929180994e-77	0.351659	0.756	0.595	2.50244240636084e-72	0	Abhd6
7.84418300160477e-77	0.466067	0.55	0.415	2.5324944820681e-72	0	Snrnp40
9.15924222704472e-77	0.307855	0.638	0.49	2.95706135300139e-72	0	Pik3cb
1.2858739685331e-76	0.603189	0.464	0.333	4.1514441074091e-72	0	Gas2l1
1.55514672957102e-76	0.573638	0.394	0.256	5.02079121642003e-72	0	Rgs8
1.88727050348657e-76	0.649457	0.426	0.293	6.0930528205064e-72	0	4930570G19Rik
2.2906252236585e-76	0.284121	0.851	0.702	7.39528353458148e-72	0	Adgrl1
1.37094498614986e-75	0.473011	0.395	0.243	4.42609588778481e-71	0	Gm29514
2.08240960748968e-75	0.299283	0.883	0.73	6.72305941778045e-71	0	Uvrag
2.48316199726527e-75	0.286023	0.836	0.614	8.01688850817092e-71	0	B230209E15Rik
4.53803904239444e-75	0.548073	0.476	0.344	1.46510590483705e-70	0	Tyk2
5.15144151579075e-75	0.261456	0.999	0.831	1.66314289337304e-70	0	Ahi1
5.44343042712049e-75	0.417199	0.637	0.499	1.75741151339585e-70	0	Pianp
1.29608650441521e-74	0.620653	0.534	0.408	4.18441527950452e-70	0	Shc2
1.5463949805425e-74	0.355215	0.664	0.531	4.99253619468147e-70	0	Kif1bp
1.57440294788304e-74	0.627875	0.31	0.185	5.08295991724039e-70	0	Il11ra1
2.57867911077161e-74	0.290829	0.838	0.679	8.32526550912615e-70	0	Ctif
4.52021558478908e-74	0.435496	0.486	0.33	1.45935160154915e-69	0	Arhgap10
4.66485856311011e-74	0.346391	0.793	0.652	1.5060495871001e-69	0	Eny2
5.06418275467545e-74	0.631426	0.325	0.195	1.63497140234697e-69	0	Dgka
6.44869734319661e-74	0.815571	0.332	0.212	2.08196193725103e-69	0	Otub2
6.92079738873832e-74	0.31426	0.588	0.453	2.23437943695417e-69	0	Rpl4
7.88930719339857e-74	0.612254	0.414	0.288	2.54706282738873e-69	0	Amigo1
1.44807001900142e-73	0.827495	0.312	0.186	4.67509405634607e-69	0	B230208B08Rik
1.7514216734817e-73	0.313814	0.875	0.734	5.65446487283566e-69	0	Memo1
2.25866430060994e-73	0.416057	0.595	0.457	7.29209769451921e-69	0	Src
3.78226448341299e-73	0.509092	0.512	0.383	1.22110408846988e-68	0	Snhg12
4.52365484933279e-73	0.37762	0.675	0.549	1.46046196810709e-68	0	Sec23a
5.48299342466504e-73	0.428055	0.472	0.337	1.77018442715311e-68	0	Emg1
5.63860766023167e-73	0.461671	0.478	0.342	1.82042448310579e-68	0	Txnrd1
1.29896199799985e-72	0.601859	0.425	0.297	4.19369881054252e-68	0	Mtfp1
3.68285948706179e-72	0.28938	0.688	0.556	1.1890111853979e-67	0	Eif4a1
8.26474083273314e-72	0.266263	0.867	0.743	2.66827157784789e-67	0	Elp4
1.94737228104777e-71	0.251774	0.978	0.78	6.28709140936273e-67	0	Adcy9
2.51026635881717e-71	0.33518	0.408	0.263	8.10439493944122e-67	0	Csdc2
4.83508143766371e-71	0.31972	0.715	0.574	1.56100604214973e-66	0	Sdcbp
5.14295947715149e-71	0.979456	0.29	0.173	1.66040446719836e-66	0	Itga7
5.40540601588785e-71	0.29852	0.776	0.619	1.74513533222939e-66	0	Cyp46a1
6.94166968333631e-71	0.549657	0.441	0.316	2.24111805726513e-66	0	Tbc1d20
8.51232798560115e-71	0.41397	0.689	0.534	2.74820509015133e-66	0	Zfyve28
2.06331775810456e-70	0.407569	0.582	0.451	6.66142138204056e-66	0	Tsc2
2.12054956864301e-70	0.378266	0.622	0.486	6.84619428236397e-66	0	Xpnpep1
2.49455143479324e-70	0.363487	0.583	0.454	8.05365930722998e-66	0	Cdk5r1
2.63850815586517e-70	0.371551	0.798	0.645	8.51842358121069e-66	0	Apex2
3.04059717636581e-70	0.537779	0.413	0.288	9.816567983897e-66	0	Chpf
1.85900728986075e-69	0.288807	0.862	0.721	6.00180503531542e-65	0	Med13l
2.93063737977393e-69	0.358658	0.66	0.531	9.46156278060015e-65	0	Elp2
4.35570038331925e-69	0.29692	0.718	0.587	1.40623786875462e-64	0	Commd3
5.64438519332167e-69	0.334176	0.75	0.61	1.8222897596639e-64	0	Vps29
7.08904148730916e-69	0.313572	0.841	0.685	2.28869704417776e-64	0	Bmerb1
7.30617094877371e-69	0.748817	0.294	0.176	2.35879729081159e-64	0	Gm32834
1.48212789978374e-68	0.419599	0.64	0.497	4.78504992445179e-64	0	Speg
1.79447427153468e-68	0.291281	0.827	0.689	5.79346018564973e-64	0	Zc3h14
2.06867583960041e-68	0.507146	0.439	0.31	6.67871994814991e-64	0	Dhx29
2.1802378530986e-68	0.304205	0.963	0.735	7.03889790872884e-64	0	Ica1
2.20270088331316e-68	0.302834	0.766	0.597	7.11141980177655e-64	0	Kcnb1
2.25439328626874e-68	0.404388	0.593	0.464	7.27830872471863e-64	0	Gstz1
3.22185022701646e-68	0.432429	0.567	0.417	1.04017434579226e-63	0	Greb1l
3.71033026256285e-68	0.45261	0.624	0.489	1.19788012526842e-63	0	Ppargc1b
3.7972564572839e-68	0.291863	0.807	0.646	1.22594424723411e-63	0	Fam110b
4.65684118769687e-68	0.44531	0.536	0.406	1.50346117744793e-63	0	Smyd2
5.99098370848933e-68	0.346989	0.467	0.333	1.93418909028578e-63	0	Cbx4
7.30654983580201e-68	0.589165	0.515	0.377	2.35891961448868e-63	0	Gm12296
1.09995288975044e-67	0.406276	0.642	0.508	3.55119790455929e-63	0	Slc25a22
1.14323710402989e-67	0.397245	0.584	0.461	3.69094099036052e-63	0	Rnf145
1.65958813779602e-67	0.343555	0.676	0.545	5.35798030287444e-63	0	Mios
2.05632286704442e-67	0.404142	0.454	0.314	6.63883837625291e-63	0	Lamb1
2.12531232194375e-67	0.262381	0.703	0.569	6.86157083139541e-63	0	Sp3
2.93227233366809e-67	0.408451	0.486	0.358	9.46684122924744e-63	0	Tada1
2.96337216440313e-67	0.647725	0.431	0.312	9.56724703277551e-63	0	C030034I22Rik
2.97740268583393e-67	0.429429	0.634	0.507	9.61254457121484e-63	0	Cenpv
2.98851923574809e-67	0.259281	0.799	0.638	9.64843435261272e-63	0	Sept11
3.57654145889809e-67	0.343149	0.821	0.672	1.15468641000525e-62	0	Polb
4.97504103706508e-67	0.290669	0.661	0.493	1.60619199881646e-62	0	Creg2
5.32333705139831e-67	0.412389	0.5	0.376	1.71863936704394e-62	0	Sec23ip
8.24271364620989e-67	0.289136	0.74	0.604	2.66116010067886e-62	0	Ago2
8.65874750498679e-67	0.252803	0.907	0.77	2.79547663198499e-62	0	Thoc2
1.48143658114643e-66	0.262422	0.741	0.61	4.78281800223125e-62	0	Cox6c
3.14619918636651e-66	0.29878	0.724	0.589	1.01575040731843e-61	0	Sf3b3
3.38374913656993e-66	0.351451	0.578	0.411	1.0924434087416e-61	0	Rab26
4.8785036639702e-66	0.394409	0.611	0.492	1.57502490791278e-61	0	Rad54l2
4.99815900528871e-66	0.310916	0.608	0.476	1.61365563485746e-61	0	Ganab
7.40011550931423e-66	0.708608	0.316	0.202	2.3891272921821e-61	0	5430416N02Rik
7.68555063272548e-66	0.250349	0.909	0.783	2.48128002177542e-61	0	Nt5c2
8.63830130219881e-66	0.326722	0.627	0.496	2.78887557541489e-61	0	Bcl7a
9.52392552994275e-66	0.689751	0.364	0.248	3.07479935734202e-61	0	Fam118a
1.08067170553693e-65	0.389631	0.596	0.467	3.48894860132597e-61	0	Fbxl6
1.68441942370324e-65	0.379693	0.694	0.563	5.4381481094259e-61	0	Klhl22
1.73872945079265e-65	0.429611	0.596	0.473	5.61348803188408e-61	0	Nova2
2.21725343783474e-65	0.319869	0.655	0.512	7.15840272404945e-61	0	Ssbp3
2.57921854445865e-65	0.340969	0.749	0.614	8.32700707078476e-61	0	Ccl25
3.36293123312092e-65	0.266552	0.947	0.811	1.08572234861309e-60	0	Btrc
3.62775521739263e-65	0.449839	0.433	0.289	1.17122077193521e-60	0	Pdgfc
5.09093497096505e-65	0.266456	0.82	0.693	1.64360835537607e-60	0	Cnot6l
6.54692573015744e-65	0.39666	0.675	0.541	2.11367497198133e-60	0	Pcgf6
7.84453710626934e-65	0.325634	0.577	0.451	2.53260880475906e-60	0	Snrpb
1.02366259488145e-64	0.376087	0.528	0.386	3.30489468757477e-60	0	Eda
1.24485737368978e-64	0.454098	0.528	0.408	4.01902203095745e-60	0	Paxip1
1.57690563948044e-64	0.280311	0.856	0.724	5.09103985706259e-60	0	Tardbp
1.79781728213839e-64	0.338856	0.552	0.404	5.80425309538379e-60	0	Grasp
2.01167110958296e-64	0.483189	0.435	0.31	6.4946801772886e-60	0	Abhd17c
2.1603154281027e-64	0.480194	0.421	0.299	6.97457835962956e-60	0	Exosc8
3.35395547280801e-64	0.538499	0.449	0.322	1.08282452439607e-59	0	Rnf128
4.71592104214302e-64	0.36285	0.677	0.554	1.52253510845587e-59	0	Ift20
6.92954851875371e-64	0.401741	0.5	0.369	2.23720473927963e-59	0	Mettl8
7.38127503100452e-64	0.560718	0.441	0.323	2.38304464375981e-59	0	A930007I19Rik
1.08188618637361e-63	0.383042	0.578	0.459	3.49286955270721e-59	0	Map1s
1.66387363146685e-63	0.255165	0.769	0.617	5.37181601919071e-59	0	Arhgap17
2.3043269847677e-63	0.433203	0.436	0.307	7.43951967032252e-59	0	Tmem205
2.47596512420956e-63	0.596377	0.44	0.323	7.99365340351056e-59	0	Dpysl4
2.71876926931356e-63	0.474141	0.531	0.411	8.77754658597883e-59	0	Zfp821
3.08886324570336e-63	0.489185	0.529	0.409	9.97239498875329e-59	0	Gm12940
3.17967410782515e-63	0.299462	0.873	0.744	1.02655778571135e-58	0	Htt
4.39866048009273e-63	0.256676	0.466	0.328	1.42010753599794e-58	0	Glo1
5.35774552794969e-63	0.60716	0.375	0.256	1.72974814369856e-58	0	Efcab7
6.00860692954067e-63	0.607239	0.439	0.319	1.93987874720221e-58	0	Rin1
7.0679235744088e-63	0.273624	0.899	0.739	2.28187912599788e-58	0	Abl2
9.88565080158158e-63	0.307283	0.508	0.365	3.19158236129061e-58	0	Grhl1
1.2154169495933e-62	0.251059	0.917	0.79	3.92397362176197e-58	0	Mapre3
1.30291418416101e-62	0.492494	0.484	0.366	4.20645844356383e-58	0	Elfn2
1.44842499817413e-62	0.402133	0.385	0.248	4.67624010660519e-58	0	Robo3
1.65056319940498e-62	0.495989	0.423	0.305	5.32884328927898e-58	0	Poc5
3.35238533119282e-62	0.535639	0.251	0.143	1.0823176041756e-57	0	Trib2
3.93739869700126e-62	0.284715	0.847	0.678	1.27118916932686e-57	0	Tro
3.96800148539822e-62	0.27425	0.904	0.705	1.28106927956081e-57	0	Tmem191c
4.36119755967654e-62	0.260986	0.694	0.566	1.40801263214157e-57	0	Rpl41
4.36843426296032e-62	0.438649	0.525	0.409	1.41034900179674e-57	0	Acvr1b
5.15267832832163e-62	0.298096	0.566	0.444	1.66354219829864e-57	0	Rps15a
5.43792527340832e-62	0.806098	0.337	0.228	1.75563417451987e-57	0	Gm9828
7.52438274920276e-62	0.487299	0.311	0.192	2.42924697058011e-57	0	Arxes1
8.19571860732658e-62	0.484837	0.464	0.345	2.64598775237539e-57	0	Gmppa
1.48965565807684e-61	0.298342	0.624	0.49	4.80935329210108e-57	0	Skil
1.94808052457237e-61	0.299392	0.752	0.621	6.28937797358189e-57	0	Srr
2.79958796128035e-61	0.725425	0.37	0.261	9.03846973299362e-57	0	Prdm11
2.94375665800603e-61	0.420239	0.478	0.36	9.50391837037245e-57	0	2900076A07Rik
3.09821586761854e-61	0.280993	0.835	0.69	1.00025899286065e-56	0	Odf2
6.83525080226851e-61	0.3126	0.638	0.514	2.20676072151239e-56	0	Bex3
6.94384103046487e-61	0.402642	0.439	0.312	2.24181907668558e-56	0	Pcdhgc5
1.7767131944206e-60	0.255174	0.754	0.624	5.7361185481869e-56	0	Ndufs3
1.90766357549365e-60	0.375557	0.661	0.533	6.15889185348125e-56	0	Prdm10
2.28833502524081e-60	0.400949	0.584	0.454	7.38788962898996e-56	0	Zkscan16
4.39899559348017e-60	0.458848	0.435	0.315	1.42021572735507e-55	0	Pou2f2
4.7920873381511e-60	0.570388	0.335	0.223	1.54712539712208e-55	0	Fn3krp
5.09366143445484e-60	0.769212	0.293	0.189	1.64448859411375e-55	0	0610009E02Rik
6.19046645738825e-60	0.358562	0.547	0.425	1.9985920957678e-55	0	Tbca
6.59472864469531e-60	0.452998	0.488	0.373	2.12910814293988e-55	0	Acot13
6.74021373708886e-60	0.289776	0.827	0.689	2.17607800501914e-55	0	Ppp6r2
6.82468201655672e-60	0.32558	0.629	0.502	2.20334858904534e-55	0	Scn2b
1.33800405703685e-59	1.04871	0.273	0.174	4.31974609814349e-55	0	Gm49969
1.44379958433723e-59	0.556115	0.521	0.405	4.66130695803273e-55	0	Slc2a6
1.78516076350532e-59	0.26372	0.743	0.63	5.76339152497692e-55	0	Smchd1
2.04301734066051e-59	0.418658	0.53	0.412	6.59588148432246e-55	0	Cog2
2.65620670466242e-59	0.311713	0.337	0.213	8.57556334600261e-55	0	Cep128
2.88017027351753e-59	0.268324	0.912	0.696	9.29862972805135e-55	0	Clvs1
3.65058487072365e-59	0.297755	0.464	0.336	1.17859132551313e-54	0	Hebp1
4.60593762584851e-59	0.450639	0.402	0.29	1.48702696250519e-54	0	Tor1b
4.942540578219e-59	0.254684	0.872	0.734	1.595699225678e-54	0	Fam173a
9.1885489336893e-59	0.926762	0.283	0.181	2.96652302324159e-54	0	Mcmdc2
9.48973312315095e-59	0.261524	0.988	0.766	3.06376033880929e-54	0	Samd12
9.73039871930435e-59	0.298098	0.431	0.3	3.14145922652741e-54	0	Cdyl
1.73834783815463e-58	0.30822	0.836	0.67	5.61225599548222e-54	0	Timm9
1.74246511727395e-58	0.287847	0.522	0.362	5.62554863111895e-54	0	Sertm1
1.85517792088392e-58	0.437754	0.559	0.443	5.98944191757375e-54	0	Nudcd1
2.36414642013003e-58	0.303785	0.688	0.569	7.63264671738981e-54	0	Angel2
2.9213008418706e-58	0.327767	0.728	0.577	9.43141976797924e-54	0	Gpr45
3.6742731159195e-58	0.40733	0.54	0.426	1.18623907547461e-53	0	Utp4
3.93258272148687e-58	0.597799	0.376	0.265	1.26963433163204e-53	0	Mindy4
4.05147930297105e-58	0.44902	0.528	0.414	1.3080200929642e-53	0	Dexi
6.20843356907751e-58	0.482764	0.419	0.306	2.00439277777667e-53	0	Nfxl1
9.04372421743183e-58	0.321439	0.673	0.557	2.91976636359787e-53	0	Capn7
1.10317633154217e-57	0.382897	0.579	0.467	3.5616047863839e-53	0	Clns1a
1.10976475619717e-57	0.29062	0.838	0.694	3.58287551538257e-53	0	Mtf2
1.6048996788315e-57	0.379178	0.581	0.467	5.1814186131075e-53	0	Rnf126
2.16143867488824e-57	0.338145	0.636	0.521	6.97820476187669e-53	0	Ap1m1
2.89431131624003e-57	0.465573	0.458	0.346	9.34428408448093e-53	0	Pigb
6.23958137549183e-57	0.569729	0.478	0.368	2.01444884707754e-52	0	Nphp4
7.92856700047244e-57	0.45693	0.431	0.315	2.55973785610253e-52	0	Ppat
1.06088727488005e-56	0.299402	0.789	0.632	3.42507456695023e-52	0	Hook1
1.37447294414748e-56	0.57154	0.446	0.327	4.43748590018015e-52	0	4933412O06Rik
1.64884454412301e-56	0.748116	0.293	0.193	5.32329461070114e-52	0	Snhg10
1.73195125764719e-56	0.306519	0.575	0.45	5.59160463531395e-52	0	Sil1
1.75557894055797e-56	0.432614	0.534	0.422	5.66788660959139e-52	0	Lhfpl4
1.76800605475324e-56	0.733997	0.34	0.235	5.70800754777085e-52	0	Hfm1
2.19006450091113e-56	0.28094	0.826	0.696	7.07062324119158e-52	0	Slf2
2.29061534720635e-56	0.490922	0.453	0.348	7.3952516484557e-52	0	Naa10
3.94464805685788e-56	0.438414	0.5	0.39	1.27352962515657e-51	0	Nob1
3.99245682752294e-56	0.569233	0.394	0.287	1.28896468676578e-51	0	1110038B12Rik
4.10793093960116e-56	0.318836	0.614	0.496	1.32624550385023e-51	0	Limk2
5.46005355291551e-56	0.368233	0.671	0.543	1.76277828955877e-51	0	Mecr
5.60004069923345e-56	0.286299	0.583	0.463	1.80797313974752e-51	0	Siah1a
5.61552368550342e-56	0.266606	0.696	0.576	1.81297182186478e-51	0	Brwd3
7.18882417019723e-56	0.480759	0.373	0.258	2.32091188334817e-51	0	Rrp1b
1.07691551645998e-55	0.296509	0.688	0.569	3.47682174489105e-51	0	Hsf1
1.41146411085069e-55	0.53098	0.305	0.198	4.55691188188144e-51	0	Tmtc4
1.47792996306105e-55	0.529738	0.314	0.206	4.7714968857426e-51	0	Aqp11
1.61430006277327e-55	0.35293	0.568	0.455	5.2117677526635e-51	0	Nit1
2.53547580799553e-55	0.250013	0.918	0.776	8.18578364611358e-51	0	Ube2w
3.37183571291019e-55	0.300968	0.499	0.377	1.08859715991305e-50	0	Yipf1
3.45039270970894e-55	0.258638	0.734	0.536	1.11395928632953e-50	0	Gm10649
4.07803577452774e-55	0.355637	0.555	0.436	1.31659384980628e-50	0	A630089N07Rik
5.30978784475887e-55	0.271772	0.726	0.612	1.7142650056804e-50	0	Zswim8
5.4453976149046e-55	0.51055	0.373	0.262	1.75804661997195e-50	0	Aven
1.49379438148157e-54	0.300645	0.724	0.583	4.82271516061325e-50	0	Grik5
1.70191195844192e-54	0.365934	0.604	0.486	5.49462275782975e-50	0	Trmt6
2.29721527864995e-54	0.312188	0.7	0.554	7.41655952712137e-50	0	B230334C09Rik
2.758478725932e-54	0.464084	0.32	0.205	8.90574856667148e-50	0	Plod2
2.95058707234025e-54	0.371159	0.657	0.545	9.5259703630505e-50	0	Anks3
4.18139628481733e-54	0.333905	0.514	0.387	1.34996379055328e-49	0	Rab34
1.04320285779211e-53	0.306112	0.699	0.547	3.36798042638182e-49	0	Ulk4
1.04589743793153e-53	0.475039	0.469	0.358	3.37667987836194e-49	0	Ccdc112
1.16628327750322e-53	0.272939	0.647	0.504	3.76534556141913e-49	0	Pfkl
1.57081121485466e-53	0.376928	0.464	0.355	5.07136400715827e-49	0	Sh3pxd2a
2.07651849275711e-53	0.279708	0.79	0.633	6.70403995386634e-49	0	Ssbp4
4.69137522492782e-53	0.25749	0.726	0.598	1.51461049136795e-48	0	Meaf6
6.04391123939716e-53	0.299875	0.701	0.55	1.95127674363937e-48	0	Zfp697
6.46906036534753e-53	0.278722	0.798	0.673	2.08853613895245e-48	0	Rbm28
7.17248496779615e-53	0.342755	0.577	0.468	2.31563677185299e-48	0	Map9
7.77302016942605e-53	0.299573	0.573	0.457	2.5095195616992e-48	0	Sharpin
8.28400203603108e-53	0.380836	0.549	0.443	2.67449005733263e-48	0	Plpp5
2.23760275680663e-52	0.269803	0.593	0.484	7.22410050035021e-48	0	Prdx5
3.28515592648615e-52	0.337678	0.557	0.443	1.06061259086605e-47	0	Aifm1
3.93690941907104e-52	0.251084	0.64	0.511	1.27103120594709e-47	0	Czib
4.09272641044122e-52	0.309599	0.481	0.367	1.32133672161095e-47	0	Aldh5a1
4.3568664834542e-52	0.377431	0.433	0.321	1.40661434418319e-47	0	Plpp1
4.81106573500892e-52	0.543833	0.388	0.285	1.55325257254763e-47	0	Atxn7l2
5.14667412260563e-52	0.668802	0.279	0.181	1.66160374048323e-47	0	Mtg1
5.21548285879577e-52	0.651607	0.32	0.213	1.68381864096222e-47	0	Junos
7.46657292247106e-52	0.35247	0.602	0.489	2.41058306801978e-47	0	Lpcat4
7.8059915647389e-52	0.318279	0.683	0.562	2.52016437667595e-47	0	Mrpl3
8.94625305935585e-52	0.381895	0.478	0.374	2.88829780021304e-47	0	Klhl11
9.88939324273061e-52	0.384833	0.515	0.407	3.19279060841558e-47	0	Tdp1
1.03340140757037e-51	0.253019	0.792	0.628	3.33633644434093e-47	0	Madd
1.1237800797123e-51	0.411889	0.409	0.301	3.62812398735118e-47	0	Mak16
1.39826193822175e-51	0.25686	0.685	0.566	4.51428866754891e-47	0	Ift57
1.64665109616865e-51	0.264717	0.796	0.661	5.31621306398048e-47	0	Wdr47
2.48889014815179e-51	0.530593	0.465	0.36	8.03538184330804e-47	0	Gm16835
2.72066675974722e-51	0.35036	0.358	0.249	8.7836726338439e-47	0	Cfap44
3.02592364224319e-51	0.402027	0.439	0.333	9.76919447898215e-47	0	Polr2e
3.68884762805756e-51	0.315893	0.713	0.57	1.19094445671838e-46	0	Gm10419
4.7453489079068e-51	0.299821	0.472	0.354	1.53203589491771e-46	0	Irs1
6.68321920794549e-51	0.311234	0.549	0.434	2.1576773212852e-46	0	Msh3
9.56224286106971e-51	0.426701	0.431	0.326	3.08717010769636e-46	0	Zfp653
1.16896206396909e-50	0.420927	0.441	0.336	3.77399402352419e-46	0	Trappc2l
1.46522426189211e-50	0.285792	0.433	0.323	4.73047652951867e-46	0	Twf1
1.88453404020825e-50	0.850275	0.28	0.186	6.08421814881234e-46	0	A230004M16Rik
2.19199259056339e-50	0.328746	0.552	0.446	7.07684807863389e-46	0	C9orf72
2.24133587410114e-50	0.388708	0.342	0.23	7.23615286953551e-46	0	Rragd
2.69123302832916e-50	0.283277	0.746	0.618	8.68864583196069e-46	0	Eefsec
3.5634170045919e-50	0.373188	0.499	0.395	1.15044917993249e-45	0	Edc3
3.82039627529447e-50	0.299745	0.494	0.365	1.23341493747882e-45	0	Pced1b
4.03329012014004e-50	0.258857	0.744	0.608	1.30214771528721e-45	0	Rundc3a
5.48617485176116e-50	0.263468	0.698	0.578	1.77121155089109e-45	0	Ttc5
5.78037170796023e-50	0.314173	0.674	0.557	1.86619300591496e-45	0	Dimt1
7.40773743828699e-50	0.373409	0.477	0.375	2.39158803195096e-45	0	Thyn1
1.22581732049478e-49	0.285843	0.562	0.446	3.95755121921739e-45	0	Znrf2
2.03391676566727e-49	0.401164	0.488	0.387	6.56650027795678e-45	0	Kri1
2.25183562196284e-49	0.505197	0.399	0.296	7.27005130550703e-45	0	D430019H16Rik
2.32386253620863e-49	0.549819	0.382	0.283	7.50259019814957e-45	0	Zfp956
2.34002855190946e-49	0.28789	0.61	0.498	7.5547821798397e-45	0	Insig2
2.89876266018248e-49	0.650412	0.374	0.279	9.35865524839913e-45	0	Pim2
4.1780340739113e-49	0.252701	0.864	0.722	1.34887830076226e-44	0	Ints6
5.41391237885891e-49	0.40091	0.572	0.468	1.7478816115146e-44	0	Rfng
1.31419823737842e-48	0.61915	0.326	0.228	4.24288900937624e-44	0	Ccdc71l
1.41713414150758e-48	0.271621	0.45	0.34	4.57521757585722e-44	0	Mageh1
2.53715669153569e-48	0.362291	0.58	0.474	8.19121037862297e-44	0	Pnkp
3.08299700760606e-48	0.553925	0.32	0.22	9.95345583905616e-44	0	Rsph3b
3.46468397297401e-48	0.257474	0.716	0.591	1.11857322067466e-43	0	Gm49336
3.90231105520345e-48	0.297189	0.446	0.342	1.25986112417243e-43	0	Ccdc12
4.96222411596776e-48	0.357838	0.538	0.435	1.60205405584019e-43	0	Borcs5
5.11810635330851e-48	0.252873	0.819	0.677	1.65238063616565e-43	0	Cabin1
8.0094750389212e-48	0.326954	0.634	0.516	2.58585901631571e-43	0	Cyth3
9.96612791132728e-48	0.491713	0.392	0.293	3.21756439617201e-43	0	Ift22
1.01650668749316e-47	0.269712	0.571	0.466	3.28179184057168e-43	0	Mms19
1.2633619525116e-47	0.290336	0.466	0.355	4.07876406368371e-43	0	Mettl23
1.42290105000645e-47	0.285273	0.702	0.577	4.59383603994583e-43	0	Zfhx2
2.7500213655453e-47	0.550905	0.302	0.199	8.87844397866301e-43	0	Grem2
4.39699590298646e-47	0.755368	0.25	0.159	1.41957012727918e-42	0	Tnxb
4.58638593169474e-47	0.620901	0.307	0.213	1.48071469804765e-42	0	Tmem116
5.85565818198512e-47	0.551803	0.303	0.203	1.8904992440539e-42	0	Dusp18
6.2960415114905e-47	0.373126	0.474	0.372	2.03267700198471e-42	0	Gm12258
7.91832375385771e-47	0.293756	0.661	0.542	2.55643082393296e-42	0	5330417C22Rik
7.94224531084239e-47	0.30148	0.671	0.559	2.56415389860547e-42	0	Mmaa
9.46457247763849e-47	0.404939	0.489	0.385	3.05563722440559e-42	0	Ubxn11
1.06531171130114e-46	0.290526	0.471	0.368	3.43935885993573e-42	0	Rpl9
1.12538875600141e-46	0.275713	0.635	0.523	3.63331759875055e-42	0	Colgalt1
1.91886121487178e-46	0.438745	0.526	0.431	6.19504343221353e-42	0	Jdp2
2.32695132224367e-46	0.420912	0.277	0.181	7.51256234386368e-42	0	Irs2
2.72586850576228e-46	0.34478	0.479	0.377	8.80046647085353e-42	0	Srek1ip1
6.49429883916224e-46	0.662803	0.268	0.178	2.09668438022353e-41	0	Usp50
9.71680636095578e-46	0.320145	0.405	0.302	3.13707093363457e-41	0	Bmi1
9.83477607572782e-46	0.326576	0.543	0.442	3.17515745604873e-41	0	Rabggtb
1.15379085442032e-45	0.469423	0.444	0.348	3.725013773496e-41	0	Rhot2
1.25053931526907e-45	0.264773	0.65	0.547	4.03736617934618e-41	0	Dgcr8
1.3004823843337e-45	0.386053	0.346	0.243	4.19860737782134e-41	0	Mapkapk2
1.34557389621821e-45	0.408034	0.286	0.188	4.34418532394048e-41	0	Spidr
1.58447216106638e-45	0.496791	0.44	0.347	5.11546837200281e-41	0	Srsf12
1.61200171586181e-45	0.699726	0.317	0.226	5.20434753965984e-41	0	Panx2
2.35089722490753e-45	0.318912	0.486	0.387	7.58987169061396e-41	0	Nup88
2.5096679004039e-45	0.276236	0.606	0.499	8.102462816454e-41	0	Cbx6
2.68316196198996e-45	0.467298	0.444	0.347	8.66258839428457e-41	0	Galt
4.61543930265801e-45	0.307328	0.546	0.443	1.49009457886314e-40	0	Farsa
4.79380452552984e-45	0.260096	0.525	0.426	1.54767979106731e-40	0	Rab1b
4.82725685213317e-45	0.521683	0.355	0.262	1.55847987471119e-40	0	Cc2d1a
4.84327147776377e-45	0.28162	0.644	0.534	1.56365019659603e-40	0	Togaram1
5.42367514447e-45	0.787874	0.281	0.195	1.75103352039214e-40	0	2810029C07Rik
8.35098461504232e-45	0.745933	0.271	0.184	2.69611538296641e-40	0	Gm49312
8.39732394750172e-45	0.424976	0.483	0.39	2.71107603645093e-40	0	Ccdc106
1.1000797255072e-44	0.403183	0.482	0.387	3.55160739379999e-40	0	Slc39a14
2.10899856048918e-44	0.25684	0.282	0.188	6.80890185253932e-40	0	Aim2
2.2100511738687e-44	0.3998	0.492	0.399	7.13515021483509e-40	0	Dvl2
3.92465206803827e-44	0.290561	0.623	0.516	1.26707392016615e-39	0	B4galnt1
4.54756110194787e-44	0.463312	0.386	0.29	1.46818010176387e-39	0	C2cd2
6.54432627073392e-44	0.629686	0.288	0.199	2.11283573650645e-39	0	Rilpl2
8.75978228368209e-44	0.542208	0.354	0.263	2.82809571028676e-39	0	Zfas1
1.21409750237728e-43	0.330597	0.503	0.403	3.91971378642504e-39	0	Slc30a6
1.71422849728525e-43	0.271	0.578	0.459	5.53438670348542e-39	0	Vamp1
1.78806315163618e-43	0.288653	0.613	0.501	5.7727618850574e-39	0	Ckmt1
1.80571585922027e-43	0.3061	0.552	0.456	5.82975365149265e-39	0	Slc25a14
2.17506934865299e-43	0.38971	0.451	0.353	7.02221139212619e-39	0	Tsen2
2.43314333224542e-43	0.292192	0.59	0.489	7.85540324815435e-39	0	Wdr75
2.55794107047331e-43	0.555791	0.36	0.265	8.25831274602307e-39	0	6530401F13Rik
4.54637552378342e-43	0.276296	0.631	0.534	1.46779733785348e-38	0	Nfrkb
5.29548044907065e-43	0.28235	0.499	0.398	1.70964586298246e-38	0	Jpt1
5.53725688839394e-43	0.297653	0.581	0.479	1.78770338641798e-38	0	Polr3gl
6.1876304328126e-43	0.254355	0.668	0.551	1.99767648523355e-38	0	Atcay
6.77193567262864e-43	0.313178	0.568	0.471	2.18631943190816e-38	0	Eif2d
7.51341996386554e-43	0.321763	0.573	0.465	2.42570763533399e-38	0	Stk19
8.63688914948704e-43	0.57606	0.327	0.238	2.78841966191189e-38	0	Zfp667
9.80475882894536e-43	0.351361	0.574	0.48	3.16546638792501e-38	0	Gm47283
1.08693088742996e-42	0.353376	0.502	0.41	3.50915637006762e-38	0	Cpsf1
1.10673445414043e-42	0.322928	0.601	0.498	3.57309218519236e-38	0	Zmym3
1.19062508587921e-42	0.333152	0.422	0.325	3.84393308976103e-38	0	Hist3h2ba
1.54626716826335e-42	0.569713	0.306	0.214	4.99212355273823e-38	0	Gm31356
1.80785730243519e-42	0.392749	0.512	0.418	5.83666730091201e-38	0	Ankrd13d
2.42061597796341e-42	0.264035	0.626	0.527	7.81495868485486e-38	0	Nprl3
3.25006628935733e-42	0.266795	0.679	0.57	1.04928390151901e-37	0	Zfp672
3.68939895410038e-42	0.30933	0.51	0.399	1.19112245233131e-37	0	B3galt2
5.74423706148009e-42	0.339715	0.465	0.366	1.85452693529885e-37	0	Castor2
7.26208469523855e-42	0.265165	0.676	0.574	2.34456404385777e-37	0	B230307C23Rik
9.29826822154773e-42	0.314749	0.512	0.417	3.00194589532668e-37	0	Bccip
1.17681660285761e-41	0.380765	0.458	0.36	3.79935240232579e-37	0	Lrrc57
1.29568286257499e-41	0.260319	0.651	0.547	4.18311212182334e-37	0	5330438D12Rik
1.32251261118791e-41	0.420253	0.439	0.35	4.26973196522017e-37	0	Rad52
1.32556622189793e-41	0.261008	0.464	0.369	4.27959054739746e-37	0	Egln1
1.33689443775746e-41	0.405788	0.398	0.306	4.31616369229995e-37	0	Pla2g12a
2.13764410297973e-41	0.313208	0.465	0.37	6.90138398647007e-37	0	B3galnt1
2.7323935631413e-41	0.461511	0.353	0.257	8.8215326186017e-37	0	Stn1
4.55998963104187e-41	0.382572	0.393	0.301	1.47219265238187e-36	0	Seh1l
6.16259075229962e-41	0.312592	0.623	0.522	1.98959242437993e-36	0	Dph6
6.21899393547224e-41	0.658546	0.264	0.181	2.00780219206721e-36	0	Cd276
8.66506315079432e-41	0.597583	0.316	0.227	2.79751563823395e-36	0	Rad18
9.17000896631796e-41	0.478039	0.282	0.194	2.96053739477575e-36	0	Impdh2
9.27112636917297e-41	0.271523	0.539	0.449	2.99318314828749e-36	0	2410006H16Rik
1.05532755602776e-40	0.371174	0.381	0.286	3.40712501463562e-36	0	Mtg2
1.52923048273813e-40	0.633602	0.341	0.256	4.93712061352006e-36	0	Mzf1
1.54525838034868e-40	0.575006	0.26	0.174	4.98886668095572e-36	0	Lrrc10b
1.7211991428315e-40	0.250588	0.732	0.606	5.5568914326315e-36	0	Nop56
2.21932112550392e-40	0.662036	0.264	0.182	7.1650782536894e-36	0	Prss36
2.37623443009712e-40	0.250835	0.593	0.469	7.67167285756856e-36	0	Fam81a
3.27228800824058e-40	0.302756	0.436	0.343	1.05645818346047e-35	0	Mrps34
3.35835380239532e-40	0.318047	0.506	0.413	1.08424452510333e-35	0	Orc6
5.35796136212481e-40	0.465791	0.311	0.224	1.72981782576199e-35	0	Mettl1
5.70084819192456e-40	0.368885	0.509	0.416	1.84051883876285e-35	0	Mri1
6.15648394895803e-40	0.305739	0.458	0.357	1.9876208429211e-35	0	Rhobtb2
6.86704423149995e-40	0.303272	0.573	0.476	2.21702523013976e-35	0	Nme7
9.02749096300449e-40	0.651637	0.275	0.19	2.914525457406e-35	0	4930532I03Rik
1.0058181009486e-39	0.264456	0.387	0.296	3.24728373891254e-35	0	Gng10
1.20081577787931e-39	0.371874	0.547	0.453	3.87683373888337e-35	0	B4galnt4
1.61263409330007e-39	0.312013	0.424	0.333	5.20638917021928e-35	0	Upf1
2.09499440719648e-39	0.254211	0.656	0.547	6.76368944363383e-35	0	Mphosph9
3.76770732019642e-39	0.380921	0.436	0.344	1.21640430832541e-34	0	Dnaja4
5.33379235921412e-39	0.279424	0.559	0.459	1.72201486317228e-34	0	Ift80
7.56583561969419e-39	0.471437	0.342	0.255	2.44263002981827e-34	0	Kptn
1.01520109830201e-38	0.713332	0.31	0.232	3.27757674586804e-34	0	Gm37814
1.18144403312547e-38	0.298886	0.522	0.432	3.8142920609456e-34	0	Mrps15
1.24935309374123e-38	0.279504	0.529	0.419	4.03353646314356e-34	0	Kif1c
1.3859061061359e-38	0.380584	0.423	0.335	4.47439786365975e-34	0	Rsph3a
1.59882586325544e-38	0.41953	0.352	0.266	5.16180929952019e-34	0	Maneal
1.65457485919273e-38	0.308909	0.55	0.462	5.34179493290373e-34	0	Minpp1
2.41260685667299e-38	0.257392	0.706	0.599	7.78910123676874e-34	0	Txlng
2.71842734979005e-38	0.448608	0.332	0.243	8.77644269879718e-34	0	Smc2
3.07811026095365e-38	0.358658	0.466	0.378	9.93767897748886e-34	0	Trub1
3.34295124471313e-38	0.278096	0.492	0.406	1.07927180935563e-33	0	Rpl22
4.55130144685292e-38	0.3968	0.302	0.214	1.46938767211647e-33	0	Sp3os
2.1114039082671e-37	0.303865	0.502	0.416	6.81666751784033e-33	0	Dnajc16
2.76360324245009e-37	0.260977	0.646	0.538	8.92229306825011e-33	0	Mcph1
3.51520833014228e-37	0.26666	1	0.834	1.13488500938643e-32	0	Csmd1
3.54432862067067e-37	0.489122	0.304	0.221	1.14428649518353e-32	0	Poli
3.60216714732124e-37	0.557624	0.253	0.174	1.16295966351266e-32	0	Ggct
7.04315714906645e-37	0.489231	0.251	0.164	2.2738832855761e-32	0	Sfmbt2
7.88750877493796e-37	0.686258	0.271	0.192	2.54648220798872e-32	0	Gm43376
9.78877041815772e-37	0.311993	0.374	0.285	3.16030452950222e-32	0	Rrm2b
1.16952870089174e-36	0.701389	0.297	0.214	3.77582341082897e-32	0	Tdrd5
1.19830629573649e-36	0.374411	0.408	0.323	3.86873187578526e-32	0	Wdr92
1.20034974870984e-36	0.611871	0.281	0.203	3.87532916370971e-32	0	Tmem231
1.2197384409106e-36	0.355327	0.276	0.187	3.93792555647989e-32	0	C630043F03Rik
1.36222207104548e-36	0.477013	0.342	0.26	4.39793395637033e-32	0	Tmem39b
1.69076912404624e-36	0.619299	0.298	0.214	5.45864811698329e-32	0	Inha
1.84442898241605e-36	0.254182	0.656	0.549	5.95473896973021e-32	0	Dennd6b
1.85275507221394e-36	0.346153	0.384	0.296	5.98161975064269e-32	0	Ska2
1.91543865290323e-36	0.592682	0.311	0.233	6.18399369089808e-32	0	Lyrm7
1.94676782944014e-36	0.386585	0.458	0.376	6.2851399373475e-32	0	Ss18l1
2.07324202212709e-36	0.38507	0.319	0.235	6.6934618684373e-32	0	9130401M01Rik
2.50346396887521e-36	0.313697	0.44	0.357	8.08243342351363e-32	0	Coro1a
2.55043098474135e-36	0.364987	0.471	0.39	8.23406643423745e-32	0	Zfp251
4.08733448570269e-36	0.264589	0.416	0.326	1.31959593870911e-31	0	Mex3c
5.15112113834782e-36	0.293393	0.5	0.413	1.66303945951559e-31	0	Wdr12
5.49233195820709e-36	0.454797	0.365	0.283	1.77319937270716e-31	0	Tvp23a
5.58748672279191e-36	0.288085	0.559	0.466	1.80392008845337e-31	0	Ccl27a
6.89008383057254e-36	0.440152	0.38	0.294	2.22446356470034e-31	0	Lmln
7.83221199273997e-36	0.495555	0.348	0.267	2.5286296418561e-31	0	Spata2l
1.41201500505842e-35	0.315195	0.456	0.37	4.5586904438311e-31	0	Ndufb4
1.51740001503435e-35	0.590195	0.299	0.222	4.89892594853839e-31	0	Shkbp1
3.14466122058686e-35	0.25685	0.542	0.455	1.01525387506647e-30	0	Zc3h3
3.52877970366095e-35	0.262622	0.498	0.407	1.13926652732694e-30	0	Fastkd1
5.91655259399831e-35	0.276132	0.438	0.353	1.91015900497235e-30	0	U2af1l4
5.96015361144353e-35	0.588275	0.306	0.229	1.92423559345454e-30	0	Pnma2
7.41988332060804e-35	0.322575	0.488	0.401	2.3955093300583e-30	0	Eif4e3
9.18523661918554e-35	0.334569	0.467	0.372	2.96545364250405e-30	0	Ephb2
1.16887718103246e-34	0.320933	0.421	0.324	3.7737199789633e-30	0	Mid2
1.66567344059317e-34	0.416023	0.36	0.28	5.37762670295505e-30	0	Fbxl18
1.82473218629989e-34	0.495212	0.364	0.285	5.8911478634692e-30	0	Nab2
2.02080181842822e-34	0.449105	0.446	0.363	6.52415867079551e-30	0	Glt1d1
2.04392421923926e-34	0.265631	0.362	0.262	6.59880934181395e-30	0	Rspo3
2.08546238429795e-34	0.272116	0.403	0.318	6.73291530770593e-30	0	Rps17
4.21097662088037e-34	0.259844	0.517	0.429	1.35951380205123e-29	0	5730480H06Rik
1.05401632752043e-33	0.278814	0.478	0.386	3.40289171339971e-29	0	Zdhhc1
1.91393398989844e-33	0.28436	0.442	0.359	6.17913588638712e-29	0	Vps16
2.26915663060491e-33	0.343201	0.338	0.255	7.32597218190795e-29	0	4921524J17Rik
2.30555485931852e-33	0.257177	0.48	0.397	7.44348386330985e-29	0	Fam57a
3.08509772046454e-33	0.517584	0.261	0.181	9.96023799051977e-29	0	Gm15155
3.28252571957319e-33	0.26324	0.452	0.371	1.05976342856421e-28	0	Fam162a
7.76304527376469e-33	0.339111	0.494	0.409	2.50629916663493e-28	0	Gmpr
1.19652622405312e-32	0.29053	0.464	0.381	3.86298491435549e-28	0	Mettl26
1.47269500155619e-32	0.260417	0.501	0.416	4.75459581252417e-28	0	Wdr35
1.95585165133774e-32	0.350303	0.505	0.419	6.31446705634388e-28	0	Snhg4
2.68854995838709e-32	0.33277	0.408	0.333	8.67998354065273e-28	0	1110065P20Rik
3.1536426269961e-32	0.459481	0.358	0.285	1.01815352212569e-27	0	8430429K09Rik
4.86098180397108e-32	0.2696	0.537	0.455	1.56936797541206e-27	0	Pank1
5.73254489265318e-32	0.334306	0.38	0.299	1.85075211859308e-27	0	Eef1akmt1
6.02703662818224e-32	0.265134	0.601	0.517	1.94582877540864e-27	0	Zc3h6
6.1302859708612e-32	0.43946	0.374	0.288	1.97916282569254e-27	0	Gm14636
7.46021085206046e-32	0.293762	0.403	0.329	2.40852907358772e-27	0	Hras
7.5101505089535e-32	0.390401	0.316	0.243	2.42465209181564e-27	0	Rasl10b
8.2784348862031e-32	0.395253	0.361	0.283	2.67269270301067e-27	0	Spag1
9.84067189599487e-32	0.261859	0.441	0.362	3.17706092162194e-27	0	Mta1
1.38078382072514e-31	0.258956	0.562	0.476	4.45786056521111e-27	0	Ccdc6
1.70419581658575e-31	0.401473	0.293	0.216	5.5019961938471e-27	0	Saal1
1.78462744738958e-31	0.390768	0.333	0.258	5.76166971389725e-27	0	Rnf31
1.96557120212918e-31	0.713202	0.272	0.206	6.34584662607404e-27	0	Gm10862
2.18171875309553e-31	0.39904	0.297	0.22	7.04367899436891e-27	0	Tmem185a
2.2059382245293e-31	0.529065	0.255	0.183	7.12187155789284e-27	0	Gm27003
4.59894176674015e-31	0.413227	0.36	0.286	1.48476834939206e-26	0	Hirip3
9.44472468458011e-31	0.402331	0.385	0.312	3.04922936441669e-26	0	Anks6
1.05843280028575e-30	0.279212	0.502	0.418	3.41715029572256e-26	0	Rab36
1.13211326995749e-30	0.380305	0.432	0.362	3.65502769205777e-26	0	Celsr3
1.2276221197891e-30	0.445949	0.353	0.279	3.96337801373911e-26	0	Tmem198
1.54156252446932e-30	0.254836	0.568	0.488	4.97693461024921e-26	0	Zfp933
2.46602614345284e-30	0.256218	0.442	0.366	7.9615654041375e-26	0	Rpl7l1
3.71439144713727e-30	0.25336	0.458	0.38	1.19919127870827e-25	0	Atg7
3.77354419624693e-30	0.453367	0.268	0.198	1.21828874375832e-25	0	Tsr1
4.66672042763722e-30	0.340828	0.43	0.352	1.50665069006268e-25	0	Adal
8.38878589030329e-30	0.300165	0.462	0.383	2.70831952468442e-25	0	Qtrt1
1.29226742745138e-29	0.332826	0.354	0.278	4.17208538952678e-25	0	Jmjd8
1.94751395391331e-29	0.356643	0.261	0.189	6.28754880020911e-25	0	Spata2
2.06236869487464e-29	0.384466	0.326	0.251	6.65835733140279e-25	0	Sat2
2.14647669814284e-29	0.320974	0.415	0.341	6.92990001995416e-25	0	Cep89
2.96333951169809e-29	0.348508	0.378	0.305	9.56714161351729e-25	0	2510002D24Rik
3.92652462698632e-29	0.273459	0.476	0.392	1.26767847582253e-24	0	Slc7a4
6.1602105606154e-29	0.322095	0.297	0.224	1.98882397949468e-24	0	Stk10
6.25777047865637e-29	0.381778	0.451	0.381	2.02032119903421e-24	0	Syt3
8.27466897959731e-29	0.350567	0.318	0.242	2.67147688006299e-24	0	Tmem107
1.34388532255507e-28	0.37605	0.388	0.318	4.33873376386904e-24	0	Nckipsd
1.49307569068902e-28	0.311277	0.354	0.279	4.82039486738949e-24	0	Flad1
1.50328551866952e-28	0.266773	0.434	0.365	4.85335729702453e-24	0	Polr2g
1.64657262892315e-28	0.362594	0.367	0.293	5.31595973247839e-24	0	Uevld
3.57122477482434e-28	0.27391	0.338	0.261	1.15296991855204e-23	0	Wars2
8.51888975524189e-28	0.269533	0.451	0.38	2.75032355747984e-23	0	Heatr1
9.22789284990709e-28	0.252863	0.439	0.364	2.9792252065925e-23	0	Alkbh6
9.44512381066367e-28	0.574975	0.276	0.209	3.04935822227277e-23	0	Gm15396
1.50835629208791e-27	0.290278	0.486	0.412	4.86972828900583e-23	0	Flvcr1
1.87425321634567e-27	0.487689	0.378	0.312	6.05102650897198e-23	0	Gm20642
2.00055157262447e-27	0.254782	0.414	0.332	6.45878075221812e-23	0	Pygo1
2.05469149991384e-27	0.477072	0.307	0.241	6.63357150747185e-23	0	5830448L01Rik
2.63288612211718e-27	0.544756	0.3	0.234	8.50027284525532e-23	0	Bbs12
2.97018051653677e-27	0.363107	0.449	0.382	9.58922779763895e-23	0	Tmem120b
3.40700318383464e-27	0.352793	0.328	0.255	1.09995097790101e-22	0	1700086O06Rik
6.94528421615561e-27	0.407297	0.3	0.232	2.24228500918584e-22	0	Tctn1
7.9370370891311e-27	0.251635	0.366	0.293	2.56247242422598e-22	0	Hs6st1
8.60950169833256e-27	0.26528	0.25	0.18	2.77957762330667e-22	0	Zyx
1.02276548893336e-26	0.326219	0.33	0.26	3.30199838102135e-22	0	Snhg1
1.12196786113564e-26	0.339465	0.485	0.405	3.62227323967642e-22	0	Nrg3os
1.58516431393814e-26	0.424508	0.289	0.222	5.11770298754929e-22	0	Dcaf15
1.92564864168461e-26	0.322542	0.278	0.208	6.21695663967876e-22	0	Dbt
1.97596750594262e-26	0.275859	0.594	0.521	6.37941109293576e-22	0	Mfsd4a
2.05752052591683e-26	0.368548	0.457	0.389	6.64270501792249e-22	0	Mmp24
2.31997380973643e-26	0.25814	0.436	0.366	7.49003544473405e-22	0	Exosc1
2.45757905671165e-26	0.37011	0.344	0.279	7.93429398459357e-22	0	Pfas
2.46082081808803e-26	0.304861	0.393	0.326	7.94476001119721e-22	0	Pcgf1
2.68391469241038e-26	0.26069	0.496	0.426	8.6650185844469e-22	0	Atrip
3.63125206937634e-26	0.389576	0.365	0.3	1.17234973059815e-21	0	Utp15
3.77213909815328e-26	0.258989	0.495	0.426	1.21783510783879e-21	0	Zdhhc24
3.81045270245621e-26	0.416152	0.262	0.197	1.23020465498799e-21	0	1700109H08Rik
7.75910070762326e-26	0.328569	0.368	0.301	2.50502566345617e-21	0	Lage3
8.54536871909654e-26	0.285216	0.388	0.316	2.75887229096032e-21	0	Ets2
1.01142245274117e-25	0.295027	0.427	0.36	3.26537738867486e-21	0	Gin1
1.5899006964285e-25	0.274545	0.419	0.349	5.13299439841942e-21	0	Tars2
1.73424121109956e-25	0.321528	0.331	0.253	5.59899775003493e-21	0	Onecut2
2.26062599337544e-25	0.263656	0.462	0.392	7.2984310196126e-21	0	Klhl8
2.66701325624167e-25	0.361171	0.345	0.276	8.61045229777622e-21	0	Chac2
2.88399415165e-25	0.306521	0.416	0.345	9.31097511860203e-21	0	Mok
3.75752320918821e-25	0.367731	0.267	0.202	1.21311636808641e-20	0	Snhg16
4.7192059754875e-25	0.284854	0.375	0.307	1.52359564918614e-20	0	Ampd2
5.11976110190806e-25	0.297839	0.448	0.385	1.65291487175102e-20	0	Cdc7
7.42172490962111e-25	0.254092	0.441	0.378	2.39610388707118e-20	0	Dclre1c
7.60860979899165e-25	0.432856	0.344	0.282	2.45643967360445e-20	0	Gm11613
8.29690892252347e-25	0.274958	0.328	0.26	2.6786570456367e-20	0	Mapk7
9.23966854889075e-25	0.359291	0.289	0.222	2.98302699100938e-20	0	Erich1
1.07675718189961e-24	0.280751	0.341	0.272	3.47631056176289e-20	0	Slx1b
1.38228360719131e-24	0.372335	0.335	0.268	4.46270262581714e-20	0	Tmem74
1.70752615216467e-24	0.316682	0.414	0.35	5.51274818226365e-20	0	1500015A07Rik
1.9837225967478e-24	0.327188	0.371	0.303	6.40444840360028e-20	0	B9d1
2.00589196427317e-24	0.284034	0.428	0.363	6.47602220665594e-20	0	Morn2
2.02782809117977e-24	0.469446	0.287	0.224	6.5468429923739e-20	0	1700084C06Rik
2.13448719767982e-24	0.259738	0.304	0.235	6.89119191770929e-20	0	Adamts10
3.58157268835718e-24	0.27188	0.368	0.302	1.15631074243611e-19	0	Pdxp
6.54861554765866e-24	0.259238	0.337	0.271	2.1142205295616e-19	0	Prkaa1
1.70836126791505e-23	0.538001	0.255	0.193	5.51544435346374e-19	0	Lingo3
2.19005295106066e-23	0.251861	0.419	0.357	7.07058595249936e-19	0	Ell
2.34160957535566e-23	0.280915	0.367	0.305	7.55988651403574e-19	0	Pelp1
3.0661694413281e-23	0.423604	0.279	0.22	9.89912804132777e-19	0	Mpi
3.0728365887725e-23	0.267464	0.389	0.324	9.92065292685203e-19	0	Ints2
3.08273039337092e-23	0.287384	0.259	0.195	9.95259507499801e-19	0	1600010M07Rik
3.09962409838066e-23	0.270146	0.404	0.341	1.0007136401622e-18	0	4933421O10Rik
3.35144355674403e-23	0.388418	0.257	0.193	1.08201355229481e-18	0	Zfp976
7.10135023070634e-23	0.262459	0.436	0.375	2.29267092198354e-18	0	Edc4
8.15420168253966e-23	0.468437	0.301	0.24	2.63258401320793e-18	0	Ikzf4
8.17879282455092e-23	0.29156	0.278	0.211	2.64052326340627e-18	0	Hist1h2be
8.8694490808719e-23	0.555661	0.253	0.195	2.86350163575949e-18	0	2900005J15Rik
1.02291606028721e-22	0.31027	0.328	0.264	3.30248450063727e-18	0	Zfp64
1.40564015858664e-22	0.296568	0.318	0.254	4.53810925199697e-18	0	Spice1
1.61823575601972e-22	0.359882	0.288	0.225	5.22447413830967e-18	0	5430402O13Rik
1.80494204840036e-22	0.402315	0.278	0.219	5.82725540326055e-18	0	Thop1
2.10677851620722e-22	0.308059	0.352	0.284	6.801734439575e-18	0	3010001F23Rik
2.49220469298848e-22	0.276928	0.41	0.349	8.0460828513133e-18	0	4632404H12Rik
2.74618471856228e-22	0.348842	0.352	0.295	8.86605736387833e-18	0	Adck5
3.2786446802143e-22	0.379108	0.353	0.292	1.05851043500719e-17	0	Zfp995
3.92243294471819e-22	0.305762	0.264	0.201	1.26635747620227e-17	0	Tipin
4.30822926904951e-22	0.337744	0.349	0.29	1.39091181951263e-17	0	Tmem136
5.05814019454337e-22	0.355346	0.301	0.245	1.63302056180833e-17	0	Pprc1
8.67580484849314e-22	0.435209	0.253	0.197	2.80098359533601e-17	0	Zfp280b
9.47272781371942e-22	0.41703	0.351	0.293	3.05827017465932e-17	0	Mkln1os
1.32328605686156e-21	0.261201	0.494	0.429	4.27222903457755e-17	0	Fcho1
2.10699968579605e-21	0.255555	0.346	0.285	6.80244848559255e-17	0	Nol8
2.26513293969487e-21	0.302478	0.367	0.311	7.3129816958049e-17	0	Jph3
3.26070440405771e-21	0.270865	0.432	0.374	1.05271841685003e-16	0	Ccdc92
9.99392490781015e-21	0.351196	0.297	0.24	3.22653865648651e-16	0	Itpa
1.07008374981125e-20	0.275095	0.311	0.251	3.45476538626562e-16	0	D11Wsu47e
1.16158688950949e-20	0.329146	0.26	0.2	3.7501832727814e-16	0	Ndc1
1.50757649852453e-20	0.343652	0.298	0.241	4.86721072548643e-16	0	Catsper2
1.63603235574709e-20	0.321165	0.301	0.244	5.28193046052947e-16	0	Nol9
3.71925272011817e-20	0.304146	0.29	0.233	1.20076074069015e-15	0	Dkc1
5.4086520539753e-20	0.282514	0.317	0.261	1.74618331562593e-15	0	Ric8a
9.05563028776349e-20	0.272468	0.342	0.286	2.92361023840444e-15	0	Trappc1
9.10455295814557e-20	0.464203	0.282	0.229	2.9394049225373e-15	0	Fcsk
1.24874165055224e-19	0.322821	0.414	0.351	4.0315624188079e-15	0	Gm41361
1.43869362721811e-19	0.394761	0.274	0.221	4.64482237547366e-15	0	Gtf2h4
1.48068057796437e-19	0.278906	0.256	0.199	4.78037724595798e-15	0	Armc10
1.49939051132634e-19	0.32219	0.316	0.259	4.8407822658171e-15	0	Krt10
3.33462669563666e-19	0.50758	0.27	0.218	1.07658422868629e-14	0	Slc39a2
3.69955142189856e-19	0.354869	0.288	0.235	1.19440017655995e-14	0	Ccdc43
5.40137659802175e-19	0.305811	0.347	0.293	1.74383443467132e-14	0	Dtwd1
6.04883396192634e-19	0.483826	0.294	0.244	1.95286604460792e-14	0	C230013L11Rik
7.35469831293377e-19	0.376981	0.262	0.208	2.37446435033067e-14	0	Gpr173
8.29091755331221e-19	0.37684	0.268	0.214	2.67672273208685e-14	0	N6amt1
1.44251757510278e-18	0.351013	0.296	0.245	4.65716799121931e-14	0	Tbl3
1.63206576438078e-18	0.526308	0.267	0.217	5.26912432030334e-14	0	Gm10115
1.68937403575609e-18	0.342322	0.407	0.349	5.45414407443852e-14	0	Arntl2
2.04017016172576e-18	0.296986	0.266	0.214	6.58668936713163e-14	0	Fem1a
2.63554185682e-18	0.256972	0.313	0.26	8.50884688474336e-14	0	Zbtb43
3.54609507444217e-18	0.289854	0.287	0.235	1.14485679478366e-13	0	Uck1
8.06340926077097e-18	0.371176	0.267	0.216	2.60327167983991e-13	0	Gtf2h3
1.37036762808027e-17	0.316458	0.371	0.319	4.42423188725715e-13	0	Gm10516
1.68329202801849e-17	0.347579	0.252	0.201	5.43450831245768e-13	0	Plpp7
1.76156774155536e-17	0.349411	0.356	0.306	5.68722145361149e-13	0	Lrrc20
2.96619778233834e-17	0.32074	0.252	0.201	9.57636954027932e-13	0	Taf5l
3.7927937904933e-17	0.253168	0.412	0.364	1.22450347526076e-12	0	Mfsd10
6.28935180909123e-17	0.28635	0.325	0.276	2.0305172315651e-12	0	Zfp61
7.56509304483088e-17	0.291409	0.299	0.252	2.44239028952365e-12	0	Rpusd1
1.68895043762147e-16	0.252344	0.275	0.227	5.45277648786092e-12	0	Pbx2
1.83043843447626e-16	0.346917	0.284	0.232	5.90957048570661e-12	0	1700111E14Rik
3.50589344189515e-16	0.2592	0.367	0.321	1.13187769771585e-11	0	Uros
3.95496448896144e-16	0.33186	0.274	0.225	1.2768602852612e-11	0	Gpr27
5.25433212901883e-16	0.2567	0.359	0.309	1.69636112785373e-11	0	Dus4l
6.6818636298203e-16	0.263056	0.328	0.281	2.15723967288748e-11	0	Ppan
7.93076860010071e-16	0.302315	0.272	0.223	2.56044864254251e-11	0	Dut
9.35426121227185e-16	0.296364	0.322	0.276	3.02002323238197e-11	0	Fam136a
9.86802762967156e-16	0.287458	0.366	0.314	3.18589272023946e-11	0	Dlk2
3.12626958073214e-15	0.254336	0.251	0.203	1.00931613413937e-10	0	Mettl14
3.85545072851318e-15	0.293202	0.344	0.295	1.24473226770048e-10	0	C030017B01Rik
6.65837753304144e-15	0.38391	0.255	0.21	2.14965718654243e-10	0	Mov10
2.01801451639104e-14	0.307898	0.296	0.253	6.51515986616846e-10	0	Tubgcp6
2.85890441056482e-14	0.28184	0.363	0.321	9.22997288950852e-10	0	Tmem169
8.56853955761663e-14	0.29867	0.361	0.318	2.76635299617653e-09	0	Fam185a
1.54961019784136e-13	0.428632	0.263	0.22	5.00291652373082e-09	0	Gm10855
2.54771122343874e-13	0.25011	0.305	0.264	8.22528568487199e-09	0	Dusp19
3.62880063368323e-13	0.2821	0.314	0.272	1.17155828458463e-08	0	Gm9856
4.71752840731812e-13	0.345376	0.314	0.278	1.52305404630265e-08	0	Dffb
9.85891807443685e-13	0.250115	0.341	0.301	3.18295170033194e-08	0	Tmem138
1.03792567872333e-12	0.274683	0.39	0.355	3.35094305375827e-08	0	Rfx1
3.47271421759955e-12	0.290762	0.295	0.25	1.12116578515202e-07	0	Kcnv1
3.59420554169878e-12	0.256562	0.342	0.307	1.16038925913745e-07	0	Eme2
7.3528791941907e-12	0.251641	0.311	0.276	2.37387704784447e-07	0	Taf1c
1.25809517189278e-11	0.311959	0.295	0.262	4.06176026245583e-07	0	Efna3
3.2508535532028e-11	0.29849	0.257	0.219	1.04953806965152e-06	0	Gm16894
8.8595140692704e-11	0.37654	0.279	0.248	2.86029411726395e-06	0	Ydjc
9.99676305633711e-11	0.365019	0.255	0.222	3.22745495273844e-06	0	Pnpla3
1.1995710128433e-10	0.272096	0.259	0.225	3.87281501496458e-06	0	Tubd1
3.60583806892273e-09	0.315316	0.279	0.251	0.000116414	0	Gm10010
7.51756288717628e-09	0.32901	0.262	0.235	0.000242705	0	Lrrc73
9.08571965791772e-09	0.253198	0.252	0.223	0.000293332	0	Coq4
0	3.14564	0.915	0.186	0	1	C1ql2
0	3.11337	0.975	0.251	0	1	Trpc6
0	1.22755	0.995	0.323	0	1	Adarb2
0	1.57548	0.964	0.295	0	1	Glis3
0	3.53986	0.735	0.115	0	1	Plk5
0	1.25735	0.956	0.344	0	1	Prox1
0	1.87455	0.995	0.409	0	1	Sema5a
0	1.54764	0.972	0.419	0	1	Ptchd4
0	2.36227	0.996	0.447	0	1	Stxbp6
0	1.46679	0.909	0.362	0	1	Pde7b
0	0.367503	0.979	0.437	0	1	Slc4a4
0	1.49129	0.99	0.45	0	1	Synpr
0	2.35695	0.709	0.177	0	1	Plekha2
0	2.3493	0.713	0.181	0	1	Sv2c
0	2.2938	0.872	0.341	0	1	Rasl10a
0	1.87433	0.991	0.469	0	1	Cdh9
0	1.59453	0.962	0.444	0	1	C1ql3
0	1.9428	0.885	0.377	0	1	Gpc4
0	1.89665	0.942	0.441	0	1	Ntng1
0	1.29724	0.942	0.445	0	1	Maml3
0	1.37514	0.798	0.305	0	1	Mkx
0	2.63044	0.666	0.175	0	1	Gsg1l
0	0.864754	0.996	0.505	0	1	Dock10
0	1.78923	0.792	0.308	0	1	Fam163b
0	1.41499	0.867	0.386	0	1	Cemip
0	1.41759	0.844	0.369	0	1	Prdm5
0	2.41128	0.642	0.174	0	1	Arsj
0	1.2171	0.795	0.329	0	1	Cald1
0	1.89305	0.744	0.279	0	1	Crlf1
0	1.90268	0.962	0.5	0	1	Fstl4
0	1.69173	0.865	0.404	0	1	Slc30a3
0	2.79669	0.655	0.195	0	1	Acvr1c
0	1.29091	0.958	0.5	0	1	Pdzd2
0	1.26551	0.995	0.543	0	1	Maml2
0	1.09017	0.996	0.548	0	1	Tafa2
0	1.39508	0.979	0.532	0	1	Spock3
0	0.615033	0.989	0.543	0	1	Cntn5
0	1.61685	0.922	0.478	0	1	Vav3
0	1.47926	0.958	0.516	0	1	Prkd1
0	1.78331	0.992	0.555	0	1	Cntnap5a
0	0.971847	0.856	0.423	0	1	Pcsk5
0	1.39188	0.982	0.553	0	1	Thsd7a
0	1.2404	0.986	0.558	0	1	Shisa9
0	1.86869	0.607	0.182	0	1	Ntf3
0	1.37893	0.716	0.291	0	1	Smoc2
0	1.24219	0.773	0.35	0	1	Foxo1
0	1.7529	0.997	0.575	0	1	Tmem108
0	2.54835	0.634	0.213	0	1	Robo3
0	1.39618	0.905	0.485	0	1	Inpp4b
0	1.28315	0.745	0.327	0	1	Dpf3
0	1.69837	0.958	0.54	0	1	Htr4
0	1.35086	0.838	0.422	0	1	Kif26b
0	1.36922	0.718	0.303	0	1	Pcp4
0	1.60537	0.951	0.542	0	1	Nrg2
0	1.0763	0.842	0.434	0	1	Rph3a
0	3.55281	0.506	0.099	0	1	Gm6999
0	2.717	0.511	0.104	0	1	Gm34567
0	1.49328	0.906	0.502	0	1	Nptx1
0	2.13947	0.595	0.191	0	1	Vwa3b
0	0.645464	0.714	0.312	0	1	Gprc5b
0	1.69346	0.763	0.364	0	1	Bdnf
0	0.734211	0.684	0.286	0	1	Itgb8
0	1.42351	0.998	0.601	0	1	Mctp1
0	1.52565	0.831	0.434	0	1	Gnal
0	1.01232	0.984	0.588	0	1	Mef2c
0	1.18562	0.956	0.562	0	1	Itga8
0	0.80124	0.761	0.371	0	1	Cdh13
0	1.88865	0.594	0.211	0	1	Pcdh8
0	0.531898	0.978	0.596	0	1	Trpm3
0	1.19565	0.622	0.241	0	1	Peli2
0	1.67557	0.806	0.426	0	1	Smad3
0	1.60647	0.463	0.085	0	1	Cxcl12
0	1.61403	0.986	0.609	0	1	Tiam1
0	0.975071	0.833	0.456	0	1	Syt17
0	1.68341	0.869	0.493	0	1	Ppp1r1a
0	1.98382	0.553	0.179	0	1	Ipcef1
0	0.864586	0.791	0.423	0	1	Csgalnact1
0	1.39778	0.632	0.264	0	1	Epb41
0	1.59613	0.883	0.516	0	1	Scg2
0	1.5217	0.536	0.17	0	1	Prox1os
0	0.858914	0.831	0.467	0	1	Ptpro
0	1.52796	0.785	0.422	0	1	Cdon
0	1.59135	0.971	0.612	0	1	Cyp7b1
0	1.72927	0.589	0.23	0	1	Prtg
0	1.65478	0.668	0.31	0	1	Pde1b
0	1.28193	0.704	0.346	0	1	Jun
0	1.27327	1	0.642	0	1	Lrrtm4
0	1.81332	0.956	0.6	0	1	Syn3
0	1.0019	0.735	0.38	0	1	Sipa1l2
0	1.60623	0.699	0.344	0	1	Anxa11
0	1.02287	0.984	0.63	0	1	Ano3
0	1.74276	0.921	0.569	0	1	Sntb2
0	1.24894	0.769	0.423	0	1	Orai2
0	2.20507	0.508	0.162	0	1	Net1
0	0.910047	0.594	0.25	0	1	Igfbp5
0	0.635818	0.935	0.593	0	1	Chsy3
0	1.60322	0.976	0.634	0	1	Slc8a2
0	1.26453	0.719	0.379	0	1	Ablim3
0	0.939594	0.809	0.473	0	1	F730043M19Rik
0	1.01599	0.673	0.337	0	1	Tmod1
0	0.791669	0.844	0.508	0	1	Vstm2a
0	1.80683	0.564	0.229	0	1	Gabrd
0	1.1681	0.927	0.593	0	1	Cplx2
0	1.66506	0.609	0.275	0	1	Filip1
0	0.814047	0.983	0.649	0	1	Ptprk
0	1.21433	0.53	0.197	0	1	Npnt
0	1.38664	0.482	0.15	0	1	Dsp
0	1.42986	0.689	0.357	0	1	Fbxl7
0	1.16575	0.761	0.431	0	1	Ankrd6
[truncated: 52,988 more rows]
