# Supplementary material for: Single-nucleus profiling reveals a core disease signature and cell type–specific vulnerabilities in early Rett syndrome
Source: Sci Adv. 2026 Jun 10;12(24):eaeb4265. doi: 10.1126/sciadv.aeb4265 (PMC13251834; doi:10.1126/sciadv.aeb4265)
Supplement: Supplementary file 2 — Tables S1 to S8 [file sciadv.aeb4265_tables_s1_to_s8.zip › supplemental_tables_2Rev/3_supplemental_table_cell_number.xlsx]

## Sheet: unsortedcell_number_per_cluster
Cluster	cell.type.annotation	Het_F	Null_M	WT_F	WT_M
0	Dentate	4821	6014	5155	6178
1	Oligo	2809	3115	2956	3854
2	Astro	2304	2311	1973	2050
3	CA1-1	1619	2111	1624	2027
4	CA3	1165	1666	1303	1828
5	CA2 -1	1110	1328	1059	1279
6	CA1 -2	871	920	802	944
7	OPC-1	737	811	859	995
8	Microglia-1	725	874	809	882
9	SST/PVALB+ INs	723	895	702	905
10	Subiculum-1	560	863	624	984
11	CA1/CA3	808	692	445	524
12	CA1-3	552	670	551	657
13	Neurogenesis	519	604	513	602
14	CCK+ VIP+ INs	389	471	396	469
15	Ex.Neuron-1	588	125	494	259
16	Subiculum-2	307	387	309	411
17	Chrm2+ INs	420	292	201	468
18	VLMC	294	315	285	271
19	Nos1+ INs	258	301	241	325
20	OPC-2	148	185	165	242
21	Ependymal-1	162	348	43	100
22	Ex.Neuron-2	69	186	149	238
23	CajalRetzius-1	113	72	154	175
24	CA2-2	124	136	91	118
25	Endothelial-1	85	92	112	67
26	Pericytes	36	145	59	86
27	Mossy	75	89	68	77
28	Ependymal-2	38	84	77	93
29	Ex.Neuron-3	42	52	39	65
30	Microglia-2	8	29	17	27
31	Microglia-3	13	12	14	19
32	Endothelial-2	15	13	14	9
33	Microglia-4	4	8	4	4

## Sheet: sortedcell_number_per_cluster
Cluster	Cell.type.annotation	Het-Negative	Het-Positive	WT
0	Dentate-1	905	1325	1370
1	Dentate-2	902	1005	1098
2	CA1-1	528	674	799
3	CA1-2	473	663	728
4	Oligo-1	1359	127	240
5	Astro-1	985	238	266
6	CA2-1	326	474	541
7	SST+ PVALB+ INs	187	285	318
8	Subiculum-1	215	218	286
9	CA1-3	167	231	297
10	CA3-1	173	155	235
11	CCK+ INs	136	191	199
12	Ex.Neuron	137	215	125
13	CA3-2	161	163	152
14	OPC	331	30	55
15	CA2-2	110	117	167
16	Nos1+ INs	103	123	139
17	Microglia	235	28	50
18	Neuroblasts	189	30	43
19	Choroid Plexus	77	83	97
20	CA2-3	62	89	82
21	Chrm2+ INs	34	39	140
22	VLMC	154	25	24
23	Mossy	34	58	50
24	Cajal Retzius	27	40	52
25	Dentate-3	29	35	18
26	Oligo-2	17	0	1

## Sheet: propeller_test_unsorted
Cluster	BaselineProp	PropMean.Het_F	PropMean.Null_M	PropMean.WT_F	PropMean.WT_M	Fstatistic	P.Value	FDR
0	0.225592	0.210652	0.226473	0.226191	0.224343	0.214046	0.884326	0.998521
1	0.129587	0.123766	0.119272	0.129603	0.14366	1.24649	0.346153	0.998521
2	0.0879043	0.104836	0.0923558	0.0886315	0.0802253	0.440012	0.729639	0.998521
3	0.0751124	0.0700595	0.0795541	0.0717756	0.0736731	0.413004	0.74752	0.998521
4	0.0606721	0.0513524	0.0650212	0.0615656	0.0634739	0.52306	0.676523	0.998521
5	0.0486028	0.0487049	0.0500351	0.0470403	0.0468627	0.140695	0.93321	0.998521
6	0.0359941	0.0377575	0.0341515	0.0357613	0.0344108	0.176047	0.910088	0.998521
7	0.0346203	0.0328619	0.0309418	0.0379075	0.0366908	1.18612	0.36566	0.998521
8	0.0334806	0.033149	0.0336757	0.0364798	0.0328084	0.29717	0.826692	0.998521
9	0.0328191	0.0323366	0.0336816	0.0318879	0.0319604	0.0625043	0.978397	0.998521
10	0.0308448	0.0247316	0.032937	0.029241	0.0338149	0.533009	0.670364	0.998521
11	0.0251257	0.0377276	0.0254169	0.019575	0.0196487	2.53485	0.118391	0.805058
12	0.0247288	0.0240848	0.0253374	0.0248831	0.0233381	0.186502	0.903072	0.998521
13	0.0227749	0.0229119	0.0232704	0.0228472	0.0230485	0.0100455	0.998521	0.998521
14	0.0175544	0.0173204	0.0178746	0.017575	0.0169789	0.093388	0.961912	0.998521
15	0.0149187	0.0276726	0.00488962	0.026678	0.0102802	0.347736	0.791775	0.998521
16	0.0143895	0.0133469	0.0145696	0.0139507	0.0144996	0.144476	0.93079	0.998521
17	0.0140537	0.0213245	0.0108855	0.00977204	0.0197109	0.447527	0.724884	0.998521
18	0.0118556	0.0131132	0.0126108	0.0126397	0.0105361	0.361835	0.782081	0.998521
19	0.0114485	0.0112637	0.0113883	0.0107952	0.0116639	0.119986	0.94617	0.998521
20	0.00753058	0.00644937	0.007153	0.00739441	0.0088489	2.57933	0.114468	0.805058
21	0.00664523	0.00715379	0.0133671	0.00169547	0.0041088	4.03565	0.0434869	0.739277
22	0.00653329	0.00312903	0.00709074	0.00748303	0.00804457	1.06192	0.410955	0.998521
23	0.0052307	0.00486333	0.0027763	0.00676896	0.00646169	9.68069	0.00297617	0.10119
24	0.00477276	0.00539342	0.00533053	0.00401981	0.00412723	1.0872	0.400327	0.998521
25	0.00362282	0.00378395	0.00360324	0.00462179	0.00252428	1.87817	0.199742	0.998521
26	0.00331753	0.00165081	0.00534105	0.00253535	0.00382626	0.440135	0.729717	0.998521
27	0.00314453	0.00334353	0.00338755	0.00296303	0.00286918	0.184305	0.904535	0.998521
28	0.00297153	0.00167003	0.0031534	0.00384251	0.00307827	0.881085	0.485551	0.998521
29	0.00201494	0.00189391	0.00199931	0.00189327	0.00233873	0.31333	0.815478	0.998521
30	0.000824293	0.000354213	0.0011233	0.00064635	0.000935954	2.74172	0.102288	0.805058
31	0.000590235	0.0005309	0.000458087	0.000504546	0.000646263	0.0886919	0.964512	0.998521
32	0.000518999	0.000658782	0.000575234	0.000655147	0.000426102	0.29304	0.829548	0.998521
33	0.000203529	0.000152051	0.000299041	0.000175861	0.000135478	0.88539	0.483616	0.998521

## Sheet: propeller_test_sorted
Cluster	BaselineProp	PropMean.Het.Negative	PropMean.Het.Positive	PropMean.WT	Fstatistic	P.Value	FDR
0	0.161515	0.111468	0.194786	0.18078	5.14339	0.0543267	0.183353
1	0.13482	0.112311	0.146752	0.145914	1.18132	0.37358	0.458485
2	0.0897752	0.0630645	0.102139	0.104746	2.28196	0.19146	0.323088
3	0.0836287	0.0569883	0.100239	0.0959781	3.37594	0.111442	0.231457
4	0.0774373	0.171882	0.0189932	0.0319625	49.0656	0.000291924	0.00724698
5	0.0668043	0.127043	0.0317758	0.0364956	5.2557	0.0541841	0.183353
6	0.0601642	0.0383427	0.0731103	0.0711344	2.47359	0.172927	0.323088
7	0.0354435	0.0228261	0.0440389	0.0415675	4.69436	0.063899	0.191697
8	0.0322581	0.026655	0.0329436	0.0375461	1.41601	0.318328	0.409278
9	0.0311813	0.0202112	0.0349968	0.0393082	4.36758	0.07236	0.195372
10	0.0252591	0.0208068	0.0264624	0.0294094	0.1	0.906477	0.906477
11	0.0235991	0.0165436	0.029056	0.0261388	3.35133	0.110857	0.231457
12	0.0214007	0.0173643	0.034867	0.0164534	3.69939	0.0974542	0.231457
13	0.0213558	0.0193532	0.0271607	0.0198491	0.383428	0.698733	0.754632
14	0.0186639	0.0421315	0.00399115	0.00730205	20.0247	0.00320018	0.0288016
15	0.0176769	0.0130707	0.0178035	0.0221173	1.70285	0.267208	0.37035
16	0.0163758	0.0126513	0.0191085	0.0177361	0.923661	0.451939	0.508431
17	0.0140428	0.0290864	0.00409105	0.00670425	38.8718	0.000536813	0.00724698
18	0.0117547	0.0242052	0.00416006	0.00589526	10.8755	0.0128298	0.0692811
19	0.0115304	0.00986042	0.0111407	0.0130777	0.30361	0.749994	0.77884
20	0.0104536	0.00744008	0.0129524	0.0105581	1.66011	0.274334	0.37035
21	0.00955628	0.00416213	0.00607527	0.0200345	1.88822	0.239074	0.358611
22	0.00910763	0.0196946	0.00339634	0.00320463	15.5001	0.0058217	0.0392965
23	0.00637086	0.00395226	0.00918011	0.00662045	2.31238	0.188341	0.323088
24	0.00533896	0.00340167	0.00543414	0.00699923	2.02939	0.220308	0.3499
25	0.00367894	0.00357397	0.00534606	0.00234761	6.40956	0.0359677	0.161855
26	0.000807573	0.00191054	0	0.00011956	1.11455	0.393474	0.461904
