# Supplementary material for: Single-nucleus profiling reveals a core disease signature and cell type–specific vulnerabilities in early Rett syndrome
Source: Sci Adv. 2026 Jun 10;12(24):eaeb4265. doi: 10.1126/sciadv.aeb4265 (PMC13251834; doi:10.1126/sciadv.aeb4265)
Supplement: Supplementary file 2 — Tables S1 to S8 [file sciadv.aeb4265_tables_s1_to_s8.zip › supplemental_tables_2Rev/6_suppletmental_table_hetoverlap_posneg.xlsx]

## Sheet: 6_suppletmental_table_hetoverla
Cluster	cell.type	N_NEGvsWT_DEGs	N_POSvsWT_DEGs	Overlap_NEGvsWT and POSvsWT	FDR	N_NegvsPos_DEGs
0	Dentate-1	206	277	70	4.97048789706491e-60	100
1	Dentate-2	211	165	70	2.59200125196839e-76	79
2	CA1-1	205	124	29	2.13789070175235e-24	181
3	CA1-2	256	202	61	1.08767622127997e-51	252
6	CA2-1	317	90	32	1.08172418346219e-27	246
9	CA1-3	93	27	5	3.94817506672305e-06	73
10	CA3-1	495	178	141	1.89353114198966e-164	17
