# Supplementary material for: Single-nucleus profiling reveals a core disease signature and cell type–specific vulnerabilities in early Rett syndrome
Source: Sci Adv. 2026 Jun 10;12(24):eaeb4265. doi: 10.1126/sciadv.aeb4265 (PMC13251834; doi:10.1126/sciadv.aeb4265)
Supplement: Supplementary file 2 — Tables S1 to S8 [file sciadv.aeb4265_tables_s1_to_s8.zip › supplemental_tables_2Rev/4_supplemental_table_snDEGs.xlsx]

## Sheet: snDEGs_NULL
Gene_name	p_val	avg_log2FC	pct.1	pct.2	p_val_adj	cluster
Mecp2	0	1.99846	0.893	0.457	0	0
Irak1	0	1.97546	0.506	0.16	0	0
Pcdh9	5.94133298230098e-208	0.311543	1	1	1.91815935333587e-203	0
Cntn5	3.07292050432261e-147	0.419045	0.986	0.962	9.92092384820554e-143	0
Ttr	1.3238056383822e-129	1.19828	0.388	0.193	4.27390650351694e-125	0
Mast4	4.39119793868047e-112	0.572435	0.897	0.835	1.41769825450299e-107	0
Galntl6	3.34644103636987e-110	-0.67672	0.567	0.637	1.08039848859201e-105	0
Robo2	1.02319750141857e-100	0.375978	0.966	0.94	3.30339313332985e-96	0
Adarb2	2.87912994480588e-100	0.319529	0.994	0.986	9.29527102680579e-96	0
Lyst	1.92329680063824e-90	0.360173	0.937	0.888	6.20936372086055e-86	0
Sdk1	1.26103900066748e-85	0.937	0.434	0.274	4.07126441365495e-81	0
Meg3	9.85932298556074e-82	-0.267773	0.998	0.997	3.18308242588828e-77	0
Lrrtm4	1.1702887619504e-75	0.179687	1	1	3.77827726795686e-71	0
Edil3	1.86753606055344e-74	-0.434405	0.713	0.808	6.02934017149678e-70	0
Pdzd2	3.15577569483561e-74	0.382113	0.932	0.888	1.01884218307768e-69	0
Slc15a2	3.24037278907288e-71	-1.42082	0.087	0.193	1.04615435495218e-66	0
Tafa2	4.33602228192478e-70	0.277544	0.992	0.985	1.39988479371941e-65	0
Hs6st3	1.45068601320755e-69	0.376044	0.894	0.801	4.68353979364059e-65	0
Pls3	5.91636335239577e-68	-0.88886	0.218	0.345	1.91009790832098e-63	0
Gm17167	1.62556126677505e-64	-0.716308	0.352	0.451	5.24812454978326e-60	0
Kcnq5	4.37733794784835e-60	-0.539661	0.503	0.563	1.41322355646284e-55	0
Gm26917	2.83930850815247e-59	-0.579526	0.501	0.576	9.16670751857024e-55	0
Nebl	4.64415591247903e-57	0.209412	0.99	0.981	1.49936573634385e-52	0
Gm20754	9.90447926458647e-57	0.216892	0.991	0.981	3.19766113057174e-52	0
Ahcyl2	3.87745172406314e-56	0.220134	0.995	0.984	1.25183528911379e-51	0
Rbfox3	7.02242812309767e-56	-0.28558	0.961	0.966	2.26719091954208e-51	0
Egfem1	1.68712619382606e-53	0.243111	0.99	0.985	5.44688691676742e-49	0
Gria2	5.11535333902883e-53	0.15248	0.999	0.998	1.65149182550546e-48	0
Spon1	1.42744090024413e-50	-0.405667	0.629	0.719	4.60849294643818e-46	0
Cacna1a	1.43865419188757e-50	-0.25379	0.917	0.927	4.64469505850901e-46	0
Dpyd	2.97520809837878e-50	0.308361	0.881	0.818	9.6054593456159e-46	0
Gm47283	4.98135046588314e-50	-0.391921	0.715	0.781	1.60822899791037e-45	0
A830036E02Rik	4.1552631677882e-49	0.785425	0.318	0.205	1.34152671372042e-44	0
Anks1b	5.98672995996719e-48	0.155201	0.999	0.999	1.93281576757541e-43	0
Gm46102	1.13653825083432e-47	1.29239	0.141	0.062	3.6693137428186e-43	0
Cntnap5c	8.00123788383586e-47	-0.903278	0.164	0.264	2.58319965079641e-42	0
AY036118	1.31431924929115e-46	-0.337435	0.746	0.75	4.24327969633648e-42	0
Gria4	2.91619435451884e-46	-0.515556	0.472	0.562	9.41493347356407e-42	0
Nell2	1.29147167470832e-45	0.199793	0.985	0.973	4.1695163017958e-41	0
Cntnap5a	2.75592673772156e-43	-0.252097	0.955	0.966	8.89750947273405e-39	0
Fnip2	4.04410364170813e-43	0.433866	0.601	0.488	1.30563886072547e-38	0
Gm26871	6.64288602654519e-41	0.209308	0.973	0.951	2.14465575367012e-36	0
Cmss1	4.28922012259179e-40	-0.231513	0.923	0.953	1.38477471657876e-35	0
Slc24a2	6.81341325937634e-40	0.15813	0.993	0.988	2.19971047078965e-35	0
Trpm3	9.53934597435006e-39	0.166314	0.993	0.987	3.07977784781892e-34	0
Bach2	1.12493319219529e-38	0.64332	0.308	0.204	3.63184681100249e-34	0
Osbpl3	1.94290048344193e-38	0.590356	0.321	0.216	6.27265421079226e-34	0
Mgat4c	2.01189305934783e-38	-0.520675	0.384	0.448	6.49539674210449e-34	0
Trpc6	2.0787840257391e-38	-0.358198	0.68	0.748	6.71135422709867e-34	0
Etl4	5.47759023709143e-38	-0.717669	0.234	0.315	1.76844000804497e-33	0
Erbb4	1.07278569220965e-37	-0.514727	0.407	0.475	3.46348860729886e-33	0
Grid2	7.14440590400078e-37	0.369569	0.797	0.735	2.30657144610665e-32	0
Opcml	4.42865215642834e-36	-0.15637	0.986	0.993	1.42979034870289e-31	0
Esrrg	1.32593287174424e-35	0.470079	0.53	0.427	4.28077427642628e-31	0
Agbl4	1.39950765863942e-35	-0.460611	0.424	0.506	4.51831047591738e-31	0
Tshz1	5.45147775466204e-35	0.709064	0.243	0.153	1.76000959309264e-30	0
Mdga2	9.53314802921245e-35	0.162021	0.994	0.988	3.07777684123124e-30	0
Dpp10	1.44883201386103e-33	-0.381744	0.591	0.618	4.67755415675034e-29	0
Gm32647	2.68941479284005e-33	-0.866114	0.134	0.211	8.6827756586841e-29	0
Cdh9	1.46931213579322e-32	-0.22565	0.899	0.916	4.74367423040841e-28	0
Adamts17	4.74749355263661e-32	-0.277309	0.744	0.79	1.53272829346873e-27	0
Oxr1	7.52916203147783e-32	-0.221451	0.864	0.882	2.43078996186262e-27	0
C1ql3	1.0452282170209e-31	-0.262445	0.817	0.832	3.37451929865199e-27	0
Hecw1	1.21528088041005e-31	-0.242767	0.816	0.847	3.92353432240383e-27	0
Arpp21	1.37516847574719e-31	-0.182712	0.941	0.959	4.43973142394979e-27	0
Eml6	1.46080526794397e-31	-0.208718	0.891	0.904	4.71620980755712e-27	0
Gabrb1	4.341574197049e-31	0.151807	0.995	0.991	1.40167722951727e-26	0
Calb1	5.59972898980338e-31	-0.385571	0.459	0.507	1.80787250435802e-26	0
Rasal2	8.17960161605643e-31	0.165584	0.983	0.972	2.64078438174382e-26	0
Fry	1.13709781792544e-30	0.185567	0.957	0.93	3.67112030517228e-26	0
Pde4b	2.87894822099731e-30	-0.527986	0.317	0.395	9.2946843314898e-26	0
Fam189a1	3.84357340066692e-30	0.276635	0.801	0.748	1.24089767240532e-25	0
Dock4	5.10717234644795e-30	0.160376	0.982	0.971	1.64885059205072e-25	0
Il1rapl2	5.44198514760963e-29	-0.658913	0.239	0.316	1.75694490490577e-24	0
Grid1	7.15630522986643e-29	-0.198218	0.911	0.921	2.31041314346238e-24	0
Prkca	7.48880986337832e-29	0.257641	0.867	0.813	2.41776226439169e-24	0
Fkbp5	2.27015142657933e-28	0.366361	0.569	0.48	7.32918388071138e-24	0
Plxna4	3.16470031662155e-28	-0.153144	0.992	0.992	1.02172349722127e-23	0
Ldlrad4	4.79793820935768e-28	0.262351	0.789	0.718	1.54901435089113e-23	0
Ablim1	5.34446459012865e-28	0.239913	0.809	0.739	1.72546039292303e-23	0
Gabra5	1.62110310831235e-27	-0.392205	0.457	0.526	5.23373138518641e-23	0
Pard3	3.05410595998029e-27	0.227098	0.874	0.829	9.86018109179637e-23	0
5031425E22Rik	3.58522015054904e-27	-0.319632	0.537	0.592	1.15748832560476e-22	0
Syn3	1.04923104209699e-26	-0.293761	0.725	0.766	3.38744241941014e-22	0
Dtna	3.39560588057696e-26	0.205722	0.915	0.884	1.09627135854427e-21	0
Frmd5	3.74075610218383e-26	-0.183072	0.905	0.921	1.20770310759005e-21	0
Pam	6.76139707480527e-26	0.286582	0.711	0.633	2.18291704560088e-21	0
Plcl1	8.12731252880776e-26	0.192705	0.959	0.943	2.62390284992559e-21	0
Rian	8.14804176509786e-26	-0.264079	0.708	0.754	2.63059528386184e-21	0
Dscaml1	8.63765132851479e-26	-0.193385	0.946	0.945	2.788665731411e-21	0
Aff2	2.14792158906603e-25	0.273051	0.759	0.686	6.93456485029968e-21	0
Nrg3os	2.99875478818875e-25	-0.286486	0.543	0.525	9.68147983366738e-21	0
Rph3al	3.5020175959213e-25	-0.854838	0.102	0.162	1.13062638084319e-20	0
Kcnq1ot1	9.58698686809878e-25	-0.190084	0.931	0.939	3.09515871036569e-20	0
Csgalnact1	1.06202350589079e-24	0.321356	0.617	0.53	3.42874288876841e-20	0
Ephb1	1.13110719413422e-24	0.434017	0.434	0.347	3.65177957626233e-20	0
Hsp90b1	1.16258031629042e-24	-0.405714	0.369	0.435	3.75339055114362e-20	0
Calm1	1.96573983405789e-24	-0.198648	0.795	0.775	6.34639105425589e-20	0
Tgfbr3	4.68812802328241e-24	0.318446	0.583	0.496	1.51356213231672e-19	0
Ubb	5.45738944694077e-24	-0.291197	0.44	0.432	1.76191818294483e-19	0
Robo3	6.41456401056666e-24	-0.570881	0.193	0.269	2.07094199081145e-19	0
Ust	7.80982064447502e-24	0.301666	0.74	0.679	2.52140059506876e-19	0
Vwa8	8.4148925086218e-24	0.28944	0.651	0.568	2.71674804640855e-19	0
Diaph2	2.47444720487109e-23	0.177343	0.925	0.895	7.98875280092631e-19	0
Efna5	2.89887944017238e-23	0.609182	0.241	0.169	9.35903227259651e-19	0
Enox1	3.02441038936531e-23	0.15041	0.971	0.957	9.76430894206592e-19	0
Gm41505	3.35947083077877e-23	-0.46102	0.295	0.331	1.08460515771693e-18	0
Tenm3	4.29453839047734e-23	0.237222	0.638	0.548	1.38649171936561e-18	0
Unc13a	7.21490798168618e-23	-0.258709	0.59	0.622	2.32933304188738e-18	0
Unc13b	1.73704150936643e-22	-0.486606	0.24	0.314	5.60803851298953e-18	0
Chrm3	2.08706031476792e-22	-0.459696	0.314	0.38	6.73807422622824e-18	0
Dapk1	2.45078278005157e-22	0.162036	0.947	0.924	7.91235220539649e-18	0
Pacsin1	3.33102516957718e-22	-0.169461	0.789	0.787	1.07542147599799e-17	0
Rgs6	3.59025083002577e-22	-0.532472	0.237	0.308	1.15911248047382e-17	0
Rph3a	4.08336232965211e-22	-0.268793	0.55	0.584	1.31831352812818e-17	0
Atp6v0b	4.41069108565999e-22	-0.312282	0.554	0.578	1.42399161700533e-17	0
Cntnap2	5.66631472067437e-22	-0.200905	0.844	0.84	1.82936970756972e-17	0
Ctnna3	6.48638522515362e-22	-0.486975	0.391	0.462	2.09412946994084e-17	0
Cdh11	1.16815407003246e-21	-0.255254	0.673	0.711	3.77138541509979e-17	0
Zmat4	1.3471810779343e-21	0.210635	0.86	0.818	4.3493741101109e-17	0
Tmeff2	1.70757949292577e-21	-0.174635	0.948	0.952	5.51292039291083e-17	0
Gm20642	3.58266833745822e-21	-0.285797	0.493	0.488	1.15666447274839e-16	0
Prkag2	6.566560206378e-21	-0.164911	0.894	0.901	2.12001396262914e-16	0
Mllt3	7.12696831143893e-21	0.233478	0.783	0.728	2.30094171934806e-16	0
Nxph1	8.70946766937758e-21	-0.655192	0.143	0.204	2.81185163705855e-16	0
Col25a1	9.0359999831098e-21	0.295355	0.68	0.624	2.917272594547e-16	0
Cers4	1.55101731013564e-20	-0.317818	0.483	0.535	5.00745938577292e-16	0
Lrrc4c	1.56655197545866e-20	-0.176911	0.913	0.919	5.05761305276829e-16	0
Htr4	1.59668359863966e-20	0.198741	0.844	0.786	5.15489299820815e-16	0
Ralgapa2	1.6968656127433e-20	0.195116	0.895	0.856	5.47833063074175e-16	0
Bdnf	2.18771659061048e-20	-0.452253	0.278	0.344	7.06304301278594e-16	0
Lrrtm3	2.7332106302837e-20	-0.29357	0.527	0.593	8.82417051987091e-16	0
Hspa8	3.045847448603e-20	-0.290057	0.517	0.539	9.83351848781478e-16	0
Fmnl2	3.24639394527313e-20	0.232719	0.786	0.736	1.04809828523143e-15	0
Ptgds	3.44663374444588e-20	0.582569	0.223	0.157	1.11274570439435e-15	0
Tenm4	3.71552501235252e-20	-0.326255	0.485	0.56	1.19955725023801e-15	0
Runx2	4.54225034122336e-20	0.237608	0.76	0.698	1.46646552266396e-15	0
Wipf3	5.30061733232209e-20	0.20164	0.883	0.843	1.71130430574019e-15	0
Gm42439	6.03797875937497e-20	-0.227092	0.442	0.428	1.94936144246421e-15	0
Chl1	7.02688733087451e-20	-0.205692	0.76	0.783	2.26863057477284e-15	0
Epha4	1.25787078076746e-19	-0.164382	0.91	0.916	4.06103581570773e-15	0
Clmp	1.53887357117497e-19	0.511362	0.282	0.213	4.9682533245384e-15	0
Slc35f1	1.83419684403492e-19	-0.449599	0.289	0.354	5.92170451096673e-15	0
Nmnat2	2.15033932164689e-19	0.216134	0.759	0.7	6.94237049993698e-15	0
Ndst4	2.37582934759214e-19	-0.382318	0.391	0.447	7.67036504870121e-15	0
Zfp804b	2.38745897450524e-19	0.406714	0.474	0.445	7.70791129919017e-15	0
Ext1	2.42017845482693e-19	0.265333	0.691	0.636	7.81354614140876e-15	0
Zfp46	2.88621443075612e-19	0.583926	0.204	0.143	9.31814328969615e-15	0
Fat3	5.90163170967412e-19	0.248435	0.804	0.761	1.90534179746829e-14	0
Zmym1	8.02483074410668e-19	-0.811011	0.078	0.12	2.59081660573484e-14	0
Arhgap26	9.73485058213484e-19	0.263428	0.614	0.538	3.14289651044223e-14	0
Palmd	1.04230196380967e-18	-0.477857	0.23	0.286	3.36507189015952e-14	0
Spred1	1.26632786992973e-18	-0.394481	0.313	0.372	4.08833952806813e-14	0
Hsp90ab1	1.30491910517422e-18	-0.23597	0.629	0.632	4.21293133105498e-14	0
Tmem117	1.74395708692159e-18	0.236343	0.699	0.635	5.63036545512634e-14	0
Doc2b	2.14388273832819e-18	-0.477182	0.222	0.281	6.92152542069256e-14	0
Prkn	2.31606740360473e-18	0.178522	0.895	0.854	7.47742361253786e-14	0
Lpp	2.68941235115681e-18	0.285079	0.612	0.547	8.68276777570976e-14	0
Lrrn1	4.08249463046871e-18	-0.339014	0.397	0.447	1.31803339144682e-13	0
Gm44151	5.57266973167012e-18	-0.264738	0.544	0.546	1.7991364228697e-13	0
Grik4	5.95918278246377e-18	-0.165667	0.813	0.813	1.92392216131843e-13	0
Cdk6	6.39627815826143e-18	0.607746	0.156	0.102	2.0650384033947e-13	0
Fbxw11	1.43441831846513e-17	0.222109	0.659	0.586	4.63101954116467e-13	0
Man1a	1.78201194681282e-17	-0.69238	0.113	0.161	5.75322557028517e-13	0
Gramd1b	2.27681863493305e-17	-0.196078	0.67	0.689	7.35070896288134e-13	0
Chd7	2.42560398753747e-17	0.312256	0.362	0.288	7.83106247376472e-13	0
Gm4258	4.2560602713409e-17	-0.402875	0.291	0.337	1.37406905860241e-12	0
Arhgef28	4.26012258808473e-17	0.26951	0.615	0.553	1.37538057756315e-12	0
H3f3b	4.3681574608077e-17	0.186776	0.394	0.325	1.41025963622176e-12	0
Slc16a10	5.21432353864488e-17	0.280857	0.562	0.49	1.6834443544515e-12	0
Kcnn2	5.77219444134586e-17	-0.288789	0.464	0.508	1.86355297538851e-12	0
Tns3	6.37986700934083e-17	0.667438	0.146	0.096	2.05974006396569e-12	0
Dlc1	7.46915481358046e-17	-0.809827	0.079	0.119	2.41141663156445e-12	0
Grik5	9.36114625013284e-17	-0.20124	0.592	0.604	3.02224606685539e-12	0
Smarca2	9.66074468050385e-17	-0.190104	0.667	0.683	3.11897142010067e-12	0
Col4a1	1.23600549520367e-16	0.467899	0.204	0.145	3.99044374126506e-12	0
Epb41l1	1.25362302834397e-16	-0.166339	0.755	0.761	4.0473219470085e-12	0
Trpc5	1.47883347514906e-16	-0.299314	0.487	0.554	4.77441387451874e-12	0
Atp6v0c	1.55500198071925e-16	-0.278133	0.4	0.407	5.0203238947521e-12	0
Ppargc1a	1.62122488158071e-16	0.330348	0.336	0.265	5.23412453018334e-12	0
Hnrnpdl	2.02386999177378e-16	-0.180406	0.601	0.605	6.53406426844166e-12	0
Hcn1	2.22246458816704e-16	-0.315133	0.405	0.44	7.1752269228973e-12	0
Myo5b	2.82803172795702e-16	-0.329381	0.413	0.466	9.13030043370925e-12	0
Spink10	3.01686380585826e-16	-0.439322	0.258	0.318	9.73994479721339e-12	0
Ston2	3.36676661435602e-16	0.250058	0.451	0.376	1.08696060144484e-11	0
Gtdc1	3.9089221176943e-16	0.204062	0.745	0.685	1.2619955056976e-11	0
Cpne6	4.06741964933047e-16	-0.18067	0.647	0.662	1.31316643378634e-11	0
Hs3st4	5.22139635344055e-16	-0.265522	0.545	0.583	1.68572781270828e-11	0
Kcnc2	6.21895928643907e-16	-0.476541	0.211	0.249	2.00779100562685e-11	0
Dgkb	9.49148506763771e-16	-0.181219	0.847	0.875	3.06432595408683e-11	0
Rnf112	9.99984285268781e-16	-0.205722	0.655	0.678	3.22844926499026e-11	0
Pde8b	1.15202911712605e-15	0.188915	0.77	0.713	3.71932600464145e-11	0
A330015K06Rik	1.20374822538823e-15	-0.330994	0.38	0.396	3.88630114566591e-11	0
Sgcd	1.45698334484574e-15	-0.302542	0.454	0.517	4.70387072883447e-11	0
Notch2	1.56306862003639e-15	0.365766	0.236	0.177	5.04636703978749e-11	0
Rit2	1.74401054496591e-15	-0.192173	0.715	0.75	5.63053804442243e-11	0
Rspo3	1.87985447706906e-15	-0.583484	0.135	0.178	6.06911017921747e-11	0
Stra6	2.18940556401844e-15	-0.535559	0.163	0.207	7.06849586343353e-11	0
Cdh10	2.90683455975638e-15	-0.365902	0.325	0.391	9.38471537617348e-11	0
Grik1	4.87942036780993e-15	-0.73748	0.089	0.127	1.57532086574744e-10	0
Aagab	1.0492315860071e-14	0.256465	0.508	0.438	3.38744417542391e-10	0
Synj1	1.31411082447899e-14	0.196422	0.711	0.651	4.24260679683043e-10	0
5330434G04Rik	1.33174874665823e-14	0.154974	0.632	0.561	4.29955082858609e-10	0
Ywhag	1.46180394651643e-14	-0.247439	0.439	0.464	4.71943404132831e-10	0
C230057M02Rik	1.53044448381643e-14	-0.603767	0.116	0.161	4.94104001600135e-10	0
Soga3	1.82642326370472e-14	-0.160667	0.688	0.696	5.89660750687069e-10	0
Nup93	2.00212188311297e-14	0.254231	0.593	0.536	6.46385049963022e-10	0
4930570B17Rik	2.48220421673996e-14	-0.592155	0.12	0.162	8.01379631374497e-10	0
Gm12940	2.50159606141731e-14	-0.3276	0.342	0.396	8.0764028842858e-10	0
Rsrp1	2.52840355775557e-14	0.230104	0.681	0.63	8.16295088621386e-10	0
Homer2	3.22347715437681e-14	0.469953	0.211	0.156	1.04069959929055e-09	0
Pdia6	3.65797617554875e-14	-0.5023	0.167	0.218	1.18097760827591e-09	0
Prr16	4.40649709537627e-14	-0.258137	0.454	0.519	1.42263758724223e-09	0
Dpf3	9.23613592061242e-14	-0.206545	0.606	0.648	2.98188648196972e-09	0
Gm49678	9.74632072576527e-14	-0.547132	0.154	0.196	3.14659964631332e-09	0
5730522E02Rik	1.16416385418523e-13	0.161376	0.919	0.897	3.75850300323703e-09	0
Rbm28	1.36843381815139e-13	-0.258083	0.446	0.487	4.41798858190177e-09	0
Trpc4	1.40878930785059e-13	0.22186	0.646	0.587	4.54827628039562e-09	0
Grip1	1.51456173175864e-13	-0.155959	0.739	0.742	4.88976255098278e-09	0
Nwd2	1.51465935002049e-13	-0.344248	0.3	0.353	4.89007771154116e-09	0
Gabrg3	1.58057341753988e-13	-0.277245	0.466	0.516	5.1028812785275e-09	0
5330438D12Rik	1.70107626439969e-13	-0.196343	0.456	0.452	5.4919247196144e-09	0
Nell1	1.93992715512588e-13	-0.495083	0.167	0.216	6.26305482032389e-09	0
Filip1	2.10999079452238e-13	0.277861	0.36	0.295	6.81210528011551e-09	0
Phlpp1	2.56154871498053e-13	0.162827	0.76	0.702	8.26996002631463e-09	0
Gng7	2.8736670450139e-13	-0.20445	0.479	0.494	9.27763405482737e-09	0
Tubb2a	3.75327561705256e-13	-0.341112	0.287	0.305	1.21174503296542e-08	0
Rbms1	4.50820599803273e-13	0.476271	0.183	0.133	1.45547430646487e-08	0
Dnah5	4.55939775756563e-13	0.62026	0.115	0.075	1.47200156603006e-08	0
Rerg	5.40530667268145e-13	0.29595	0.356	0.292	1.74510325927521e-08	0
Pmepa1	5.97775632683263e-13	0.466731	0.148	0.104	1.92991863011791e-08	0
Scn3a	7.99104138166123e-13	0.15693	0.769	0.712	2.57990771006933e-08	0
Gm6999	8.03841719620704e-13	0.442844	0.252	0.197	2.59520299179544e-08	0
mt-Atp6	9.32789556259239e-13	-0.393291	0.314	0.349	3.01151108238295e-08	0
Mcmdc2	1.00338400143175e-12	-0.535394	0.139	0.175	3.23942524862239e-08	0
Rnf217	1.22375122600476e-12	-0.245785	0.373	0.388	3.95088083315636e-08	0
Gm48512	1.53520568202588e-12	-0.367707	0.258	0.288	4.95641154442056e-08	0
Ptbp3	1.55374210431394e-12	0.220123	0.408	0.344	5.01625638377756e-08	0
Ddx17	1.58377363143665e-12	0.150231	0.747	0.688	5.11321316909324e-08	0
Stau2	1.6658848785668e-12	-0.162845	0.698	0.714	5.37830933045292e-08	0
Snca	2.01059307639504e-12	-0.166548	0.752	0.779	6.49119974714138e-08	0
Bin1	2.26174190837679e-12	-0.178961	0.565	0.578	7.30203375119447e-08	0
mt-Co2	2.3035621617502e-12	-0.398636	0.304	0.338	7.43705043921053e-08	0
Rasgrf2	2.35394019305834e-12	0.205693	0.683	0.635	7.59969591328887e-08	0
Gm2087	2.41101421920306e-12	0.492976	0.109	0.072	7.78395940669708e-08	0
Amph	2.44079989107938e-12	0.156733	0.834	0.791	7.88012244834977e-08	0
E230029C05Rik	3.15227147233099e-12	0.304587	0.261	0.206	1.01771084484206e-07	0
Dnajb6	3.50134696096937e-12	-0.22611	0.422	0.446	1.13040986634896e-07	0
Elavl2	3.68091200370836e-12	-0.552411	0.12	0.157	1.18838244039725e-07	0
Cdh12	3.69072968295874e-12	0.185817	0.825	0.799	1.19155207814323e-07	0
Akap8l	3.88858640885646e-12	-0.165321	0.661	0.681	1.25543012209931e-07	0
Pde7b	4.15344770185657e-12	0.1629	0.84	0.807	1.34094059054439e-07	0
Abl2	4.45453930306269e-12	0.170646	0.673	0.613	1.43814801399379e-07	0
Khdrbs3	6.63005153850589e-12	-0.262155	0.378	0.398	2.14051213920663e-07	0
Wdhd1	7.82303508406837e-12	0.344565	0.201	0.152	2.52566687689147e-07	0
Trim2	8.06200484817587e-12	0.16542	0.928	0.912	2.60281826523358e-07	0
Sema6d	8.61752149341613e-12	-0.171449	0.805	0.831	2.7821668141494e-07	0
Mrps26	8.7974758815605e-12	0.295863	0.248	0.196	2.84026508836181e-07	0
Sv2b	8.89465788363945e-12	-0.46006	0.169	0.202	2.871640297733e-07	0
Arl6ip1	1.02788186588475e-11	-0.192681	0.296	0.299	3.31851660400891e-07	0
Car12	1.20435071564093e-11	-0.291796	0.362	0.415	3.88824628544675e-07	0
Antxr2	1.28205584383079e-11	0.481343	0.167	0.122	4.1391172918077e-07	0
Minar2	1.45963924709423e-11	0.295656	0.191	0.146	4.71244530924371e-07	0
Sparcl1	1.5700821313205e-11	0.184727	0.626	0.566	5.06901016096823e-07	0
Otulin	1.61204391730061e-11	-0.150599	0.362	0.349	5.20448378700503e-07	0
Gm20319	1.67700744035389e-11	-0.350366	0.274	0.291	5.41421852118255e-07	0
Ppp4r4	1.68466131116857e-11	0.206413	0.507	0.445	5.43892904310774e-07	0
Tbl1x	1.75148937574343e-11	0.365058	0.21	0.16	5.65468344958766e-07	0
4933406I18Rik	2.00639004685579e-11	-0.232794	0.471	0.5	6.47763026627393e-07	0
Necab1	2.12153760742107e-11	-0.532246	0.117	0.157	6.84938416555892e-07	0
Stat3	2.15295599491271e-11	0.39448	0.21	0.161	6.9508184295757e-07	0
Tle1	2.36036885171119e-11	-0.178878	0.585	0.611	7.62045083774959e-07	0
Stim2	2.59911731397822e-11	0.167195	0.712	0.659	8.39125024817868e-07	0
Sergef	2.76771095140813e-11	0.192223	0.435	0.374	8.93555480662116e-07	0
Rhou	3.05681499827233e-11	0.331628	0.216	0.167	9.86892722192221e-07	0
9530059O14Rik	3.21677813521729e-11	0.158755	0.745	0.692	1.0385368209549e-06	0
Prdm5	3.26951140337534e-11	-0.19234	0.576	0.62	1.05556175657973e-06	0
Aff3	3.27359271779729e-11	0.155504	0.789	0.74	1.05687940894086e-06	0
Sh3d19	3.76296357028649e-11	0.187356	0.476	0.414	1.21487278866699e-06	0
Rhobtb2	4.37229046939333e-11	-0.358035	0.264	0.307	1.41159397804364e-06	0
Osbpl10	4.38626904404824e-11	0.331894	0.296	0.241	1.41610696087097e-06	0
Gm17276	4.40906791311364e-11	-0.602147	0.079	0.114	1.42346757574874e-06	0
Cspp1	4.55341803079232e-11	-0.196641	0.608	0.638	1.4700710112413e-06	0
mt-Cytb	4.5560018496735e-11	-0.407335	0.282	0.321	1.47090519716709e-06	0
Gm13269	4.92236200128711e-11	-0.230631	0.362	0.37	1.58918457211554e-06	0
Igf2bp3	5.36434067126366e-11	-0.320272	0.267	0.292	1.73187738571747e-06	0
Kcnmb2	5.82076070764384e-11	0.721872	0.111	0.086	1.87923259446282e-06	0
Dclk2	5.91529023261415e-11	0.192816	0.528	0.466	1.90975145159948e-06	0
Ralgps1	6.38960783118275e-11	-0.15191	0.665	0.676	2.06288488829735e-06	0
mt-Nd4	7.01860072122976e-11	-0.455801	0.202	0.241	2.26595524284903e-06	0
Fbn1	8.71438727392423e-11	0.323706	0.278	0.225	2.81343993138644e-06	0
Plxna4os3	9.15119307946116e-11	-0.387561	0.255	0.291	2.95446268570403e-06	0
Tesc	9.86632151747002e-11	0.191027	0.205	0.164	3.1853419019152e-06	0
Ulk4	9.91343620749184e-11	-0.19241	0.491	0.509	3.20055287958874e-06	0
Pip4k2a	1.13073054550429e-10	0.235753	0.422	0.363	3.65056356616061e-06	0
2210408I21Rik	1.1941843131307e-10	0.237663	0.507	0.45	3.85542405494246e-06	0
Nrgn	1.26962271599178e-10	-0.152805	0.674	0.675	4.09897693857946e-06	0
Klhl32	1.36328919206666e-10	0.16723	0.679	0.624	4.40137915658723e-06	0
Ccnjl	1.37372617076187e-10	0.2546	0.442	0.383	4.4350749423047e-06	0
Tsga10	1.48038605435167e-10	-0.184803	0.549	0.574	4.77942637647435e-06	0
Cox4i1	1.67804550046157e-10	-0.172309	0.352	0.347	5.41756989824018e-06	0
Nek10	1.67980025520042e-10	0.292189	0.348	0.293	5.42323512391457e-06	0
Zfp950	1.68080736476186e-10	-0.152268	0.608	0.618	5.42648657713367e-06	0
Cdh13	1.74900156828844e-10	0.223445	0.663	0.627	5.64665156321923e-06	0
Slc8a2	1.78190463718163e-10	-0.156152	0.629	0.643	5.7528791211409e-06	0
Scn9a	1.90217271100384e-10	-0.564487	0.097	0.135	6.1411645974759e-06	0
Gm41804	2.02292611290705e-10	-0.58939	0.095	0.13	6.53101695552042e-06	0
Epha5	2.5983522084634e-10	0.150775	0.917	0.906	8.3887801050241e-06	0
Tgfbr1	2.83231663406692e-10	-0.331605	0.251	0.292	9.14413425308504e-06	0
Ptprt	2.98418370382488e-10	-0.417127	0.181	0.213	9.63443708779862e-06	0
Ptbp2	3.02652257995039e-10	0.158541	0.598	0.539	9.77112814936984e-06	0
Tfdp1	3.19373553634113e-10	0.217531	0.286	0.236	1.03109751790773e-05	0
Pcdh7	3.19808288471719e-10	0.242193	0.558	0.501	1.03250105933094e-05	0
Slc43a2	3.46229788570309e-10	-0.329814	0.257	0.297	1.11780287239924e-05	0
Timp3	3.70531511638857e-10	-0.38878	0.209	0.251	1.19626098532605e-05	0
B3galt5	3.86976787118117e-10	0.251863	0.353	0.297	1.24935455721084e-05	0
Hnrnpl	3.92669228831211e-10	-0.184575	0.522	0.536	1.26773260528156e-05	0
Aplp2	5.53242205245944e-10	-0.190273	0.506	0.528	1.78614245963653e-05	0
Chst1	6.42487683884192e-10	0.194785	0.472	0.414	2.07427148742011e-05	0
Zfp831	7.30169644734607e-10	-0.238339	0.397	0.433	2.35735269802568e-05	0
Rasa1	8.01365608443295e-10	-0.176417	0.554	0.582	2.58720886685918e-05	0
Srpr	8.16014181918564e-10	-0.244906	0.253	0.264	2.63450178632408e-05	0
C1qtnf4	8.86056836376762e-10	-0.202972	0.494	0.513	2.86063449624238e-05	0
Nova1	9.59239587385095e-10	0.280855	0.314	0.262	3.09690500787278e-05	0
Vapa	9.64678392732534e-10	-0.18598	0.379	0.389	3.11446419093699e-05	0
Iqgap1	1.00216300895562e-09	-0.183243	0.192	0.188	3.23548327441322e-05	0
Mid1	1.10388157215594e-09	-0.279235	0.288	0.312	3.56388165570546e-05	0
Lonrf3	1.1167781744451e-09	0.290772	0.25	0.202	3.60551833619599e-05	0
Sh3bp5	1.18551796211613e-09	0.190792	0.623	0.582	3.82744474069191e-05	0
Ttc28	1.20085475823616e-09	0.21685	0.395	0.339	3.87695958696543e-05	0
Plxna2	1.42208279637129e-09	-0.162006	0.6	0.616	4.59119430808471e-05	0
Kcnip3	1.44922744454341e-09	-0.226511	0.491	0.534	4.67883080470839e-05	0
Gm42418	1.45819138703352e-09	-0.163029	0.998	0.999	4.70777089303772e-05	0
Atp2b3	1.48677972870576e-09	-0.16053	0.59	0.605	4.80006835412653e-05	0
Wbp2	1.50875349261346e-09	0.190059	0.222	0.182	4.87101065090257e-05	0
Pstpip2	1.5224656935978e-09	-0.480138	0.126	0.156	4.91528049178051e-05	0
Chd3	1.59422954689346e-09	-0.171305	0.614	0.632	5.14697009214553e-05	0
Rps8	1.60012651161526e-09	0.15135	0.38	0.328	5.16600844274988e-05	0
Nectin3	1.6052601866928e-09	-0.571951	0.085	0.11	5.18258251273771e-05	0
Npas3	1.64385956756813e-09	0.267761	0.398	0.346	5.3072006138937e-05	0
Arhgef25	1.67226366631525e-09	-0.175859	0.549	0.566	5.39890324669879e-05	0
Pde9a	1.77999317306042e-09	-0.546084	0.091	0.123	5.74670795922558e-05	0
Gm5087	1.79592820290455e-09	-0.312605	0.277	0.306	5.79815420307733e-05	0
Kif3a	1.9063215207426e-09	-0.207796	0.462	0.5	6.1545590297175e-05	0
P4ha1	2.03694120977585e-09	-0.175815	0.455	0.465	6.57626469576134e-05	0
Gm32509	2.18840939463197e-09	-0.171625	0.396	0.396	7.06527973056932e-05	0
Zkscan16	2.21309778102105e-09	0.254377	0.257	0.21	7.14498618602644e-05	0
Asap2	2.36363633607145e-09	0.229225	0.258	0.212	7.63099991100666e-05	0
Palm	2.43100101214225e-09	0.151132	0.41	0.356	7.84848676770125e-05	0
Spsb1	2.97257534428774e-09	0.292345	0.198	0.156	9.59695949903296e-05	0
Rreb1	3.1733974661322e-09	0.179085	0.555	0.5	0.000102453	0
P2ry12	3.2635673022028e-09	-0.378726	0.211	0.241	0.000105364	0
Hpca	3.27104151974891e-09	0.181542	0.35	0.3	0.000105606	0
Coro1c	3.31556278556212e-09	0.248712	0.281	0.232	0.000107043	0
Slc29a4	3.51074337418087e-09	-0.183041	0.305	0.311	0.000113344	0
Scg2	3.54597483814214e-09	-0.37365	0.186	0.218	0.000114482	0
Cst3	3.59440195037039e-09	-0.152664	0.334	0.326	0.000116045	0
Ripor2	3.66959402228288e-09	0.183522	0.588	0.537	0.000118473	0
Inpp5j	3.77365618229654e-09	0.282352	0.218	0.174	0.000121832	0
9630028H03Rik	3.87438765990151e-09	-0.193867	0.366	0.36	0.000125085	0
Gm49127	3.99230916458275e-09	-0.442269	0.153	0.179	0.000128892	0
Strn	4.0379310297487e-09	0.21505	0.462	0.407	0.000130365	0
Hspa12a	4.8150238882854e-09	-0.206866	0.444	0.469	0.000155453	0
Kcng2	4.97217508715312e-09	0.156666	0.467	0.413	0.000160527	0
Chd2	5.06983395544899e-09	-0.15672	0.582	0.6	0.00016368	0
Prdm8	5.25762176809574e-09	0.226122	0.283	0.236	0.000169742	0
Lrpap1	5.3708080269736e-09	-0.280712	0.262	0.282	0.000173397	0
Fhit	5.42383508004219e-09	0.243517	0.429	0.375	0.000175109	0
Tuba4a	5.92165934474714e-09	-0.359974	0.139	0.151	0.000191181	0
Fam219a	6.03345708973364e-09	-0.171186	0.482	0.5	0.00019479	0
Nav1	6.55777533430035e-09	-0.15846	0.663	0.679	0.000211718	0
Arhgef3	7.59107546174962e-09	0.199208	0.514	0.459	0.000245078	0
Herpud2	7.85476737188742e-09	-0.372085	0.151	0.168	0.000253591	0
Camk4	8.46047420292191e-09	0.314074	0.329	0.284	0.000273146	0
Csnk2a1	8.82587499452442e-09	-0.161069	0.438	0.448	0.000284943	0
Pla2g3	8.96662612933037e-09	0.237611	0.265	0.22	0.000289488	0
Zdhhc21	9.79899025909698e-09	0.196825	0.435	0.381	0.00031636	0
Ddx46	9.80458090482409e-09	-0.154147	0.53	0.545	0.000316541	0
S100pbp	1.01152915102156e-08	0.199412	0.379	0.327	0.000326572	0
Hspa5	1.03787366493405e-08	-0.321959	0.231	0.265	0.000335078	0
4930532I03Rik	1.12473864690419e-08	-0.198414	0.262	0.263	0.000363122	0
Lrrc4	1.16740416250037e-08	-0.167319	0.545	0.556	0.000376896	0
Syngap1	1.19722662560842e-08	-0.195988	0.348	0.361	0.000386525	0
Pard3b	1.20670579176015e-08	0.282124	0.284	0.236	0.000389585	0
Gm35188	1.21986229811092e-08	-0.298957	0.298	0.325	0.000393833	0
Gm20033	1.22564862406656e-08	0.425828	0.111	0.079	0.000395701	0
Adcy10	1.24425224392259e-08	-0.51355	0.103	0.13	0.000401707	0
Spock2	1.29370719649961e-08	-0.211646	0.35	0.37	0.000417673	0
Aff1	1.31432350569815e-08	0.255075	0.185	0.147	0.000424329	0
Pnrc1	1.3778032947791e-08	-0.340939	0.214	0.253	0.000444824	0
Il11ra1	1.43849958744316e-08	-0.576331	0.085	0.112	0.00046442	0
Crmp1	1.55436743929286e-08	-0.259175	0.297	0.32	0.000501828	0
Rtca	1.69590249276323e-08	0.163565	0.172	0.141	0.000547522	0
Psmc6	1.76560112240716e-08	-0.212855	0.301	0.316	0.000570024	0
Cacna1g	1.82387661078146e-08	-0.568744	0.079	0.105	0.000588839	0
Zfp799	1.85220541665973e-08	0.217593	0.325	0.275	0.000597985	0
Prkcg	1.8812412487553e-08	-0.246249	0.36	0.395	0.000607359	0
Pnck	1.99578615589941e-08	0.417049	0.125	0.092	0.00064434	0
Gm2824	2.0162969087053e-08	-0.407152	0.148	0.174	0.000650961	0
Fkbp2	2.5234518942763e-08	-0.410497	0.137	0.174	0.000814696	0
Nup205	2.55801271091878e-08	0.280711	0.19	0.151	0.000825854	0
Mki67	2.64405016279653e-08	-0.530742	0.084	0.106	0.000853632	0
Xrcc6	2.80133623765166e-08	-0.241603	0.316	0.332	0.000904411	0
2810049E08Rik	3.0775752878747e-08	0.360605	0.129	0.096	0.000993595	0
Col4a2	3.30263492598698e-08	0.266893	0.276	0.23	0.00106626	0
Plp1	3.33209314417033e-08	-0.288232	0.271	0.3	0.00107577	0
Ccdc34	3.50434115239104e-08	0.213822	0.262	0.218	0.00113138	0
Pcp4	3.52099705863263e-08	-0.186409	0.419	0.436	0.00113675	0
Colgalt1	3.74175853701852e-08	0.312877	0.202	0.162	0.00120803	0
mt-Nd2	3.82506507440172e-08	-0.380521	0.183	0.22	0.00123492	0
Smoc2	3.89126836767167e-08	0.178418	0.588	0.54	0.0012563	0
Kcnk13	4.0906483120926e-08	-0.551536	0.071	0.1	0.00132067	0
Gm48678	4.11281543727499e-08	-0.190449	0.349	0.352	0.00132782	0
Gm12216	4.16413001302436e-08	-0.252694	0.305	0.351	0.00134439	0
Hsd17b12	4.20101239953147e-08	-0.356514	0.13	0.145	0.0013563	0
9530062K07Rik	4.2201675844565e-08	0.311974	0.191	0.152	0.00136248	0
Kcnk2	4.23895089230043e-08	0.273619	0.342	0.294	0.00136855	0
Pacsin2	4.37827782227971e-08	0.233946	0.333	0.285	0.00141353	0
Dusp14	4.62926255987407e-08	0.336216	0.144	0.109	0.00149456	0
Ptprn	4.72457694425508e-08	-0.216022	0.442	0.47	0.00152533	0
Tuba1a	4.7883899705254e-08	-0.296469	0.202	0.218	0.00154593	0
Ippk	5.71802241138387e-08	0.185678	0.417	0.366	0.00184606	0
Elfn2	5.78121350892031e-08	-0.281793	0.244	0.268	0.00186646	0
Ppp4r3b	6.0718808145083e-08	0.150521	0.428	0.379	0.00196031	0
Lrp1	6.11612205744081e-08	-0.219048	0.308	0.325	0.00197459	0
Dnajb11	6.38146005566592e-08	-0.432178	0.115	0.132	0.00206025	0
Epb41l4b	6.4210033802624e-08	0.276548	0.293	0.248	0.00207302	0
Ccdc82	6.70447852867565e-08	0.225708	0.146	0.116	0.00216454	0
Sgce	7.18306858383769e-08	0.198607	0.394	0.344	0.00231905	0
Rnf220	7.85006783516197e-08	-0.361012	0.166	0.202	0.00253439	0
Smc5	7.9729669439168e-08	0.160802	0.443	0.392	0.00257407	0
Cbfa2t3	8.34951378777858e-08	-0.25045	0.205	0.214	0.00269564	0
Ptchd1	8.5685648695934e-08	-0.312392	0.206	0.228	0.00276636	0
Chn2	8.87578163377522e-08	0.461949	0.119	0.088	0.00286555	0
Ccdc30	9.76388989244565e-08	-0.1784	0.506	0.536	0.00315227	0
Gm29514	1.02822068849621e-07	-0.336312	0.184	0.219	0.00331961	0
Pak1	1.03078272910084e-07	-0.16869	0.341	0.347	0.00332788	0
Vsnl1	1.03752885388274e-07	-0.226142	0.37	0.399	0.00334966	0
Fgf13	1.04821014145266e-07	-0.167198	0.518	0.55	0.00338415	0
Gm17106	1.12757365613464e-07	-0.203282	0.249	0.25	0.00364037	0
Cirbp	1.22804986438713e-07	0.262456	0.127	0.099	0.00396476	0
Gm15680	1.24359175308616e-07	-0.382467	0.14	0.156	0.00401494	0
March4	1.25292285566808e-07	-0.238611	0.307	0.335	0.00404506	0
Gna12	1.33207772209911e-07	-0.296946	0.2	0.221	0.00430061	0
mt-Nd1	1.34736085422868e-07	-0.414513	0.15	0.176	0.00434995	0
Mrpl41	1.36635575479639e-07	0.261096	0.187	0.15	0.00441128	0
Cotl1	1.38729408803469e-07	0.277816	0.191	0.154	0.00447888	0
Syt10	1.45084030883022e-07	-0.298197	0.203	0.232	0.00468404	0
Srp14	1.47117132334688e-07	-0.372166	0.147	0.167	0.00474968	0
B830012L14Rik	1.47299905990671e-07	-0.175031	0.303	0.307	0.00475558	0
Rps27	1.49092720541619e-07	0.292695	0.191	0.154	0.00481346	0
Ppib	1.50015440209889e-07	-0.151831	0.343	0.349	0.00484325	0
Tmem243	1.50725099459288e-07	-0.242829	0.253	0.267	0.00486616	0
Rgs9	1.53312078079238e-07	0.3044	0.198	0.159	0.00494968	0
4930545L23Rik	1.54447644443438e-07	-0.360866	0.168	0.189	0.00498634	0
Gm26691	1.57142790495897e-07	0.479165	0.134	0.103	0.00507335	0
Cct3	1.65061184630241e-07	-0.274449	0.168	0.18	0.005329	0
Man1c1	1.67259712942651e-07	0.207686	0.359	0.311	0.00539998	0
Ipo9	1.70382809410317e-07	0.168373	0.284	0.243	0.00550081	0
Tpt1	1.7227426911423e-07	-0.243744	0.222	0.233	0.00556187	0
Npy2r	1.74644075480452e-07	-0.514086	0.079	0.101	0.00563838	0
D10Wsu102e	1.82634882969677e-07	-0.177718	0.475	0.501	0.00589637	0
Gm10848	1.84531468945227e-07	-0.192265	0.306	0.314	0.0059576	0
B4galt1	1.86855899851942e-07	0.214397	0.357	0.31	0.00603264	0
Gm1043	2.02230419558999e-07	-0.265197	0.298	0.331	0.00652901	0
Gm12339	2.18470351509627e-07	-0.340439	0.174	0.203	0.00705332	0
4921534H16Rik	2.28997641838617e-07	-0.165634	0.373	0.372	0.00739319	0
Farp1	2.3127154573896e-07	0.286148	0.193	0.156	0.0074666	0
Itgb8	2.44755111886375e-07	-0.319705	0.204	0.235	0.00790192	0
Snhg9	2.5541382132685e-07	0.448798	0.111	0.081	0.00824604	0
Ccdc171	2.58845502934526e-07	-0.376027	0.166	0.199	0.00835683	0
Rnf24	2.59369422894941e-07	-0.377751	0.138	0.167	0.00837374	0
Dlgap4	2.59676673434693e-07	-0.167976	0.485	0.509	0.00838366	0
Scn1b	2.60433702894727e-07	-0.188978	0.217	0.22	0.0084081	0
Fbxo38	2.72577188463423e-07	0.163386	0.367	0.321	0.00880015	0
Gpr155	2.91495791854193e-07	0.204948	0.362	0.315	0.00941094	0
Flt3	2.96155166563635e-07	0.229693	0.267	0.224	0.00956137	0
Wdr78	3.00186792674593e-07	-0.355444	0.158	0.194	0.00969153	0
Hpgds	3.01018942169518e-07	-0.436756	0.109	0.139	0.0097184	0
Sec24d	3.02852809068453e-07	0.189615	0.399	0.351	0.0097776	0
Rai2	3.04645016091969e-07	-0.327109	0.155	0.174	0.00983546	0
Lrrn3	3.04929568934897e-07	-0.230501	0.333	0.367	0.00984465	0
Sel1l	3.08592356268861e-07	-0.192479	0.348	0.367	0.0099629	0
Dpysl5	3.12847076704183e-07	0.303972	0.194	0.157	0.0101003	0
Gm13791	3.1349582440461e-07	0.463048	0.105	0.077	0.0101212	0
Tmbim6	3.23519803301306e-07	-0.287583	0.193	0.213	0.0104448	0
Gm16267	3.24959532761093e-07	-0.297654	0.214	0.233	0.0104913	0
Smad1	3.3557497522587e-07	0.222831	0.222	0.185	0.010834	0
A230006K03Rik	3.37620301111824e-07	-0.238529	0.366	0.4	0.0109001	0
Plaa	3.38962378823502e-07	0.174089	0.319	0.276	0.0109434	0
Rplp2	3.41997022883588e-07	-0.248953	0.167	0.176	0.0110414	0
Pebp1	3.4973117419254e-07	-0.176063	0.294	0.292	0.0112911	0
Gfra1	3.80864586586466e-07	0.189865	0.515	0.469	0.0122962	0
Eloc	3.92773993762249e-07	-0.184386	0.144	0.143	0.0126807	0
Panx2	3.97459220887318e-07	-0.3262	0.153	0.171	0.012832	0
Lmtk3	4.01210518489445e-07	-0.182306	0.345	0.357	0.0129531	0
Fras1	4.02376014729971e-07	0.243214	0.343	0.298	0.0129907	0
Gm19951	4.03643899506922e-07	-0.262461	0.152	0.16	0.0130316	0
St8sia1	4.13117278885216e-07	0.222359	0.254	0.213	0.0133375	0
mt-Co1	4.2067132900154e-07	-0.223222	0.349	0.36	0.0135814	0
Focad	4.2100773366195e-07	0.150213	0.71	0.673	0.0135922	0
Kcnk10	4.25853214073441e-07	-0.155811	0.445	0.456	0.0137487	0
Gm27153	4.2632100977407e-07	-0.357788	0.151	0.174	0.0137638	0
Larp1b	4.43419073667174e-07	-0.322227	0.185	0.218	0.0143158	0
Vps33a	4.65206901974658e-07	0.177561	0.221	0.185	0.0150192	0
Glp2r	4.75889921618556e-07	-0.254041	0.23	0.246	0.0153641	0
Atg14	4.76258125158563e-07	-0.18035	0.128	0.125	0.015376	0
Nelfa	4.8363634814053e-07	-0.187397	0.131	0.13	0.0156142	0
Prr3	4.95083898684726e-07	0.250437	0.159	0.128	0.0159838	0
Npnt	5.09916643587453e-07	0.232957	0.355	0.309	0.0164627	0
Cebpz	5.26774309206483e-07	-0.19779	0.324	0.34	0.0170069	0
Crocc	5.29986208329986e-07	-0.255942	0.268	0.305	0.0171106	0
Gm47591	5.34064889197131e-07	0.205636	0.249	0.21	0.0172423	0
Cdyl	5.42197874511737e-07	0.151063	0.271	0.232	0.0175049	0
Gm32014	5.4545035416013e-07	-0.330252	0.164	0.183	0.0176099	0
Saraf	5.63892288149543e-07	-0.163491	0.242	0.244	0.0182053	0
Rap1gap	5.79069317534016e-07	-0.201754	0.336	0.351	0.0186953	0
Dnaja1	5.85532996203022e-07	-0.210776	0.357	0.378	0.0189039	0
Fbxw4	6.14321521054419e-07	-0.164443	0.44	0.457	0.0198334	0
Angptl2	6.16285306159623e-07	-0.377934	0.128	0.149	0.0198968	0
Gm11944	6.16478306426922e-07	-0.462388	0.084	0.102	0.019903	0
Hsp90aa1	6.35977652998803e-07	-0.197789	0.428	0.462	0.0205325	0
Bsg	6.51831237282731e-07	-0.207178	0.204	0.209	0.0210444	0
Ccdc127	6.77432370495801e-07	-0.448264	0.104	0.129	0.0218709	0
Eif3c	6.82186109665754e-07	-0.226303	0.271	0.289	0.0220244	0
Parm1	6.99716999889258e-07	-0.255118	0.27	0.292	0.0225904	0
Ntf3	7.07221013007506e-07	-0.229667	0.327	0.363	0.0228326	0
Agap3	7.45263565915667e-07	-0.155865	0.358	0.369	0.0240608	0
Far1os	7.76732938253767e-07	-0.275686	0.239	0.264	0.0250768	0
Gm47167	7.81091562131946e-07	-0.364912	0.151	0.176	0.0252175	0
Rab34	8.0236280202147e-07	0.240589	0.203	0.167	0.0259043	0
Sfmbt2	8.08610650091246e-07	-0.378947	0.139	0.168	0.026106	0
Mt1	8.23642631515937e-07	0.292224	0.178	0.143	0.0265913	0
Gm16183	8.40818215719704e-07	-0.283108	0.191	0.205	0.0271458	0
Eya1	8.45091688853375e-07	0.336392	0.195	0.16	0.0272838	0
Runx1t1	8.56329397994195e-07	-0.288539	0.139	0.149	0.0276466	0
Mllt11	8.64634443279574e-07	-0.258075	0.175	0.184	0.0279147	0
Ttc4	8.98263088527396e-07	-0.161066	0.3	0.304	0.0290004	0
Plod2	9.46972168967033e-07	0.322362	0.155	0.122	0.030573	0
Gm17202	9.55223072204634e-07	-0.432043	0.091	0.117	0.0308394	0
Srr	9.89924112754321e-07	-0.159423	0.398	0.409	0.0319597	0
Myo9b	9.92963164015667e-07	-0.171894	0.388	0.402	0.0320578	0
Lysmd4	1.01161671700399e-06	-0.167773	0.302	0.305	0.03266	0
Vps9d1	1.08491514451706e-06	-0.222551	0.173	0.179	0.0350265	0
Igfbp5	1.10586536096516e-06	-0.304031	0.217	0.25	0.0357029	0
Eif4g2	1.17592336844888e-06	-0.226564	0.276	0.295	0.0379647	0
Ptpro	1.19828713697971e-06	0.151404	0.589	0.544	0.0386867	0
Fbxl7	1.20935660441816e-06	-0.208233	0.461	0.481	0.0390441	0
Slain1	1.2319739298514e-06	-0.234188	0.266	0.29	0.0397743	0
1700085D07Rik	1.24202056564914e-06	-0.275124	0.194	0.207	0.0400986	0
Rpl6	1.25809316093049e-06	-0.154054	0.429	0.434	0.0406175	0
Gm15577	1.2599480857079e-06	-0.314788	0.212	0.239	0.0406774	0
Csnk1e	1.26143489037711e-06	-0.378256	0.126	0.157	0.0407254	0
Tox3	1.28828270559642e-06	0.36336	0.167	0.134	0.0415922	0
B3galnt2	1.30928787757478e-06	0.186472	0.321	0.278	0.0422704	0
Zfp956	1.31019078637882e-06	0.339496	0.182	0.148	0.0422995	0
Ephb2	1.32918635532845e-06	-0.202527	0.382	0.408	0.0429128	0
Npas2	1.34231675222035e-06	0.153079	0.225	0.191	0.0433367	0
Kcnc1	1.40662458804779e-06	-0.172596	0.357	0.369	0.0454129	0
Tmem181a	1.41473574653817e-06	-0.23456	0.266	0.289	0.0456747	0
Pcdh19	1.46212732114549e-06	-0.178475	0.449	0.48	0.0472048	0
Mcph1	1.46277457156085e-06	-0.202738	0.38	0.405	0.0472257	0
Gm12592	1.47382349807202e-06	-0.489305	0.082	0.107	0.0475824	0
Ndufs5	1.47862700732185e-06	-0.249415	0.19	0.201	0.0477375	0
1700037C18Rik	1.51949181869423e-06	-0.378224	0.126	0.148	0.0490568	0
Elmo1	1.77494299969473e-267	0.922013	0.956	0.868	5.73040347451443e-263	1
Mecp2	9.30749230432897e-197	1.47515	0.616	0.302	3.00492389045261e-192	1
Fkbp5	4.69432306968605e-166	1.77845	0.456	0.178	1.51556220304814e-161	1
Zfand4	1.0167767246561e-136	2.14551	0.319	0.096	3.28266365555223e-132	1
Zbtb16	9.07591297060517e-119	0.964063	0.699	0.464	2.93015850255988e-114	1
Ptgds	6.64631364323456e-110	1.0924	0.734	0.585	2.14576235971828e-105	1
Rhoj	9.47756493142408e-109	1.93474	0.3	0.097	3.05983183811026e-104	1
Plcl1	1.37700388127295e-107	0.422144	0.998	0.993	4.44565703068973e-103	1
St6galnac3	4.24187829836092e-94	0.485593	0.978	0.949	1.36949040862582e-89	1
Otud7a	2.23166030821664e-92	0.789551	0.758	0.613	7.20491530507741e-88	1
4930420G21Rik	4.29898323994987e-92	-1.22211	0.25	0.471	1.38792673901781e-87	1
Shtn1	9.42159648606182e-89	-0.681989	0.621	0.773	3.04176242552506e-84	1
Rbfox1	7.42859813953495e-86	-0.564378	0.675	0.683	2.39832290934886e-81	1
Ttr	6.6970948308615e-85	1.32649	0.389	0.183	2.16215706614364e-80	1
Irak1	1.89713132572945e-79	1.92944	0.202	0.054	6.12488848511753e-75	1
Pcdh11x	1.34944246040412e-73	1.12156	0.516	0.41	4.35667498341469e-69	1
Map7	4.18085431477296e-73	0.331778	0.982	0.964	1.34978881552445e-68	1
Ptprk	2.58482478505667e-72	0.475845	0.917	0.856	8.34510681855546e-68	1
Itgad	2.41687968937479e-64	2.14396	0.151	0.037	7.80289607714651e-60	1
Rnf220	3.9869341712308e-64	-0.404142	0.899	0.955	1.28718169718187e-59	1
Tbc1d5	1.02857136297884e-63	0.454194	0.908	0.838	3.32074264537717e-59	1
Gabrr2	2.74890757543432e-63	1.79673	0.211	0.08	8.87484810728971e-59	1
Nrxn3	5.01357884725864e-62	-0.490746	0.663	0.668	1.61863393083745e-57	1
Adipor2	3.03372698094795e-58	0.670549	0.72	0.592	9.79438755799047e-54	1
Pakap.1	2.78906418364835e-57	0.7769	0.563	0.409	9.00449371690871e-53	1
Map7d2	5.40455921243644e-57	0.914743	0.428	0.254	1.74486194173511e-52	1
Plin4	1.65618830010916e-56	2.22819	0.135	0.033	5.34700392690244e-52	1
Ptprd	2.29819795330883e-55	-0.205423	0.998	1	7.41973209225756e-51	1
Slc6a1	3.02567958502902e-55	1.00319	0.378	0.222	9.76840654026619e-51	1
Tmod2	8.26393730424501e-55	0.441624	0.862	0.783	2.6680121586755e-50	1
Nrg3	7.79693038133057e-54	-0.489914	0.68	0.684	2.51723897361257e-49	1
Polr3e	4.83395479725106e-53	0.936875	0.405	0.251	1.5606423062925e-48	1
Slc25a13	2.30298407033105e-51	0.834397	0.472	0.349	7.43518407106381e-47	1
Pak7	6.0326957982273e-51	-0.359057	0.849	0.913	1.94765583845769e-46	1
Lama2	2.43006949559197e-50	-0.787741	0.306	0.473	7.84547936651868e-46	1
Mast3	3.84013714606496e-50	0.462632	0.804	0.705	1.23978827760707e-45	1
Ddc	4.67903202511871e-50	1.67208	0.189	0.077	1.51062548930957e-45	1
Pla2g3	4.94937741920426e-50	1.19966	0.262	0.122	1.59790649979009e-45	1
Hif3a	1.09343483402005e-49	2.10796	0.125	0.032	3.53015436163375e-45	1
Grik1	2.11005941735996e-49	-1.19353	0.165	0.31	6.81232682894662e-45	1
Fgf14	1.11841945877726e-48	-0.499647	0.612	0.645	3.6108172226624e-44	1
Pakap	1.75002233118357e-48	0.491069	0.828	0.741	5.64994709622615e-44	1
Anks1b	3.49363619268401e-48	-0.385677	0.838	0.899	1.12792044480803e-43	1
Garnl3	1.66496087808969e-47	1.46767	0.224	0.108	5.37532619491257e-43	1
Sgk3	3.58388208815758e-47	0.967183	0.369	0.249	1.15705633216167e-42	1
Opcml	2.59236373808357e-46	-0.438155	0.794	0.817	8.3694463284028e-42	1
Grm5	9.13395396345944e-46	-0.515923	0.589	0.629	2.94889703710288e-41	1
Meg3	1.02248364467245e-45	-0.337091	0.872	0.831	3.30108844682502e-41	1
Apbb2	1.48827006284066e-45	0.586799	0.699	0.647	4.80487989788106e-41	1
Mobp	2.73064022957332e-45	0.356649	0.949	0.922	8.81587198117747e-41	1
Ssh2	1.24394669321503e-42	0.380174	0.883	0.818	4.01608189904472e-38	1
Celf2	2.29480817866046e-41	-0.434677	0.723	0.736	7.4087882048053e-37	1
St3gal3	2.4160769402917e-41	0.582929	0.612	0.489	7.80030440173176e-37	1
Tmeff2	1.09354550232154e-40	-0.218676	0.995	0.997	3.53051165424511e-36	1
Htra1	7.98189638164623e-39	1.1844	0.235	0.123	2.57695524681449e-34	1
Nrxn1	8.44431815055465e-39	-0.376553	0.718	0.722	2.72624811490657e-34	1
Smoc1	1.88730321691099e-38	1.6771	0.133	0.046	6.09315843579712e-34	1
Dtnb	1.91693910535151e-38	0.826077	0.382	0.278	6.18883790162734e-34	1
Bach2	1.41014297411945e-37	0.851195	0.366	0.242	4.55264659194463e-33	1
A330015K06Rik	1.99007280009716e-37	0.587768	0.593	0.464	6.42495003511367e-33	1
Rcan2	3.51198369845519e-37	0.49966	0.68	0.563	1.13384393704626e-32	1
Arrdc2	1.2060178324512e-36	1.10728	0.221	0.109	3.8936285720687e-32	1
Dcc	7.22575782697443e-36	-0.449975	0.652	0.745	2.33283591443869e-31	1
Galntl6	1.72089123474249e-35	-0.580392	0.484	0.575	5.55589735136613e-31	1
Adgrb3	2.29493022268132e-35	-0.40078	0.671	0.689	7.40918222392663e-31	1
Ppp2r3a	2.31971297413392e-35	0.416361	0.765	0.69	7.48919333699135e-31	1
Pdxk	2.56718793390352e-35	1.0486	0.246	0.136	8.28816624460751e-31	1
Dock9	3.10048919514003e-35	0.493326	0.69	0.597	1.00099293665096e-30	1
Kcna1	4.93573981296381e-35	0.552517	0.578	0.466	1.59350359861537e-30	1
Oxr1	5.85388029057984e-35	0.415942	0.825	0.749	1.8899252518137e-30	1
Cdc37l1	1.21664225933054e-34	0.331292	0.91	0.853	3.92792953424864e-30	1
Slc8a1	1.36347663370847e-34	0.324636	0.945	0.892	4.40198431192778e-30	1
Stxbp3	1.26613810285923e-33	0.606887	0.489	0.375	4.08772686508103e-29	1
Snx24	1.39532903119028e-33	0.673741	0.454	0.332	4.5048197771978e-29	1
Rab31	2.70894549655803e-33	0.419048	0.791	0.715	8.7458305356376e-29	1
Frmpd4	6.19239718812264e-33	-0.608747	0.448	0.545	1.9992154321854e-28	1
Phyhd1	6.3641023899245e-33	1.62788	0.117	0.041	2.05465045658712e-28	1
Ikzf2	7.89097191058784e-33	0.678002	0.431	0.31	2.54760028133328e-28	1
Kndc1	8.68862634701481e-33	0.453944	0.713	0.613	2.80512301613373e-28	1
Gm32036	9.81196863262401e-32	0.868248	0.331	0.209	3.16779407304266e-27	1
Plekha1	1.1497595965371e-31	0.468266	0.712	0.62	3.71199885742002e-27	1
Csmd1	3.16704862058571e-31	-0.339536	0.674	0.677	1.0224816471561e-26	1
Ephb1	3.25539084127547e-31	-0.462936	0.514	0.624	1.05100293310579e-26	1
Rhou	3.30710304303295e-31	0.505245	0.601	0.482	1.06769821744319e-26	1
Ppp1cc	1.21186507396013e-30	-0.759448	0.238	0.359	3.91250639128027e-26	1
Tmem117	1.29615252205927e-30	0.69016	0.446	0.341	4.18462841746835e-26	1
Dgki	1.57414479631169e-30	0.462175	0.758	0.709	5.0821264748923e-26	1
Dennd5b	1.81509943063487e-30	0.585121	0.506	0.398	5.86004851180467e-26	1
Enah	1.85473438300516e-30	0.618837	0.448	0.347	5.98800995553216e-26	1
Hecw2	2.33817445100903e-30	0.296954	0.917	0.875	7.54879621508266e-26	1
Kcnq5	2.85250387717832e-30	-0.572513	0.431	0.516	9.20930876747021e-26	1
Sgk1	3.39459960249285e-30	0.737309	0.326	0.204	1.09594648166482e-25	1
Aff1	3.75890531517936e-30	1.03883	0.222	0.124	1.21356258100565e-25	1
Fam214a	4.82334340169783e-30	0.577889	0.474	0.346	1.55721641723814e-25	1
Enox1	5.24416100457885e-30	0.349993	0.861	0.797	1.69307738032828e-25	1
Lrfn5	2.89587380423965e-29	-0.568066	0.435	0.517	9.3493285769877e-25	1
Syt1	4.14648598577919e-29	-0.379462	0.628	0.662	1.33869300050881e-24	1
Lingo2	4.67369788229624e-29	-0.436591	0.588	0.663	1.50890336129934e-24	1
Rsrp1	3.13417826920239e-28	0.365779	0.7	0.642	1.01186945421199e-23	1
Mast4	4.99117093275634e-28	0.222888	0.985	0.97	1.61139953564038e-23	1
Gria1	6.36272255554829e-28	-0.426501	0.536	0.585	2.05420497705876e-23	1
Pde3a	8.33309158299477e-28	1.07151	0.195	0.104	2.69033861756986e-23	1
Schip1	9.32236679558913e-28	-0.372168	0.687	0.769	3.00972611995595e-23	1
Ypel2	1.90036140938877e-27	-0.318548	0.786	0.837	6.13531681021164e-23	1
Cdc42bpa	3.50478779347764e-27	0.29157	0.925	0.886	1.13152073912426e-22	1
Vps8	1.09443281374756e-26	0.450447	0.618	0.519	3.53337633918401e-22	1
Gm44866	1.15163477134435e-26	-1.10506	0.113	0.203	3.71805285928523e-22	1
Gm32647	4.06474252290084e-26	-0.913713	0.118	0.215	1.31230212351853e-21	1
Slc22a23	1.00459641446313e-25	-0.485404	0.402	0.523	3.24333952409422e-21	1
Tenm2	1.65037512227821e-25	-0.301233	0.707	0.713	5.32823608227519e-21	1
Ldlrad4	2.93784886197949e-25	0.515046	0.508	0.423	9.48484505090079e-21	1
Itpk1	6.00606710123287e-25	0.432164	0.63	0.531	1.93905876363303e-20	1
Nlgn1	8.93892715760103e-25	-0.316292	0.827	0.833	2.88593263283149e-20	1
Plagl1	8.95879287281608e-25	1.20763	0.134	0.06	2.89234627898867e-20	1
Heg1	1.02050454963768e-24	0.607462	0.406	0.29	3.29469893850524e-20	1
Fbn2	1.37053930719287e-24	-1.07323	0.076	0.157	4.42478615327217e-20	1
Bcat1	3.17721226127518e-24	0.924941	0.21	0.121	1.02576297855269e-19	1
Ppp1r13b	3.66050655153262e-24	0.635158	0.368	0.259	1.18179454016231e-19	1
Xkr4	1.44778100980561e-23	-0.357952	0.635	0.706	4.67416099015741e-19	1
Arhgap21	2.50807345674798e-23	0.449728	0.57	0.484	8.09731515511085e-19	1
Robo1	5.32689662211652e-23	-0.58574	0.376	0.464	1.71978857445032e-18	1
Hapln2	1.10536874565488e-22	0.632964	0.369	0.267	3.56868299534679e-18	1
Gm33255	1.15061593899093e-22	-1.44246	0.048	0.111	3.71476355903221e-18	1
Dlgap1	2.01845238212786e-22	-0.351612	0.597	0.629	6.51657351569981e-18	1
Plxnb3	2.87501770664135e-22	-0.571106	0.204	0.309	9.28199466589159e-18	1
Gm10863	2.89614060593204e-22	-0.606972	0.245	0.353	9.35018994625159e-18	1
Agap1	2.91745908908915e-22	0.290996	0.887	0.836	9.41901666912431e-18	1
Sulf2	1.02834974704475e-21	0.609569	0.348	0.253	3.32002715833398e-17	1
Nrxn2	1.03191660829186e-21	0.552527	0.401	0.303	3.33154276987026e-17	1
Pcolce2	3.85785724763206e-21	0.976455	0.184	0.108	1.24550921239801e-16	1
March1	6.61448721264638e-21	-0.364445	0.59	0.679	2.13548719660288e-16	1
Rnpep	7.68346159848953e-21	0.899614	0.191	0.115	2.48060557707235e-16	1
Negr1	8.75131390950843e-21	-0.329505	0.62	0.666	2.8253616956848e-16	1
Grin2b	1.72677215737575e-20	-0.452382	0.464	0.529	5.5748839100876e-16	1
Sgcd	2.12089304841531e-20	-0.600942	0.246	0.348	6.84730320680883e-16	1
Pex5l	2.64234454990837e-20	0.31379	0.92	0.908	8.53080937937917e-16	1
Mog	2.79611219532292e-20	0.28011	0.854	0.784	9.02724822260005e-16	1
Errfi1	4.52953239799536e-20	0.701915	0.286	0.195	1.4623595346928e-15	1
Cpm	5.55900484548133e-20	0.511699	0.413	0.313	1.79472471436365e-15	1
Lsamp	5.92426983382717e-20	-0.33406	0.817	0.815	1.9126505158511e-15	1
Mink1	1.2132143220957e-19	0.400349	0.542	0.452	3.91686243888597e-15	1
Cldn11	1.31184088822525e-19	0.333172	0.689	0.623	4.23527830763522e-15	1
Tacc1	1.32703797471399e-19	0.459959	0.474	0.376	4.28434210136411e-15	1
Rtn4	1.74996104050903e-19	-0.214711	0.864	0.881	5.64974921928341e-15	1
Prickle2	2.40228874192102e-19	0.233935	0.952	0.936	7.75578920329203e-15	1
Pip4k2a	2.50920442766731e-19	0.311519	0.751	0.692	8.10096649472391e-15	1
Usp54	2.51982292204883e-19	0.301286	0.738	0.673	8.13524830383464e-15	1
Daam2	3.242113306764e-19	0.299804	0.783	0.723	1.04671628108876e-14	1
Tmcc3	4.32907052927113e-19	0.333878	0.707	0.628	1.39764042037518e-14	1
Gm9895	5.72330425888164e-19	0.841672	0.174	0.1	1.84776877997994e-14	1
Adam15	6.03181019064251e-19	0.941993	0.154	0.085	1.94736992004894e-14	1
Etl4	1.71632954239652e-18	-0.691036	0.202	0.289	5.54116992762716e-14	1
Dab1	2.2659514559489e-18	-0.369391	0.561	0.62	7.31562427553103e-14	1
Nkx2-2os	5.55201911834529e-18	-0.69345	0.175	0.259	1.79246937235778e-13	1
Fnip2	7.73135423889859e-18	0.500506	0.42	0.341	2.49606771602841e-13	1
Thsd4	8.33219940399305e-18	0.78243	0.225	0.149	2.69005057757916e-13	1
Nbea	8.61718145429564e-18	-0.205711	0.874	0.902	2.78205703251935e-13	1
Kalrn	1.55237947237905e-17	-0.409726	0.479	0.543	5.01185712657575e-13	1
Ppfia2	1.86033343777795e-17	-0.327759	0.587	0.641	6.00608650386611e-13	1
Ppp1r16b	1.91314704987205e-17	0.230459	0.886	0.84	6.1765952505119e-13	1
Lpar1	1.93389177412123e-17	-0.504285	0.271	0.367	6.24356959275038e-13	1
Gm47664	2.35542290785117e-17	0.933018	0.141	0.077	7.60448285799749e-13	1
Npas3	2.98769640112384e-17	0.369644	0.675	0.614	9.64577783102833e-13	1
Arpp21	3.26227105112032e-17	-0.542291	0.302	0.386	1.05322420885419e-12	1
Mgat4c	3.55767174013196e-17	-0.528773	0.327	0.403	1.1485943213016e-12	1
Sbf2	3.99795899457189e-17	0.370362	0.579	0.497	1.29074106139754e-12	1
Spock3	5.31738458117697e-17	-0.430662	0.348	0.445	1.71671761203299e-12	1
Kctd3	5.62816248873159e-17	0.434543	0.488	0.41	1.81705225948699e-12	1
Arhgap31	6.99677596907252e-17	0.661998	0.266	0.186	2.25890912161506e-12	1
Lrrc7	9.03003686459863e-17	-0.403161	0.474	0.533	2.91534740173567e-12	1
Bcl2l1	1.20383215461898e-16	0.327125	0.651	0.598	3.88657211118737e-12	1
Epha6	1.22531369033912e-16	-0.337297	0.596	0.626	3.95592524925985e-12	1
Mad1l1	1.24214454159401e-16	0.512719	0.378	0.298	4.01026365253627e-12	1
Rtl4	2.14431853955658e-16	-0.749457	0.106	0.177	6.92293240495842e-12	1
Grin2a	2.20294082831855e-16	-0.287137	0.564	0.582	7.11219446422645e-12	1
Gm48370	2.71180922848654e-16	-0.984275	0.09	0.155	8.7550760941688e-12	1
Cnksr2	2.73567042396707e-16	-0.432809	0.451	0.53	8.83211196377768e-12	1
Phactr4	3.14871954729293e-16	0.522379	0.349	0.267	1.01656410584352e-11	1
Ddit4	4.04936075386362e-16	0.915058	0.117	0.06	1.30733611938487e-11	1
Nav1	4.20116077811548e-16	0.405391	0.5	0.423	1.35634475721458e-11	1
Slco3a1	4.23684648412832e-16	0.452049	0.435	0.381	1.36786588740083e-11	1
Cacna1e	4.64450760428608e-16	-0.495465	0.319	0.398	1.49947928004376e-11	1
Spock1	8.52976983453343e-16	0.409746	0.452	0.451	2.75383619107912e-11	1
Unc5c	1.42744720691706e-15	0.224015	0.932	0.908	4.60851330753172e-11	1
Ptpn11	1.54009082837177e-15	0.39439	0.495	0.417	4.97218323939827e-11	1
Zdhhc14	2.17689878498936e-15	-0.268806	0.647	0.703	7.02811772733816e-11	1
Nde1	2.329331734473e-15	0.787443	0.165	0.1	7.5202475047461e-11	1
Gabrg3	4.79877810598463e-15	-0.606491	0.208	0.29	1.54928551151714e-10	1
Gab1	5.58477141394976e-15	-0.253321	0.701	0.758	1.80304345099368e-10	1
Cdh11	5.96248637012949e-15	-0.5599	0.229	0.311	1.92498872459631e-10	1
Klf9	6.64385510133499e-15	0.552621	0.311	0.246	2.144968619466e-10	1
Dok6	7.73826058248063e-15	-0.494294	0.295	0.382	2.49829742905387e-10	1
Nav3	9.09882243834114e-15	-0.322712	0.558	0.592	2.93755482421844e-10	1
Fsd1l	9.81613640644659e-15	0.454455	0.395	0.312	3.16913963882128e-10	1
Grip1	1.18598197952865e-14	-0.485042	0.318	0.39	3.82894282090826e-10	1
Adam9	1.23799823573902e-14	0.737168	0.191	0.124	3.99687730408344e-10	1
Cacna1c	1.34031136309983e-14	-0.419626	0.385	0.457	4.32719523576779e-10	1
Gabrb3	1.39614995581152e-14	-0.444331	0.399	0.48	4.50747013233749e-10	1
Gas7	1.41412872926159e-14	-0.313835	0.492	0.58	4.56551460242104e-10	1
Auts2	1.47813970841641e-14	0.19847	0.949	0.923	4.77217404862237e-10	1
Smad3	1.51742138030245e-14	1.0501	0.102	0.053	4.89899492630646e-10	1
Grik2	1.63481806685898e-14	-0.196383	0.883	0.898	5.27801012885421e-10	1
Mir100hg	1.70828196559379e-14	0.216976	0.861	0.823	5.51518832591955e-10	1
Inpp5j	1.8674327175355e-14	0.773637	0.152	0.09	6.02900652856335e-10	1
Tenm4	1.87953795290727e-14	-0.477727	0.278	0.359	6.06808828096113e-10	1
Shisa6	1.89352875366083e-14	-0.54614	0.257	0.338	6.11325758119399e-10	1
Cldn14	2.61879334552817e-14	0.624203	0.248	0.175	8.45477431603771e-10	1
Tafa5	2.74093204585697e-14	0.382175	0.503	0.424	8.84909911004923e-10	1
Ncam2	3.05935647713436e-14	-0.194279	0.861	0.891	9.87713238642829e-10	1
Gabra2	3.30163525373836e-14	-0.518321	0.245	0.328	1.06593294166943e-09	1
Galnt18	8.94599624622949e-14	-0.731474	0.136	0.203	2.88821488809519e-09	1
Man1a	9.52924404267519e-14	-0.192704	0.368	0.457	3.07651643917769e-09	1
Dennd2a	1.07255018530727e-13	0.642874	0.22	0.154	3.46272827326452e-09	1
Mat2a	1.31017420103433e-13	0.33572	0.494	0.406	4.22989740803933e-09	1
Dnm2	1.42608089770213e-13	0.351326	0.505	0.432	4.60410217823132e-09	1
Plxna4	1.64547375889779e-13	-0.526343	0.228	0.305	5.31241203060152e-09	1
Cdh20	2.61744566447781e-13	-0.230984	0.602	0.685	8.45042332776662e-09	1
Hdac9	2.73222516943497e-13	-0.426104	0.317	0.397	8.82098895952079e-09	1
Cntnap2	2.92303432143693e-13	-0.219313	0.648	0.644	9.43701630675911e-09	1
Fmn1	4.24355065717146e-13	0.653998	0.21	0.148	1.37003032966781e-08	1
Dgkb	5.87446051013345e-13	-0.464053	0.305	0.386	1.89656957569658e-08	1
Erc2	5.93270318997634e-13	-0.364271	0.501	0.554	1.91537322488386e-08	1
Cacnb2	6.08681650108694e-13	-0.392045	0.409	0.478	1.96512870737592e-08	1
Amph	6.87473499976083e-13	-0.279738	0.519	0.599	2.21950819467278e-08	1
Cdh19	7.49449009713438e-13	0.28295	0.73	0.667	2.41959612785983e-08	1
Zfp365	8.07430157530842e-13	0.55948	0.242	0.176	2.60678826358832e-08	1
Cdh10	8.62885815936671e-13	-0.237955	0.72	0.776	2.78582685675154e-08	1
Epha5	8.73623353329462e-13	-0.415985	0.374	0.436	2.82049299622417e-08	1
Slc35f1	9.52704449676085e-13	-0.643116	0.136	0.202	3.07580631577924e-08	1
Cobll1	1.0709213698971e-12	0.375754	0.456	0.383	3.45746964271278e-08	1
Snap25	1.09288199474591e-12	-0.412914	0.374	0.448	3.52836952003718e-08	1
Ptprn2	1.1688958690174e-12	-0.520747	0.186	0.26	3.77378031312269e-08	1
Tspan2	1.26374638348068e-12	0.263386	0.76	0.71	4.08000519906738e-08	1
Hsp90ab1	1.27954462020927e-12	-0.402365	0.39	0.46	4.13100980634562e-08	1
Ralyl	1.29132336322893e-12	-0.314476	0.543	0.585	4.16903747818459e-08	1
Psap	1.56968015566348e-12	0.408447	0.362	0.281	5.06771238255955e-08	1
Specc1	1.88763451671402e-12	-0.282605	0.525	0.599	6.09422803721121e-08	1
Slit3	1.97316130827615e-12	-0.411961	0.298	0.381	6.37035128376955e-08	1
Cntnap5c	2.01351831016081e-12	-0.641288	0.145	0.211	6.50064386435418e-08	1
Fut9	2.03293014767868e-12	-0.655731	0.15	0.213	6.56331498178062e-08	1
Ak3	2.36241541182489e-12	0.601128	0.224	0.16	7.62705815707665e-08	1
Acaca	2.37819756587897e-12	0.332831	0.652	0.597	7.67801084144026e-08	1
Arhgap39	2.60640431387887e-12	0.295828	0.639	0.574	8.41477632735793e-08	1
Gm47283	3.220262101828e-12	-0.401997	0.334	0.412	1.03966161957517e-07	1
Abca8a	3.50137161315524e-12	-0.841206	0.065	0.115	1.13041782530717e-07	1
Hdgfl2	3.71020902783088e-12	0.581359	0.23	0.165	1.1978409846352e-07	1
Kcnip4	3.7748487245833e-12	-0.247512	0.733	0.732	1.21870991073172e-07	1
Enpp2	3.94852447104698e-12	-0.167204	0.887	0.898	1.27478112547752e-07	1
Cntnap5b	4.2437014868844e-12	-0.591314	0.123	0.185	1.37007902504063e-07	1
Tma16	4.73427338572755e-12	0.934934	0.12	0.074	1.52846016258214e-07	1
9130019P16Rik	4.98483155210317e-12	-0.636581	0.184	0.23	1.60935286659651e-07	1
Dpp6	7.1289870563554e-12	-0.441984	0.302	0.376	2.30159347114434e-07	1
Erbin	9.62017831181778e-12	-0.194162	0.826	0.854	3.10587456797037e-07	1
Vmp1	9.87201669421989e-12	0.181572	0.864	0.838	3.18718058972889e-07	1
Kcnd2	1.07344890703187e-11	-0.235919	0.639	0.646	3.46562979635239e-07	1
Wls	1.35525530481388e-11	-0.534318	0.209	0.276	4.37544175159161e-07	1
Gphn	1.36445462379126e-11	0.162588	0.927	0.916	4.40514175291009e-07	1
Tafa1	1.63473292242867e-11	-0.328643	0.443	0.494	5.27773524006097e-07	1
Clstn2	1.66777460180295e-11	-0.414504	0.329	0.403	5.38441030192082e-07	1
Galnt16	1.76178606282363e-11	0.476314	0.315	0.252	5.68792630382609e-07	1
Ankrd28	2.03087576864039e-11	-0.238257	0.674	0.725	6.55668241905548e-07	1
Hhip	2.31390726224992e-11	-0.380335	0.276	0.354	7.47044959617386e-07	1
Tanc2	3.09054338246761e-11	-0.300482	0.496	0.566	9.97781931029668e-07	1
Mt1	3.25091659704372e-11	0.505818	0.181	0.123	1.04955842335557e-06	1
Ccdc50	3.28772251240304e-11	0.308055	0.567	0.502	1.06144121312932e-06	1
Cryab	3.3504402271934e-11	-0.614086	0.192	0.245	1.08168962734939e-06	1
Tsc22d3	3.37616444317096e-11	0.346166	0.465	0.414	1.08999469047774e-06	1
Macrod2	4.11063051754907e-11	-0.252935	0.671	0.71	1.32711706259072e-06	1
Cntnap5a	4.30933609769917e-11	-0.483005	0.198	0.268	1.39126915914218e-06	1
Lifr	4.52132534551609e-11	0.513312	0.229	0.168	1.45970988779987e-06	1
Msi2	6.04163730261585e-11	0.376669	0.388	0.332	1.95054260314953e-06	1
Stard13	6.07328366923862e-11	0.287617	0.625	0.567	1.96075963261369e-06	1
Ctnna3	6.16699229562601e-11	0.229994	0.847	0.824	1.99101346264286e-06	1
Arid5b	6.6773774455309e-11	0.364454	0.458	0.396	2.15579130828965e-06	1
Cpne4	6.98311911489836e-11	-0.661474	0.112	0.169	2.25450000624494e-06	1
Pde1a	7.44568049839181e-11	-0.434075	0.282	0.352	2.4038379489058e-06	1
Erlin2	8.39022332162749e-11	0.740204	0.142	0.091	2.70878359938744e-06	1
Dapk2	1.04616889162627e-10	0.609042	0.182	0.126	3.37755626661543e-06	1
Hipk1	1.04854862289527e-10	0.592409	0.193	0.143	3.38523922901738e-06	1
Gria4	1.05792278185817e-10	-0.318333	0.455	0.528	3.41550370122911e-06	1
Map4	1.10393975244089e-10	-0.203013	0.705	0.741	3.56406949075542e-06	1
Ank3	1.14062002451275e-10	0.162494	0.976	0.968	3.68249174913943e-06	1
Cntn1	1.26306228553801e-10	-0.409033	0.321	0.386	4.07779658885947e-06	1
Ubash3b	1.40008338848367e-10	0.337075	0.468	0.416	4.52016921971951e-06	1
Sema6d	1.43035526031227e-10	-0.30888	0.408	0.485	4.61790195791816e-06	1
Myt1l	1.63511675600833e-10	-0.431965	0.253	0.326	5.2789744467729e-06	1
Sh3kbp1	1.69390032387041e-10	-0.359625	0.374	0.445	5.46875719561562e-06	1
Itgav	1.93040116697034e-10	0.536612	0.252	0.194	6.23230016756375e-06	1
Ntrk3	2.09207190582529e-10	-0.400503	0.316	0.387	6.75425414795696e-06	1
Prkce	2.15846112749612e-10	-0.387908	0.334	0.401	6.96859175012124e-06	1
Ptprf	2.29859763858465e-10	0.606471	0.181	0.124	7.42102247617055e-06	1
Limch1	2.34693521700506e-10	0.184919	0.871	0.843	7.57708034810082e-06	1
Tmem178b	2.61115235872993e-10	-0.154299	0.86	0.879	8.43010539015959e-06	1
Gnai1	2.9698137400363e-10	-0.367413	0.338	0.41	9.5880436597072e-06	1
Galnt13	3.15905762880122e-10	-0.483526	0.131	0.189	1.01990175545847e-05	1
Srgap1	3.47300599959089e-10	-0.31653	0.393	0.467	1.12125998696792e-05	1
Ryr3	3.79039328993448e-10	-0.434558	0.285	0.355	1.22372847365535e-05	1
Erbb3	3.80565297094425e-10	-0.541203	0.148	0.208	1.22865506166935e-05	1
Prkcg	3.99402485982772e-10	-0.555898	0.09	0.14	1.28947092599538e-05	1
Il1rapl2	4.18811199227753e-10	-0.687551	0.113	0.162	1.3521319567068e-05	1
Lamc1	4.33448574490379e-10	0.535463	0.233	0.181	1.39938872274219e-05	1
Atp11a	4.48864370436724e-10	0.34193	0.42	0.353	1.44915861995496e-05	1
Dpp10	4.89295848072144e-10	-0.32896	0.514	0.552	1.57969164550092e-05	1
Ninj2	5.44153284894548e-10	-0.23727	0.58	0.641	1.75679888028205e-05	1
Padi2	6.39129024552754e-10	-0.512094	0.175	0.237	2.06342805576857e-05	1
Crebrf	6.7863155036488e-10	0.360137	0.389	0.328	2.19096196035302e-05	1
Gm12324	6.96514210822225e-10	-0.322318	0.151	0.204	2.24869612963955e-05	1
Gpm6b	7.17345947025406e-10	0.182163	0.884	0.855	2.31595138997152e-05	1
Kat2b	7.51676187030526e-10	0.297053	0.515	0.452	2.42678656982805e-05	1
Hecw1	8.2041214655809e-10	-0.614142	0.116	0.17	2.64870061516279e-05	1
Ncoa7	8.46171817957658e-10	-0.440999	0.211	0.277	2.7318657142763e-05	1
Srsf2	8.81537016682397e-10	0.37892	0.37	0.309	2.84604225835912e-05	1
B3galt5	9.99225394838169e-10	0.429061	0.307	0.25	3.22599918723503e-05	1
Nxph1	1.0232578704376e-09	-0.545602	0.132	0.188	3.30358803470779e-05	1
Il1rapl1	1.14338655483779e-09	-0.150696	0.871	0.875	3.6914234922938e-05	1
Ankrd13a	1.2428168934496e-09	0.462283	0.276	0.215	4.01243434050204e-05	1
Cacna1a	1.24287926142149e-09	-0.419851	0.206	0.272	4.01263569549927e-05	1
Slc13a1	1.255551655895e-09	-0.778892	0.098	0.143	4.053548521057e-05	1
Kif21a	1.35741101896032e-09	0.191385	0.799	0.746	4.38240147471338e-05	1
Cdh9	1.79131908638731e-09	-0.499496	0.158	0.218	5.78327367040144e-05	1
Ndst4	1.92325974086945e-09	-0.682104	0.1	0.148	6.20924407339702e-05	1
Brinp1	1.93316766456674e-09	-0.391489	0.322	0.387	6.24123180505373e-05	1
Sptbn4	2.02780872601585e-09	-0.644327	0.083	0.13	6.54678047194217e-05	1
Qdpr	2.55224668155431e-09	-0.351353	0.306	0.375	8.2399284113981e-05	1
Mapk10	2.89376731281425e-09	-0.381616	0.35	0.405	9.34252776942079e-05	1
Sh3rf1	3.20183691945105e-09	0.496103	0.238	0.183	0.000103371	1
Tmtc2	3.33285444189794e-09	0.222146	0.574	0.558	0.000107601	1
Lrp4	3.33794169312942e-09	0.721156	0.115	0.072	0.000107765	1
Ablim2	3.47874613786515e-09	-0.196011	0.393	0.467	0.000112311	1
1700111E14Rik	3.53464985765582e-09	0.465667	0.205	0.148	0.000114116	1
Ptpdc1	3.55865210263469e-09	0.339918	0.347	0.279	0.000114891	1
Sema6a	4.48298038385722e-09	-0.272119	0.473	0.531	0.000144733	1
Desi1	4.48572386290208e-09	-0.295433	0.42	0.481	0.000144822	1
Mthfd1l	4.94873703013103e-09	0.596903	0.174	0.128	0.00015977	1
Neat1	5.16570700614566e-09	0.341832	0.497	0.439	0.000166775	1
Bfsp2	5.32747097846865e-09	-0.575606	0.095	0.143	0.000171997	1
Agbl4	5.37383750906692e-09	-0.437841	0.256	0.312	0.000173494	1
Trim2	5.43101814937258e-09	0.196096	0.805	0.753	0.00017534	1
Nfia	5.88332131933259e-09	0.196855	0.795	0.761	0.000189943	1
Abhd17b	6.50907769307556e-09	0.208699	0.672	0.621	0.000210146	1
Rgs7	7.24798031728304e-09	-0.364249	0.285	0.351	0.000234001	1
Prkag2	7.6256726453094e-09	-0.605809	0.11	0.161	0.000246195	1
Sox2	8.13797549990154e-09	-0.509948	0.142	0.197	0.000262735	1
Cab39l	9.55497817548669e-09	0.40966	0.337	0.278	0.000308482	1
Cttnbp2	9.56344343925781e-09	-0.20831	0.692	0.734	0.000308756	1
Adgrl3	9.63829727676688e-09	-0.245923	0.564	0.59	0.000311172	1
Micall1	1.00343533127097e-08	-0.304166	0.316	0.386	0.000323959	1
Ctnnd2	1.03882999243643e-08	-0.240139	0.585	0.625	0.000335386	1
Ugt8a	1.04169224842074e-08	-0.196846	0.705	0.734	0.00033631	1
Gm15738	1.07975617876674e-08	0.598454	0.154	0.105	0.000348599	1
Hip1	1.15486046225325e-08	0.30592	0.507	0.45	0.000372847	1
Mpzl1	1.19368485964524e-08	-0.312361	0.209	0.27	0.000385381	1
Jph4	1.22773551263427e-08	-0.471408	0.119	0.17	0.000396374	1
Grik4	1.25532944020046e-08	-0.385932	0.155	0.21	0.000405283	1
Gm42413	1.30509547643888e-08	-0.35218	0.338	0.367	0.00042135	1
Cacna2d3	1.3441314770897e-08	-0.36152	0.306	0.372	0.000433953	1
B3galt1	1.34811464310045e-08	-0.150313	0.815	0.837	0.000435239	1
Fmnl2	1.47583619393409e-08	0.247076	0.721	0.665	0.000476474	1
Pld1	1.59038873503233e-08	0.364473	0.328	0.275	0.000513457	1
Tjp1	1.66358139700657e-08	0.242344	0.674	0.627	0.000537087	1
Arl15	1.66457668646863e-08	-0.389082	0.277	0.339	0.000537409	1
Dlgap2	1.71626675571718e-08	-0.328257	0.391	0.445	0.000554097	1
Adgrv1	1.72541475689248e-08	0.674163	0.103	0.063	0.00055705	1
Sntg1	1.78434788718817e-08	-0.349974	0.312	0.377	0.000576077	1
Gucy1a2	1.88823601736018e-08	-0.640044	0.102	0.148	0.000609617	1
Nr3c2	1.92377999677477e-08	-0.298637	0.447	0.493	0.000621092	1
Ppp1r21	1.95960262518235e-08	-0.33374	0.327	0.392	0.000632658	1
Magi1	2.18436818376087e-08	-0.227443	0.525	0.588	0.000705223	1
Xrcc6	2.3398221373764e-08	-0.362809	0.396	0.427	0.000755412	1
4933400F21Rik	2.4669041063809e-08	0.573519	0.13	0.086	0.00079644	1
Nrbp2	2.48738782955968e-08	0.270066	0.528	0.476	0.000803053	1
Ccdc85a	2.49270368222053e-08	-0.425341	0.223	0.283	0.000804769	1
Gm48371	2.505512563757e-08	-0.516846	0.1	0.146	0.000808905	1
Cadm1	2.93435669542629e-08	-0.201033	0.574	0.6	0.000947357	1
Fam135b	3.15249745000012e-08	-0.478914	0.178	0.234	0.00101778	1
E130308A19Rik	3.46667637649159e-08	0.267169	0.535	0.487	0.00111922	1
Srcin1	3.92326492745164e-08	-0.190674	0.633	0.672	0.00126663	1
Chn2	4.09471059210276e-08	-0.264117	0.333	0.401	0.00132198	1
Plpbp	4.17015002547243e-08	0.460011	0.213	0.16	0.00134633	1
Kcnc2	5.10564835907694e-08	-0.520258	0.184	0.23	0.00164836	1
Gm42439	5.44952305293654e-08	0.333122	0.179	0.132	0.00175938	1
Trim9	5.52175124904206e-08	-0.471826	0.172	0.226	0.0017827	1
Samd4	5.62972433006903e-08	-0.289751	0.377	0.441	0.00181756	1
Trpc5	5.66410530072779e-08	-0.688271	0.07	0.109	0.00182866	1
Kcna6	5.70519104562842e-08	-0.359898	0.275	0.336	0.00184192	1
Tsc1	6.17937706163037e-08	0.34662	0.328	0.278	0.00199501	1
Mmp16	6.20403716252427e-08	-0.379445	0.302	0.361	0.00200297	1
Klf13	7.04001770151699e-08	0.232242	0.589	0.542	0.00227287	1
Ldb2	7.07591428380765e-08	-0.564734	0.114	0.162	0.00228446	1
Caln1	8.69491180173664e-08	-0.45025	0.173	0.227	0.00280715	1
Prkg1	9.0351147569728e-08	-0.287665	0.403	0.437	0.00291699	1
Slc35f4	9.57173018480347e-08	-0.56558	0.104	0.149	0.00309023	1
Dip2b	1.00461663801756e-07	0.178378	0.756	0.722	0.0032434	1
Bcl11a	1.07004047610914e-07	-0.547897	0.136	0.183	0.00345463	1
Gabrb2	1.07756307260427e-07	-0.506172	0.169	0.219	0.00347891	1
Spef2	1.08697682260441e-07	0.660046	0.116	0.077	0.0035093	1
Plcb1	1.12241708891613e-07	-0.310904	0.456	0.497	0.00362372	1
Ccnd3	1.15201659870465e-07	-0.603603	0.099	0.143	0.00371929	1
Gng12	1.19887485643511e-07	0.338599	0.344	0.291	0.00387057	1
Apba2	1.21581719795089e-07	-0.550734	0.117	0.164	0.00392527	1
Kcnb2	1.26384207719398e-07	-0.407994	0.248	0.3	0.00408031	1
Macf1	1.2878872808998e-07	-0.161251	0.666	0.723	0.00415794	1
Kctd16	1.33025285644741e-07	-0.261607	0.417	0.479	0.00429472	1
Nrp1	1.3425579381666e-07	-0.466793	0.154	0.206	0.00433445	1
Ksr2	1.36258966477717e-07	-0.570261	0.09	0.133	0.00439912	1
Lrrfip1	1.38652977477886e-07	-0.641573	0.068	0.106	0.00447641	1
Ryr2	1.45530944008627e-07	-0.294066	0.434	0.47	0.00469847	1
Sirt2	1.54411233624185e-07	0.304127	0.365	0.319	0.00498517	1
Tcf25	1.56586055608845e-07	0.275162	0.466	0.409	0.00505538	1
9330159F19Rik	1.65491434310225e-07	0.227794	0.541	0.496	0.00534289	1
Jade2	1.68399877845723e-07	0.541712	0.146	0.102	0.00543679	1
Snx1	1.74302685194936e-07	0.342339	0.338	0.293	0.00562736	1
Asic2	1.80222539742363e-07	-0.339919	0.317	0.376	0.00581848	1
Ctnna2	1.86080729301121e-07	-0.155444	0.779	0.818	0.00600762	1
Abca2	1.87381020646073e-07	0.253659	0.487	0.434	0.0060496	1
Rbfox3	1.88605992776734e-07	-0.49308	0.108	0.153	0.00608914	1
Fgf12	1.89094932985478e-07	-0.281119	0.455	0.498	0.00610493	1
Mctp1	2.41503416477597e-07	-0.429929	0.217	0.271	0.00779694	1
Slc20a2	2.43781061117127e-07	0.322121	0.358	0.307	0.00787047	1
Samd12	2.76100417883536e-07	-0.376053	0.212	0.267	0.0089139	1
Cadps	2.77027695038088e-07	-0.282798	0.462	0.514	0.00894384	1
Megf10	2.77910848689478e-07	0.292238	0.428	0.375	0.00897235	1
Paxx	2.92197190990043e-07	0.71443	0.103	0.068	0.00943359	1
Frmd4a	2.95512435534065e-07	-0.26406	0.456	0.489	0.00954062	1
Kif5a	3.0253914600418e-07	-0.411	0.086	0.125	0.00976748	1
Hs6st3	3.34126188583328e-07	-0.271671	0.465	0.51	0.0107873	1
Rftn1	3.3775176728726e-07	-0.314102	0.325	0.379	0.0109043	1
Mtm1	3.58956273487299e-07	0.412887	0.239	0.189	0.0115889	1
Rin2	4.16071341078632e-07	-0.591774	0.084	0.124	0.0134329	1
Rapgef5	4.30178233279972e-07	-0.359353	0.259	0.315	0.0138883	1
Mkln1	4.3253897803919e-07	0.263294	0.474	0.422	0.0139645	1
Fam228b	4.34538680091067e-07	0.336463	0.304	0.257	0.0140291	1
Gm28320	4.41346234378655e-07	-0.27701	0.25	0.307	0.0142489	1
Slc6a8	4.60281119566018e-07	0.596204	0.119	0.08	0.0148602	1
Zfp462	5.04232875022345e-07	-0.317646	0.249	0.307	0.0162792	1
Gm49678	5.07949847838352e-07	-0.517296	0.129	0.175	0.0163992	1
Stxbp5l	5.25141175883511e-07	-0.317744	0.382	0.44	0.0169542	1
A230057D06Rik	5.52694679038679e-07	-0.236171	0.491	0.546	0.0178437	1
Rttn	5.58189083420105e-07	0.473319	0.182	0.135	0.0180211	1
Trhde	5.77439480129313e-07	-0.503979	0.132	0.178	0.0186426	1
Fyn	6.00349637684347e-07	0.359506	0.291	0.243	0.0193823	1
Sptbn1	6.0246623155142e-07	-0.192203	0.618	0.668	0.0194506	1
Chsy3	6.03272034240286e-07	-0.290847	0.304	0.364	0.0194766	1
Atp8b1	6.05874657874499e-07	-0.279238	0.28	0.34	0.0195607	1
Spaca6	6.4615078303405e-07	-0.713119	0.072	0.101	0.020861	1
Dennd5a	6.62398828347674e-07	-0.206672	0.526	0.569	0.0213855	1
Slc35f3	7.14686067316565e-07	-0.48445	0.104	0.147	0.0230736	1
Kcnab1	7.24939113845783e-07	0.24224	0.511	0.463	0.0234047	1
Cyp4f13	7.89646346748483e-07	0.480551	0.161	0.131	0.0254937	1
Nap1l5	8.14695817822676e-07	0.403951	0.208	0.159	0.0263025	1
Adam32	8.23777149726144e-07	0.701491	0.1	0.069	0.0265956	1
Otud7b	8.266940941861e-07	0.180233	0.756	0.714	0.0266898	1
Shisa9	8.56398903723264e-07	-0.423084	0.158	0.207	0.0276488	1
Sesn1	8.70390967962694e-07	0.386596	0.275	0.227	0.0281006	1
Unc80	9.59953334914803e-07	-0.362736	0.213	0.266	0.0309921	1
Ndst3	9.95625761513507e-07	-0.500317	0.085	0.123	0.0321438	1
Astn2	1.01133878386388e-06	-0.412749	0.211	0.262	0.0326511	1
Galnt5	1.02033969780211e-06	0.285975	0.217	0.17	0.0329417	1
Gm26673	1.02721514699985e-06	-0.60127	0.095	0.132	0.0331636	1
Hs3st4	1.03417245408214e-06	-0.309791	0.335	0.389	0.0333883	1
Itga8	1.04285706700585e-06	-0.602864	0.093	0.131	0.0336686	1
Arap2	1.0462367687138e-06	0.238176	0.541	0.497	0.0337778	1
Lrrtm4	1.05128260287101e-06	-0.167927	0.666	0.671	0.0339407	1
Ehbp1	1.05848009520411e-06	0.238996	0.48	0.455	0.034173	1
D7Ertd443e	1.13109751308275e-06	0.158484	0.874	0.854	0.0365175	1
Psat1	1.19096237660055e-06	0.413398	0.192	0.146	0.0384502	1
Nol4	1.27160443482227e-06	-0.490908	0.131	0.175	0.0410537	1
Il18	1.28403785970349e-06	0.303364	0.311	0.261	0.0414552	1
Tcp11l1	1.29497755509234e-06	-0.412859	0.162	0.21	0.0418084	1
Vsnl1	1.30162428350138e-06	-0.545148	0.086	0.125	0.0420229	1
Sema4d	1.30399046201224e-06	-0.259551	0.3	0.359	0.0420993	1
Gna12	1.35959011945069e-06	-0.230412	0.493	0.542	0.0438944	1
Zfp827	1.39112135766605e-06	-0.356161	0.226	0.279	0.0449124	1
Cyp2j12	1.40474376638885e-06	-0.350588	0.258	0.312	0.0453522	1
Ctif	1.45511877572348e-06	-0.308195	0.259	0.316	0.0469785	1
Pkp4	1.45857491448056e-06	-0.165121	0.691	0.722	0.0470901	1
Metap1d	1.46086664063138e-06	0.334966	0.31	0.26	0.0471641	1
Smad1	1.48715860397395e-06	0.467348	0.169	0.138	0.0480129	1
Mecp2	3.29123813451207e-105	1.4051	0.586	0.297	1.06257623172722e-100	2
Fkbp5	2.80158429332888e-74	2.2326	0.275	0.073	9.04491489101228e-70	2
Grm3	1.30957224026539e-73	-0.656378	0.783	0.881	4.22795397769682e-69	2
Prkca	2.17087082337463e-65	0.773053	0.78	0.62	7.008656453265e-61	2
Ptn	2.2229811992726e-55	-0.739815	0.673	0.791	7.17689480185158e-51	2
Rmst	3.84067096114958e-51	0.653346	0.812	0.679	1.23996061980714e-46	2
Asic2	9.18737917809256e-51	0.610411	0.818	0.681	2.96614536764718e-46	2
Rgs20	1.81267306520152e-48	-0.452661	0.882	0.931	5.8522149910031e-44	2
Rbfox1	5.36059125952901e-46	-0.303969	0.759	0.67	1.73066688813894e-41	2
Etnppl	3.70729494140934e-44	1.13941	0.412	0.223	1.196900171834e-39	2
Gphn	6.72932615332101e-44	0.390171	0.977	0.956	2.17256294859969e-39	2
Zfhx3	1.70380071424225e-41	1.10983	0.452	0.284	5.50072060593109e-37	2
Irak1	1.47885127436481e-40	1.50141	0.254	0.103	4.77447133928679e-36	2
Hif3a	5.30546654674737e-40	0.756498	0.593	0.421	1.71286987461739e-35	2
Mapk4	5.73480493571619e-39	0.555075	0.802	0.675	1.85148177349597e-34	2
Lhfp	3.81591193016585e-38	0.716482	0.687	0.536	1.23196716665404e-33	2
Zbtb16	1.11546008436214e-36	0.792756	0.571	0.399	3.60126288236318e-32	2
Kcnq3	8.46738363876753e-36	0.680888	0.702	0.582	2.7336948077761e-31	2
Mast4	1.10611947756504e-35	0.555262	0.75	0.632	3.57110673331873e-31	2
Opcml	2.02296106268441e-35	-0.231436	0.734	0.647	6.53112979087663e-31	2
Lrrc8c	1.56438906334035e-34	0.937804	0.424	0.262	5.05063009099433e-30	2
Acsl3	1.89242491137419e-34	0.422653	0.872	0.802	6.10969382637158e-30	2
Ccnd3	1.34662777943045e-33	0.76495	0.543	0.38	4.3475877858912e-29	2
Lncpint	6.01993194577716e-32	0.449525	0.817	0.728	1.94353502869416e-27	2
Slc24a4	2.64121033939802e-31	1.20456	0.276	0.135	8.5271475807465e-27	2
Phyhd1	7.69370267225133e-31	1.0453	0.313	0.165	2.48391190773634e-26	2
Lama2	1.26001044863237e-30	0.380853	0.895	0.827	4.06794373340961e-26	2
Mdga2	1.7479149353666e-30	0.308511	0.988	0.971	5.64314336883107e-26	2
Tmcc3	9.63898553752048e-30	0.613792	0.643	0.494	3.11194648078849e-25	2
Tsc22d3	5.14822975048304e-29	0.88066	0.415	0.268	1.66210597494345e-24	2
Adamts20	5.00665111380146e-27	0.828739	0.409	0.271	1.6163973120908e-22	2
Mgat4c	6.58906055819236e-27	-0.574392	0.547	0.642	2.1272782012124e-22	2
Ttr	1.95700242677697e-26	0.904548	0.388	0.243	6.31818233484944e-22	2
Lrrc58	7.44356895983502e-26	0.647047	0.52	0.388	2.40315623868274e-21	2
Wnk2	1.17758749428388e-25	0.518879	0.668	0.554	3.80184122529551e-21	2
Cadm1	1.6507948708261e-25	0.320603	0.953	0.929	5.32959124046206e-21	2
Prkd1	2.17139600668782e-25	0.391189	0.848	0.774	7.01035200759162e-21	2
Pnpla7	1.4633106253415e-24	0.571541	0.618	0.482	4.72429835391502e-20	2
Ablim1	2.08242442462502e-24	0.615933	0.563	0.434	6.72310725490187e-20	2
Prune2	2.09017669801823e-24	1.34869	0.213	0.11	6.74813546955185e-20	2
Rhou	2.94709741838243e-24	0.795509	0.406	0.271	9.51470401524768e-20	2
Kcnt1	8.81061683593155e-24	1.151	0.213	0.101	2.8445076454805e-19	2
Plekhg1	2.61567215519491e-23	0.44838	0.719	0.641	8.44469755304676e-19	2
Auts2	1.64737536545734e-22	0.255855	0.968	0.953	5.31855136737901e-18	2
Plcb1	3.71462592470111e-22	0.321632	0.965	0.95	1.19926697978975e-17	2
Galnt18	3.84846514129954e-22	0.607148	0.546	0.426	1.24247697086856e-17	2
Klhl2	1.25912073933578e-21	0.764827	0.365	0.24	4.06507130694556e-17	2
Grm5	1.72420654032548e-21	-0.266485	0.686	0.651	5.56660081544082e-17	2
9530026P05Rik	5.02144488100394e-21	0.759047	0.42	0.31	1.62117347983212e-16	2
Grm7	7.80864225954829e-21	-0.289561	0.594	0.555	2.52102015349516e-16	2
Gm20713	1.09711934789504e-20	-0.560332	0.538	0.551	3.54204981467913e-16	2
Wdr17	1.362697523877e-20	-0.576536	0.743	0.74	4.3994689558369e-16	2
Neat1	3.62224348818998e-20	0.605382	0.514	0.406	1.16944131016214e-15	2
Clmn	5.17705690814998e-20	0.401703	0.763	0.686	1.67141282279622e-15	2
Pdgfd	7.22993976532766e-20	0.664472	0.437	0.311	2.33418605323604e-15	2
Prom1	7.4449317879279e-20	1.21875	0.17	0.078	2.40359622773252e-15	2
Spon1	1.04665990425135e-19	0.895821	0.293	0.19	3.37914150087547e-15	2
Meg3	1.35564987530673e-19	-0.183201	0.891	0.821	4.37671562242778e-15	2
Azin1	1.84987320742043e-19	0.708964	0.364	0.249	5.97231565015686e-15	2
Arhgef28	2.11087972310832e-19	0.984048	0.243	0.144	6.81497518605521e-15	2
Rsrp1	3.77864566405826e-19	0.425291	0.685	0.59	1.21993575264121e-14	2
9630028H03Rik	5.44565822895094e-19	-0.929316	0.202	0.283	1.75813075921681e-14	2
Dcc	9.54982757328642e-19	-0.505528	0.606	0.646	3.08316183203552e-14	2
Fam214a	1.02089984717269e-18	0.563339	0.514	0.404	3.29597515659703e-14	2
Heph	2.09619191810787e-18	1.21989	0.161	0.075	6.76755560761126e-14	2
Gm9925	8.33739469847871e-18	0.697331	0.366	0.245	2.69172787840385e-13	2
Plce1	1.37643934699846e-17	0.558387	0.504	0.399	4.44383443178453e-13	2
Srgap3	1.59644647659967e-17	-0.3486	0.659	0.747	5.15412744970205e-13	2
Gm44151	3.25271696126534e-17	-1.00558	0.135	0.222	1.05013967094451e-12	2
Pigk	5.65878115791522e-17	-0.870269	0.25	0.346	1.82693749683293e-12	2
Nxn	6.00324955747363e-17	0.413023	0.666	0.554	1.93814911963036e-12	2
Ctnna2	6.6251053565903e-17	-0.268372	0.836	0.887	2.13891526437518e-12	2
Glis3	2.26448224066152e-16	0.342518	0.783	0.712	7.31088091397572e-12	2
Tnik	2.33289907372002e-16	0.200071	0.95	0.936	7.53176465950509e-12	2
Ntrk2	4.99314552691335e-16	0.25327	0.929	0.895	1.61203703336397e-11	2
Mir9-3hg	7.81584693000061e-16	-0.545895	0.345	0.458	2.5233461813507e-11	2
Mcc	9.1298340146009e-16	0.438727	0.619	0.526	2.9475669116139e-11	2
Itih5	2.30853239786363e-15	0.955504	0.202	0.114	7.45309684650274e-11	2
Adcy2	2.55377315240018e-15	-0.330249	0.707	0.767	8.24485662252396e-11	2
Eya4	7.82042974962418e-15	0.649118	0.349	0.243	2.52482574466617e-10	2
Mrtfb	8.59706150422263e-15	0.542707	0.424	0.316	2.77556130663828e-10	2
Megf9	1.36448898732517e-14	0.589374	0.403	0.299	4.40525269557931e-10	2
Galntl6	2.02580957893314e-14	-0.283346	0.557	0.543	6.54032622558565e-10	2
Aff1	2.04254689462263e-14	0.517701	0.468	0.365	6.59436264928916e-10	2
Dock4	2.31473308943163e-14	0.244742	0.9	0.853	7.47311577923003e-10	2
Far1	3.10136890156485e-14	0.680787	0.312	0.216	1.00127694987021e-09	2
Kdm3a	4.25645417584024e-14	0.575682	0.388	0.286	1.37419623067002e-09	2
Cdk19	4.8538322307353e-14	0.44884	0.569	0.475	1.56705973569289e-09	2
Nim1k	5.59442379480634e-14	-0.442617	0.429	0.537	1.80615972215323e-09	2
Bmpr1b	6.4379461265693e-14	0.33325	0.735	0.669	2.0784909069629e-09	2
Kcnn2	7.79921431138029e-14	0.278914	0.861	0.803	2.51797634042913e-09	2
Fam13c	8.19076575066321e-14	-0.497345	0.392	0.49	2.64438872260162e-09	2
Adam23	1.03756436313653e-13	0.452287	0.543	0.461	3.34977654638629e-09	2
Enah	1.0481175499756e-13	0.307194	0.755	0.686	3.38384751009624e-09	2
Grk3	1.31102083574494e-13	0.375818	0.66	0.564	4.23263076820253e-09	2
Spire1	1.81308966623603e-13	0.285406	0.806	0.727	5.85355998744303e-09	2
Plcl1	1.90955198348813e-13	0.349645	0.801	0.74	6.16498857869142e-09	2
Mt1	2.40879544762715e-13	0.359746	0.576	0.461	7.77679610266426e-09	2
Vcan	2.91944221887003e-13	-1.00471	0.088	0.159	9.42541920362189e-09	2
Trpm3	3.01619530437629e-13	0.334381	0.876	0.849	9.73778654017886e-09	2
Rin2	3.05770003260891e-13	0.558022	0.393	0.299	9.87178455527785e-09	2
Zfp423	3.14487073990799e-13	0.654211	0.311	0.222	1.01532151837929e-08	2
Sik3	3.9877820387869e-13	0.291861	0.803	0.758	1.28745543122235e-08	2
Ptprj	4.53407148026617e-13	0.534427	0.469	0.366	1.46382497740393e-08	2
Fgfr2	4.55733292896769e-13	-0.418912	0.75	0.786	1.47133493611722e-08	2
Lars2	1.12434267517506e-12	0.404259	0.561	0.488	3.62994032680268e-08	2
Camk1d	2.78013208218129e-12	0.257331	0.826	0.8	8.9756564273223e-08	2
Aldh1l1	3.1373162606625e-12	0.540442	0.361	0.283	1.01288255475489e-07	2
Abca5	3.9869973275838e-12	0.742438	0.233	0.163	1.28720208721043e-07	2
Slc10a7	4.76648224779312e-12	0.580764	0.34	0.256	1.53885879370001e-07	2
4933407K13Rik	5.1006319916393e-12	1.18263	0.105	0.048	1.64673903850075e-07	2
Nckap5	6.11260449680257e-12	-0.211684	0.836	0.851	1.97345436179271e-07	2
Gm35188	8.65349520630179e-12	-0.415056	0.475	0.509	2.79378092735453e-07	2
Megf10	2.05620570576511e-11	0.450455	0.466	0.375	6.63846012106267e-07	2
Ntsr2	2.2764557283406e-11	0.350883	0.633	0.548	7.34953731894763e-07	2
Ror1	2.65564521913971e-11	0.833092	0.195	0.123	8.57375058999256e-07	2
Cd81	3.42597245222727e-11	-0.510402	0.4	0.453	1.10607520620157e-06	2
Gm973	3.44185039551566e-11	0.392528	0.525	0.431	1.11120140019223e-06	2
Kcnj10	3.96063002140155e-11	-0.616438	0.219	0.291	1.27868940240949e-06	2
Cdc37l1	5.10146729465318e-11	0.373647	0.563	0.477	1.64700871607878e-06	2
Frmpd4	7.74541268093769e-11	-0.254526	0.516	0.507	2.50060648404073e-06	2
4933432K03Rik	8.66727481362302e-11	1.17913	0.116	0.06	2.79822967357819e-06	2
Ctso	8.83709606758036e-11	0.686725	0.229	0.15	2.85305646541832e-06	2
Rgs7	9.28756133931067e-11	-0.354368	0.568	0.634	2.99848917839645e-06	2
Ccdc85a	1.11734521405942e-10	0.385313	0.589	0.517	3.60734902359083e-06	2
Tox2	1.26847874923927e-10	0.667586	0.251	0.175	4.09528364191899e-06	2
Myo10	1.41632139117649e-10	-0.404114	0.44	0.528	4.57259361141331e-06	2
Gulp1	1.42061468999716e-10	-0.501848	0.254	0.346	4.58645452665583e-06	2
Ssbp3	1.63059329903102e-10	0.627294	0.255	0.174	5.26437046592164e-06	2
Efr3b	2.20085959669779e-10	0.397469	0.54	0.457	7.1054752079388e-06	2
Ocrl	2.2398720613022e-10	0.466969	0.411	0.328	7.23142694991417e-06	2
Mat2a	2.38882989823246e-10	0.411055	0.49	0.411	7.71233732644348e-06	2
Mertk	2.45047930831868e-10	0.210063	0.906	0.879	7.91137244690686e-06	2
Lpp	2.47209226643665e-10	0.277987	0.722	0.652	7.98114988219071e-06	2
Gm14964	3.15532502811906e-10	0.603328	0.18	0.111	1.01869668532824e-05	2
Gm49164	4.25870982275257e-10	-0.9577	0.066	0.123	1.37492446627567e-05	2
Sfxn5	6.2358420418807e-10	-0.187928	0.846	0.86	2.01324160322118e-05	2
Adcy8	6.6409695603689e-10	-0.650105	0.148	0.225	2.1440370225651e-05	2
Hdac9	6.71730630291144e-10	-0.366207	0.524	0.585	2.16868233989496e-05	2
Slc7a11	6.74574251974136e-10	-0.4986	0.374	0.456	2.1778629724985e-05	2
Acap2	7.50015188982872e-10	0.31359	0.624	0.539	2.4214240376312e-05	2
Rfx3	7.55088752669972e-10	0.238779	0.823	0.766	2.437804037995e-05	2
Zfp608	7.72777280346285e-10	-0.313053	0.527	0.601	2.49491144959798e-05	2
Gpm6a	7.97565292721986e-10	-0.175253	0.924	0.94	2.57493954755293e-05	2
Cdc42bpa	8.39518550248793e-10	0.275479	0.709	0.658	2.71038563947823e-05	2
Gm12239	9.04700618775455e-10	-0.71417	0.151	0.224	2.92082594771656e-05	2
Foxo3	1.05583009112881e-09	0.464602	0.397	0.318	3.40874744920935e-05	2
Arhgap31	1.39329178963871e-09	0.561421	0.305	0.227	4.49824254284856e-05	2
Glul	1.45309539515074e-09	0.240784	0.758	0.695	4.69131848324417e-05	2
Mxd4	1.47552946799543e-09	0.58611	0.275	0.195	4.76374688742323e-05	2
Ncam2	1.55328536676743e-09	-0.242867	0.736	0.781	5.01478180660863e-05	2
Plcb4	1.55742507928029e-09	0.313642	0.639	0.57	5.02814686845642e-05	2
Etv4	1.9837862061245e-09	-0.680031	0.137	0.208	6.40465376647294e-05	2
Thbs3	2.7966031714419e-09	-0.921341	0.078	0.122	9.02883333900017e-05	2
Sema6d	2.81924182112112e-09	-0.294264	0.625	0.692	9.10192221948953e-05	2
Fam107a	2.88260919248517e-09	0.375589	0.491	0.404	9.30650377793838e-05	2
Sorbs1	3.25387808071412e-09	0.231369	0.814	0.756	0.000105051	2
Gpatch8	3.68472591549959e-09	0.261794	0.673	0.625	0.000118961	2
Crebrf	3.7610891079872e-09	0.40712	0.423	0.342	0.000121427	2
Shc3	3.7711339806688e-09	-0.368446	0.411	0.499	0.000121751	2
Acox1	4.34251847731795e-09	0.530751	0.299	0.219	0.000140198	2
Il1rapl1	4.34796623626486e-09	0.205918	0.834	0.767	0.000140374	2
4930480K15Rik	4.46513646139626e-09	-0.736058	0.117	0.179	0.000144157	2
Tmem47	4.71571042812736e-09	-0.401574	0.422	0.48	0.000152247	2
Ttyh1	5.42818987398533e-09	0.207527	0.804	0.741	0.000175249	2
Gm20275	5.60978211393928e-09	-0.700641	0.129	0.196	0.000181112	2
Gm11713	5.81866775171001e-09	-0.694445	0.148	0.195	0.000187856	2
Itsn1	5.87817740210773e-09	0.288792	0.646	0.596	0.000189777	2
Pla2g7	5.9157123683631e-09	-0.266137	0.63	0.65	0.000190989	2
Cpeb4	5.98088483725804e-09	-0.284269	0.615	0.681	0.000193093	2
Kdm5b	6.62795429704364e-09	0.408994	0.437	0.367	0.000213984	2
Gm48747	6.83426778319627e-09	-0.652621	0.175	0.237	0.000220644	2
Hapln1	7.41414332523185e-09	-0.637897	0.164	0.233	0.000239366	2
Utp14b	7.68345321806842e-09	0.351943	0.51	0.433	0.00024806	2
St6galnac5	9.28683011870203e-09	-0.349353	0.516	0.583	0.000299825	2
Ednrb	9.84912691509006e-09	-0.49473	0.238	0.308	0.000317979	2
9330159F19Rik	1.29554559522702e-08	0.311732	0.62	0.552	0.000418267	2
Prodh	1.31289088881165e-08	0.370465	0.453	0.387	0.000423867	2
Gm3764	1.55641981587066e-08	-0.164367	0.936	0.945	0.00050249	2
Tcf7l2	1.64029443275167e-08	0.30242	0.652	0.593	0.000529569	2
Prickle1	2.04762563316128e-08	0.425044	0.42	0.341	0.000661076	2
Nebl	2.35716716351012e-08	0.236027	0.808	0.775	0.000761011	2
Cables1	2.37173111866619e-08	0.273535	0.67	0.588	0.000765713	2
Tef	2.43834728083619e-08	0.338555	0.468	0.412	0.00078722	2
Ephb1	2.47875490310675e-08	-0.34796	0.449	0.509	0.000800266	2
Med12l	2.51080201745841e-08	0.39126	0.442	0.372	0.000810612	2
Gm11417	2.52794314691527e-08	0.924699	0.113	0.063	0.000816146	2
Lix1	2.64770505391237e-08	-0.350468	0.378	0.46	0.000854812	2
Xkr4	2.65021445965804e-08	-0.419863	0.373	0.412	0.000855622	2
Gabrg3	2.88376148809349e-08	-0.427408	0.34	0.412	0.000931022	2
Insyn2a	2.9373985756853e-08	-0.612512	0.177	0.225	0.000948339	2
Cdh2	3.05334572236067e-08	0.253877	0.74	0.688	0.000985773	2
Map7d2	3.26634474270462e-08	0.517613	0.28	0.208	0.00105454	2
Gm26512	3.37395296563475e-08	0.387487	0.457	0.392	0.00108928	2
Mboat2	3.57706547238914e-08	0.36395	0.48	0.407	0.00115486	2
Gpr156	3.79870264388466e-08	0.740526	0.157	0.099	0.00122641	2
Fry	3.82017309461849e-08	0.277712	0.716	0.656	0.00123334	2
C030005K06Rik	4.29285918406915e-08	-0.739595	0.096	0.153	0.00138595	2
Sgcz	4.36409370300091e-08	0.16369	0.492	0.406	0.00140895	2
Gabra2	4.76340287071792e-08	-0.268805	0.59	0.653	0.00153786	2
Adipor2	4.90488971443936e-08	0.643898	0.205	0.143	0.00158354	2
Mkln1	5.25299542568654e-08	0.276168	0.599	0.544	0.00169593	2
Pank1	6.36536848944713e-08	0.498918	0.258	0.186	0.00205506	2
Lrrc7	6.80581646616881e-08	-0.258956	0.549	0.559	0.00219726	2
A330093E20Rik	7.69610842449783e-08	0.547678	0.308	0.237	0.00248469	2
Prxl2a	7.70351360441056e-08	0.43083	0.337	0.26	0.00248708	2
Fnbp1	8.014945423966e-08	-0.206136	0.754	0.766	0.00258763	2
Tuba1a	8.12546791754504e-08	-0.696424	0.123	0.169	0.00262331	2
Kcnip3	9.49543935488468e-08	-0.415785	0.303	0.375	0.0030656	2
Tnpo1	9.58844076883849e-08	0.401574	0.399	0.336	0.00309563	2
Wnt7a	9.69718061348957e-08	-0.925742	0.055	0.101	0.00313073	2
Unc13c	9.75041287645964e-08	-0.598533	0.124	0.186	0.00314792	2
Smarca2	1.05359350590716e-07	0.288928	0.651	0.59	0.00340153	2
Gnao1	1.08923117761304e-07	-0.189656	0.888	0.91	0.00351658	2
Npas2	1.17112089876559e-07	0.364317	0.466	0.404	0.00378096	2
Naaa	1.19742276716171e-07	0.699684	0.153	0.097	0.00386588	2
Grik1	1.23666955803628e-07	-0.788854	0.123	0.177	0.00399259	2
Cacna1a	1.29222530307374e-07	-0.415321	0.32	0.386	0.00417195	2
Gm12224	1.31386608306893e-07	-0.687089	0.1	0.156	0.00424182	2
Scg3	1.3363382294784e-07	-0.290611	0.583	0.642	0.00431437	2
Agfg2	1.4381903423207e-07	0.694121	0.161	0.111	0.0046432	2
Smoc1	1.64892506703304e-07	0.750511	0.132	0.08	0.00532355	2
Lrfn5	1.663395933607e-07	-0.242266	0.484	0.477	0.00537027	2
Apba2	1.83518884022416e-07	-0.291961	0.479	0.553	0.00592491	2
Ak3	1.86708756250618e-07	0.550288	0.217	0.165	0.00602789	2
Itpr2	1.95834849850486e-07	0.261388	0.666	0.604	0.00632253	2
Ndp	2.01232734621492e-07	-0.887713	0.056	0.101	0.0064968	2
4930517O19Rik	2.16546298570419e-07	-0.63079	0.166	0.221	0.0069912	2
Lin52	2.25751175421679e-07	0.369273	0.409	0.336	0.00728838	2
Angpt1	2.28084073725077e-07	-0.493945	0.202	0.272	0.00736369	2
Trib2	2.34610854527143e-07	-0.804547	0.081	0.128	0.00757441	2
Gm11149	2.50356042298781e-07	-0.498571	0.226	0.266	0.00808274	2
Trp53bp2	2.53781705266815e-07	0.324709	0.468	0.392	0.00819334	2
Tead1	2.55463827894291e-07	0.274026	0.588	0.526	0.00824765	2
Etv5	2.68683933574031e-07	-0.416376	0.282	0.355	0.00867446	2
Vav3	2.71727169629032e-07	0.374558	0.463	0.395	0.00877271	2
Fbxo31	2.72310438263561e-07	0.791973	0.12	0.072	0.00879154	2
Gm4876	2.87584077472969e-07	0.392195	0.379	0.304	0.00928465	2
Luzp2	2.89138497091674e-07	-0.28758	0.748	0.781	0.00933484	2
Ksr1	2.92501630691503e-07	0.435197	0.314	0.247	0.00944342	2
Zfand3	3.11634913245561e-07	0.292059	0.582	0.516	0.0100611	2
Mt2	3.22652240938417e-07	0.534283	0.291	0.22	0.0104168	2
Hddc2	3.55960275030235e-07	0.835341	0.109	0.063	0.0114922	2
Gm26873	3.67180553579853e-07	-0.640924	0.113	0.168	0.0118544	2
Arid1b	3.68417232145895e-07	0.229556	0.674	0.614	0.0118944	2
Pitpnm2	3.77206112473988e-07	0.334116	0.497	0.421	0.0121781	2
Gm32647	3.81416791072173e-07	-0.54215	0.13	0.19	0.012314	2
2310014F06Rik	3.88706793871703e-07	0.838017	0.1	0.056	0.0125494	2
Gm37240	3.94269152876057e-07	-0.626112	0.167	0.222	0.012729	2
Enox1	4.09977136585703e-07	0.311198	0.549	0.483	0.0132361	2
Mrpl41	4.21584034769483e-07	0.771258	0.118	0.07	0.0136108	2
Arpp21	4.239730936205e-07	-0.340564	0.421	0.478	0.013688	2
Ncan	4.46841200949384e-07	-0.527756	0.183	0.247	0.0144263	2
Gm48742	4.47166271616736e-07	-0.437923	0.299	0.346	0.0144368	2
Xylt1	4.68350935832319e-07	-0.255544	0.614	0.674	0.0151207	2
Magi3	4.80794681193186e-07	0.323561	0.533	0.476	0.0155225	2
Chd3	4.9765485779555e-07	-0.694454	0.115	0.17	0.0160668	2
Agt	4.98772733103883e-07	0.52507	0.164	0.109	0.0161029	2
F3	5.40104945580594e-07	0.305832	0.547	0.476	0.0174373	2
Abhd14b	5.6959685981772e-07	0.748483	0.143	0.094	0.0183894	2
Plpp3	5.90192825549894e-07	-0.16622	0.932	0.947	0.0190544	2
Garem1	5.91729441043772e-07	0.212454	0.688	0.616	0.019104	2
Acaca	6.24460136928175e-07	0.299608	0.568	0.511	0.0201607	2
Wwc1	6.26181188586938e-07	-0.296405	0.494	0.549	0.0202163	2
Tenm3	6.7994302237175e-07	0.170654	0.896	0.85	0.021952	2
Ralgps1	6.82486472452667e-07	0.327792	0.423	0.346	0.0220341	2
Rhoq	6.99684387283669e-07	-0.418818	0.244	0.315	0.0225893	2
Kank1	7.00787740025416e-07	0.316391	0.515	0.449	0.0226249	2
Gjb6	7.10945875732092e-07	0.331126	0.426	0.352	0.0229529	2
Mt3	7.35802931064302e-07	0.274553	0.424	0.345	0.0237554	2
Cmip	7.38724248186373e-07	0.333139	0.474	0.41	0.0238497	2
Klf13	7.71496685320838e-07	0.520973	0.248	0.187	0.0249078	2
Foxo1	8.14756236220866e-07	0.278422	0.512	0.461	0.0263044	2
Gtdc1	8.88907222455298e-07	0.40323	0.338	0.274	0.0286984	2
Phf21b	9.23296864775488e-07	-0.691909	0.104	0.153	0.0298086	2
Erc1	1.0264169276491e-06	0.282508	0.569	0.507	0.0331379	2
Ephx2	1.06282046240245e-06	-0.613269	0.083	0.131	0.0343132	2
Ptgds	1.0839156444689e-06	0.659046	0.248	0.185	0.0349942	2
Hsp90ab1	1.1602206376423e-06	-0.393988	0.316	0.383	0.0374577	2
Mfhas1	1.18521581807547e-06	-0.384147	0.283	0.354	0.0382647	2
Il1rap	1.30769030692961e-06	0.431807	0.27	0.204	0.0422188	2
Hibadh	1.3286063971776e-06	0.419293	0.311	0.247	0.0428941	2
Gpt2	1.34913167494606e-06	0.433247	0.29	0.227	0.0435567	2
Gm31224	1.35861316896307e-06	-0.723768	0.095	0.143	0.0438628	2
Cntn1	1.45653297378248e-06	0.275078	0.654	0.585	0.0470242	2
Gm28175	1.45829436865984e-06	0.611771	0.155	0.103	0.047081	2
Fbf1	1.48178253566715e-06	0.69049	0.119	0.073	0.0478393	2
Mecp2	0	1.97499	0.933	0.567	0	3
Irak1	4.26071756741279e-196	2.23455	0.597	0.168	1.37557266663922e-191	3
Lrp1b	1.36121846854905e-86	0.371136	1	0.997	4.39469382571062e-82	3
Kcnh7	8.01275891580846e-69	0.337691	0.999	0.997	2.58691921596876e-64	3
Dscam	1.83076205146415e-66	0.479738	0.974	0.909	5.91061528315199e-62	3
Hs3st4	8.60548388042035e-62	0.515562	0.965	0.924	2.77828047079371e-57	3
Itpr2	1.21459678358492e-57	1.15674	0.491	0.259	3.92132571580392e-53	3
Cdk14	9.61888299421176e-50	0.383514	0.968	0.929	3.10545637468127e-45	3
Ttr	1.67901402956279e-49	1.03843	0.392	0.183	5.42069679444345e-45	3
Epb41l4b	3.94486079714291e-48	0.717614	0.702	0.493	1.27359830835759e-43	3
Nav2	3.30364671963861e-47	-0.420374	0.973	0.973	1.06658234343533e-42	3
Ptprd	9.36306525674193e-47	0.302375	1	0.998	3.02286561813913e-42	3
Htr1f	2.80663452535005e-46	-0.703136	0.607	0.75	9.06121956509265e-42	3
Tanc1	1.57602663224885e-44	0.457035	0.938	0.873	5.08820198221541e-40	3
Zfpm2	1.86329533787551e-44	0.710039	0.773	0.637	6.01564899833109e-40	3
Bach2	2.18679711066594e-39	0.592699	0.79	0.643	7.06007447178497e-35	3
Kcnip4	2.96437773108197e-39	0.222159	1	1	9.57049350479814e-35	3
Dmd	8.7858730991462e-38	0.209562	1	0.999	2.83651913005935e-33	3
Tenm4	9.10947788697412e-38	-0.386497	0.978	0.98	2.9409949358096e-33	3
Zmat4	8.28827746942455e-37	0.358099	0.964	0.919	2.67587038100372e-32	3
Spon1	3.91209816131531e-36	-0.555493	0.662	0.769	1.26302089138065e-31	3
Pcdh9	1.29073278278887e-35	0.28093	0.999	0.996	4.16713078923386e-31	3
Arhgap10	1.44132318064591e-35	1.05237	0.34	0.17	4.6533118887153e-31	3
Galnt18	1.68349351200235e-35	-0.422995	0.885	0.914	5.43515880349959e-31	3
Rims1	5.6149350163257e-35	0.270376	0.993	0.979	1.81278177002075e-30	3
Gm26917	8.98517052436975e-35	-0.671654	0.607	0.68	2.90086230379277e-30	3
Grid2	1.13083030918582e-34	0.540085	0.877	0.77	3.65088565320641e-30	3
Slc35f4	3.86844128732548e-34	-0.658709	0.543	0.68	1.24892626961303e-29	3
Sgcd	5.9693059012916e-33	-0.441291	0.829	0.907	1.92719041023199e-28	3
Pacsin1	8.08051332869131e-33	-0.402171	0.86	0.879	2.60879372816799e-28	3
Auts2	1.98376845556166e-31	0.222279	1	0.999	6.40459645878081e-27	3
Dscaml1	9.94295546652005e-31	-0.346885	0.964	0.975	3.210083172366e-26	3
Xkr4	1.16046591248632e-30	-0.258586	0.991	0.996	3.7465641984621e-26	3
Strip2	1.34911447313477e-30	0.844906	0.405	0.237	4.35561607651559e-26	3
Unc13b	1.98313841738922e-30	-0.498631	0.621	0.716	6.40256238054109e-26	3
Robo2	2.42080525707606e-30	0.333355	0.975	0.958	7.81556977247007e-26	3
Tead1	5.76021007961599e-30	0.527712	0.749	0.602	1.85968382420402e-25	3
Shisa6	1.39781252757397e-29	-0.280267	0.987	0.985	4.51283774527255e-25	3
Adgrl2	1.92046277980044e-28	0.46983	0.784	0.674	6.20021408458572e-24	3
Zeb2	7.46235638534189e-28	-0.241042	0.997	0.998	2.40922175900763e-23	3
Runx2	1.12361856168177e-27	0.262321	0.983	0.959	3.62760252638961e-23	3
Aff2	2.82591754748547e-27	0.568517	0.614	0.447	9.12347480205684e-23	3
Cacna1g	4.85408452873721e-27	-1.00982	0.199	0.329	1.56714119010281e-22	3
Nebl	6.74008010582474e-27	0.198081	0.997	0.989	2.17603486216552e-22	3
Rbfox3	6.85544525251e-27	-0.355356	0.953	0.959	2.21328049977285e-22	3
Gm47283	8.97277774082964e-27	-0.439558	0.814	0.849	2.89686129362685e-22	3
Cntn5	4.58919359228369e-26	0.623471	0.7	0.583	1.48162115126879e-21	3
Tmem178	2.67696982796542e-25	0.562979	0.627	0.473	8.64259708958637e-21	3
Gpr158	4.13723250182077e-25	-0.324216	0.897	0.923	1.33570551321284e-20	3
Snhg11	6.76416772885963e-25	0.235527	1	1	2.18381155126233e-20	3
Tnr	8.39994684351203e-25	0.217274	0.989	0.963	2.71192283842786e-20	3
Ttyh1	8.92728440657615e-25	-0.777305	0.296	0.423	2.88217377066311e-20	3
Slc16a10	9.05713674074439e-25	0.770425	0.377	0.227	2.92409659674933e-20	3
Nkain3	9.77338008611867e-25	0.347897	0.946	0.911	3.15533576080341e-20	3
Cttnbp2	1.386197637577e-24	-0.181635	0.997	0.999	4.47533907291734e-20	3
Myt1l	2.10270772381977e-24	-0.207213	0.995	0.998	6.78859188635212e-20	3
Il1rapl1	4.42613220732694e-24	0.207499	0.996	0.995	1.4289767831355e-19	3
Klhl32	6.94707972399648e-24	0.490479	0.714	0.583	2.24286468889226e-19	3
Gse1	9.56498642829886e-24	-0.422423	0.825	0.852	3.08805586837629e-19	3
Ccser1	1.06038755905637e-23	0.239766	0.998	0.992	3.42346123441349e-19	3
Rims2	1.18112163969954e-23	0.302237	0.947	0.904	3.81325121376996e-19	3
Plxna4	1.420618171687e-23	-0.273611	0.984	0.982	4.58646576729148e-19	3
Rasal2	1.51862571087126e-23	0.253159	0.966	0.94	4.90288310754785e-19	3
Dock4	2.00808772633566e-23	0.180401	0.999	0.998	6.48311122447467e-19	3
Bcl2	3.33679599603471e-23	0.871309	0.33	0.193	1.07728458731981e-18	3
Csmd2	4.85172047328185e-23	-0.319788	0.849	0.847	1.56637795479905e-18	3
Gm30382	6.2024534335528e-23	0.459856	0.779	0.673	2.00246209102252e-18	3
Gm32509	6.64684652038614e-23	0.874071	0.4	0.262	2.14593439910667e-18	3
Snhg14	1.75644819952942e-22	0.177747	0.996	0.986	5.67069301218072e-18	3
Cntnap2	1.79535169175787e-22	0.181592	1	1	5.79629293684029e-18	3
Cdh11	5.85980740488594e-22	-0.262579	0.944	0.954	1.89183882066743e-17	3
Trabd2b	1.44928147176291e-21	1.41406	0.164	0.069	4.67900523158655e-17	3
Ralgps1	1.45472645238148e-21	-0.309547	0.856	0.888	4.69658435151362e-17	3
Erbb4	2.0207833473785e-21	-0.641827	0.414	0.493	6.52409903701149e-17	3
Rbfox1	4.79161920507655e-21	-0.15095	1	1	1.54697426035896e-16	3
Greb1l	4.7985298162085e-21	0.510146	0.61	0.465	1.54920535116292e-16	3
Ntrk3	5.25349212917999e-21	-0.220093	0.989	0.991	1.69608993390576e-16	3
Robo1	6.8681122971626e-21	0.306699	0.951	0.906	2.21737005513895e-16	3
Dpp6	8.66479209672765e-21	-0.229097	0.988	0.989	2.79742812842852e-16	3
Soga3	1.06297105919541e-20	-0.322184	0.804	0.838	3.43180206461239e-16	3
Zfp46	1.16617887832567e-20	1.05422	0.238	0.127	3.76500850867443e-16	3
Galntl6	1.39972432640024e-20	-0.174473	1	1	4.51900998778318e-16	3
Cacna1a	4.25708660643988e-20	-0.212411	0.989	0.99	1.37440041088912e-15	3
Robo3	4.33885152273273e-20	-1.31435	0.091	0.184	1.40079821411426e-15	3
Fkbp5	6.45174492323084e-20	0.506341	0.574	0.432	2.08294584846508e-15	3
Car4	6.46219817971814e-20	-1.25123	0.094	0.184	2.086320682322e-15	3
Macf1	6.64076469090991e-20	-0.221105	0.973	0.98	2.14397088046026e-15	3
Agap1	7.4178178170959e-20	-0.411068	0.649	0.693	2.39484248224941e-15	3
Epha3	9.27272862656233e-20	0.387774	0.814	0.713	2.99370043708565e-15	3
Plxna2	1.1183063560065e-19	-0.364378	0.689	0.733	3.610452070367e-15	3
Khdrbs3	4.53481753620315e-19	0.173373	0.995	0.988	1.46406584156319e-14	3
Kcnt2	6.28857121711333e-19	0.340713	0.863	0.791	2.03026521744504e-14	3
Tmtc2	9.70647729582962e-19	0.601051	0.492	0.358	3.13373619495859e-14	3
Celf4	1.18611725492954e-18	-0.331929	0.872	0.89	3.82937955754001e-14	3
Sntb2	1.2176794391599e-18	0.478986	0.615	0.479	3.93127806932775e-14	3
Rimbp2	1.91044671866176e-18	-0.31691	0.83	0.866	6.16787723119951e-14	3
Gria4	2.31124834572986e-18	-0.44522	0.547	0.653	7.46186528418886e-14	3
Crispld1	4.81712443171946e-18	-1.10614	0.117	0.208	1.55520862278063e-13	3
Ryr3	4.88913368471927e-18	-0.175799	0.999	0.997	1.57845681011162e-13	3
Olfm3	4.90455224051868e-18	0.60429	0.525	0.452	1.58343469085146e-13	3
Gas7	5.54935996298969e-18	-0.294527	0.742	0.75	1.79161086405122e-13	3
Homer2	1.06258162828063e-17	-0.390312	0.683	0.741	3.43054478690402e-13	3
Nxph1	1.50293529836326e-17	-1.04468	0.139	0.222	4.8522266107658e-13	3
Galnt7	1.5615190326674e-17	0.413122	0.554	0.418	5.04136419696671e-13	3
A830036E02Rik	2.35999119771942e-17	0.67476	0.285	0.172	7.61923158183715e-13	3
Thsd4	2.60640954888055e-17	0.298098	0.853	0.759	8.41479322856086e-13	3
Fbxo10	2.98004520921504e-17	-0.642458	0.305	0.377	9.62107595795076e-13	3
Slc35f1	2.98984862547216e-17	-0.421342	0.598	0.68	9.65272628733688e-13	3
Unc13a	3.41614953200891e-17	-0.322508	0.758	0.786	1.10290387640908e-12	3
2810049E08Rik	3.51555858053466e-17	0.728852	0.26	0.151	1.13499808772562e-12	3
Ccdc88c	7.76695048290702e-17	-0.336663	0.75	0.778	2.50755996340653e-12	3
Peg3	9.41369140231984e-17	0.359332	0.73	0.614	3.03921026923896e-12	3
Pbx3	1.11933097457139e-16	0.772478	0.359	0.248	3.61376005140375e-12	3
Tmem178b	2.10214902958966e-16	-0.174885	0.983	0.981	6.7867881420302e-12	3
Dnah9	2.20616958203785e-16	-0.335553	0.712	0.749	7.12261849560919e-12	3
Filip1	2.27867364852375e-16	0.925417	0.213	0.116	7.35669787425892e-12	3
Cacng8	2.76258643485783e-16	-0.267727	0.835	0.851	8.9190103049385e-12	3
Reep1	2.8732721274593e-16	-0.280253	0.775	0.78	9.27635906350235e-12	3
Xylt1	3.18862911636284e-16	-0.285705	0.798	0.81	1.02944891021774e-11	3
Fam49a	4.31185484992978e-16	-0.340696	0.732	0.776	1.39208233829983e-11	3
Dapk1	4.39092606300436e-16	0.227532	0.955	0.928	1.41761047944096e-11	3
Net1	5.72985764136309e-16	1.24182	0.11	0.043	1.84988453951407e-11	3
Fndc1	6.56630765819373e-16	1.15246	0.147	0.068	2.11993242744785e-11	3
Cmss1	7.91242658798336e-16	-0.239956	0.939	0.96	2.55452692393043e-11	3
Arhgap26	9.59630347854291e-16	0.284467	0.9	0.846	3.09816657804758e-11	3
Nsg2	1.04399495331846e-15	-0.299499	0.712	0.73	3.37053770678865e-11	3
Lingo1	1.64382017561687e-15	-0.323538	0.726	0.752	5.30707343697906e-11	3
Brd9	2.06789507999347e-15	-0.24829	0.913	0.916	6.67619926575892e-11	3
Aff1	2.36677603798606e-15	0.660947	0.297	0.188	7.64113643863799e-11	3
Apba2	2.94916093592521e-15	-0.241517	0.91	0.913	9.52136608163453e-11	3
Trpc5	3.14169591506921e-15	-0.23645	0.892	0.92	1.01429652618009e-10	3
Kcnip3	3.32490306884947e-15	0.30553	0.586	0.461	1.07344495577805e-10	3
Ptprz1	3.58865796622391e-15	0.62462	0.411	0.3	1.15859822439539e-10	3
Grin3a	4.14719848619171e-15	-0.888277	0.162	0.252	1.33892303126699e-10	3
Kansl1l	4.46179084869137e-15	0.195808	0.787	0.676	1.44048917550001e-10	3
Sulf2	5.04710185563747e-15	0.565455	0.304	0.197	1.62945683409256e-10	3
Dlgap3	5.15337386767697e-15	-0.357495	0.622	0.65	1.66376675317951e-10	3
Cpne6	5.25416922147228e-15	-0.316604	0.75	0.776	1.69630853315232e-10	3
Fat3	7.52327237909463e-15	-0.199714	0.971	0.965	2.4288884875907e-10	3
Sox5	7.89704551718615e-15	0.471443	0.653	0.55	2.54956114522355e-10	3
Lrig1	8.76489048468727e-15	0.791757	0.258	0.159	2.82974489298128e-10	3
Sort1	1.00924233970982e-14	-0.193424	0.843	0.826	3.25833889375314e-10	3
Rspo3	1.13296706288216e-14	-0.803965	0.188	0.272	3.65778416251507e-10	3
Gm1043	1.62380271973938e-14	-0.445454	0.461	0.534	5.24244708067859e-10	3
C1qtnf4	1.71877099092895e-14	-0.60082	0.32	0.415	5.54905214421412e-10	3
Map3k20	1.82521475460846e-14	0.863545	0.153	0.076	5.8927058352534e-10	3
Mcf2l	2.32419296147083e-14	-0.367753	0.542	0.578	7.50365697610859e-10	3
Unc5c	2.39456128301923e-14	-0.280569	0.834	0.861	7.7308411022276e-10	3
Kcnq3	2.39811231025872e-14	-0.187736	0.988	0.993	7.74230559367027e-10	3
Atf7	2.80410796036117e-14	-0.315618	0.579	0.614	9.05306255002604e-10	3
Cdc14b	3.21587966017523e-14	0.559185	0.396	0.282	1.03824674828757e-09	3
Hsp90ab1	3.23143705353629e-14	-0.27984	0.693	0.693	1.04326945273419e-09	3
Tnrc18	3.32594341755705e-14	-0.360282	0.512	0.541	1.07378083235829e-09	3
Cdh18	5.224659413416e-14	0.390971	0.627	0.513	1.68678129162136e-09	3
Pik3c2b	5.44358320733029e-14	-0.642781	0.232	0.28	1.75746083848659e-09	3
Hunk	6.27050989810506e-14	-0.30272	0.753	0.784	2.02443412060322e-09	3
Nrxn2	6.94011555067679e-14	-0.482851	0.426	0.497	2.240616305536e-09	3
Rnf112	7.52361161663974e-14	-0.340824	0.655	0.696	2.42899801043214e-09	3
2310002F09Rik	8.43123462295832e-14	-0.408914	0.551	0.605	2.72202409802209e-09	3
Mast4	9.83065120776446e-14	0.254289	0.917	0.865	3.17382574242676e-09	3
Scai	1.01628236996139e-13	-0.253367	0.809	0.831	3.28106763142034e-09	3
Ephb1	1.17708653790446e-13	1.02035	0.185	0.106	3.80022388762454e-09	3
Necab1	1.17874394944584e-13	-1.10838	0.103	0.175	3.8055748407859e-09	3
Cdh4	1.33000238949575e-13	0.517859	0.491	0.381	4.29391271448703e-09	3
Gm34466	1.35417162058168e-13	-0.892975	0.125	0.206	4.37194307704795e-09	3
B3galt1	1.60965008202783e-13	0.157533	0.992	0.985	5.19675528982684e-09	3
Gm28153	1.73271669176734e-13	-1.16625	0.081	0.148	5.59407583937085e-09	3
Fibcd1	2.04318037219538e-13	-0.554363	0.323	0.405	6.59640783163278e-09	3
Pde2a	2.41664018480913e-13	-0.263398	0.795	0.818	7.80212283665628e-09	3
Pnisr	2.76141921578436e-13	-0.164274	0.984	0.974	8.91524193815979e-09	3
Atp6v0b	2.8311318400787e-13	-0.28544	0.664	0.642	9.14030914569409e-09	3
Crmp1	3.10825943237259e-13	-0.421113	0.485	0.568	1.00350155774149e-08	3
Gm11906	3.4321007662188e-13	-0.32252	0.555	0.569	1.10805373237374e-08	3
Fbxo34	3.55512806538107e-13	-0.241417	0.697	0.688	1.14777309590828e-08	3
Dlgap4	3.65253555944861e-13	-0.234803	0.839	0.836	1.17922110536798e-08	3
Kcnc3	3.90537361279984e-13	-0.412082	0.421	0.452	1.26084987089243e-08	3
Prag1	4.11700867446342e-13	0.814293	0.169	0.091	1.32917625055051e-08	3
Chd5	4.32466036030176e-13	-0.317986	0.518	0.536	1.39621659732342e-08	3
Rsrp1	4.38943710847925e-13	0.263249	0.841	0.763	1.41712977047253e-08	3
Rit2	4.4869542743084e-13	-0.349886	0.579	0.619	1.44861318746047e-08	3
Spred2	4.73745798790306e-13	-0.186797	0.877	0.872	1.5294883113945e-08	3
Slit3	4.78169842411358e-13	-0.161535	0.998	0.998	1.54377133622507e-08	3
Nfia	6.00147451948676e-13	0.203704	0.953	0.909	1.9375760486163e-08	3
Ext1	6.66469866462397e-13	0.17917	0.992	0.985	2.15169796387385e-08	3
Nell1	8.490013765647e-13	-0.176768	0.963	0.97	2.74100094423913e-08	3
Myo6	8.81580082201902e-13	0.269348	0.574	0.459	2.84618129538884e-08	3
Dok6	1.04395930195424e-12	-0.150769	0.989	0.989	3.37042260635925e-08	3
Nova1	1.09942753090529e-12	0.428893	0.402	0.293	3.54950178352772e-08	3
Luzp2	1.1572148560716e-12	0.356211	0.766	0.676	3.73606816282715e-08	3
Eml6	1.17065478797081e-12	-0.160422	0.985	0.982	3.77945898296375e-08	3
Zfhx4	1.19176556804467e-12	0.352454	0.688	0.588	3.8476151364322e-08	3
Pcdh15	1.24385825164256e-12	-0.609405	0.318	0.38	4.015796365428e-08	3
Lpl	1.60170747092316e-12	-1.31638	0.055	0.106	5.17111256987542e-08	3
Krt12	1.8943967326868e-12	1.27988	0.106	0.046	6.11605985147934e-08	3
Dpp10	1.97403583623458e-12	-0.36654	0.557	0.61	6.37317469728334e-08	3
Bsn	1.97689505623392e-12	-0.250672	0.696	0.698	6.38240568905121e-08	3
5330434G04Rik	2.11936707764127e-12	0.214311	0.831	0.742	6.84237661016483e-08	3
Edil3	2.35036657539306e-12	-0.532681	0.342	0.425	7.58815848865649e-08	3
Sdk2	2.84171102761585e-12	-0.570626	0.304	0.376	9.17446405265777e-08	3
Man1a	2.95623191418356e-12	-0.247187	0.928	0.937	9.54419473494163e-08	3
Rabl6	3.98696738637572e-12	-0.292069	0.641	0.678	1.2871924206914e-07	3
Msra	4.18592038432794e-12	-0.160243	0.993	0.993	1.35142439608028e-07	3
Gab2	4.3814209876927e-12	-0.518831	0.316	0.386	1.41454176587659e-07	3
Ptprg	4.81230197844282e-12	-0.208106	0.97	0.972	1.55365169374026e-07	3
Arhgef28	4.87132260034717e-12	0.294803	0.761	0.667	1.57270650152208e-07	3
Igf1r	5.1651378124773e-12	0.240175	0.723	0.619	1.6675647427583e-07	3
Sept6	5.51289604864753e-12	-0.371263	0.458	0.495	1.77983848930585e-07	3
Prkn	6.13762461980992e-12	0.199161	0.969	0.948	1.98153210850563e-07	3
Rock2	6.20729022502992e-12	0.224375	0.892	0.824	2.00402364915091e-07	3
Gm17276	6.40680489312699e-12	-1.06309	0.082	0.147	2.06843695974605e-07	3
Mylip	6.80618041290556e-12	-0.41849	0.378	0.408	2.19737534630656e-07	3
Fam13c	7.63354123359106e-12	-0.205543	0.761	0.752	2.46448878726487e-07	3
Ppp4r4	7.68626707313439e-12	0.240002	0.868	0.804	2.48151132456144e-07	3
Ncam1	8.94742682166846e-12	-0.185819	0.937	0.946	2.88867674937566e-07	3
Med12l	1.03832836894531e-11	-0.252389	0.755	0.772	3.35224313913992e-07	3
Ulk4	1.04324093969484e-11	-0.255474	0.737	0.749	3.36810337380478e-07	3
Gm17167	1.04745680267887e-11	-0.52052	0.255	0.278	3.38171428744875e-07	3
AY036118	1.07290328682449e-11	-0.251341	0.786	0.783	3.46386826151287e-07	3
Cyfip1	1.16494258751098e-11	-0.213424	0.812	0.814	3.7610171437792e-07	3
Dpy19l3	1.25808993155541e-11	0.415588	0.532	0.425	4.06174334402665e-07	3
Pcdh17	1.27800671098154e-11	0.318528	0.62	0.512	4.1260446664039e-07	3
Prkar1b	1.43078071131338e-11	-0.289049	0.492	0.497	4.61927552647525e-07	3
Clec16a	1.54726693159691e-11	-0.271767	0.64	0.658	4.99535128866062e-07	3
March3	1.5897352845484e-11	0.327912	0.51	0.402	5.13246036616451e-07	3
Junos	1.59894856577255e-11	-1.11821	0.068	0.131	5.16220544459668e-07	3
Tgfbr3	1.62193132972897e-11	0.332948	0.653	0.549	5.23640529802998e-07	3
Lzts1	1.66850377740306e-11	-0.559173	0.293	0.358	5.38676444534579e-07	3
Lypd1	1.87670395038409e-11	-0.668466	0.208	0.286	6.05893870381504e-07	3
Bzw2	1.87792009635722e-11	-0.319931	0.581	0.617	6.06286503108928e-07	3
Galnt3	1.92252568686053e-11	0.599033	0.259	0.17	6.20687418002921e-07	3
Prkcg	1.94142953319467e-11	-0.194067	0.92	0.923	6.26790524791898e-07	3
Gm44257	2.04576863540951e-11	-0.301349	0.676	0.695	6.60476403941961e-07	3
Itga8	2.20584989977772e-11	-0.201736	0.855	0.868	7.12158640143238e-07	3
Cntnap5b	2.35060576843843e-11	-0.34204	0.639	0.694	7.58893072340346e-07	3
Ccdc85a	2.39799725713442e-11	-0.295179	0.672	0.721	7.74193414465848e-07	3
Cpne4	2.58886056835394e-11	-0.82419	0.129	0.199	8.3581363449307e-07	3
Samd5	2.85149511812431e-11	-0.157838	0.851	0.833	9.20605198886433e-07	3
Gm42418	3.00257766870634e-11	-0.271281	0.998	0.999	9.69382200341841e-07	3
Cpsf6	3.39464339128066e-11	0.161191	0.706	0.608	1.09596061887496e-06	3
Camk2g	3.41547523148769e-11	-0.706094	0.174	0.229	1.1026861784858e-06	3
H3f3b	3.56322929209522e-11	0.329001	0.385	0.288	1.15038857695294e-06	3
Gabbr2	3.56817877209935e-11	-0.179751	0.919	0.903	1.15198651657228e-06	3
Atp11b	3.59061739789195e-11	0.365741	0.581	0.477	1.15923082690942e-06	3
5730455P16Rik	3.95593451540353e-11	0.363557	0.252	0.174	1.27717345829803e-06	3
Stxbp5l	4.11875519493117e-11	0.17719	0.982	0.973	1.32974011468353e-06	3
Nrip1	4.14756885050644e-11	0.261824	0.688	0.585	1.339042603386e-06	3
Slc6a7	4.19185360100067e-11	-0.707299	0.177	0.241	1.35333993508307e-06	3
Shank1	4.42264465731704e-11	-0.187722	0.879	0.871	1.42785082761481e-06	3
Baiap2	5.08661102090773e-11	-0.237075	0.817	0.825	1.64221236810006e-06	3
Vsnl1	5.18884008644722e-11	-0.253859	0.752	0.786	1.67521702190948e-06	3
Syndig1	5.43685630367819e-11	-0.28891	0.628	0.645	1.7552890576425e-06	3
Terf2	5.59870912512393e-11	-0.300295	0.286	0.284	1.80754324104626e-06	3
Gm2087	5.72739820971398e-11	0.327676	0.153	0.094	1.84909051200616e-06	3
Mical2	6.43057328813283e-11	-0.160107	0.98	0.974	2.07611058607368e-06	3
Zfp385b	6.75626220073954e-11	0.155701	0.973	0.942	2.18125925150876e-06	3
Cdh6	7.3138063594263e-11	0.422236	0.485	0.38	2.36126238314078e-06	3
4930547E14Rik	7.38566577225112e-11	-0.313853	0.405	0.388	2.38446219457127e-06	3
Rph3al	7.44252536605508e-11	-0.780072	0.135	0.198	2.40281931443088e-06	3
Fbxl5	7.51060526497656e-11	0.236992	0.73	0.632	2.42479890979768e-06	3
Kmt2a	7.61367380632466e-11	-0.178536	0.908	0.901	2.45807458837192e-06	3
Cyp7b1	7.94534663754286e-11	0.35784	0.549	0.445	2.56515516193071e-06	3
Hnrnpl	8.51351365747405e-11	-0.166413	0.635	0.607	2.7485878843155e-06	3
Fkbp2	8.86799570584696e-11	-0.505078	0.258	0.295	2.86303241363269e-06	3
Unc80	9.20162897824691e-11	-0.160123	0.96	0.956	2.97074591562701e-06	3
Nr3c1	9.69432459098124e-11	-0.267701	0.603	0.627	3.12981269419829e-06	3
Lifr	1.00299394248964e-10	0.467213	0.402	0.301	3.23816594332781e-06	3
Slit1	1.11931997737108e-10	0.205884	0.912	0.864	3.61372454694252e-06	3
Tbc1d1	1.13582199338508e-10	0.199596	0.923	0.873	3.66700130564372e-06	3
Myo9b	1.15079068135002e-10	-0.306942	0.548	0.569	3.71532771473854e-06	3
Thap3	1.25567408104211e-10	0.3332	0.4	0.302	4.05394377064445e-06	3
Map3k2	1.33868600414115e-10	0.209348	0.634	0.532	4.32194776436972e-06	3
Dlc1	1.51121720390763e-10	-0.419426	0.4	0.458	4.8789647428158e-06	3
Myef2	1.52800045462845e-10	0.208207	0.682	0.582	4.93314946776795e-06	3
Gm47423	1.59153671191993e-10	-0.76003	0.179	0.197	5.1382762744335e-06	3
Grik4	1.70674350914503e-10	0.223515	0.561	0.458	5.51022141927472e-06	3
Arap2	1.79552015585018e-10	0.287241	0.733	0.644	5.79683682316231e-06	3
C230057M02Rik	1.83079831358471e-10	-0.451621	0.363	0.429	5.91073235540824e-06	3
B3gat1	1.83962246947905e-10	-0.249589	0.607	0.626	5.93922114271312e-06	3
Il1rapl2	1.9632242173685e-10	-0.394527	0.442	0.538	6.3382693857742e-06	3
Khdrbs2	2.01491459380806e-10	-0.220401	0.924	0.926	6.50515176610931e-06	3
Rps6ka2	2.0357072120145e-10	0.497815	0.229	0.151	6.57228073398881e-06	3
Nova2	2.06712367674159e-10	-0.227439	0.503	0.5	6.67370879036023e-06	3
Lats2	2.14760943568666e-10	0.631753	0.191	0.118	6.93355706311439e-06	3
Uxs1	2.24857968407664e-10	0.269466	0.57	0.467	7.25953951004144e-06	3
Hspa12a	2.29258687878727e-10	-0.319791	0.554	0.597	7.40161673816472e-06	3
Ccdc30	2.30857246797996e-10	-0.193418	0.631	0.619	7.4532262128733e-06	3
Tet2	2.36392620420335e-10	0.282718	0.601	0.498	7.6319357502705e-06	3
Ildr2	2.54204693234826e-10	-0.348941	0.494	0.543	8.20699852108636e-06	3
Ypel2	2.55856573818814e-10	0.567452	0.226	0.148	8.26032948574042e-06	3
Prkacb	2.75804365417441e-10	0.337746	0.403	0.307	8.90434393750207e-06	3
Ptgds	2.87803346982561e-10	0.580987	0.225	0.146	9.29173105733198e-06	3
Gm41804	2.88248671553634e-10	-0.83223	0.129	0.195	9.30610836110907e-06	3
Pus7	3.01604524372499e-10	-0.16062	0.342	0.316	9.73730206936612e-06	3
Inka2	3.21014644466882e-10	-0.375546	0.391	0.427	1.03639577966133e-05	3
Srrm3	3.35024195739143e-10	-0.221751	0.713	0.718	1.08162561594382e-05	3
Col4a2	3.42716752335076e-10	0.300957	0.583	0.481	1.10646103491379e-05	3
Kcnh1	3.58487964098335e-10	0.258012	0.559	0.457	1.15737839209148e-05	3
Lrrn2	3.58829721616385e-10	-0.211108	0.827	0.836	1.1584817562385e-05	3
Wls	3.67656119457888e-10	-0.985758	0.07	0.13	1.18697778166979e-05	3
Phc2	3.73113208409299e-10	-0.237461	0.753	0.778	1.20459599334942e-05	3
Adam12	3.8244516004617e-10	-0.384279	0.475	0.538	1.23472419920906e-05	3
Epb41l1	3.9888479182758e-10	-0.223539	0.642	0.634	1.28779955041534e-05	3
Sez6	4.01393809752249e-10	-0.36388	0.518	0.571	1.29589991478514e-05	3
Stac	4.02421544155754e-10	0.180255	0.667	0.569	1.29921795530685e-05	3
Klhl29	4.35248127115263e-10	-0.174616	0.952	0.942	1.40519857839163e-05	3
Nr4a3	4.48060438965213e-10	-0.603634	0.309	0.392	1.44656312719919e-05	3
Camk2b	4.50436040410009e-10	-0.206503	0.939	0.943	1.45423275646372e-05	3
Oaz2	4.59052637264925e-10	-0.361748	0.21	0.213	1.48205143940981e-05	3
Nt5dc3	4.62671817173051e-10	0.221481	0.5	0.405	1.4937359617432e-05	3
Pcdh7	4.77208548806078e-10	0.414454	0.638	0.573	1.54066779982042e-05	3
Phlpp2	4.89501792019747e-10	-0.419499	0.317	0.356	1.58035653553575e-05	3
Slco3a1	5.03856494710794e-10	-0.270787	0.543	0.555	1.6267006931738e-05	3
Adamts20	5.78878427039839e-10	0.391265	0.476	0.377	1.86890900169812e-05	3
Atp2b2	5.84952779757872e-10	-0.212971	0.828	0.826	1.88852004944829e-05	3
Ppp1r9a	6.50228336919437e-10	0.163156	0.951	0.917	2.0992621857444e-05	3
Slc9a2	6.50642252905925e-10	0.351189	0.488	0.388	2.10059851350678e-05	3
Snrnp48	6.54441050434482e-10	-0.390204	0.402	0.457	2.11286293132773e-05	3
Sema6c	6.55854578862662e-10	-0.994874	0.075	0.13	2.1174265078581e-05	3
Pou2f2	6.62434246049088e-10	-0.338254	0.42	0.439	2.13866896336948e-05	3
Lingo2	6.73319404136048e-10	-0.257963	0.766	0.802	2.17381169625323e-05	3
Elfn2	6.83394346939571e-10	-0.311355	0.445	0.463	2.2063386490944e-05	3
Specc1	7.72566307831765e-10	0.176513	0.947	0.913	2.49423032483485e-05	3
Gucy1a2	8.00411761510221e-10	-0.164144	0.928	0.918	2.58412937203575e-05	3
Pdgfc	8.19604078564746e-10	-0.701069	0.153	0.223	2.64609176764628e-05	3
Chd3	8.54290496563783e-10	-0.286253	0.602	0.63	2.75807686815617e-05	3
Psmc6	8.61616396251208e-10	-0.202548	0.391	0.366	2.78172853529702e-05	3
Syt14	8.76076617697641e-10	0.254886	0.811	0.749	2.82841336023683e-05	3
Lgi1	8.77413272169633e-10	-0.350927	0.537	0.585	2.83272874919966e-05	3
Gm16070	9.22973604899092e-10	-0.94863	0.083	0.143	2.97982028341672e-05	3
Rnf182	9.32288036231597e-10	0.333019	0.537	0.438	3.00989192497371e-05	3
Tln2	9.37071938493643e-10	-0.217565	0.694	0.7	3.02533675342673e-05	3
Ube2g1	9.51473000370467e-10	0.232532	0.624	0.525	3.07183058169605e-05	3
Hlf	9.60953902970721e-10	0.571307	0.293	0.208	3.10243967574097e-05	3
Stim2	9.61965069842632e-10	0.204694	0.795	0.712	3.10570422798694e-05	3
Car10	9.64521428226269e-10	-0.762359	0.172	0.222	3.11395743102851e-05	3
Mpped2	9.95528005927928e-10	0.226667	0.831	0.764	3.21406216713832e-05	3
Efr3a	9.99091849297436e-10	0.172679	0.748	0.657	3.22556803545677e-05	3
Phactr3	1.04325384277229e-09	-0.194942	0.746	0.741	3.36814503139034e-05	3
Stmn2	1.06514706737551e-09	-0.32043	0.453	0.479	3.43882730702184e-05	3
Rhbdl3	1.08113126202619e-09	-0.587067	0.194	0.237	3.49043227945156e-05	3
Zmiz1os1	1.15432055013848e-09	0.524915	0.251	0.17	3.72672389612207e-05	3
Ncbp1	1.20455070150076e-09	0.233758	0.408	0.324	3.88889193979519e-05	3
Mctp1	1.27028872889362e-09	-0.507763	0.304	0.356	4.10112716123304e-05	3
Dock11	1.3474261441926e-09	0.584226	0.233	0.155	4.3501653065258e-05	3
Abca5	1.38595174841871e-09	0.263401	0.6	0.502	4.47454521976981e-05	3
Dcdc2a	1.63593329379842e-09	0.365644	0.333	0.247	5.28161063902821e-05	3
Atad2b	1.65011997939953e-09	-0.174941	0.636	0.622	5.3274123534914e-05	3
Rbm28	1.65852720309238e-09	-0.350557	0.48	0.531	5.35455507518375e-05	3
Ski	1.72106221498324e-09	-0.331734	0.496	0.538	5.55644936107339e-05	3
Ergic1	1.75218208799709e-09	-0.215508	0.459	0.451	5.65691987109861e-05	3
Lrmp	1.8719710857252e-09	0.415792	0.21	0.142	6.04365865026379e-05	3
Add2	1.91885752767101e-09	-0.169556	0.917	0.91	6.19503152808585e-05	3
Kcnk12	2.06523940883696e-09	-0.563636	0.207	0.248	6.66762543143014e-05	3
Chm	2.09598004457177e-09	0.222042	0.647	0.551	6.76687157389995e-05	3
Fgf10	2.13693102913418e-09	-0.715471	0.162	0.224	6.8990818275597e-05	3
Gm5149	2.370082756174e-09	0.488935	0.24	0.163	7.65181217830777e-05	3
Lhfp	2.55317846490809e-09	0.436372	0.459	0.368	8.24293667395578e-05	3
Matn2	2.78747506399916e-09	-0.186968	0.709	0.706	8.99936324412128e-05	3
Elk3	2.7911922225831e-09	-0.817409	0.09	0.118	9.01136409060954e-05	3
Arhgef2	2.87293375877568e-09	-0.211264	0.564	0.563	9.27526664020727e-05	3
Grik5	3.0441580435103e-09	-0.245014	0.691	0.705	9.82806424347302e-05	3
Clcn5	3.08939697010088e-09	0.835016	0.145	0.083	9.97411811797068e-05	3
Gm26871	3.23222095480261e-09	0.167148	0.978	0.961	0.000104352	3
Ist1	3.35182903771653e-09	-0.251052	0.349	0.351	0.000108214	3
Ldlrad4	3.36249653087309e-09	-0.181947	0.932	0.944	0.000108558	3
Prrt1	3.39704852879633e-09	-0.30657	0.412	0.427	0.000109674	3
Tmem132d	3.69276476671648e-09	0.27107	0.708	0.622	0.000119221	3
Gm15813	3.91965797152161e-09	-0.97247	0.081	0.129	0.000126546	3
Srgap1	4.0210143450861e-09	0.325034	0.618	0.527	0.000129818	3
Iqsec3	4.19849555296737e-09	-0.262099	0.535	0.547	0.000135548	3
Ctif	4.31210412138361e-09	-0.291487	0.64	0.68	0.000139216	3
Zfp704	4.41654019417827e-09	0.184646	0.748	0.66	0.000142588	3
Nmnat2	4.55299079154937e-09	0.210738	0.713	0.623	0.000146993	3
Adamtsl1	5.16784229352688e-09	-0.645296	0.252	0.3	0.000166844	3
Frmd6	5.43295859255143e-09	0.316466	0.598	0.505	0.000175403	3
Pip4k2a	5.5008727089359e-09	0.302466	0.598	0.504	0.000177596	3
Fer	5.69919384342284e-09	0.197786	0.816	0.749	0.000183998	3
Nfasc	5.85745551534452e-09	-0.162	0.899	0.893	0.000189108	3
Adam23	5.92451994103649e-09	0.195004	0.888	0.833	0.000191273	3
Zdhhc23	5.93902379533544e-09	-0.424159	0.383	0.443	0.000191741	3
Dsel	6.28998567965163e-09	-0.684774	0.134	0.18	0.000203072	3
Cntnap5a	6.32133157466266e-09	-0.280423	0.688	0.746	0.000204084	3
B4galt1	6.44085705647367e-09	0.847454	0.136	0.077	0.000207943	3
Slc8a2	6.5767115883661e-09	-0.312878	0.442	0.477	0.000212329	3
Gabra3	6.70342111433151e-09	-0.685053	0.151	0.213	0.00021642	3
Kdm3a	7.24284945210479e-09	-0.332254	0.386	0.408	0.000233835	3
Zfyve28	7.35316347481384e-09	-0.216814	0.584	0.585	0.000237397	3
Rasgrp1	7.64160301938943e-09	-0.157833	0.834	0.828	0.000246709	3
Rai1	7.65991673217328e-09	-0.211495	0.65	0.646	0.0002473	3
Gm47448	7.88972797196946e-09	-0.974955	0.091	0.142	0.00025472	3
Pak7	7.94246947280735e-09	-0.236781	0.705	0.749	0.000256423	3
March4	8.09546830916591e-09	-0.345942	0.412	0.446	0.000261362	3
Zzef1	8.0967481396545e-09	-0.164745	0.629	0.611	0.000261404	3
Foxo3	8.21332435450912e-09	0.178319	0.347	0.272	0.000265167	3
Rab30	8.30609943508125e-09	0.313793	0.63	0.547	0.000268162	3
Nfix	8.3234242445532e-09	-0.228517	0.623	0.631	0.000268722	3
Gk	8.35037680663929e-09	0.324679	0.368	0.28	0.000269592	3
Drosha	8.5493401922509e-09	0.217563	0.469	0.381	0.000276015	3
Mical3	8.77897613882586e-09	-0.217012	0.791	0.803	0.000283429	3
1810034E14Rik	9.5923238438831e-09	0.605116	0.188	0.12	0.000309688	3
Trim37	1.02073428030762e-08	0.183504	0.687	0.597	0.000329544	3
Rtn4rl1	1.03003584284385e-08	-0.183449	0.536	0.521	0.000332547	3
Gm19410	1.06472007925614e-08	-0.612864	0.197	0.249	0.000343745	3
Mprip	1.07029743572942e-08	-0.176586	0.823	0.817	0.000345546	3
Frmpd3	1.1085560423076e-08	-0.425978	0.308	0.36	0.000357897	3
Tmcc3	1.17785120641157e-08	0.202674	0.59	0.499	0.000380269	3
Rasl11b	1.25584585378599e-08	0.289899	0.223	0.16	0.00040545	3
Fhl1	1.27163549047316e-08	0.413029	0.17	0.112	0.000410548	3
Lmo1	1.28139586453526e-08	-0.687347	0.152	0.208	0.000413699	3
Ubac2	1.37775481297071e-08	0.221055	0.724	0.638	0.000444808	3
Snca	1.38069112355678e-08	-0.221967	0.745	0.77	0.000445756	3
Rptor	1.40085223073429e-08	-0.205756	0.709	0.716	0.000452265	3
Gm38393	1.46412052131988e-08	0.204171	0.407	0.327	0.000472691	3
Csnk1a1	1.46897122519502e-08	0.150441	0.945	0.916	0.000474257	3
Iqsec1	1.51699444648985e-08	-0.204388	0.918	0.928	0.000489762	3
Golm1	1.53003949787936e-08	0.312814	0.255	0.186	0.000493973	3
Rtca	1.55000431859533e-08	0.373835	0.265	0.19	0.000500419	3
Thrb	1.56628354968181e-08	0.180407	0.918	0.874	0.000505675	3
Htr4	1.5736697554783e-08	0.282786	0.681	0.598	0.000508059	3
Gcnt2	1.59278209129889e-08	0.370571	0.264	0.19	0.00051423	3
Trip12	1.64946087078972e-08	0.194717	0.848	0.786	0.000532528	3
Creb3l2	1.65081544801661e-08	0.28412	0.343	0.262	0.000532966	3
Ephx4	1.80753761972726e-08	-0.433058	0.307	0.353	0.000583564	3
Rasa2	1.83983496052928e-08	0.249123	0.485	0.395	0.000593991	3
Eepd1	1.95418005338446e-08	0.447181	0.278	0.199	0.000630907	3
Ipo9	2.00598140342121e-08	0.304204	0.414	0.326	0.000647631	3
Smad7	2.01538505196407e-08	-0.362697	0.242	0.25	0.000650667	3
Rapgefl1	2.12760899176089e-08	-0.328645	0.448	0.485	0.000686899	3
Zfp950	2.12911379468e-08	-0.204918	0.742	0.759	0.000687384	3
Pcnx2	2.1688901420197e-08	-0.203468	0.74	0.751	0.000700226	3
Sec62	2.20676397013691e-08	-0.159794	0.479	0.457	0.000712454	3
Cdc42bpb	2.22145227063255e-08	-0.194927	0.376	0.362	0.000717196	3
Mrps9	2.30557738100226e-08	0.164334	0.526	0.443	0.000744356	3
Adamts2	2.3592958715895e-08	-0.561939	0.172	0.205	0.000761699	3
Rgs9	2.42099545956175e-08	0.602014	0.199	0.131	0.000781618	3
Eps15	2.48545622909962e-08	0.202157	0.644	0.555	0.00080243	3
C1ql3	2.52998187242241e-08	0.264265	0.4	0.317	0.000816805	3
Tnks1bp1	2.57038959698129e-08	-0.418668	0.293	0.327	0.00082985	3
Fzd3	2.65172646394589e-08	0.243234	0.37	0.29	0.00085611	3
Senp2	2.67772791563107e-08	0.169317	0.5	0.417	0.000864504	3
Astn2	2.90696667366773e-08	0.235473	0.851	0.822	0.000938514	3
Tecpr1	2.93063655774083e-08	-0.169288	0.498	0.487	0.000946156	3
Col25a1	2.97895943199367e-08	0.421687	0.55	0.466	0.000961757	3
Anxa11	2.98770383129793e-08	0.26867	0.423	0.336	0.00096458	3
Fhl2	3.04881218354429e-08	-0.230955	0.518	0.53	0.000984309	3
Xpr1	3.07834916998736e-08	0.183624	0.446	0.365	0.000993845	3
Igsf9b	3.09098750948719e-08	-0.288648	0.511	0.542	0.000997925	3
Zfr	3.1055827486352e-08	0.161733	0.924	0.884	0.00100264	3
Snd1	3.12715830345791e-08	-0.15759	0.894	0.894	0.0010096	3
Las1l	3.179078708952e-08	0.264764	0.371	0.291	0.00102637	3
Rapgef6	3.19021422010355e-08	0.194844	0.866	0.817	0.00102996	3
Dab2ip	3.35546172399681e-08	-0.219375	0.602	0.603	0.00108331	3
Myrip	3.36252448961717e-08	0.227619	0.712	0.628	0.00108559	3
Brd1	3.54705042867619e-08	-0.168627	0.467	0.452	0.00114517	3
Map1a	3.82859853244067e-08	-0.249146	0.352	0.351	0.00123606	3
Pid1	4.04408156536056e-08	0.179893	0.921	0.883	0.00130563	3
Sh3d19	4.06752733317886e-08	0.323329	0.402	0.316	0.0013132	3
Hip1	4.06862521661203e-08	-0.465167	0.249	0.288	0.00131356	3
Esrrg	4.21680086985167e-08	0.245573	0.619	0.53	0.00136139	3
Kif13b	4.28331933831522e-08	-0.214647	0.556	0.558	0.00138287	3
Mipep	4.35839029185366e-08	0.35671	0.415	0.328	0.00140711	3
Osbpl6	4.45093385043025e-08	0.191401	0.971	0.954	0.00143698	3
Gm41505	4.50460829115078e-08	-0.286879	0.315	0.306	0.00145431	3
Jcad	4.51282752790159e-08	-0.483397	0.247	0.303	0.00145697	3
Exoc5	4.60859667069816e-08	0.210134	0.609	0.52	0.00148789	3
A330102I10Rik	4.63867554703571e-08	0.181355	0.749	0.667	0.0014976	3
Pik3r1	4.97780371199517e-08	0.222877	0.54	0.451	0.00160708	3
A330015K06Rik	5.00284772673883e-08	-0.157255	0.621	0.569	0.00161517	3
Rap1gap	5.10807169114603e-08	-0.314151	0.441	0.469	0.00164914	3
Lnpk	5.18285486769951e-08	0.22601	0.51	0.424	0.00167328	3
Srsf5	5.32200981568566e-08	0.165713	0.706	0.622	0.00171821	3
Faah	5.41811176063004e-08	-0.204477	0.745	0.77	0.00174924	3
Zeb1	5.4569669539719e-08	0.183	0.828	0.758	0.00176178	3
Plekha1	5.82074195425506e-08	0.187594	0.552	0.466	0.00187923	3
0610043K17Rik	5.9295020598822e-08	-0.524597	0.223	0.269	0.00191434	3
Ndufb3	6.14883382977135e-08	-0.152654	0.191	0.168	0.00198515	3
Minpp1	6.21065932978786e-08	0.224857	0.379	0.302	0.00200511	3
Ddx24	6.36592278348026e-08	-0.168092	0.733	0.723	0.00205524	3
2510009E07Rik	6.43404566176531e-08	-0.474917	0.253	0.293	0.00207723	3
Fam193b	6.45496231127841e-08	-0.23375	0.488	0.494	0.00208398	3
Prdm2	6.54944679328417e-08	-0.222969	0.461	0.463	0.00211449	3
Chst8	6.58462398512987e-08	0.274487	0.512	0.423	0.00212585	3
Nxpe4	6.64434236090898e-08	0.219345	0.559	0.471	0.00214513	3
Col4a1	6.72372753031181e-08	0.21614	0.568	0.479	0.00217076	3
Adcy1	6.78472335890428e-08	0.191049	0.826	0.761	0.00219045	3
Ube2ql1	6.81362422734911e-08	-0.284742	0.363	0.373	0.00219978	3
Vwa8	6.83050231289963e-08	0.242167	0.663	0.581	0.00220523	3
Pls3	6.83496711379067e-08	-0.262151	0.598	0.631	0.00220667	3
Sntb1	6.90627188297895e-08	0.898659	0.107	0.058	0.00222969	3
Srrm1	7.03422892952449e-08	-0.187466	0.703	0.716	0.002271	3
Zdhhc21	7.4730814802966e-08	0.254623	0.431	0.348	0.00241268	3
Limch1	7.52406172897998e-08	-0.235775	0.628	0.644	0.00242914	3
Fnip1	7.66950847129875e-08	0.218271	0.687	0.603	0.0024761	3
Tle1	8.32192800264929e-08	-0.208406	0.696	0.717	0.00268673	3
Acvr1	8.49586535567968e-08	-0.170311	0.659	0.653	0.00274289	3
Crtc3	8.7391688917926e-08	-0.332079	0.448	0.492	0.00282144	3
Golga4	8.78026346608353e-08	-0.198075	0.578	0.573	0.00283471	3
Tub	8.99466829929923e-08	-0.183409	0.685	0.689	0.00290393	3
Adamts17	9.07585180075608e-08	-0.818104	0.094	0.143	0.00293014	3
Srcin1	9.22566204021304e-08	-0.232672	0.653	0.665	0.0029785	3
Coro2b	9.24294594373218e-08	-0.178709	0.574	0.561	0.00298409	3
Cct7	9.63379986822537e-08	0.212696	0.195	0.144	0.00311027	3
Snx15	9.7809187050472e-08	-0.52389	0.127	0.143	0.00315777	3
Ywhab	1.02927835060001e-07	-0.157799	0.383	0.362	0.00332303	3
Acss1	1.05821997046877e-07	0.204826	0.541	0.455	0.00341646	3
Rnf13	1.06987256875609e-07	0.161732	0.474	0.397	0.00345408	3
Gramd1b	1.12347440783909e-07	-0.175781	0.818	0.824	0.00362714	3
Bbx	1.17200040488686e-07	0.272497	0.677	0.607	0.0037838	3
Kcng2	1.18839234246055e-07	0.325835	0.161	0.11	0.00383672	3
Syngap1	1.19743403509507e-07	-0.246722	0.447	0.457	0.00386592	3
Gabrg3	1.22454086211842e-07	-0.175142	0.943	0.946	0.00395343	3
Igfbp4	1.26402575440579e-07	0.381184	0.18	0.125	0.00408091	3
Tmem63b	1.31999863123206e-07	-0.237295	0.586	0.604	0.00426162	3
Tent2	1.33302225106675e-07	0.165016	0.56	0.478	0.00430366	3
Slc17a7	1.38136740478259e-07	-0.17936	0.774	0.77	0.00445974	3
Braf	1.3913302210817e-07	0.156707	0.918	0.873	0.00449191	3
Ephb2	1.41054466435801e-07	-0.284044	0.467	0.492	0.00455394	3
Ttll11	1.42085631457317e-07	-0.156975	0.804	0.79	0.00458723	3
Nr6a1	1.42823576301799e-07	0.2038	0.719	0.638	0.00461106	3
Jakmip3	1.48185103202514e-07	-0.237736	0.559	0.584	0.00478416	3
Dnajb5	1.54840425970276e-07	-0.383949	0.222	0.238	0.00499902	3
Gnao1	1.59558138642323e-07	-0.153624	0.905	0.901	0.00515133	3
Plekha6	1.60065422453344e-07	-0.22906	0.472	0.479	0.00516771	3
Slc24a4	1.60385331497258e-07	0.236951	0.66	0.576	0.00517804	3
Ints3	1.63053119966462e-07	-0.357875	0.317	0.341	0.00526417	3
Slmap	1.64636433493991e-07	0.19289	0.613	0.527	0.00531529	3
Gm2164	1.65931823625259e-07	-0.162293	0.981	0.98	0.00535711	3
Ntm	1.70493894301889e-07	-0.161512	0.992	0.985	0.0055044	3
Ccdc43	1.75994858700917e-07	0.314478	0.194	0.14	0.00568199	3
Tapt1	1.82022490726336e-07	0.286167	0.306	0.235	0.0058766	3
Mettl8	1.86954410171267e-07	0.369358	0.225	0.16	0.00603582	3
Kcnq2	1.88691307502152e-07	-0.188957	0.822	0.835	0.0060919	3
Stx2	1.9008125272425e-07	-0.326848	0.184	0.186	0.00613677	3
Arhgef25	1.93655963954527e-07	-0.242053	0.641	0.676	0.00625218	3
Tox	1.97110815013025e-07	0.528288	0.344	0.271	0.00636372	3
Pou6f1	1.97327733873861e-07	-0.25617	0.405	0.408	0.00637073	3
Slc16a2	2.05716477299486e-07	-0.409163	0.333	0.388	0.00664156	3
Ptbp3	2.11191591693225e-07	0.220296	0.52	0.434	0.00681832	3
Crim1	2.28083442529192e-07	-0.208674	0.742	0.757	0.00736367	3
5031425E22Rik	2.3108949240145e-07	-0.225252	0.647	0.672	0.00746072	3
Fam135b	2.31680218394048e-07	-0.155039	0.931	0.939	0.0074798	3
Cacnb4	2.31903554705908e-07	0.202485	0.888	0.848	0.00748701	3
Hspa8	2.4458185764105e-07	-0.248749	0.539	0.552	0.00789633	3
Garnl3	2.50881138827051e-07	0.323874	0.48	0.396	0.0080997	3
Kcnk9	2.52606838646761e-07	-0.317045	0.36	0.38	0.00815541	3
Napb	2.53194772689005e-07	-0.168871	0.527	0.514	0.00817439	3
Map6	2.53546189517406e-07	-0.267067	0.501	0.521	0.00818574	3
Zbtb16	2.56896675418253e-07	-0.153685	0.907	0.899	0.00829391	3
Abr	2.62478694264229e-07	-0.156973	0.876	0.871	0.00847412	3
Shtn1	2.64371144754045e-07	-0.204774	0.699	0.724	0.00853522	3
Adgrl1	2.65386877165839e-07	-0.174232	0.615	0.606	0.00856802	3
Mgll	2.665247693057e-07	0.233868	0.589	0.504	0.00860475	3
Rasa3	2.67962131635588e-07	0.165802	0.239	0.187	0.00865116	3
Rnf165	2.69338810670491e-07	0.213405	0.798	0.737	0.0086956	3
Adam11	2.71153332809429e-07	-0.206442	0.388	0.382	0.00875419	3
Tmem108	2.71215973836683e-07	-0.528738	0.199	0.25	0.00875621	3
Hnrnpdl	2.76180716478602e-07	-0.217024	0.721	0.734	0.00891649	3
Pfkp	2.88032391523924e-07	-0.247376	0.468	0.482	0.00929913	3
Hsph1	2.88310372408484e-07	-0.219667	0.345	0.333	0.0093081	3
Tpst1	2.9021242226421e-07	-0.312487	0.249	0.258	0.00936951	3
Mapk4	3.06021952847238e-07	-0.199209	0.705	0.722	0.00987992	3
Coro7	3.06418305366802e-07	-0.42832	0.23	0.262	0.00989271	3
Ablim2	3.07491205332963e-07	-0.162345	0.804	0.798	0.00992735	3
Pde4a	3.09719137528622e-07	-0.213631	0.697	0.72	0.00999928	3
Mllt10	3.10806042770672e-07	0.165167	0.898	0.856	0.0100344	3
Gripap1	3.1491085411438e-07	-0.211827	0.552	0.556	0.0101669	3
Sh3bp4	3.19672857641784e-07	-0.492411	0.232	0.286	0.0103206	3
Pcx	3.21037360277973e-07	0.416842	0.238	0.171	0.0103647	3
Crym	3.36572222914606e-07	-0.222984	0.527	0.531	0.0108662	3
Dph6	3.49463086720844e-07	0.294252	0.452	0.369	0.0112824	3
Pacrg	3.55102625190615e-07	0.218026	0.641	0.558	0.0114645	3
Fat1	3.61320913695941e-07	0.550597	0.185	0.124	0.0116652	3
Nudt3	3.61887734204093e-07	-0.151913	0.408	0.389	0.0116835	3
Flnb	3.64195018177374e-07	0.196412	0.847	0.809	0.011758	3
Hacd1	3.73868273033365e-07	-0.236588	0.322	0.317	0.0120703	3
Gm2115	3.78533660506031e-07	-0.219735	0.8	0.841	0.012221	3
Sik2	3.79844170283159e-07	0.309128	0.627	0.553	0.0122633	3
Reps1	3.81747247100216e-07	0.211068	0.663	0.581	0.0123247	3
Rasgef1b	3.86920131437283e-07	0.261617	0.639	0.557	0.0124917	3
Map7	3.97825729342057e-07	0.179661	0.877	0.833	0.0128438	3
Sgsm1	4.01703287815008e-07	-0.433577	0.232	0.267	0.012969	3
Egfl6	4.16460040061133e-07	-0.650654	0.146	0.192	0.0134454	3
Pde4d	4.16675415964112e-07	0.160941	0.982	0.967	0.0134524	3
Zfp710	4.20566935315469e-07	-0.516057	0.204	0.256	0.013578	3
Doc2b	4.25463049153841e-07	-0.30278	0.36	0.38	0.0137361	3
Nsun2	4.337293540044e-07	-0.276082	0.5	0.52	0.014003	3
Gpatch2	4.36696509077012e-07	0.172006	0.594	0.513	0.0140987	3
Rora	4.4154133303054e-07	-0.186572	0.906	0.913	0.0142552	3
Cstf2	4.41818034773299e-07	0.260818	0.361	0.286	0.0142641	3
Gm20033	4.42144448291777e-07	0.390155	0.314	0.239	0.0142746	3
Zfp692	4.65427467829189e-07	-0.369388	0.313	0.343	0.0150263	3
Gm41414	4.67372136353559e-07	-0.412127	0.296	0.342	0.0150891	3
Gnptab	4.73810741803788e-07	0.21239	0.624	0.542	0.015297	3
Tet3	4.8084051241704e-07	-0.193759	0.619	0.622	0.0155239	3
Arnt2	4.89893349680408e-07	-0.152991	0.688	0.676	0.0158162	3
Cirbp	4.91325787420689e-07	0.413213	0.15	0.1	0.0158625	3
Celsr2	5.0865090543876e-07	-0.386997	0.282	0.32	0.0164218	3
Nuak1	5.08895734202178e-07	0.267624	0.506	0.423	0.0164297	3
Smarce1	5.09309074067187e-07	0.288244	0.186	0.135	0.016443	3
Pptc7	5.3611830746408e-07	-0.253386	0.253	0.252	0.0173086	3
Lekr1	5.52542437263994e-07	0.179393	0.456	0.379	0.0178388	3
Mef2d	5.71633595313849e-07	-0.282157	0.459	0.485	0.0184552	3
Ubr4	5.74404705613374e-07	-0.174851	0.383	0.374	0.0185447	3
Kcnj9	5.83468485923794e-07	-0.404123	0.222	0.251	0.0188373	3
Ap3d1	5.93919077650616e-07	-0.187074	0.405	0.397	0.0191747	3
Dhx30	6.05706513550199e-07	0.198381	0.591	0.509	0.0195552	3
Gm46123	6.1721479937345e-07	0.232368	0.32	0.251	0.0199268	3
Angptl2	6.20413800388688e-07	-0.39961	0.237	0.253	0.0200301	3
Arntl	6.33948298151697e-07	-0.213148	0.509	0.515	0.020467	3
2210408I21Rik	6.44940782146563e-07	0.21674	0.782	0.724	0.0208219	3
Cacna1i	6.63546723496879e-07	-0.160329	0.479	0.469	0.0214226	3
Ccnc	6.65219981652e-07	0.255321	0.434	0.354	0.0214766	3
Rad52	6.65314787668117e-07	-0.33757	0.225	0.231	0.0214797	3
Itga6	6.67079949458582e-07	0.467519	0.166	0.111	0.0215367	3
Slc38a9	6.76983074697681e-07	0.160033	0.547	0.467	0.0218564	3
Fmr1	6.92330130898418e-07	0.248705	0.35	0.279	0.0223519	3
Clock	7.07355718617861e-07	0.201037	0.722	0.648	0.022837	3
Mvb12b	7.16378202903196e-07	-0.315389	0.412	0.452	0.0231283	3
A930015D03Rik	7.1801215277265e-07	-0.159856	0.573	0.568	0.023181	3
Gprasp2	7.22597245737004e-07	-0.319955	0.192	0.19	0.0233291	3
Sgk3	7.23437857442332e-07	0.352668	0.296	0.224	0.0233562	3
Mgat5b	7.24142455068201e-07	-0.889888	0.069	0.106	0.0233789	3
Ei24	7.3596997818991e-07	0.211415	0.283	0.222	0.0237608	3
Mbnl1	7.47506161212275e-07	0.233926	0.749	0.69	0.0241332	3
Fgfr1op2	7.5111653531279e-07	0.192516	0.53	0.448	0.0242498	3
Slitrk5	7.6503074610213e-07	-0.262535	0.4	0.416	0.024699	3
Ccsap	7.84801459728156e-07	-0.292741	0.33	0.348	0.0253373	3
Tbc1d9b	8.12874956049529e-07	-0.342703	0.262	0.278	0.0262437	3
Nwd2	8.17640789740794e-07	-0.349322	0.378	0.42	0.0263975	3
Tmem117	8.19130864959141e-07	0.311936	0.456	0.375	0.0264456	3
Ube2n	8.21218980238895e-07	0.279652	0.313	0.243	0.0265131	3
Slit2	8.22031199652913e-07	0.460653	0.403	0.338	0.0265393	3
Entr1	8.32893247252615e-07	-0.229762	0.355	0.357	0.02689	3
Stx12	8.40430434289251e-07	0.250679	0.405	0.329	0.0271333	3
Akirin2	8.4888094846209e-07	-0.306795	0.258	0.27	0.0274061	3
Smad3	8.63305376243075e-07	0.257409	0.427	0.349	0.0278718	3
Col20a1	8.96090538376319e-07	-0.921343	0.063	0.1	0.0289303	3
Tomm20	9.02386742784562e-07	-0.157664	0.216	0.189	0.0291336	3
Pcnp	9.04032418496471e-07	0.221622	0.431	0.354	0.0291867	3
Gm44151	9.11942862543744e-07	-0.270912	0.64	0.626	0.0294421	3
Cryl1	9.41901785442238e-07	0.190666	0.359	0.29	0.0304093	3
Tfrc	9.49155201071225e-07	0.376977	0.276	0.207	0.0306435	3
Pfkm	9.52556324007184e-07	0.3467	0.263	0.197	0.0307533	3
Hsp90aa1	9.96238555812211e-07	-0.217448	0.56	0.567	0.0321636	3
Dhx15	1.01035910144549e-06	0.175507	0.441	0.369	0.0326194	3
Lpp	1.01279011636345e-06	0.242264	0.7	0.634	0.0326979	3
Cldn10	1.01595055474752e-06	0.572001	0.192	0.132	0.0328	3
Chd2	1.01618464485055e-06	-0.198161	0.703	0.715	0.0328075	3
Stk16	1.02468650136571e-06	0.160169	0.106	0.075	0.033082	3
Arl6ip5	1.02906672714649e-06	-0.334069	0.228	0.232	0.0332234	3
Itga7	1.04155806077098e-06	0.290882	0.183	0.133	0.0336267	3
Arl6ip1	1.04289602818512e-06	0.195224	0.36	0.294	0.0336699	3
Ptk7	1.05036062883889e-06	0.565314	0.118	0.073	0.0339109	3
Caap1	1.06165204914876e-06	0.2546	0.393	0.319	0.0342754	3
Gm49969	1.09665926925783e-06	-0.574796	0.155	0.21	0.0354056	3
Dpysl2	1.09990683777967e-06	-0.151623	0.622	0.612	0.0355105	3
Pkig	1.10181556874043e-06	-0.171127	0.405	0.393	0.0355721	3
Hk1	1.10768435785811e-06	-0.16204	0.476	0.464	0.0357616	3
Sgcz	1.12515403481163e-06	-0.244695	0.532	0.531	0.0363256	3
Kif5a	1.14630621464397e-06	-0.223727	0.483	0.493	0.0370085	3
Mast3	1.15607925387854e-06	-0.183208	0.739	0.749	0.037324	3
3110021N24Rik	1.16188876829417e-06	-0.158275	0.326	0.298	0.0375116	3
Hspa4	1.17175055989803e-06	-0.211181	0.508	0.506	0.03783	3
Hsp90b1	1.18807433414819e-06	-0.297083	0.381	0.405	0.038357	3
Usp10	1.18915375530076e-06	-0.316863	0.304	0.331	0.0383918	3
Pag1	1.21084992780632e-06	0.318221	0.339	0.266	0.0390923	3
Cdh9	1.21539391946918e-06	-0.441151	0.261	0.309	0.039239	3
Hipk4	1.21880535188518e-06	-0.513554	0.115	0.13	0.0393491	3
Fam222b	1.24472740763915e-06	-0.171446	0.519	0.512	0.040186	3
[truncated: 3,787 more rows]

## Sheet: snDEGs_HET
Gene_name	p_val	avg_log2FC	pct.1	pct.2	p_val_adj	cluster
Mecp2	0	1.28881	0.704	0.528	0	0
Irak1	1.65073985920909e-104	1.23742	0.364	0.211	5.32941363545654e-100	0
Nrg3os	9.74595694190041e-74	-0.205095	0.486	0.65	3.14648219869255e-69	0
Gm47283	2.91088872654537e-73	-0.365229	0.882	0.955	9.39780425365173e-69	0
Ubb	8.40420787763908e-69	-0.87356	0.301	0.466	2.71329851329578e-64	0
Atp6v0c	1.37334499116261e-67	-0.850752	0.262	0.426	4.43384430396849e-63	0
Pcdh9	2.57171918965638e-61	0.185441	0.999	0.999	8.30279540380562e-57	0
Gm28376	2.96293206712625e-61	-0.21656	0.525	0.68	9.56582617871708e-57	0
Tsix	5.08665081092339e-61	-0.382685	0.575	0.733	1.64222521430662e-56	0
A330015K06Rik	5.15268297479946e-61	0.159744	0.441	0.54	1.66354369841401e-56	0
AY036118	7.98418434840272e-59	-0.47001	0.657	0.777	2.57769391688182e-54	0
Ubash3b	3.64236558069418e-56	0.567497	0.614	0.524	1.17593772772712e-51	0
Elavl3	8.09398740751886e-55	0.369455	0.769	0.749	2.61314383451746e-50	0
Tmsb4x	8.36615732367978e-55	-0.700882	0.325	0.472	2.70101389195002e-50	0
Syt7	9.05200429709766e-51	0.326389	0.92	0.907	2.92243958731798e-46	0
Sez6l	3.05345427196372e-48	0.315326	0.91	0.903	9.85807711703486e-44	0
5330438D12Rik	1.04108266136157e-47	-0.247798	0.451	0.586	3.36113537220582e-43	0
Srsf2	8.71179854090112e-47	-0.532554	0.334	0.477	2.81260415892993e-42	0
Dpp10	1.71282773589113e-46	0.474725	0.605	0.553	5.52986434532452e-42	0
Hs6st3	3.29622707955331e-46	0.377503	0.847	0.8	1.06418691263379e-41	0
Ccdc85a	3.4087289600821e-46	-0.231038	0.954	0.976	1.10050814476251e-41	0
Slc22a17	1.43541826307101e-45	-0.467109	0.438	0.581	4.63424786232476e-41	0
Gm20642	2.75032896752003e-45	-0.347486	0.469	0.609	8.87943707163842e-41	0
Prkce	3.23658060052457e-45	0.193897	0.996	0.997	1.04493004687936e-40	0
Itm2b	2.98211256692393e-44	-0.54967	0.379	0.516	9.6277504223139e-40	0
Bex2	2.96228304588139e-43	-0.691686	0.218	0.343	9.56373081362807e-39	0
A230004M16Rik	3.08542165142885e-43	0.150217	0.372	0.436	9.96128380163804e-39	0
Gm21887	5.6677583535836e-42	-1.25381	0.071	0.158	1.82983578445447e-37	0
Fat3	9.48972156175035e-42	0.352655	0.826	0.797	3.0637566062111e-37	0
Ube3a	1.07009368822963e-41	-0.237579	0.746	0.853	3.45479747244937e-37	0
Ppia	3.31538322967873e-40	-0.655502	0.259	0.384	1.07037147570178e-35	0
Cox7c	3.6798893162694e-40	-0.57655	0.306	0.435	1.18805226575758e-35	0
Csmd2	4.18368302021266e-40	0.31229	0.908	0.889	1.35070206307566e-35	0
Cntn5	6.43584079179476e-40	0.246533	0.982	0.977	2.07781119963094e-35	0
Cntnap2	7.16398759934548e-40	0.338681	0.829	0.81	2.31289339644869e-35	0
Tenm3	7.56978679941396e-40	0.459956	0.635	0.548	2.4439056681908e-35	0
Gria1	9.42235034778491e-40	0.186208	0.999	0.999	3.04200580978236e-35	0
Rbfox3	1.11190929692388e-39	0.240436	0.965	0.965	3.58979916511874e-35	0
Rasl10a	3.21156787812439e-39	-0.753346	0.189	0.302	1.03685468945246e-34	0
P2ry14	3.56257121821677e-39	-0.290828	0.415	0.542	1.15017611780128e-34	0
Sox5	7.65463882997437e-39	0.860565	0.256	0.176	2.47130014625722e-34	0
Syne1	8.26174721075466e-39	0.250041	0.972	0.966	2.66730508699214e-34	0
Gls	9.89355010545579e-39	-0.242774	0.876	0.935	3.1941326515464e-34	0
Mir124a-1hg	2.29936507798638e-38	-0.312929	0.544	0.672	7.42350015427904e-34	0
Fth1	3.15721083131569e-38	-0.563831	0.346	0.473	1.01930551689027e-33	0
Lrfn5	3.21836955536451e-38	-0.169617	0.992	0.996	1.03905061094943e-33	0
Dalrd3	4.33411953238221e-38	-0.682591	0.218	0.336	1.3992704910296e-33	0
Tubb2a	4.69149513419001e-38	-0.715549	0.197	0.311	1.51464920407324e-33	0
H3f3b	1.95069110459961e-36	-0.627514	0.29	0.408	6.29780623119985e-32	0
St6galnac5	3.40047508437741e-36	0.222155	0.963	0.963	1.09784338099125e-31	0
Camk1d	3.79136459806712e-36	0.249291	0.913	0.915	1.22404206048597e-31	0
Eif1	8.12122705327967e-36	-0.690305	0.219	0.331	2.62193815415134e-31	0
Nav2	1.13437629036668e-35	0.225429	0.964	0.963	3.66233385344882e-31	0
Zbtb16	1.51776954178822e-35	0.277598	0.859	0.837	4.90011896566327e-31	0
Dlgap2	2.91089900421379e-35	0.169924	0.998	0.998	9.39783743510422e-31	0
Atp6v0b	4.00067312087772e-35	-0.341229	0.592	0.709	1.29161731707537e-30	0
Chchd2	4.14334971636188e-35	-0.755938	0.123	0.216	1.33768045592743e-30	0
Tuba1a	6.2795125923392e-35	-0.789209	0.145	0.244	2.02734064043671e-30	0
Mrpl41	7.33585079570236e-35	-0.83529	0.126	0.221	2.36837942939251e-30	0
Gm32509	1.11685440862406e-34	-0.35488	0.389	0.512	3.60576445824277e-30	0
Clk4	1.61852043171921e-34	-0.370354	0.402	0.526	5.22539321380545e-30	0
Rnf112	1.7564467765971e-34	-0.267301	0.666	0.776	5.67068841824375e-30	0
Psmc6	2.14364946367377e-34	-0.404663	0.296	0.41	6.92077229347075e-30	0
Ntm	3.39335322183506e-34	0.51258	0.532	0.46	1.09554408766945e-29	0
Hnrnpdl	4.11071323942991e-34	-0.327217	0.615	0.729	1.32714376934995e-29	0
Srsf7	4.21024314922859e-34	-0.357749	0.497	0.62	1.35927700072845e-29	0
Pcdh7	5.17450747193198e-34	0.482329	0.567	0.474	1.67058973731324e-29	0
Ctdspl	5.36618404630287e-34	0.305127	0.633	0.617	1.73247251934888e-29	0
Slc15a2	6.08778161325689e-34	-0.835275	0.127	0.22	1.96544029383999e-29	0
Unc5d	6.55166420415724e-34	0.530898	0.592	0.497	2.11520478831216e-29	0
Gm12027	1.54786720797786e-33	-0.566199	0.149	0.242	4.99728928095652e-29	0
Svop	1.67303468669978e-33	0.313545	0.702	0.677	5.40139248601023e-29	0
Gm37240	2.02236124089886e-33	-0.160788	0.439	0.551	6.52919326624197e-29	0
Oaz1	2.94725520291507e-33	-0.742113	0.164	0.264	9.51521342261129e-29	0
Rbm25	3.19580260975262e-33	0.208304	0.856	0.873	1.03176487255863e-28	0
Srsf1	7.27113185521819e-33	-0.372309	0.381	0.501	2.34748491945719e-28	0
Gpc6	8.66674296212609e-33	0.755555	0.257	0.184	2.79805796532241e-28	0
Shank2	1.56902500098806e-32	0.260282	0.815	0.809	5.06559721568994e-28	0
Aff3	4.43395012596635e-32	0.300302	0.779	0.747	1.43150079816823e-27	0
Cck	7.57833077150307e-32	-0.660364	0.185	0.286	2.44666408957976e-27	0
Acp1	1.07523359053287e-31	-0.404375	0.364	0.482	3.47139164703536e-27	0
mt-Co3	1.23399364743075e-31	0.660344	0.457	0.421	3.98394849073018e-27	0
Srrm4	1.95927653582767e-31	0.269561	0.743	0.746	6.32552429591964e-27	0
Cap2	2.5268761577997e-31	0.191715	0.918	0.922	8.15801967545634e-27	0
Hspa8	2.74383894212538e-31	-0.41481	0.379	0.496	8.85848402465178e-27	0
Ly6h	3.06501042430674e-31	-0.466087	0.339	0.455	9.89538615487431e-27	0
Pebp1	4.22257404424151e-31	-0.512664	0.245	0.353	1.36325803018337e-26	0
Edil3	5.63948531558879e-31	-0.324647	0.759	0.821	1.82070783413784e-26	0
Cmip	5.76536532797792e-31	0.259555	0.793	0.782	1.86134819613767e-26	0
Cox4i1	6.13258575477325e-31	-0.442651	0.259	0.367	1.97990531092854e-26	0
4921534H16Rik	8.24799656361962e-31	-0.275692	0.388	0.501	2.66286569056459e-26	0
Ano3	9.99107285098786e-31	-0.242027	0.897	0.932	3.22561786994143e-26	0
Ndufa13	1.02330703119951e-30	-0.76027	0.105	0.186	3.30374675022762e-26	0
Dscaml1	1.19846548529683e-30	0.216523	0.947	0.956	3.8692458192808e-26	0
Gm10848	3.5826980442699e-30	-0.154102	0.342	0.437	1.15667406359254e-25	0
Pcbp2	6.5528094211696e-30	-0.340789	0.499	0.614	2.11557452162461e-25	0
Cox8a	6.80394266879603e-30	-0.635784	0.189	0.288	2.1966528906208e-25	0
Ppp2r2b	7.07825189647623e-30	0.454265	0.499	0.433	2.28521362477735e-25	0
Dtx3	8.44954258043952e-30	-0.389969	0.32	0.431	2.7279348220949e-25	0
Ntng2	9.72186674905822e-30	0.352661	0.546	0.523	3.13870467993345e-25	0
Selenom	1.00023490215043e-29	-0.757856	0.152	0.244	3.22925838159268e-25	0
Pls3	1.09885002738404e-29	-0.468629	0.282	0.391	3.54763731340939e-25	0
Osbp2	1.34872556623825e-29	0.206507	0.859	0.867	4.35436049060019e-25	0
Pde4b	1.83529054530849e-29	0.496535	0.418	0.362	5.92523552552847e-25	0
Ankrd11	2.5940143291275e-29	0.194572	0.876	0.884	8.37477526158813e-25	0
Bsn	2.83156364056251e-29	0.226496	0.752	0.756	9.14170321355606e-25	0
Mrps26	3.11822310267039e-29	-0.630755	0.172	0.267	1.00671832869713e-24	0
Cebpd	3.43295085845771e-29	-1.09222	0.071	0.14	1.10832818465307e-24	0
Hnrnpa3	4.08782291850638e-29	-0.349495	0.419	0.533	1.31975362923979e-24	0
Dnmt3a	7.37361289190646e-29	0.267556	0.756	0.745	2.380570922152e-24	0
Chd7	1.2802232143831e-28	0.558285	0.355	0.29	4.13320064763583e-24	0
Wac	1.52138986275814e-28	-0.298422	0.522	0.634	4.91180717191466e-24	0
Map1b	1.56353268863256e-28	0.177364	0.987	0.99	5.04786528525024e-24	0
Ndufaf4	1.62857323528177e-28	-0.653367	0.183	0.278	5.2578486901072e-24	0
Tmem191c	2.07446056067064e-28	-0.36439	0.353	0.463	6.69739592012517e-24	0
Rimbp2	2.55972289904424e-28	0.210667	0.881	0.882	8.26406537956434e-24	0
Rora	3.63715176544859e-28	0.238129	0.934	0.924	1.17425444747508e-23	0
Slc30a3	3.69939496900039e-28	-0.536373	0.236	0.338	1.19434966574178e-23	0
Gm20275	4.54189750164301e-28	-0.168848	0.385	0.483	1.46635160840544e-23	0
Tmem132b	5.46995070859889e-28	0.194963	0.942	0.94	1.76597358627115e-23	0
Wwc1	5.8831688445028e-28	0.313349	0.53	0.511	1.89938106144773e-23	0
Kcnj6	6.49518936558412e-28	0.189335	0.971	0.967	2.09697188667883e-23	0
Zcchc18	6.93863979139466e-28	-0.431015	0.29	0.396	2.24013985665176e-23	0
Ndfip1	8.11478747714263e-28	-0.300163	0.59	0.694	2.6198591369955e-23	0
Ephb2	9.32845562638558e-28	0.36587	0.477	0.449	3.01169189897858e-23	0
Galnt1	9.83972196436422e-28	-0.337666	0.505	0.615	3.17675423619499e-23	0
Gm11149	1.15615899217136e-27	-0.213637	0.337	0.433	3.73265930622523e-23	0
Asic2	1.16249365462931e-27	0.232776	0.927	0.92	3.75311076397073e-23	0
Sdk1	1.45516805163096e-27	0.592247	0.367	0.297	4.69801005469057e-23	0
Gsdme	1.46241890662342e-27	-0.329292	0.317	0.422	4.72141944003372e-23	0
Bex3	3.74710217175605e-27	-0.674176	0.118	0.197	1.20975193615144e-22	0
Adarb2	3.86811387592761e-27	0.194625	0.993	0.988	1.24882056484323e-22	0
Hnrnpa2b1	3.97372691437446e-27	-0.292782	0.66	0.751	1.28291773430579e-22	0
Slc24a5	6.40555584783815e-27	-0.450237	0.323	0.429	2.06803370547455e-22	0
Pcsk1n	8.75257063143229e-27	-0.539168	0.201	0.295	2.82576742835792e-22	0
Calm1	8.76423862356403e-27	-0.3227	0.682	0.768	2.82953443961765e-22	0
Gm13269	9.74669534962271e-27	-0.244646	0.387	0.489	3.14672059362569e-22	0
Slc16a11	1.03725044567201e-26	-0.600896	0.143	0.226	3.34876306385208e-22	0
Caly	1.6820586079046e-26	-0.380775	0.347	0.454	5.43052621561999e-22	0
Kcnc3	1.93057120665009e-26	0.203302	0.722	0.73	6.23284914066983e-22	0
1600010M07Rik	2.46436338593457e-26	-0.223059	0.271	0.361	7.95619719148976e-22	0
Dynll1	2.50958438128034e-26	-0.427519	0.234	0.329	8.10219317496358e-22	0
Srsf5	3.071582356785e-26	-0.326746	0.429	0.537	9.91660363888038e-22	0
Phactr1	3.15660323658671e-26	0.200369	0.97	0.963	1.01910935493202e-21	0
Pacsin1	3.18460758038972e-26	0.224869	0.849	0.84	1.02815055732882e-21	0
Nrg1	3.21693444489912e-26	0.367336	0.751	0.696	1.03858728553568e-21	0
Ttll11	3.97636468370976e-26	0.25174	0.782	0.762	1.28376933813569e-21	0
Gas5	4.45679475520481e-26	-0.455221	0.296	0.398	1.43887618671787e-21	0
Cdh9	5.82648601036849e-26	-0.192508	0.907	0.945	1.88108100844747e-21	0
mt-Co1	6.30665743088258e-26	0.572204	0.345	0.326	2.03610435156044e-21	0
Rasa1	7.50621639566217e-26	-0.166898	0.577	0.677	2.42338196333953e-21	0
Nol4l	7.69084223831943e-26	0.280069	0.53	0.522	2.48298841664143e-21	0
Atp5b	7.85008462089679e-26	-0.484353	0.248	0.347	2.53439981985653e-21	0
Ldlrad4	8.194631194774e-26	0.256954	0.809	0.786	2.64563668123279e-21	0
Dnaja2	8.6194397087191e-26	-0.310261	0.387	0.493	2.78278610995996e-21	0
Foxk1	8.78389670327023e-26	0.243739	0.49	0.49	2.83588105065079e-21	0
Mapk10	1.18918938825415e-25	0.167093	0.948	0.951	3.83929793997852e-21	0
Luc7l3	1.74134780829608e-25	0.184029	0.898	0.908	5.62194139908388e-21	0
Calm2	1.9488147646507e-25	-0.23607	0.651	0.748	6.29174846767478e-21	0
Mrfap1	2.18358879866843e-25	-0.648582	0.129	0.208	7.04971643650104e-21	0
Snap25	3.26810308591458e-25	-0.159373	0.953	0.976	1.05510708128752e-20	0
Mettl23	3.75639116081591e-25	-0.732083	0.105	0.179	1.21275088626942e-20	0
Tnrc18	4.57659394193709e-25	0.170233	0.494	0.515	1.47755335415439e-20	0
Ssr4	5.55506386653407e-25	-0.703657	0.132	0.211	1.79345236931052e-20	0
Igf2bp3	7.54343597699495e-25	-0.205752	0.284	0.371	2.43539830517282e-20	0
Eef1a1	7.686703731165e-25	-0.406387	0.329	0.432	2.48165229960662e-20	0
Casd1	8.2058687589696e-25	-0.313291	0.199	0.277	2.64926472883333e-20	0
Pitpnc1	8.22905958017685e-25	0.229341	0.8	0.795	2.6567518854601e-20	0
Tia1	8.2679755326387e-25	-0.189511	0.677	0.771	2.66931590071241e-20	0
3110021N24Rik	8.94832060643302e-25	-0.214679	0.274	0.361	2.8889653077869e-20	0
Dpm1	9.03671139344799e-25	-0.30956	0.423	0.528	2.91750227337468e-20	0
Slc25a3	9.69201495261672e-25	-0.442268	0.283	0.382	3.12906702745231e-20	0
Gabbr2	1.0492321682658e-24	0.193766	0.941	0.945	3.38744605524615e-20	0
4430402I18Rik	1.22932201169185e-24	-0.339199	0.339	0.44	3.96886611474714e-20	0
Morf4l2	1.26677024780982e-24	-0.399365	0.246	0.338	4.089767745054e-20	0
Rilpl1	1.33634658171005e-24	0.236378	0.588	0.59	4.3143949390509e-20	0
Slc35f3	1.37296625286467e-24	0.172939	0.953	0.959	4.43262154737358e-20	0
Golga4	1.4724106193766e-24	0.297549	0.477	0.463	4.75367768465735e-20	0
H2afz	1.60779689046143e-24	-0.666729	0.143	0.224	5.19077226085472e-20	0
Eid1	1.6256466919918e-24	-0.484807	0.19	0.277	5.24840034509553e-20	0
Iqsec1	1.69037432465518e-24	0.21712	0.75	0.747	5.45737350714926e-20	0
Capza2	1.71290571823983e-24	-0.400498	0.288	0.387	5.53011611133728e-20	0
Atp5g1	2.24072069165536e-24	-0.536533	0.136	0.213	7.23416675300934e-20	0
Csnk1g3	2.30560414618997e-24	-0.15316	0.486	0.58	7.44364298597431e-20	0
Gm26917	2.32574376151594e-24	0.313406	0.636	0.585	7.50866373405422e-20	0
Rogdi	4.02738955273377e-24	-0.304927	0.409	0.512	1.3002427171001e-19	0
Prkcb	4.75681343466676e-24	0.294116	0.66	0.627	1.53573721738216e-19	0
Ntrk2	4.97816676133961e-24	0.249865	0.84	0.822	1.60720113889849e-19	0
Gm42477	5.05701786417632e-24	-0.259836	0.319	0.412	1.63265821744933e-19	0
Mast4	5.10385360446564e-24	0.265557	0.876	0.86	1.64777913620173e-19	0
Orc4	5.13565362467228e-24	-0.296058	0.391	0.493	1.65804577272545e-19	0
Kcnb1	5.34839869401333e-24	0.248983	0.639	0.634	1.7267305183622e-19	0
Fam163b	5.55492564611031e-24	0.294548	0.499	0.489	1.79340774484671e-19	0
Slit1	5.76730992192955e-24	0.178709	0.886	0.899	1.86197600829495e-19	0
Aldoa	7.52689664131142e-24	-0.462467	0.293	0.391	2.43005858064739e-19	0
Atp2b2	7.74217416912175e-24	0.187843	0.916	0.917	2.49956093050096e-19	0
Mt3	7.7881800360012e-24	-0.470122	0.213	0.303	2.51441392462299e-19	0
Msi2	1.01657333371441e-23	0.286937	0.618	0.591	3.28200700789697e-19	0
Hsp90b1	1.04479192235544e-23	-0.353372	0.314	0.411	3.37311072132453e-19	0
Rreb1	1.06695005641318e-23	0.319107	0.548	0.528	3.44464825712995e-19	0
Rnasek	1.07125168051693e-23	-0.711165	0.103	0.173	3.45853605054892e-19	0
Aplp1	1.11426838923238e-23	-0.372676	0.415	0.517	3.59741549463675e-19	0
Mt1	1.27003860746795e-23	-0.67902	0.123	0.199	4.10031964421029e-19	0
mt-Cytb	1.33439267983171e-23	0.754048	0.281	0.235	4.30808676683668e-19	0
Atxn1	1.67828404714476e-23	0.163931	0.979	0.976	5.41834004620686e-19	0
Rpl6	2.15651145331521e-23	-0.323895	0.394	0.494	6.96229722702816e-19	0
Gm32250	2.52943826611916e-23	-0.306944	0.326	0.422	8.1662914421657e-19	0
Gm1992	2.64840125715855e-23	-0.221312	0.27	0.355	8.55036345873637e-19	0
Trim2	2.73660972515326e-23	0.219122	0.935	0.936	8.8351444976573e-19	0
Immp1l	3.05770048171408e-23	-0.15515	0.473	0.568	9.87178600521391e-19	0
Pten	3.73588999389569e-23	-0.216918	0.568	0.667	1.20613208452922e-18	0
Cox6c	4.56406477511728e-23	-0.565982	0.205	0.292	1.47350831264661e-18	0
Kcnq5	4.93479822581591e-23	0.360957	0.528	0.473	1.59319960720467e-18	0
Prkca	5.22309272366135e-23	0.19873	0.854	0.855	1.68627548583407e-18	0
Arl6ip1	5.51877814424266e-23	-0.492118	0.22	0.309	1.78173752386874e-18	0
Krit1	7.09991077931092e-23	-0.254462	0.492	0.592	2.29220619510053e-18	0
Ppib	7.84442334341731e-23	-0.354749	0.295	0.388	2.53257207642228e-18	0
Sept1	8.68703101920219e-23	-0.706644	0.096	0.163	2.80460796454943e-18	0
Gas7	9.92518362661965e-23	0.180747	0.724	0.741	3.20434553385415e-18	0
Srrm3	1.02098087687032e-22	0.228561	0.697	0.687	3.29623676097584e-18	0
Mapt	1.04761086407685e-22	0.216757	0.861	0.849	3.38221167467211e-18	0
Commd3	1.17895511631266e-22	-0.582237	0.152	0.231	3.80625659301542e-18	0
Epb41l1	1.18996930102994e-22	0.19466	0.806	0.809	3.84181588837516e-18	0
Ppp2r2c	1.19304482102071e-22	0.171314	0.635	0.649	3.85174520466535e-18	0
Ckb	1.19828748213448e-22	-0.373737	0.27	0.361	3.86867113607117e-18	0
Crym	1.21134991219549e-22	-0.546637	0.217	0.305	3.91084319152315e-18	0
Atrx	1.38875316729928e-22	0.154813	0.844	0.858	4.48358960062573e-18	0
Gse1	1.42735686836534e-22	0.207835	0.756	0.757	4.60822164951749e-18	0
Npas3	1.44713239685171e-22	0.401536	0.421	0.381	4.67206694323575e-18	0
Ksr2	1.51305380187733e-22	0.198096	0.885	0.873	4.88489419936096e-18	0
Slc24a2	1.60872070814001e-22	0.154777	0.99	0.988	5.19375480623002e-18	0
Atp5a1	1.70274882975459e-22	-0.322632	0.311	0.404	5.4973245968627e-18	0
H2afj	1.8700963271415e-22	-0.665831	0.099	0.165	6.03760599217633e-18	0
Rbm4b	1.882119803683e-22	-0.338486	0.234	0.319	6.07642378619057e-18	0
Rmdn1	2.00366540008822e-22	-0.245105	0.538	0.636	6.46883374418482e-18	0
Kctd4	2.19872386164314e-22	-0.377653	0.33	0.427	7.09857998731487e-18	0
Rab6a	2.48151966736262e-22	-0.187296	0.381	0.468	8.01158624608022e-18	0
Parp6	2.67638195477299e-22	-0.243157	0.308	0.394	8.64069914098458e-18	0
Tent2	2.74459810001347e-22	-0.158919	0.34	0.42	8.86093496589347e-18	0
Celf3	2.81594154674166e-22	-0.300115	0.54	0.636	9.09126728365545e-18	0
Sik3	2.82062928723526e-22	0.198019	0.741	0.744	9.10640165383904e-18	0
Prnp	3.08541862447332e-22	-0.338164	0.283	0.374	9.9612740291121e-18	0
Kcnd3	3.20938799483731e-22	0.207982	0.898	0.895	1.03615091413322e-17	0
Pde10a	3.32163974246189e-22	0.240779	0.868	0.863	1.07239139085382e-17	0
Efna5	3.39404097010543e-22	0.632128	0.26	0.192	1.09576612719854e-17	0
Mbp	3.52473943792448e-22	0.257271	0.548	0.542	1.13796212753392e-17	0
Fbxl5	3.66998427258938e-22	-0.334835	0.356	0.453	1.18485442240548e-17	0
Clcn3	4.04744832014421e-22	-0.200233	0.436	0.528	1.30671869015856e-17	0
Camta1	4.09106952369527e-22	0.156371	0.87	0.886	1.32080179572502e-17	0
Atp2c1	4.11811183664886e-22	-0.158249	0.726	0.809	1.32953240646208e-17	0
2610020C07Rik	4.22837760805745e-22	-0.301973	0.296	0.387	1.36513171076135e-17	0
Tmem59l	4.40762124865911e-22	-0.481164	0.163	0.241	1.42300052012959e-17	0
Cd81	4.46549026398115e-22	-0.575648	0.121	0.191	1.44168353172631e-17	0
Rsrp1	4.71265440538582e-22	-0.228414	0.697	0.782	1.52148047477881e-17	0
2610035D17Rik	4.79185217182121e-22	0.238866	0.58	0.571	1.54704947367248e-17	0
Selenok	4.95512175290224e-22	-0.687278	0.102	0.169	1.59976105792449e-17	0
Gm41505	4.98646766053659e-22	-0.185124	0.348	0.434	1.60988108420424e-17	0
Dusp11	5.19608531380059e-22	-0.290187	0.335	0.427	1.67755614356052e-17	0
Cpsf6	5.47335302567187e-22	-0.23829	0.549	0.647	1.76707202433816e-17	0
Snhg20	6.16419974196982e-22	-0.601694	0.173	0.253	1.99011188669496e-17	0
Ndufa4	6.21004030867794e-22	-0.62398	0.146	0.222	2.00491151365667e-17	0
Rab18	6.94154649688745e-22	-0.521799	0.14	0.212	2.24107828652011e-17	0
Crebzf	7.35449464918879e-22	-0.325187	0.321	0.414	2.3743985974906e-17	0
Pcdh20	8.16866677902357e-22	-0.374293	0.115	0.172	2.63725406960776e-17	0
Pknox2	9.12957366928947e-22	0.275801	0.564	0.541	2.94748285913011e-17	0
Chst11	9.13517986889323e-22	0.250349	0.513	0.509	2.94929282067218e-17	0
Snhg9	9.91873517172965e-22	-0.658993	0.105	0.172	3.20226365019292e-17	0
Sh3bgrl3	1.01628947225205e-21	-0.887	0.071	0.13	3.28109056116573e-17	0
Wsb1	1.23549161414449e-21	-0.235813	0.264	0.341	3.9887846762655e-17	0
Cox7b	1.31761041718189e-21	-0.54883	0.148	0.224	4.25390523187175e-17	0
Dgkg	1.42986484906977e-21	0.176114	0.924	0.935	4.61631866522174e-17	0
Tead1	1.44562747967765e-21	0.244351	0.693	0.686	4.66720831813929e-17	0
Ndufb10	1.4773672348754e-21	-0.777048	0.084	0.146	4.76968011779522e-17	0
Grin1	1.50132302765806e-21	0.164949	0.912	0.913	4.84702139479405e-17	0
Rpl9	1.52514055227533e-21	-0.466396	0.191	0.272	4.92391627302092e-17	0
Rpl10a	1.5525928675719e-21	-0.403011	0.153	0.223	5.01254607295587e-17	0
Prdx5	1.57143209839487e-21	-0.536114	0.119	0.187	5.07336852966782e-17	0
Ypel3	1.80619505539894e-21	-0.45068	0.19	0.271	5.83130073635546e-17	0
Fam189a1	1.89891078187142e-21	0.176266	0.799	0.812	6.13063345927189e-17	0
Sh3pxd2a	2.09234867226327e-21	0.231913	0.402	0.407	6.75514768840196e-17	0
Prkag2	2.13437422200327e-21	0.178357	0.91	0.911	6.89082717573755e-17	0
Nme7	2.14391821966291e-21	-0.205663	0.439	0.532	6.9216399721817e-17	0
Lztfl1	2.23393262335265e-21	-0.29796	0.319	0.409	7.21225147449404e-17	0
Psap	2.40895673651334e-21	-0.271874	0.367	0.46	7.77731682383333e-17	0
Kcnab2	2.54234485685373e-21	0.232729	0.583	0.58	8.20796037035228e-17	0
Snrpb	2.57834581737892e-21	-0.533693	0.145	0.218	8.32418947140784e-17	0
Cdc73	2.59438114764246e-21	-0.204635	0.375	0.464	8.3759595351637e-17	0
Ywhah	2.60462235536943e-21	-0.39226	0.311	0.404	8.4090232743102e-17	0
Gapdh	2.63820535263479e-21	-0.392372	0.293	0.385	8.51744598098143e-17	0
Trerf1	2.78853133434949e-21	0.157536	0.879	0.89	9.00277341294732e-17	0
Cblb	3.00085710839547e-21	-0.220289	0.731	0.806	9.68826717445477e-17	0
Nfix	3.02233150810061e-21	0.17776	0.66	0.678	9.75759727390283e-17	0
Ccnt2	3.04483989812771e-21	-0.252276	0.585	0.677	9.83026561110531e-17	0
Dok5	3.09507408796094e-21	0.442363	0.326	0.281	9.9924466929819e-17	0
Terf1	3.36079782488219e-21	-0.288608	0.282	0.368	1.08503357776321e-16	0
mt-Co2	3.52426242223119e-21	0.57981	0.315	0.284	1.13780812301734e-16	0
Map6	3.74212945806003e-21	0.243607	0.484	0.483	1.20814649553468e-16	0
Coro2b	3.83090602238256e-21	0.208112	0.581	0.583	1.23680800932621e-16	0
Rab10os	4.20166663185692e-21	-0.510594	0.127	0.194	1.35650807209501e-16	0
Eif4a2	4.32971422161013e-21	-0.398333	0.235	0.319	1.39784823644683e-16	0
Tpt1	4.68704478399119e-21	-0.464877	0.159	0.233	1.51321240851155e-16	0
Hnrnph3	5.15996268705682e-21	-0.339717	0.301	0.391	1.66589395351629e-16	0
Atp5h	5.40362576585543e-21	-0.536691	0.162	0.239	1.74456057850643e-16	0
Tmem161b	5.62746618893479e-21	-0.235183	0.414	0.507	1.8168274590976e-16	0
Vti1a	6.98181448830952e-21	0.172022	0.8	0.807	2.25407880755073e-16	0
Wasl	7.13761014746737e-21	-0.199562	0.449	0.542	2.30437743610984e-16	0
Mbip	7.22664732614218e-21	-0.395308	0.219	0.3	2.333123089245e-16	0
Chrm1	7.314433297165e-21	0.290443	0.409	0.398	2.36146478998972e-16	0
Galnt11	7.7848529277062e-21	-0.322841	0.376	0.471	2.51333976770995e-16	0
Bmyc	7.86389046494026e-21	-0.767542	0.069	0.125	2.53885703660596e-16	0
Cacng2	8.05682855112675e-21	0.328679	0.378	0.361	2.60114709773127e-16	0
Klhl3	8.38381562704705e-21	0.175746	0.675	0.689	2.70671487519214e-16	0
Fnip2	8.56641802413196e-21	0.238194	0.548	0.542	2.765668059091e-16	0
Fubp1	8.66294863029809e-21	-0.16806	0.706	0.789	2.79683296529174e-16	0
Uchl3	9.19964157025384e-21	-0.271414	0.29	0.374	2.97010428095645e-16	0
Rchy1	9.31375923530814e-21	-0.288545	0.294	0.381	3.00694716911923e-16	0
Pdcd4	9.55811484295995e-21	-0.29506	0.465	0.561	3.08583737704962e-16	0
Lmtk3	9.57345734426259e-21	0.207588	0.401	0.409	3.09079070359518e-16	0
Gm15478	1.00221618219819e-20	-0.376521	0.185	0.26	3.23565494422685e-16	0
Gm35188	1.1029993187978e-20	-0.222254	0.366	0.455	3.56103330073868e-16	0
Cox5a	1.14890062495387e-20	-0.616725	0.15	0.225	3.70922566766356e-16	0
Chfr	1.18495571817953e-20	-0.283127	0.43	0.525	3.82562953614262e-16	0
Ksr1	1.24031573698931e-20	0.247202	0.721	0.703	4.00435935686999e-16	0
Cul3	1.25228126954861e-20	-0.183592	0.383	0.468	4.04299007873768e-16	0
Rpl27	1.41965467296981e-20	-0.642388	0.084	0.142	4.58335511168303e-16	0
Gm5087	1.53235478600309e-20	-0.372729	0.303	0.394	4.94720742661099e-16	0
Eif4g2	1.60952975738138e-20	-0.413885	0.239	0.324	5.19636682170578e-16	0
Wscd2	1.6211919567895e-20	0.2583	0.591	0.575	5.23401823249489e-16	0
Hsp90ab1	1.65745000582444e-20	-0.199275	0.523	0.615	5.35107734380422e-16	0
Unc50	1.73960049395575e-20	-0.641222	0.063	0.112	5.61630019473615e-16	0
Sel1l	1.78239999248696e-20	-0.192864	0.323	0.401	5.75447837574415e-16	0
Ccdc47	1.79979655987283e-20	-0.273302	0.306	0.392	5.81064319354942e-16	0
Snca	1.86212817821163e-20	-0.213064	0.747	0.819	6.01188082335625e-16	0
Supt20	1.93661489718844e-20	-0.243798	0.373	0.463	6.25236119557287e-16	0
St3gal3	2.34968240888615e-20	0.217391	0.597	0.591	7.58594965708895e-16	0
Atp6v1h	2.50191045034135e-20	-0.190227	0.414	0.501	8.07741788892704e-16	0
Slc4a10	2.57434967648649e-20	-0.185531	0.853	0.898	8.31128793053665e-16	0
Ewsr1	2.72475738722373e-20	-0.214838	0.642	0.73	8.79687922465182e-16	0
Gng7	2.87529387876837e-20	0.259037	0.577	0.56	9.28288628760368e-16	0
Serinc1	3.02630002553019e-20	-0.343034	0.284	0.371	9.7704096324242e-16	0
Stmn3	3.205779790053e-20	-0.327039	0.337	0.428	1.03498600521861e-15	0
Nrxn2	3.3360477940861e-20	0.285246	0.476	0.462	1.0770430303207e-15	0
C1ql3	3.34250241510798e-20	-0.253992	0.776	0.839	1.07912690471761e-15	0
Cstf3	3.41097592531115e-20	-0.21246	0.6	0.691	1.10123357748671e-15	0
Hist3h2ba	3.43620139349084e-20	-0.896012	0.082	0.141	1.10937761988852e-15	0
Hnrnph1	3.67576001438983e-20	-0.272048	0.426	0.52	1.18671912064576e-15	0
Gm43713	3.67824552286442e-20	-0.339966	0.231	0.312	1.18752156705678e-15	0
Tafa5	3.74943033376424e-20	0.209179	0.702	0.702	1.21050358325579e-15	0
Anxa11	4.07023539406353e-20	0.238574	0.516	0.514	1.31407549697341e-15	0
Basp1	4.22876663579043e-20	-0.211322	0.561	0.653	1.36525730836494e-15	0
Chuk	4.24670173610202e-20	-0.211264	0.356	0.44	1.37104765550054e-15	0
Dancr	4.24727108603164e-20	-0.766089	0.07	0.125	1.37123147012531e-15	0
Ttc14	4.2880862568445e-20	-0.155152	0.865	0.917	1.38440864802225e-15	0
Fus	4.49888014154504e-20	-0.171226	0.722	0.801	1.45246345369782e-15	0
Gnao1	4.83847595277851e-20	0.234507	0.671	0.657	1.56210196135454e-15	0
Trappc4	4.85263529027272e-20	-0.729074	0.071	0.126	1.56667330346455e-15	0
Gm12709	5.12060581613579e-20	-0.45198	0.179	0.255	1.65318758773944e-15	0
Pgrmc1	5.13463637757617e-20	-0.513022	0.135	0.203	1.65771735450047e-15	0
Tmem243	5.24340782173648e-20	-0.310234	0.297	0.385	1.69283421524762e-15	0
Cd47	5.51594567359331e-20	-0.175489	0.424	0.509	1.7808230607196e-15	0
Fxr1	6.19331976396298e-20	-0.215975	0.488	0.581	1.99951328579545e-15	0
Otud7a	6.5033356127308e-20	0.156742	0.939	0.944	2.09960190257014e-15	0
5031415H12Rik	6.52988394046822e-20	-0.342491	0.223	0.303	2.10817303018016e-15	0
Trim9	6.56989384882675e-20	0.168687	0.921	0.92	2.12109022909372e-15	0
Ndufc2	6.60197031242283e-20	-0.565421	0.107	0.17	2.13144611536571e-15	0
Anks1	6.83806422376037e-20	0.337305	0.325	0.312	2.20766903464103e-15	0
Git2	7.37256314472818e-20	0.281719	0.363	0.355	2.38023201127549e-15	0
Fbrsl1	7.39700355153255e-20	0.230167	0.419	0.422	2.38812259661228e-15	0
Myrip	7.93759363245533e-20	0.278682	0.484	0.461	2.5626521042382e-15	0
Snhg4	8.15696352545444e-20	-0.78742	0.087	0.147	2.63347567419296e-15	0
Thy1	8.33766183343858e-20	-0.389308	0.188	0.262	2.69181412292564e-15	0
Ahctf1	8.47702549559669e-20	-0.174221	0.328	0.406	2.73680768125339e-15	0
Sumo2	8.56181567499521e-20	-0.324354	0.319	0.408	2.7641821906722e-15	0
4930419G24Rik	8.72696512432941e-20	-0.33976	0.24	0.32	2.81750069038975e-15	0
BC003965	8.73290877884816e-20	-0.697198	0.071	0.125	2.81941959925113e-15	0
Trim35	9.09864636179865e-20	-0.233867	0.501	0.593	2.9374979779067e-15	0
Gm17167	9.65232838668015e-20	0.32672	0.451	0.426	3.11625421963969e-15	0
Cetn3	1.01273561033937e-19	-0.334334	0.161	0.226	3.26961691798066e-15	0
Ankrd12	1.03360481891579e-19	0.212753	0.706	0.7	3.33699315786963e-15	0
mt-Nd4	1.1157996971068e-19	0.636828	0.222	0.19	3.60235932210931e-15	0
Gm50250	1.21011413633575e-19	0.195243	0.3	0.324	3.90685348915996e-15	0
Dguok	1.27916839146511e-19	-0.508043	0.148	0.219	4.12979515184511e-15	0
Stx16	1.34709332597804e-19	-0.265417	0.391	0.481	4.34909080292011e-15	0
Man1c1	1.36788182764109e-19	0.335915	0.38	0.358	4.41620648053925e-15	0
Prpf39	1.44362019648871e-19	-0.232847	0.426	0.517	4.6607278043638e-15	0
Tom1l2	1.56476255649502e-19	0.171333	0.724	0.73	5.05183591364416e-15	0
Hs3st4	1.65870430365198e-19	0.31714	0.58	0.539	5.3551268443404e-15	0
Nudt5	1.66318457070876e-19	-0.397963	0.244	0.328	5.36959138653324e-15	0
Pde4a	1.7657188925907e-19	0.237397	0.7	0.691	5.70062344472907e-15	0
Usp19	1.79322197932317e-19	-0.377409	0.197	0.273	5.78941716024486e-15	0
Ripor2	1.80019204536662e-19	0.233955	0.629	0.616	5.81192001846612e-15	0
Galnt16	1.80858087386206e-19	0.206619	0.663	0.665	5.83900335126365e-15	0
Prrt1	1.97656122393849e-19	-0.188081	0.34	0.418	6.38132791148543e-15	0
Zfand5	2.06979863820994e-19	-0.31013	0.342	0.431	6.68234490346078e-15	0
Hnrnpk	2.09394683796115e-19	-0.286774	0.235	0.308	6.76030736635758e-15	0
Prelid3a	2.09739796278093e-19	-0.3141	0.345	0.435	6.77144932283823e-15	0
Myl6	2.1293092959256e-19	-0.348437	0.177	0.247	6.87447506189581e-15	0
Pcp4	2.23046127801942e-19	-0.185417	0.41	0.494	7.20104423608569e-15	0
Atp5j	2.47462235111224e-19	-0.535045	0.114	0.178	7.98931826056588e-15	0
Far1os	2.48868025913581e-19	-0.188482	0.304	0.381	8.03470421661997e-15	0
Pfn2	2.83112890960088e-19	-0.535915	0.141	0.21	9.14029968464645e-15	0
Sacm1l	2.87895807024421e-19	-0.222422	0.371	0.456	9.29471612978345e-15	0
Ddx50	2.87958258377192e-19	-0.21027	0.518	0.608	9.29673237170765e-15	0
Ncapd3	3.10551229367114e-19	-0.272337	0.371	0.46	1.00261464401173e-14	0
Vgll4	3.61568674742915e-19	0.20259	0.519	0.529	1.1673244664075e-14	0
Nvl	3.92792306787746e-19	-0.199414	0.618	0.705	1.26812996246424e-14	0
Sgcz	4.08027556574623e-19	0.301611	0.591	0.522	1.31731696640117e-14	0
Xylt1	4.17752719099787e-19	0.440158	0.381	0.326	1.34871465361366e-14	0
Sf3b3	4.46605266527322e-19	-0.250118	0.314	0.396	1.44186510298346e-14	0
BC031181	4.74907340989206e-19	-0.47336	0.154	0.223	1.53323835038365e-14	0
Malat1	4.75408827814413e-19	-0.187591	1	1	1.53485740059883e-14	0
Plekha6	4.88169151715307e-19	0.285722	0.442	0.422	1.57605410631287e-14	0
Ttc4	4.93247344280265e-19	-0.218562	0.295	0.372	1.59244905100884e-14	0
Slc24a4	5.06497556411181e-19	0.199549	0.647	0.648	1.6352273608735e-14	0
Trank1	5.14352322887479e-19	0.181867	0.842	0.85	1.66058647444223e-14	0
Nptx1	5.26445143959397e-19	-0.283183	0.314	0.398	1.69962814727291e-14	0
Smad3	5.41800270147529e-19	0.263665	0.589	0.569	1.7492021721713e-14	0
Rps13	5.43290777565778e-19	-0.437828	0.179	0.252	1.75401427537112e-14	0
Ablim1	6.12748621631726e-19	0.194212	0.798	0.792	1.97825892493803e-14	0
Atp5g3	6.41917731983354e-19	-0.668948	0.104	0.166	2.07243139770826e-14	0
4930473A02Rik	6.4204896548218e-19	-0.211523	0.205	0.27	2.07285508505922e-14	0
Ube2q2	6.46263832126923e-19	-0.169877	0.313	0.386	2.08646278202177e-14	0
Nae1	6.59927850252325e-19	-0.301272	0.248	0.324	2.13057706453963e-14	0
Reep1	6.60619369081114e-19	0.254738	0.597	0.577	2.13280963307838e-14	0
Kdm4c	7.26175611153501e-19	-0.195103	0.572	0.66	2.34445796060908e-14	0
Ptprt	7.37000530011463e-19	0.520566	0.254	0.212	2.37940621114201e-14	0
Atp5o	8.12237300176441e-19	-0.675929	0.11	0.173	2.62230812361964e-14	0
Map1a	8.26645851805623e-19	0.292826	0.347	0.336	2.66882613255445e-14	0
Fndc9	8.55297332094494e-19	-0.190313	0.38	0.465	2.76132743666707e-14	0
Manf	8.58328505181952e-19	-0.184802	0.27	0.343	2.77111357897993e-14	0
Eif1b	9.4099084830702e-19	-0.538174	0.121	0.185	3.03798895375921e-14	0
Lysmd4	9.77600688598228e-19	-0.167236	0.343	0.422	3.15618382313938e-14	0
Zfp536	1.03466644703407e-18	0.196872	0.761	0.766	3.34042062424949e-14	0
Zmynd8	1.0402595275509e-18	0.207377	0.685	0.68	3.35847788469809e-14	0
Adcy2	1.06409587238661e-18	0.17452	0.934	0.926	3.43543352400018e-14	0
Uqcrb	1.12870647035973e-18	-0.722783	0.065	0.116	3.64402883955639e-14	0
Fbxo41	1.15607484468712e-18	0.195002	0.477	0.487	3.73238763607238e-14	0
Emc2	1.18348289140971e-18	-0.319907	0.21	0.281	3.82087451491625e-14	0
Scn3b	1.19055413291191e-18	-0.169411	0.563	0.649	3.8437040181061e-14	0
Tanc1	1.20347404179478e-18	0.169979	0.908	0.915	3.88541594393444e-14	0
Tmem117	1.23166765817124e-18	0.154668	0.672	0.686	3.97643903440584e-14	0
Serf2	1.24630163568549e-18	-0.583359	0.107	0.169	4.02368483081062e-14	0
Hook1	1.26286341246055e-18	-0.173613	0.464	0.55	4.07715452712889e-14	0
Rnf157	1.28451597290021e-18	0.153273	0.625	0.643	4.14705981850833e-14	0
Mapk1ip1	1.29460565191197e-18	-0.340644	0.239	0.318	4.17963434719779e-14	0
Lnpk	1.31985311394516e-18	-0.165518	0.307	0.379	4.26114577837194e-14	0
Jarid2	1.44690496060337e-18	0.184059	0.524	0.535	4.67133266530799e-14	0
Rab24	1.45684504483747e-18	-0.453446	0.145	0.212	4.70342422725776e-14	0
Hnrnpa1	1.54175259281273e-18	-0.404156	0.199	0.274	4.97754824589591e-14	0
A830036E02Rik	1.56020347825434e-18	0.510364	0.268	0.223	5.03711692954414e-14	0
Rptor	1.56860234439175e-18	0.177202	0.695	0.695	5.06423266886876e-14	0
Rplp1	1.59819241332937e-18	-0.468463	0.195	0.271	5.15976420643387e-14	0
Gtf2h5	1.62973316672084e-18	-0.411771	0.227	0.306	5.26159352875825e-14	0
Cnih2	1.64656131831478e-18	-0.440892	0.128	0.189	5.31592321617925e-14	0
Spsb1	1.87753654313696e-18	0.551661	0.196	0.163	6.06162672951768e-14	0
Rps4x	1.88499444043752e-18	-0.743741	0.073	0.126	6.08570455095253e-14	0
Glt8d1	2.00248590534873e-18	-0.303877	0.317	0.402	6.46502574541836e-14	0
Higd2a	2.0910198199517e-18	-0.841617	0.069	0.121	6.75085748871406e-14	0
Klhl29	2.10144002967707e-18	0.171389	0.926	0.924	6.78449913581241e-14	0
Rpl8	2.11573463615011e-18	-0.582373	0.132	0.199	6.83064927281062e-14	0
2900097C17Rik	2.30257145101411e-18	-0.410926	0.125	0.184	7.43385192959905e-14	0
Ddx39b	2.3031869727029e-18	-0.239484	0.345	0.428	7.43583914137131e-14	0
Bbip1	2.37571290562844e-18	-0.217081	0.303	0.38	7.66998911582143e-14	0
Ssna1	2.88810938167889e-18	-0.767301	0.087	0.144	9.32426113875031e-14	0
Cep78	3.00228797677955e-18	-0.324354	0.292	0.374	9.69288673303277e-14	0
Canx	3.11415195361302e-18	-0.185868	0.279	0.349	1.00540395822396e-13	0
Dcaf7	3.20318011582084e-18	-0.164705	0.285	0.352	1.03414670039276e-13	0
Mrpl53	3.22061944357655e-18	-0.64142	0.073	0.124	1.03977698735869e-13	0
Bccip	3.35616910630193e-18	-0.518852	0.093	0.148	1.08353919596958e-13	0
Tardbp	3.35676789907081e-18	-0.245616	0.424	0.513	1.08373251621501e-13	0
Lrrn1	3.39396952538968e-18	-0.192034	0.401	0.483	1.09574306127206e-13	0
Sdha	3.43420500897051e-18	-0.175991	0.298	0.37	1.10873308714613e-13	0
Rab40c	3.63237856186774e-18	0.217522	0.527	0.526	1.172713418699e-13	0
Dnm1	3.77497057565056e-18	0.172813	0.744	0.743	1.21874925034878e-13	0
Sorcs1	4.16053080238579e-18	0.857763	0.158	0.107	1.34322736955025e-13	0
Snph	4.22636536757444e-18	0.171639	0.644	0.651	1.36448205892141e-13	0
Gm10785	4.43029146425466e-18	-0.172306	0.256	0.322	1.43031959923462e-13	0
Cyth3	4.43308549105188e-18	0.175588	0.331	0.345	1.4312216507861e-13	0
Zmiz1	4.64549294716607e-18	0.331615	0.344	0.326	1.49979739799257e-13	0
Gm19710	4.78930193637434e-18	-0.242929	0.277	0.354	1.54622613015846e-13	0
Zfp207	5.0495120701038e-18	-0.202516	0.52	0.607	1.63023497183301e-13	0
Rpl23	5.14317641820006e-18	-0.589232	0.138	0.205	1.66047450661589e-13	0
Hmgn3	5.2338593008127e-18	-0.283534	0.305	0.386	1.68975147526738e-13	0
Elob	5.37374904625264e-18	-0.595436	0.124	0.188	1.73491487958267e-13	0
mt-Atp6	5.68241838497418e-18	0.541221	0.326	0.292	1.83456877558891e-13	0
Cbwd1	5.73669295170601e-18	-0.350535	0.169	0.235	1.85209131945829e-13	0
Lingo1	5.7753914249609e-18	0.333498	0.418	0.386	1.86458512154863e-13	0
Dlgap4	5.79731491908701e-18	0.255186	0.565	0.541	1.87166312162724e-13	0
Mtif2	5.82606625914421e-18	-0.19513	0.397	0.481	1.88094549176471e-13	0
AI593442	5.91275657734098e-18	-0.302676	0.182	0.247	1.90893346099454e-13	0
Baiap2	6.14542310774132e-18	0.15635	0.833	0.846	1.98404985033428e-13	0
Prpf38b	6.73731951365815e-18	0.239162	0.4	0.399	2.17514360498453e-13	0
Eml6	7.10663580382282e-18	-0.175534	0.898	0.928	2.2943773692642e-13	0
Rps6ka2	7.20217817981877e-18	0.234662	0.534	0.526	2.32522322535449e-13	0
Ttc5	7.57346445177065e-18	-0.172353	0.251	0.314	2.44509299825415e-13	0
Enc1	7.63026287281777e-18	-0.246956	0.228	0.296	2.46343036848922e-13	0
Rexo4	8.23602884770868e-18	-0.211403	0.203	0.263	2.65900191348275e-13	0
Ube2d3	8.33026634079742e-18	-0.155867	0.361	0.434	2.68942648812645e-13	0
Camkv	8.5135359050473e-18	-0.151273	0.511	0.593	2.74859506694452e-13	0
Rbm3	8.56660832959738e-18	-0.314911	0.245	0.32	2.76572949921051e-13	0
Pou2f2	8.85095190235458e-18	0.308504	0.432	0.401	2.85752982167518e-13	0
Gm37679	9.14478503633102e-18	-0.199977	0.279	0.353	2.95239384897947e-13	0
Osbpl3	9.28274002981808e-18	0.457496	0.304	0.263	2.99693261862677e-13	0
Napepld	9.35088564592784e-18	-0.30902	0.381	0.468	3.0189334307878e-13	0
Tmem208	9.42771375906185e-18	-0.410712	0.198	0.272	3.04373738711312e-13	0
Kifap3	9.69792558405994e-18	-0.167571	0.552	0.637	3.13097527481375e-13	0
Rbm41	9.84297788079356e-18	-0.292177	0.187	0.251	3.1778054088142e-13	0
Ajap1	1.04678118987957e-17	0.43707	0.257	0.23	3.37953307152618e-13	0
Tnfrsf25	1.15631877106099e-17	-0.395833	0.161	0.227	3.7331751523704e-13	0
Lrif1	1.16327646437982e-17	-0.381645	0.161	0.224	3.75563806525024e-13	0
Rtn4	1.21024258717814e-17	-0.176786	0.63	0.713	3.90726819270463e-13	0
Pdcd10	1.24527986658105e-17	-0.323425	0.178	0.242	4.02038604925692e-13	0
Slc17a7	1.27984273130336e-17	-0.201967	0.663	0.743	4.13197225801289e-13	0
Timp4	1.35887313061141e-17	-0.225341	0.181	0.242	4.38712190217893e-13	0
Mgll	1.37465108041637e-17	0.17238	0.551	0.561	4.43806101312424e-13	0
Erbb4	1.39837083993544e-17	0.376523	0.452	0.397	4.51464025673158e-13	0
Ppp2r2a	1.46172252960293e-17	-0.187345	0.407	0.488	4.71917118682306e-13	0
Lars	1.49071212383191e-17	-0.154862	0.378	0.453	4.81276409179132e-13	0
Rtn4rl1	1.49537830060678e-17	0.23044	0.544	0.545	4.827828843509e-13	0
Sh3gl1	1.49699829043167e-17	-0.304818	0.378	0.465	4.83305898065864e-13	0
Atp5f1	1.56209821971092e-17	-0.298753	0.229	0.301	5.04323410233671e-13	0
Rprml	1.59101409546946e-17	-0.831172	0.058	0.106	5.13658900722317e-13	0
Xrn2	1.61651732769457e-17	-0.17842	0.429	0.51	5.21892619246191e-13	0
Miat	1.69139407785798e-17	-0.154107	0.727	0.802	5.4606657803645e-13	0
Timm10b	1.80369460039431e-17	-0.814008	0.063	0.112	5.82322801737304e-13	0
Prr14l	2.1027174945464e-17	0.150544	0.617	0.632	6.78862343114306e-13	0
Ppp3r1	2.13836409013562e-17	-0.253919	0.281	0.355	6.90370846500285e-13	0
Arhgap39	2.158908649626e-17	0.159777	0.887	0.886	6.97003657531754e-13	0
Enpp2	2.19482980689354e-17	0.809529	0.112	0.079	7.08600803155578e-13	0
mt-Nd2	2.20341380725416e-17	0.602079	0.213	0.189	7.11372147672004e-13	0
Adcy10	2.21246223629452e-17	-0.345418	0.136	0.194	7.14293432987686e-13	0
Hivep3	2.2936489958765e-17	0.156566	0.855	0.862	7.40504578318729e-13	0
St13	2.300909832779e-17	-0.152426	0.323	0.392	7.42848739512701e-13	0
Gsg1l	2.36355662164795e-17	0.493467	0.35	0.292	7.63074255299041e-13	0
Chd8	2.49778716028936e-17	0.156985	0.508	0.521	8.06410584699421e-13	0
Sh3rf1	2.54819471020426e-17	0.497564	0.247	0.207	8.22684662189446e-13	0
Fam160a2	2.60087591254289e-17	-0.182775	0.217	0.275	8.39692788364474e-13	0
Ap3d1	2.60789040058057e-17	0.22566	0.367	0.369	8.41957415827438e-13	0
Ash1l	2.68495024831465e-17	0.154013	0.825	0.832	8.66836187668386e-13	0
Tm2d1	2.71119758822991e-17	-0.436623	0.157	0.223	8.75310141360025e-13	0
Rpl41	2.75694478770283e-17	-0.429265	0.198	0.272	8.9007962470986e-13	0
Tpp2	2.82203847074141e-17	-0.232983	0.334	0.413	9.11095120278864e-13	0
Actn4	2.90194050295112e-17	0.155058	0.479	0.493	9.3689149137777e-13	0
Ptms	3.07948879116038e-17	-0.30365	0.276	0.354	9.94212956226127e-13	0
Pop5	3.17706343295215e-17	-0.53124	0.14	0.205	1.0257149293286e-12	0
Plppr4	3.19218901677277e-17	-0.17089	0.746	0.816	1.03059822406509e-12	0
Rab28	3.32162752069177e-17	-0.216721	0.391	0.472	1.07238744505534e-12	0
Ptma	3.37606511121925e-17	-0.226189	0.372	0.454	1.08996262115714e-12	0
Atp1b1	3.44572987662364e-17	-0.177386	0.778	0.842	1.11245389066794e-12	0
Nfx1	3.48301528249961e-17	-0.175244	0.549	0.633	1.124491483955e-12	0
Idh3b	3.48820378196542e-17	-0.337105	0.23	0.304	1.12616659100753e-12	0
Plcl2	3.48899942350042e-17	0.222649	0.424	0.422	1.12642346387711e-12	0
Gdi1	3.79880308815418e-17	-0.298327	0.174	0.235	1.22644357701058e-12	0
Rpl11	3.88757119507735e-17	-0.382594	0.175	0.242	1.25510236033072e-12	0
Mycbp	3.90078366289192e-17	-0.422197	0.149	0.213	1.25936800556466e-12	0
Hint1	3.92652428947578e-17	-0.582009	0.117	0.178	1.26767836685726e-12	0
Dagla	3.97188742654119e-17	0.199891	0.665	0.657	1.28232385565882e-12	0
Top2b	4.07989748310642e-17	-0.184788	0.429	0.512	1.31719490242091e-12	0
C1ql2	4.09207653777147e-17	-0.672899	0.083	0.136	1.32112691021952e-12	0
Selenof	4.18324367557635e-17	-0.444705	0.125	0.184	1.35056022065983e-12	0
Snhg3	4.63334278188572e-17	-0.88326	0.054	0.1	1.4958747171318e-12	0
Ppp3cb	4.74938832069716e-17	-0.1549	0.433	0.511	1.53334001933708e-12	0
Maged1	4.92362887081452e-17	-0.160401	0.288	0.353	1.58959358094247e-12	0
Slc16a10	5.00165116519964e-17	0.262012	0.543	0.525	1.6147830786847e-12	0
Phf6	5.07443458004694e-17	-0.342997	0.293	0.374	1.63828120416816e-12	0
Uba52	5.12467001825991e-17	-0.732829	0.084	0.139	1.65449971539521e-12	0
Ube2b	5.13304288050131e-17	-0.154893	0.67	0.748	1.65720289396985e-12	0
Esrrg	5.24854019228372e-17	0.301151	0.524	0.488	1.6944912010788e-12	0
Rab14	5.28813055564636e-17	-0.223668	0.342	0.419	1.70727294989043e-12	0
Capn7	5.3315340187244e-17	-0.159033	0.329	0.398	1.72128575794517e-12	0
Rev1	5.57342979566896e-17	-0.190072	0.529	0.614	1.79938180953172e-12	0
Ncor2	5.67193586098134e-17	0.184185	0.559	0.562	1.83118449271783e-12	0
Shisal1	5.74213850047877e-17	0.223891	0.321	0.324	1.85384941487957e-12	0
Tmem126a	5.84325710439022e-17	-0.321045	0.221	0.292	1.88649555615238e-12	0
Mfap3	5.86829728991838e-17	-0.192673	0.377	0.456	1.89457978005015e-12	0
Gm17227	5.90725909638737e-17	-0.21275	0.255	0.324	1.90715859926866e-12	0
Scg2	5.99974517693267e-17	-0.288064	0.166	0.227	1.93701773037271e-12	0
Rnf150	6.01418629469515e-17	0.19468	0.738	0.73	1.94168004524233e-12	0
Rps29	6.20440322105373e-17	-0.557836	0.127	0.19	2.0030915799172e-12	0
Rpl3	6.53456958508163e-17	-0.463151	0.204	0.278	2.1096857905436e-12	0
A530046M15Rik	6.53719030148444e-17	-0.351767	0.185	0.254	2.11053188883425e-12	0
Edf1	7.63667706601782e-17	-0.649071	0.08	0.132	2.46550119076385e-12	0
Mrps33	7.69232285023949e-17	-0.582524	0.104	0.161	2.48346643219982e-12	0
Grina	8.31382204890047e-17	-0.287859	0.397	0.482	2.68411744848752e-12	0
Ndufb2	8.35428536098777e-17	-0.366384	0.137	0.195	2.6971810287949e-12	0
Smdt1	8.43741066532041e-17	-0.619219	0.061	0.105	2.72401803329869e-12	0
Sparcl1	8.44576949865222e-17	0.186729	0.604	0.613	2.72671668263987e-12	0
Pex14	8.59076809318783e-17	0.155069	0.262	0.279	2.77352947888569e-12	0
Sipa1l3	9.03474135227338e-17	0.16611	0.854	0.856	2.91686624558146e-12	0
Gt(ROSA)26Sor	9.04630157988303e-17	-0.682056	0.069	0.118	2.92059846506524e-12	0
Osbpl10	9.45545755417072e-17	0.398791	0.313	0.278	3.05269447136402e-12	0
Arhgef3	9.64269140484569e-17	0.190032	0.487	0.495	3.11314292005443e-12	0
Trappc8	9.6971179361324e-17	-0.193189	0.411	0.49	3.13071452568035e-12	0
Ccdc107	9.797596707043e-17	-0.656925	0.11	0.169	3.16315409686883e-12	0
Atp5k	1.01240109523109e-16	-0.581177	0.101	0.157	3.26853693595357e-12	0
Ndufaf7	1.02717521562181e-16	-0.272879	0.214	0.28	3.31623518363502e-12	0
Sec23a	1.03370059552597e-16	-0.239318	0.303	0.377	3.33730237265558e-12	0
Rad17	1.06872663074251e-16	-0.175476	0.248	0.309	3.4503839273522e-12	0
AC163685.1	1.09125816706364e-16	-0.398896	0.177	0.245	3.52312699236497e-12	0
Gm26749	1.10037617551719e-16	-0.190245	0.279	0.35	3.55256448265724e-12	0
Gm28198	1.12349446779485e-16	-0.326581	0.148	0.206	3.62720188927567e-12	0
Atp5md	1.14987637480632e-16	-0.394738	0.138	0.197	3.71237587606221e-12	0
Tmem167	1.15365702970722e-16	-0.16659	0.353	0.425	3.72458172040976e-12	0
C030017B01Rik	1.15643459622492e-16	-0.319591	0.226	0.297	3.73354909391215e-12	0
Cenpp	1.16456777417024e-16	-0.200009	0.358	0.436	3.75980705890862e-12	0
Nell1	1.16618177226942e-16	0.575621	0.21	0.17	3.76501785177182e-12	0
Ndufs5	1.17068985342022e-16	-0.494516	0.149	0.215	3.77957219176716e-12	0
Ipo7	1.17516215685127e-16	-0.281851	0.206	0.272	3.79401102339434e-12	0
Psma2	1.23756703152096e-16	-0.417464	0.131	0.188	3.99548516126542e-12	0
Ctxn1	1.26581871675362e-16	-0.603096	0.107	0.165	4.08669572703905e-12	0
P2ry12	1.31237277920363e-16	-0.268222	0.263	0.337	4.23699551765893e-12	0
Jpt1	1.31565253684888e-16	-0.40661	0.158	0.222	4.24758421521661e-12	0
Zdhhc14	1.32877796738501e-16	0.189863	0.666	0.661	4.28995966770251e-12	0
Clta	1.33432709014508e-16	-0.200733	0.302	0.374	4.30787501053339e-12	0
Shisa4	1.35482555962672e-16	-0.436794	0.207	0.28	4.37405431925487e-12	0
Calm3	1.36915501096712e-16	-0.315602	0.202	0.269	4.42031695290734e-12	0
Uhrf2	1.37907319546766e-16	-0.166219	0.479	0.561	4.45233781156735e-12	0
Wnk2	1.44367945631869e-16	0.189684	0.546	0.552	4.66091912472488e-12	0
Srp14	1.45223068929367e-16	-0.45276	0.151	0.215	4.68852678038461e-12	0
Tmem178b	1.45895090619965e-16	0.235984	0.593	0.578	4.71022300066558e-12	0
Lrpap1	1.48420817514227e-16	-0.341044	0.252	0.328	4.79176609344682e-12	0
Zdhhc24	1.50203934315191e-16	-0.462202	0.112	0.166	4.84933401936594e-12	0
Zfp692	1.51750528810212e-16	-0.246239	0.248	0.319	4.8992658226377e-12	0
Brip1os	1.55069001528391e-16	-0.233598	0.268	0.338	5.0064027143441e-12	0
Gm17106	1.56966600257823e-16	-0.276471	0.281	0.356	5.06766668932381e-12	0
Rpl19	1.62912577768888e-16	-0.464509	0.181	0.251	5.25963257326856e-12	0
Hectd2os	1.66594038135689e-16	-0.15379	0.216	0.277	5.37848852121072e-12	0
Hnrnpm	1.68365550418911e-16	-0.160316	0.521	0.603	5.43568179527456e-12	0
Eif4b	1.69119850886493e-16	-0.304498	0.208	0.275	5.46003438587044e-12	0
Rpl29	1.77887433610424e-16	-0.525229	0.08	0.128	5.74309579411253e-12	0
Ephb1	1.79628989335443e-16	0.260476	0.41	0.404	5.79932192069477e-12	0
Psmc2	1.88816488504284e-16	-0.38343	0.148	0.207	6.09594033136081e-12	0
Cdipt	1.94523293855394e-16	-0.45974	0.085	0.132	6.28018454212138e-12	0
Bloc1s2	2.03051463023024e-16	-0.179212	0.15	0.199	6.55551648369833e-12	0
Grik5	2.04267754610918e-16	0.164182	0.661	0.67	6.5947844576135e-12	0
Celf4	2.18180702920404e-16	0.155508	0.963	0.96	7.04396399378524e-12	0
Gm15496	2.18979399961513e-16	0.204714	0.23	0.246	7.06974992775746e-12	0
Jph3	2.20293824597053e-16	0.187423	0.304	0.313	7.11218612711585e-12	0
Flywch1	2.32298657707497e-16	0.204559	0.302	0.311	7.49976216408655e-12	0
Ndfip2	2.58930020990792e-16	-0.202871	0.301	0.373	8.35955572768773e-12	0
Hap1	2.59569620966608e-16	-0.327845	0.288	0.366	8.38020521290692e-12	0
Plec	2.60426823350363e-16	0.264118	0.405	0.391	8.40787999186647e-12	0
Ddhd2	2.9238117120317e-16	-0.153567	0.505	0.585	9.43952611229433e-12	0
Jkamp	3.04697304830956e-16	-0.312497	0.183	0.245	9.83715248646742e-12	0
Rsbn1l	3.09854490521539e-16	-0.162008	0.493	0.573	1.00036522264879e-11	0
Hif1a	3.12817555171567e-16	-0.16027	0.208	0.261	1.00993147687141e-11	0
Hipk2	3.22054083445689e-16	0.26763	0.364	0.358	1.03975160840441e-11	0
Luzp2	3.34809541335962e-16	0.519209	0.23	0.191	1.08093260420315e-11	0
Atad2b	3.37306744053429e-16	-0.15994	0.654	0.732	1.0889948231765e-11	0
Dgkz	3.45034999698657e-16	0.236531	0.521	0.514	1.11394549652712e-11	0
Pgam5	3.47812754456449e-16	-0.368	0.139	0.196	1.12291347776265e-11	0
Taf2	3.62151435980195e-16	-0.16428	0.2	0.253	1.16920591106206e-11	0
Pip4p1	3.62974320949914e-16	-0.428761	0.085	0.131	1.1718625951868e-11	0
Pcdh8	3.63979364506212e-16	-0.570685	0.059	0.1	1.1751073783083e-11	0
Cemip	3.84250272508472e-16	0.181788	0.709	0.708	1.2405520047936e-11	0
Tmem59	3.92173846291218e-16	-0.331852	0.28	0.358	1.2661332627512e-11	0
Snhg8	3.93600587966164e-16	-0.626339	0.074	0.123	1.27073949824876e-11	0
Ncdn	3.95343247996982e-16	-0.153741	0.382	0.453	1.27636567615826e-11	0
Bicral	3.97223037378101e-16	0.169594	0.604	0.614	1.2824345761752e-11	0
Cipc	3.97598031142925e-16	-0.264297	0.318	0.395	1.28364524354493e-11	0
Myo18a	3.97731564207239e-16	0.171686	0.559	0.563	1.28407635504307e-11	0
Rpl22l1	4.09529855434698e-16	-0.623402	0.105	0.162	1.32216713827092e-11	0
Scn9a	4.18518275285164e-16	-0.566218	0.127	0.188	1.35118625175815e-11	0
Taf15	4.29931248727952e-16	-0.214546	0.534	0.617	1.38803303651819e-11	0
Cnot7	4.35656452558997e-16	-0.224326	0.254	0.32	1.40651685708672e-11	0
Per3	4.45128804296682e-16	-0.226451	0.318	0.391	1.43709834467184e-11	0
Isca2	4.46136480510075e-16	-0.605682	0.102	0.158	1.44035162732678e-11	0
Agap2	4.78012018033874e-16	0.182151	0.401	0.408	1.54326180022236e-11	0
Ube2w	4.87651331229882e-16	-0.153694	0.533	0.613	1.57438232287567e-11	0
Cox11	4.89974560802843e-16	-0.304377	0.147	0.201	1.58188286955198e-11	0
Ogt	5.15184754866903e-16	-0.152703	0.697	0.771	1.6632739810878e-11	0
Mgat5b	5.19873101475388e-16	0.191838	0.404	0.414	1.67841030811329e-11	0
Rps27	5.20642296647451e-16	-0.473263	0.137	0.199	1.68089365472629e-11	0
Washc4	5.2969319224717e-16	-0.218104	0.274	0.343	1.71011447116999e-11	0
Tecr	5.3462759881094e-16	-0.202263	0.385	0.465	1.72604520276112e-11	0
Gm9828	5.35712937879139e-16	-0.407584	0.1	0.149	1.7295492199428e-11	0
Tecpr2	6.03010607446538e-16	0.164417	0.395	0.408	1.94681974614115e-11	0
Pdzd2	6.1644780925766e-16	0.192807	0.904	0.888	1.99020175218835e-11	0
Slc12a5	6.22356506847244e-16	-0.163995	0.505	0.584	2.00927798235633e-11	0
Zc3h15	6.58428603162134e-16	-0.158493	0.344	0.415	2.12573674530895e-11	0
Col4a2	6.6812713867203e-16	0.361296	0.29	0.269	2.15704846720265e-11	0
Pdia6	6.81612400011826e-16	-0.405421	0.142	0.202	2.20058563343818e-11	0
Thoc1	6.95276937841134e-16	-0.157552	0.388	0.462	2.2447015938201e-11	0
Pfdn2	7.01752868586926e-16	-0.416679	0.092	0.14	2.26560913623289e-11	0
Tmod1	7.03546808313639e-16	0.252569	0.415	0.404	2.27140087064058e-11	0
Rnf227	7.11996608798049e-16	-0.674546	0.074	0.124	2.2986810515045e-11	0
Mgat5	7.17289108523464e-16	0.22018	0.47	0.462	2.315767886868e-11	0
Crim1	7.23670164732218e-16	0.267885	0.442	0.421	2.33636912683797e-11	0
Myh10	7.28772945186622e-16	0.236267	0.433	0.421	2.35284345353501e-11	0
Ring1	7.64049579126285e-16	-0.512218	0.126	0.185	2.46673406620921e-11	0
Fam219a	7.67038895943288e-16	0.175518	0.554	0.559	2.4763850755529e-11	0
Myef2	7.82403579063066e-16	-0.184287	0.538	0.619	2.52598995500511e-11	0
Tcp1	8.25451723381598e-16	-0.38936	0.144	0.203	2.66497088893749e-11	0
Cyld	8.29646884639798e-16	-0.185179	0.334	0.405	2.67851496705959e-11	0
Emc10	8.57850154472544e-16	-0.330003	0.197	0.262	2.76956922371461e-11	0
Cebpb	8.75894412346146e-16	-0.769676	0.069	0.117	2.82782511025953e-11	0
Cst3	8.83649084356302e-16	-0.338661	0.355	0.437	2.85286106884432e-11	0
Ar	8.84863542054051e-16	-0.482927	0.144	0.206	2.8567819455215e-11	0
Ston2	9.17001549996562e-16	0.245802	0.44	0.43	2.9605395041639e-11	0
Rpl24	9.46811280267403e-16	-0.520015	0.144	0.207	3.05678021834331e-11	0
Ermp1	9.54075024398522e-16	-0.27429	0.223	0.289	3.08023121627063e-11	0
Rps2	9.64850541557617e-16	-0.286045	0.236	0.304	3.11501997341877e-11	0
Atp6v1b2	9.65079579487119e-16	-0.245719	0.365	0.444	3.11575942237416e-11	0
Abl1	9.66442451392853e-16	0.221573	0.378	0.376	3.12015945432183e-11	0
Tial1	9.79878056312772e-16	-0.223181	0.49	0.573	3.16353630480578e-11	0
Susd4	9.83432967357948e-16	0.154532	0.812	0.816	3.17501333511514e-11	0
Ilrun	9.86627970297495e-16	0.218476	0.347	0.352	3.18532840210546e-11	0
Atpif1	1.0024902871696e-15	-0.391217	0.229	0.302	3.23653989212704e-11	0
Gtf2f2	1.02047182550992e-15	-0.195436	0.367	0.442	3.29459328865877e-11	0
Paxip1	1.02049829667319e-15	-0.295193	0.185	0.245	3.2946787508094e-11	0
Rps15a	1.12421159921982e-15	-0.478665	0.151	0.215	3.6295171480812e-11	0
Rcn2	1.16261780327875e-15	-0.209394	0.197	0.254	3.75351157788543e-11	0
Zfp182	1.20934293889826e-15	-0.21149	0.267	0.333	3.90436367823304e-11	0
Ccdc58	1.24108292940538e-15	-0.178153	0.256	0.321	4.00683623758528e-11	0
Rpl38	1.25118458813417e-15	-0.496065	0.153	0.217	4.03944944279117e-11	0
Rpl30	1.25877389824802e-15	-0.38139	0.181	0.248	4.06395153049373e-11	0
Tro	1.27013571117558e-15	-0.286277	0.355	0.436	4.10063314353035e-11	0
Ppm1h	1.27265506215856e-15	0.158186	0.808	0.803	4.10876686817892e-11	0
Cntnap1	1.2761418397814e-15	-0.224142	0.151	0.2	4.12002392973425e-11	0
Leng8	1.28995478153521e-15	-0.182672	0.358	0.429	4.16461901218641e-11	0
Pnmal1	1.34845206577377e-15	-0.257314	0.145	0.194	4.35347749435061e-11	0
Gm26724	1.37010314865482e-15	-0.340819	0.197	0.265	4.4233780154321e-11	0
Ssbp3	1.37611980696518e-15	0.20625	0.515	0.511	4.44280279678708e-11	0
1500011B03Rik	1.38999286631346e-15	-0.523108	0.11	0.165	4.48759196889302e-11	0
Dram2	1.40698443350821e-15	-0.404024	0.113	0.164	4.54244924358126e-11	0
Sucla2	1.42672666220781e-15	-0.234316	0.247	0.313	4.60618702893791e-11	0
Ints6	1.4456356322384e-15	-0.163465	0.521	0.601	4.66723463868167e-11	0
Srsf12	1.48418840514114e-15	-0.244452	0.122	0.166	4.79170226599818e-11	0
Spaca6	1.51001375371249e-15	0.279181	0.34	0.325	4.87507940386078e-11	0
Vps50	1.51641101728853e-15	-0.249326	0.328	0.403	4.89573296931602e-11	0
Mob4	1.52199992066416e-15	-0.19212	0.231	0.291	4.91377674386422e-11	0
Dhx36	1.5471033239724e-15	-0.182616	0.488	0.568	4.99482308144491e-11	0
Mif	1.55581380736837e-15	-0.792503	0.057	0.101	5.02294487708879e-11	0
Clmp	1.61535459892566e-15	0.499461	0.281	0.231	5.21517232263151e-11	0
Elp2	1.7739827971311e-15	-0.244719	0.261	0.329	5.72730346053774e-11	0
Dnaja1	1.81883144577408e-15	-0.208419	0.324	0.397	5.87209732268161e-11	0
Eaf2	1.86255726558683e-15	-0.383716	0.174	0.239	6.01326613194708e-11	0
1110051M20Rik	1.87069873851208e-15	0.156018	0.809	0.811	6.03955087728626e-11	0
Rpl18	1.88796317842266e-15	-0.477408	0.107	0.16	6.09528912153756e-11	0
Rnf13	1.98385616032404e-15	-0.176857	0.252	0.315	6.40487961360615e-11	0
Tmed9	2.18152486340205e-15	-0.306777	0.266	0.34	7.04305302149351e-11	0
Naa20	2.19545999786406e-15	-0.249448	0.218	0.281	7.08804260310412e-11	0
Tmed4	2.21707231245841e-15	-0.677564	0.065	0.111	7.15781796077199e-11	0
Chd5	2.49938147876953e-15	0.342742	0.337	0.309	8.06925310420741e-11	0
Chrd	2.52952718272461e-15	-0.255429	0.201	0.261	8.16657850942641e-11	0
Calb1	2.61742415880607e-15	-0.232289	0.475	0.557	8.45035389670538e-11	0
Sept8	2.72918714830343e-15	0.285876	0.35	0.334	8.81118070829762e-11	0
Gm27032	2.87116706420342e-15	-0.519825	0.132	0.192	9.26956286678075e-11	0
Vps37a	2.89892390274169e-15	-0.235922	0.24	0.306	9.35917582000156e-11	0
Rab3a	3.00640449082097e-15	-0.26382	0.105	0.147	9.7061768986155e-11	0
Itpk1	3.06682916599798e-15	0.207167	0.271	0.278	9.90125796242446e-11	0
Cox7a2	3.1230499132219e-15	-0.490408	0.134	0.193	1.00827666448369e-10	0
Cdc42	3.13324078940991e-15	-0.225636	0.411	0.492	1.01156678886099e-10	0
Fbxl20	3.25573384555371e-15	0.166203	0.548	0.558	1.05111367203702e-10	0
Ski	3.27326042459977e-15	0.169338	0.555	0.558	1.05677212808204e-10	0
Grik3	3.27544090705609e-15	0.203204	0.469	0.471	1.05747609684306e-10	0
Efnb3	3.28140014565574e-15	-0.350969	0.196	0.263	1.05940003702496e-10	0
Arf5	3.29697320237915e-15	-0.360418	0.169	0.231	1.06442779838811e-10	0
Uqcr11	3.34051268142154e-15	-0.586667	0.072	0.117	1.07848451919694e-10	0
2900093K20Rik	3.53562356092363e-15	-0.770294	0.061	0.106	1.14147606664419e-10	0
Dhx33	3.56016385273145e-15	-0.205158	0.224	0.283	1.14939889985435e-10	0
Crtc1	3.57214899196253e-15	0.208353	0.577	0.566	1.1532683020551e-10	0
Zmym1	3.59464918321876e-15	-0.44782	0.121	0.177	1.16053248880218e-10	0
Bsg	3.67564161703353e-15	-0.458492	0.163	0.226	1.18668089605928e-10	0
Gstz1	3.69384405553759e-15	-0.240003	0.208	0.27	1.19255755333031e-10	0
Psma1	3.7908097170623e-15	-0.349355	0.204	0.271	1.22386291715356e-10	0
Glrx2	3.79206807424917e-15	-0.245951	0.182	0.238	1.22426917777134e-10	0
E530011L22Rik	3.83298568919122e-15	-0.221846	0.13	0.176	1.23747942975538e-10	0
Arhgef7	3.85042528971024e-15	0.176334	0.614	0.614	1.24310980478295e-10	0
Agap3	3.97621061743793e-15	0.171819	0.418	0.426	1.28371959783984e-10	0
Lrrc19	4.07540493342131e-15	-0.400954	0.121	0.175	1.31574448275507e-10	0
Fam173a	4.13110454320243e-15	-0.408668	0.15	0.209	1.3337271017729e-10	0
Shank1	4.14722889969696e-15	0.203846	0.53	0.527	1.33893285026716e-10	0
Cct7	4.25934976416311e-15	-0.348657	0.109	0.156	1.37513107136006e-10	0
Igsf8	4.38828975553296e-15	-0.245872	0.215	0.276	1.41675934757382e-10	0
Psma3	4.40546407041531e-15	-0.233275	0.443	0.523	1.42230407513358e-10	0
Fndc3b	4.44449437047106e-15	0.189683	0.511	0.511	1.43490500750658e-10	0
Mrps17	4.51485244627724e-15	-0.578737	0.107	0.162	1.45762011228061e-10	0
Uchl5	4.66587250015447e-15	-0.557457	0.081	0.128	1.50637693667487e-10	0
Hspa5	4.81557972436345e-15	-0.325806	0.161	0.217	1.55470991401074e-10	0
Mbtps1	4.84289671447124e-15	-0.170965	0.201	0.254	1.56352920426704e-10	0
Tmbim6	4.98369664574687e-15	-0.320328	0.178	0.238	1.60898646207938e-10	0
Trim23	5.20844127438583e-15	-0.181114	0.19	0.243	1.68154526543546e-10	0
Fam104a	5.25575610387131e-15	-0.287029	0.179	0.238	1.69682085813485e-10	0
Cct8	5.25872072414538e-15	-0.411297	0.102	0.15	1.69777798579034e-10	0
Acvr2a	5.27466350936511e-15	-0.160615	0.576	0.654	1.70292511399852e-10	0
Gm28370	5.41009980977846e-15	-0.510359	0.124	0.181	1.74665072358698e-10	0
Igf1r	5.49563150391834e-15	0.164311	0.663	0.663	1.77426463104004e-10	0
Gpn1	5.6776200572563e-15	-0.531946	0.069	0.111	1.83301963548519e-10	0
Mcts1	5.74030997390752e-15	-0.365039	0.223	0.294	1.85325907507604e-10	0
Ptcd3	5.86736115663011e-15	-0.181879	0.251	0.312	1.89427754941803e-10	0
Slc38a2	5.90719247324231e-15	-0.254874	0.297	0.37	1.90713708998628e-10	0
Ablim2	6.12206180013297e-15	0.174658	0.694	0.694	1.97650765217293e-10	0
Rps3a1	6.31688274422276e-15	-0.482433	0.138	0.197	2.03940559397232e-10	0
Taf1d	6.46560467378824e-15	-0.227017	0.364	0.44	2.08742046893253e-10	0
Gdap1	6.55413512332158e-15	-0.170176	0.286	0.349	2.11600252456437e-10	0
Naxd	6.62109288886598e-15	-0.298511	0.207	0.271	2.13761983917038e-10	0
Itm2c	6.68066734866536e-15	-0.233655	0.23	0.294	2.15685345351661e-10	0
Vta1	6.76329942725919e-15	-0.225649	0.208	0.265	2.18353122009063e-10	0
Rps10	6.79238670241419e-15	-0.494964	0.134	0.193	2.19292204687442e-10	0
Btf3	6.8544745595262e-15	-0.490143	0.1	0.151	2.21296711154303e-10	0
Gm2824	6.93020237914459e-15	-0.401244	0.146	0.205	2.23741583810683e-10	0
Vdac1	6.96212047105617e-15	-0.165262	0.285	0.348	2.24772059408048e-10	0
Rpl26	7.04859556133446e-15	-0.459107	0.116	0.171	2.27563907697683e-10	0
Angel2	7.06233218957612e-15	-0.218797	0.297	0.367	2.28007394740465e-10	0
Actg1	7.07976845312068e-15	-0.32992	0.2	0.265	2.28570324509001e-10	0
Cops4	7.1355633690924e-15	-0.25414	0.131	0.178	2.30371663371148e-10	0
Ahdc1	7.16756926163965e-15	0.324214	0.356	0.328	2.31404973612036e-10	0
Zhx2	7.20171066031364e-15	0.171586	0.569	0.574	2.32507228668226e-10	0
Ttr	7.50248289423129e-15	0.49238	0.291	0.237	2.42217660240257e-10	0
Unc13b	7.64622682217642e-15	-0.162801	0.301	0.365	2.46858432953966e-10	0
Slc25a4	7.85001745159867e-15	-0.374272	0.228	0.298	2.53437813424863e-10	0
Tmem30a	7.88080446529302e-15	-0.244099	0.206	0.265	2.54431772161985e-10	0
Ammecr1	7.90286577258645e-15	-0.232534	0.176	0.23	2.55144021467954e-10	0
Ptprn2	8.07735414734125e-15	0.161657	0.88	0.882	2.60777378646912e-10	0
Rbis	8.10382440435356e-15	-0.468518	0.127	0.183	2.61631970894555e-10	0
Rpl32	8.22292718427212e-15	-0.55397	0.103	0.156	2.65477204144226e-10	0
Npm1	8.32892380067577e-15	-0.345673	0.19	0.253	2.68899304904817e-10	0
Extl2	8.43286339057636e-15	-0.463889	0.103	0.153	2.72254994564758e-10	0
Caprin1	8.93401898717907e-15	-0.15861	0.43	0.504	2.88434803001076e-10	0
Ptgds	9.23077738757187e-15	-0.480128	0.205	0.273	2.98015647957758e-10	0
Ube2j1	9.30332282869668e-15	-0.344276	0.151	0.208	3.00357777524472e-10	0
Ndufb3	9.36033263664484e-15	-0.525724	0.125	0.183	3.02198339174079e-10	0
Tbp	9.60023798651314e-15	-0.18052	0.119	0.157	3.09943683394577e-10	0
G3bp2	9.78729132962818e-15	-0.220276	0.237	0.298	3.15982700577046e-10	0
Mrpl23	1.0068106367423e-14	-0.545105	0.084	0.131	3.25048814072252e-10	0
Park7	1.04712634679112e-14	-0.32561	0.124	0.173	3.38064741061512e-10	0
Chchd10	1.06672998852263e-14	-0.545566	0.079	0.126	3.44393776794532e-10	0
Gm28375	1.17583369594679e-14	-0.159554	0.284	0.348	3.79617908736421e-10	0
Ran	1.18069891940333e-14	-0.543799	0.065	0.106	3.81188646129366e-10	0
Atxn7l1	1.2041585274906e-14	0.169809	0.727	0.724	3.8876258060034e-10	0
Bcas2	1.21520623209528e-14	-0.481863	0.118	0.173	3.9232933203196e-10	0
Abhd2	1.24300645218973e-14	0.20186	0.423	0.422	4.01304633089455e-10	0
Flrt3	1.26845186335244e-14	-0.152469	0.3	0.365	4.09519684083334e-10	0
Rps21	1.27269932484677e-14	-0.454914	0.158	0.22	4.10890977026778e-10	0
Ift20	1.30630789874907e-14	-0.320124	0.207	0.271	4.21741505111136e-10	0
Atxn7l3b	1.3200782443222e-14	-0.422564	0.154	0.214	4.26187261179421e-10	0
Ppargc1b	1.32049958648671e-14	0.213135	0.407	0.406	4.26323291497234e-10	0
Nefl	1.33811469914524e-14	-0.322978	0.149	0.204	4.32010330619042e-10	0
Wdr47	1.3595510462367e-14	-0.157425	0.383	0.454	4.3893105527752e-10	0
Runx2	1.37678620144542e-14	0.16112	0.768	0.766	4.44495425136652e-10	0
Wdfy2	1.37757078219012e-14	0.229406	0.251	0.255	4.44748727030081e-10	0
Srsf10	1.40308951527597e-14	-0.221782	0.374	0.449	4.52987450006847e-10	0
Tox	1.4392518078747e-14	0.667108	0.166	0.123	4.64662446172347e-10	0
1500015A07Rik	1.48240500422415e-14	-0.590617	0.078	0.125	4.78594455613766e-10	0
Sycp2	1.51313789757155e-14	-0.34763	0.146	0.202	4.88516570230973e-10	0
Itga4	1.59031503969247e-14	-0.25557	0.218	0.279	5.13433210564715e-10	0
Fam228b	1.61167591918899e-14	-0.162104	0.245	0.302	5.20329570510165e-10	0
Sntb2	1.79872872434662e-14	0.195698	0.78	0.776	5.80719568655308e-10	0
Mapk14	1.80394901164074e-14	0.156528	0.552	0.556	5.82404938408213e-10	0
Mak16	1.86933936343863e-14	-0.216029	0.093	0.126	6.0351621348616e-10	0
Arhgap26	1.91976000241515e-14	0.182766	0.59	0.586	6.19794516779731e-10	0
Tgfbr3	1.92685755284049e-14	0.153263	0.54	0.547	6.22085960934552e-10	0
Ddx1	2.05419419234326e-14	-0.275007	0.267	0.337	6.63196594998022e-10	0
Gnptg	2.08130246342765e-14	-0.293731	0.318	0.393	6.71948500317617e-10	0
Yipf5	2.09828349436717e-14	-0.260685	0.192	0.249	6.77430826156442e-10	0
Rpl27a	2.12082470044041e-14	-0.408616	0.198	0.264	6.84708254537186e-10	0
Pakap.1	2.14878663728601e-14	0.201272	0.561	0.552	6.93735765847789e-10	0
Kcng2	2.15898475265177e-14	0.156435	0.464	0.473	6.97028227393623e-10	0
Cox6a1	2.21732128863563e-14	-0.263196	0.115	0.159	7.15862178036012e-10	0
Sirt1	2.23854710552912e-14	-0.179697	0.127	0.169	7.22714933020075e-10	0
Ndufa5	2.25985244976305e-14	-0.498835	0.091	0.139	7.29593363406001e-10	0
Cbx6	2.27462403322545e-14	0.180541	0.348	0.354	7.34362369126836e-10	0
Eif3m	2.35611265079813e-14	-0.334569	0.156	0.213	7.60670969310177e-10	0
Brms1l	2.37673690446894e-14	-0.165014	0.24	0.296	7.67329509607798e-10	0
Mier1	2.4513650258915e-14	-0.222979	0.338	0.412	7.91423198609071e-10	0
Clip1	2.46129883443648e-14	0.1725	0.614	0.617	7.94630328697818e-10	0
Gm14636	2.48546834884921e-14	-0.254039	0.209	0.27	8.02433456425968e-10	0
Tm7sf3	2.51350710001061e-14	-0.187634	0.206	0.258	8.11485767238426e-10	0
Gm47271	2.5167341790142e-14	-0.337509	0.203	0.268	8.12527629694734e-10	0
Adcyap1r1	2.65769209105764e-14	-0.179974	0.328	0.395	8.58035891597959e-10	0
Eml1	2.70308633162623e-14	0.248534	0.32	0.315	8.72691422165528e-10	0
Srsf6	2.70829707217485e-14	-0.34063	0.227	0.295	8.74373709751651e-10	0
Nova1	2.72138113232629e-14	0.218564	0.294	0.294	8.78597898571542e-10	0
Robo3	2.75690226969925e-14	-0.404635	0.222	0.291	8.90065897772404e-10	0
Shfl	2.78718579907738e-14	-0.276384	0.212	0.273	8.99842935232133e-10	0
5330417C22Rik	2.80583314807712e-14	0.161325	0.549	0.552	9.058632318567e-10	0
4921511C10Rik	2.84023977961855e-14	-0.235199	0.29	0.361	9.16971412849849e-10	0
Eif2s2	2.8746416536383e-14	-0.244978	0.298	0.367	9.28078057877124e-10	0
Glrb	2.91331199370807e-14	-0.184302	0.413	0.489	9.4056277716865e-10	0
Cnot2	3.09206961663051e-14	-0.172116	0.589	0.665	9.9827467572916e-10	0
Mtx2	3.12938996668409e-14	-0.199718	0.231	0.289	1.01032355074396e-09	0
Sfswap	3.17625745338242e-14	0.151423	0.695	0.701	1.02545471882451e-09	0
Celsr2	3.21152562953865e-14	0.248511	0.233	0.234	1.03684104949655e-09	0
Drg1	3.34151255104108e-14	-0.156426	0.45	0.526	1.07880732710361e-09	0
Sorcs3	3.43889730547211e-14	0.492242	0.344	0.293	1.11024799507167e-09	0
Pqlc1	3.52005397860988e-14	-0.272605	0.136	0.184	1.1364494269942e-09	0
Cdc7	3.56533625606745e-14	-0.318279	0.129	0.179	1.15106881027138e-09	0
B230209E15Rik	3.6057513904592e-14	-0.166087	0.415	0.488	1.16411683640975e-09	0
Inka2	3.65332242371876e-14	0.291716	0.306	0.288	1.1794751444976e-09	0
Kcnk13	3.713800194165e-14	-0.63124	0.071	0.117	1.19900039268617e-09	0
Eef2	3.93851726414944e-14	-0.473527	0.136	0.193	1.27155029873065e-09	0
Gfra2	4.00345603209344e-14	-0.173731	0.312	0.378	1.29251577996137e-09	0
Hist3h2a	4.06489791035537e-14	-0.808782	0.06	0.102	1.31235229035823e-09	0
Kpna4	4.35746013042555e-14	-0.159546	0.444	0.517	1.40680600310789e-09	0
Rps9	4.41157190603697e-14	-0.429875	0.142	0.199	1.42427598986404e-09	0
Ubr4	4.46094728924183e-14	0.241383	0.328	0.323	1.44021683233172e-09	0
Cisd1	4.58234792188694e-14	-0.50835	0.108	0.161	1.4794110265812e-09	0
Farsb	4.71205912646725e-14	-0.179759	0.32	0.387	1.52128828897995e-09	0
Srpr	4.77512077316e-14	-0.320229	0.279	0.351	1.54164774161471e-09	0
Atxn2l	4.94354975385476e-14	-0.232291	0.331	0.404	1.59602503803201e-09	0
Itgb3bp	5.00166880481063e-14	-0.17117	0.273	0.337	1.61478877363311e-09	0
Ndufa6	5.11230052059571e-14	-0.665213	0.079	0.127	1.65050622307433e-09	0
Dzip3	5.18305084825622e-14	-0.171172	0.509	0.584	1.67334796635952e-09	0
Myh9	5.21175254962872e-14	0.189635	0.371	0.372	1.68261431064763e-09	0
Kif1a	5.39991386795437e-14	0.193187	0.612	0.601	1.74336219226907e-09	0
Glyr1	5.4040432569365e-14	0.162101	0.382	0.39	1.74469536550195e-09	0
Cux1	5.40719852106052e-14	0.153367	0.324	0.339	1.74571404252439e-09	0
Tbca	5.71314178928858e-14	-0.282249	0.193	0.251	1.84448782667182e-09	0
Nfxl1	5.77933623595994e-14	-0.22241	0.145	0.19	1.86585870377967e-09	0
Stx3	5.90459195597185e-14	-0.211432	0.318	0.386	1.90629751298551e-09	0
Rps23	5.90923095247579e-14	-0.463424	0.152	0.212	1.90779521300681e-09	0
Cttn	5.91982423373583e-14	-0.232874	0.271	0.336	1.91121525386161e-09	0
Pram1	5.95399960662598e-14	-0.297521	0.141	0.192	1.9222487729992e-09	0
Nxpe4	5.9836342492324e-14	0.276502	0.362	0.349	1.93181631736468e-09	0
Ywhaz	6.05886548629324e-14	-0.15994	0.532	0.607	1.95610472224977e-09	0
Dcaf17	6.11277997385562e-14	-0.18495	0.291	0.354	1.97351101455929e-09	0
Gm42418	6.32571485674579e-14	0.635175	0.991	0.997	2.04225704150038e-09	0
Matr3	6.60625176882403e-14	-0.158867	0.378	0.446	2.13282838356484e-09	0
Dcun1d5	6.66837974136287e-14	-0.154776	0.283	0.342	2.152886399499e-09	0
Tspyl4	6.70747741703647e-14	-0.259473	0.189	0.244	2.16550908409023e-09	0
Etl4	6.72279627688306e-14	0.382683	0.318	0.283	2.1704547779917e-09	0
Cpe	6.75963854597251e-14	0.218987	0.593	0.577	2.18234930456723e-09	0
Fmr1	6.78732284124543e-14	-0.166803	0.252	0.309	2.19128717929609e-09	0
Tpd52l1	6.79493630259283e-14	-0.205704	0.245	0.305	2.1937451852921e-09	0
Slc50a1	6.80956990077092e-14	-0.484404	0.139	0.197	2.19846964246389e-09	0
Hmbs	7.14491011848349e-14	-0.471301	0.074	0.117	2.30673423175239e-09	0
Uqcr10	7.15347541712152e-14	-0.526143	0.084	0.13	2.30949953841768e-09	0
Fau	7.1573371400199e-14	-0.337491	0.18	0.24	2.31074629565542e-09	0
Smarcd1	7.2284908329142e-14	-0.310381	0.179	0.238	2.33371826540635e-09	0
Ube2g1	7.25187043123453e-14	-0.156067	0.507	0.581	2.34126636872407e-09	0
Fez1	7.28202585670704e-14	-0.179849	0.365	0.434	2.35100204783787e-09	0
Foxp1	7.45848941574285e-14	0.166162	0.852	0.847	2.40797330787258e-09	0
Arhgap44	7.51555153912962e-14	0.154591	0.59	0.594	2.426395814408e-09	0
Ergic2	7.6352005993843e-14	-0.240752	0.291	0.358	2.46502451351122e-09	0
Cct4	7.66658303780946e-14	-0.251705	0.116	0.158	2.47515633375678e-09	0
Nap1l4	7.74940987886739e-14	-0.227173	0.208	0.265	2.50189697939234e-09	0
Prpf31	7.79002980260455e-14	-0.164508	0.095	0.128	2.51501112177088e-09	0
Mras	7.83343136254238e-14	0.198793	0.461	0.453	2.52902331539681e-09	0
G2e3	7.8707138255284e-14	-0.356918	0.137	0.189	2.54105995857184e-09	0
Wdr12	7.90296233130979e-14	-0.231696	0.244	0.305	2.55147138866337e-09	0
Gm46123	7.91415208162852e-14	0.211435	0.47	0.46	2.55508399955377e-09	0
Pacsin2	8.01397040733515e-14	0.29878	0.342	0.321	2.58731034600815e-09	0
Brcc3	8.04774368066884e-14	-0.197413	0.161	0.209	2.59821404730393e-09	0
Timm17a	8.12902140812136e-14	-0.205603	0.164	0.21	2.62445456161198e-09	0
Rab30	8.19923661094234e-14	0.152958	0.479	0.489	2.64712353984273e-09	0
Med4	8.37459883329837e-14	-0.533969	0.076	0.119	2.70373923333038e-09	0
Ndrg4	8.3886098012817e-14	-0.157879	0.673	0.743	2.7082626743438e-09	0
Akr1a1	8.73184697678038e-14	-0.294908	0.142	0.191	2.81907679645355e-09	0
Rars2	8.88640923910922e-14	-0.165689	0.359	0.426	2.86897722284641e-09	0
Nrip2	8.88683442315745e-14	-0.198853	0.2	0.254	2.86911449351638e-09	0
2810013P06Rik	8.99476986226285e-14	-0.451635	0.11	0.16	2.90396145003156e-09	0
Mir100hg	9.01425491601329e-14	0.490147	0.213	0.176	2.91025219963489e-09	0
Glmn	9.04301625822014e-14	-0.303545	0.267	0.337	2.91953779896637e-09	0
Csf2ra	9.24055938253773e-14	-0.405947	0.138	0.193	2.9833145966523e-09	0
Gm48383	9.28667795712442e-14	-0.189707	0.236	0.295	2.99820397845762e-09	0
Adal	9.37702734073654e-14	-0.219303	0.133	0.175	3.02737327695679e-09	0
Tm9sf2	9.41577253310506e-14	-0.24949	0.246	0.31	3.03988216231297e-09	0
Ptges3	9.47433813114508e-14	-0.244899	0.185	0.239	3.05879006564019e-09	0
E130102H24Rik	9.58406785124997e-14	-0.30338	0.24	0.308	3.09421630577605e-09	0
Hras	9.60151860267171e-14	-0.638238	0.076	0.122	3.09985028087256e-09	0
Naa16	9.83065645669582e-14	-0.162527	0.314	0.378	3.17382743704424e-09	0
Ankrd13d	9.90639994952268e-14	-0.483486	0.14	0.198	3.1982812237034e-09	0
Zdhhc17	9.92564125316426e-14	-0.156866	0.357	0.422	3.20449327858408e-09	0
Ahcyl1	1.01901583116907e-13	-0.160427	0.459	0.531	3.28989261092933e-09	0
Ppip5k2	1.02805274871641e-13	-0.194283	0.247	0.305	3.31906829923094e-09	0
Tjp1	1.03083686861371e-13	0.153182	0.904	0.905	3.32805683031937e-09	0
Elfn2	1.04681304496906e-13	0.264957	0.285	0.279	3.37963591568261e-09	0
Spred2	1.05881442253818e-13	0.176257	0.724	0.712	3.4183823631645e-09	0
Rpl13	1.06629859856185e-13	-0.245556	0.306	0.375	3.44254502545693e-09	0
Commd4	1.10486531825633e-13	-0.548527	0.089	0.137	3.56705767999055e-09	0
Ap1ar	1.1199645202372e-13	-0.306861	0.176	0.233	3.61580545358579e-09	0
Far1	1.1893540407403e-13	-0.162812	0.477	0.55	3.83982952053005e-09	0
Ckmt1	1.19436458850438e-13	-0.356733	0.107	0.152	3.85600607398639e-09	0
Mitf	1.24750251589728e-13	0.258991	0.358	0.348	4.02756187257438e-09	0
Gpbp1l1	1.25221221703344e-13	-0.158514	0.233	0.286	4.04276714269246e-09	0
Wbp2	1.25554046427323e-13	-0.184999	0.182	0.231	4.05351238890613e-09	0
Rps14	1.27346290366289e-13	-0.367455	0.139	0.193	4.11137498447563e-09	0
Peak1	1.29849872149443e-13	0.233527	0.308	0.306	4.19220312234477e-09	0
Hcfc2	1.29989444879113e-13	-0.245832	0.252	0.315	4.19670922792216e-09	0
Dnajc10	1.32824584203526e-13	-0.222622	0.239	0.299	4.28824170101085e-09	0
Ythdc2	1.34351757526999e-13	-0.172989	0.376	0.446	4.33754649175916e-09	0
Vamp2	1.3635017250823e-13	-0.415154	0.114	0.164	4.40206531942821e-09	0
Fam204a	1.38300812752827e-13	-0.264004	0.191	0.248	4.46504173972503e-09	0
Gm38134	1.38373077677744e-13	-0.291139	0.149	0.202	4.46737481282598e-09	0
Gm20342	1.41821717419202e-13	0.276049	0.185	0.185	4.57871414687894e-09	0
Smoc2	1.44562292694178e-13	0.230594	0.593	0.569	4.66719361963153e-09	0
Tmed7	1.47046888826674e-13	-0.373607	0.082	0.122	4.74740880576916e-09	0
Yars	1.49363232601398e-13	0.205225	0.29	0.293	4.82219196453614e-09	0
Gnai1	1.4940272935815e-13	-0.168507	0.252	0.308	4.82346711732787e-09	0
Spock1	1.5123553123795e-13	0.490108	0.234	0.193	4.88263912601723e-09	0
Vps52	1.53603355557885e-13	-0.431978	0.067	0.104	4.95908433418631e-09	0
Syt14	1.60974904637375e-13	-0.162458	0.585	0.659	5.19707479621764e-09	0
Rmnd1	1.684286559016e-13	0.152783	0.215	0.229	5.43771915578316e-09	0
Arhgap20os	1.75175380163012e-13	-0.360784	0.136	0.189	5.65553714856286e-09	0
Camk2b	1.78084320280016e-13	0.162661	0.944	0.944	5.74945228024031e-09	0
Gtpbp2	1.80207926591454e-13	-0.282964	0.177	0.231	5.8180129100051e-09	0
Tsc22d2	1.84607259910663e-13	-0.172194	0.396	0.467	5.96004538621574e-09	0
Grik1	1.85208676230819e-13	0.494632	0.14	0.122	5.97946211211199e-09	0
Cpped1	1.87628744413436e-13	0.21626	0.294	0.291	6.05759401338777e-09	0
Mcc	1.8887727949443e-13	0.260042	0.357	0.349	6.09790296847766e-09	0
Copb1	1.90732853208201e-13	-0.244933	0.209	0.265	6.15781016582677e-09	0
Emc1	1.98053871183003e-13	-0.456425	0.086	0.13	6.39416923114326e-09	0
Vdac3	2.00496435640151e-13	-0.466641	0.126	0.18	6.47302742464229e-09	0
Sv2c	2.0304851413864e-13	0.225022	0.388	0.392	6.555421278966e-09	0
Azin1	2.03682836378118e-13	-0.233638	0.154	0.201	6.57590037246755e-09	0
Tex10	2.05234152985814e-13	-0.318788	0.17	0.225	6.625984629147e-09	0
Ptbp2	2.10289264894251e-13	-0.163442	0.531	0.606	6.78918891711088e-09	0
Tuba1b	2.13128642052029e-13	-0.488758	0.071	0.111	6.88085820864976e-09	0
Shank3	2.21522271913455e-13	0.188974	0.363	0.366	7.1518465487259e-09	0
mt-Nd1	2.23794083491706e-13	0.591702	0.162	0.139	7.22519198552974e-09	0
Car11	2.28269447780219e-13	-0.243872	0.186	0.241	7.36967912158438e-09	0
Entr1	2.31136500712054e-13	-0.224303	0.246	0.307	7.46224192548865e-09	0
Btbd3	2.31357365795452e-13	-0.185077	0.522	0.597	7.46937255470616e-09	0
Lage3	2.3758997395099e-13	-0.402692	0.153	0.21	7.67059230900772e-09	0
Dync1h1	2.39412337245789e-13	0.171227	0.53	0.528	7.7294273079803e-09	0
Pdhb	2.45847247301039e-13	-0.26948	0.188	0.245	7.93717837911405e-09	0
Tor1aip2	2.48784394747467e-13	-0.23813	0.236	0.297	8.03200418442196e-09	0
Tubb5	2.50846192990051e-13	-0.614036	0.075	0.119	8.0985693406838e-09	0
Clcn4	2.54367585942467e-13	-0.289274	0.167	0.221	8.21225751215254e-09	0
Pdia3	2.59324963042521e-13	-0.163826	0.238	0.291	8.37230643182778e-09	0
Wdr26	2.68998801204519e-13	-0.150951	0.438	0.508	8.68462629688791e-09	0
Rps20	2.69196842666005e-13	-0.319324	0.136	0.187	8.69102006547198e-09	0
Paqr9	2.70380829676387e-13	-0.324039	0.136	0.185	8.72924508610216e-09	0
Aven	2.70534585373628e-13	-0.157401	0.155	0.197	8.73420908878758e-09	0
Dnajc19	2.71639369658112e-13	-0.266013	0.274	0.343	8.76987704941215e-09	0
Sec31a	2.72465237795515e-13	-0.198722	0.211	0.265	8.79654020222819e-09	0
Lin7c	2.7335282082332e-13	-0.404066	0.147	0.203	8.82519582028089e-09	0
Snhg12	2.75768646136744e-13	-0.490366	0.113	0.166	8.90319074052479e-09	0
Gm13402	2.84847182458095e-13	-0.228168	0.214	0.271	9.1962912856596e-09	0
Disp3	3.05823668760581e-13	0.179354	0.303	0.31	9.87351714593535e-09	0
Myo5b	3.11102361314204e-13	-0.152439	0.443	0.514	1.00439397350291e-08	0
1700084C06Rik	3.13052230138053e-13	-0.220552	0.269	0.333	1.0106891250007e-08	0
C2cd2l	3.13190405203786e-13	-0.375987	0.156	0.212	1.01113522320042e-08	0
Tubgcp2	3.13933412104127e-13	-0.251732	0.206	0.262	1.01353402097817e-08	0
Rasa3	3.17521263926027e-13	0.310694	0.242	0.23	1.02511740058518e-08	0
Gna12	3.18441413226126e-13	0.189592	0.243	0.249	1.02808810260055e-08	0
Ndufab1	3.26042880714812e-13	-0.477156	0.11	0.16	1.05262944038777e-08	0
Ampd2	3.30387664569153e-13	-0.510756	0.096	0.143	1.06665657506151e-08	0
Cys1	3.30799820091706e-13	-0.322194	0.167	0.223	1.06798721916607e-08	0
Vps9d1	3.50584407744074e-13	-0.191459	0.183	0.231	1.13186176040174e-08	0
Lrrc57	3.50635820253597e-13	-0.348299	0.135	0.186	1.13202774568874e-08	0
Tshz3	3.53341327881585e-13	0.230041	0.253	0.256	1.1407624770657e-08	0
Rhbdl3	3.62907978336999e-13	0.388116	0.252	0.231	1.171648408061e-08	0
Ubxn11	3.66005069608533e-13	-0.190067	0.274	0.335	1.18164736723115e-08	0
Mlf2	3.71682113465524e-13	-0.388046	0.155	0.212	1.19997570332344e-08	0
Naca	3.73620927721425e-13	-0.36789	0.162	0.219	1.20623516514862e-08	0
Cabp1	3.78673717063053e-13	0.378107	0.273	0.241	1.22254809553807e-08	0
Erlec1	3.84306318096228e-13	-0.182661	0.3	0.364	1.24073294797367e-08	0
St8sia1	3.85416651335878e-13	0.33466	0.27	0.25	1.24431765883788e-08	0
Egln1	3.8565184299405e-13	0.187513	0.259	0.263	1.24507697510629e-08	0
1110004F10Rik	3.89873548642166e-13	-0.209886	0.184	0.234	1.25870675179123e-08	0
Wdr75	3.9260614367962e-13	-0.209636	0.152	0.197	1.26752893486965e-08	0
Setd4	3.95316819352568e-13	-0.190377	0.227	0.285	1.27628035127977e-08	0
Taf3	3.983040955568e-13	0.227504	0.349	0.345	1.28592477250513e-08	0
Mef2d	3.9853168153575e-13	0.183066	0.546	0.542	1.28665953383817e-08	0
Chpf2	4.08170255460395e-13	-0.420765	0.143	0.198	1.31777766975389e-08	0
Kctd1	4.09902502792275e-13	0.223453	0.415	0.41	1.32337023026486e-08	0
Prkar1a	4.11027291920018e-13	-0.177375	0.341	0.407	1.32700161196378e-08	0
Cotl1	4.12542162372909e-13	0.410804	0.226	0.203	1.33189237122094e-08	0
Igfbp5	4.1270207607214e-13	-0.184474	0.208	0.259	1.3324086525989e-08	0
Txnl1	4.12984422073504e-13	-0.327227	0.2	0.261	1.33332020666431e-08	0
Fbxw8	4.1341982706928e-13	0.322628	0.301	0.274	1.33472591169317e-08	0
Vamp1	4.22829877840922e-13	-0.274159	0.093	0.13	1.36510626060942e-08	0
Cox5b	4.24288948624346e-13	-0.489452	0.106	0.156	1.3698168706337e-08	0
Rpl36	4.44970020153824e-13	-0.428874	0.143	0.199	1.43658571006662e-08	0
Homer2	4.51585787283993e-13	0.48636	0.206	0.172	1.45794471424637e-08	0
Gba2	4.55898922052865e-13	-0.402858	0.152	0.208	1.47186966984767e-08	0
Zfp260	4.57626457047223e-13	-0.178756	0.223	0.276	1.47744701657696e-08	0
Zfyve28	4.58765393177823e-13	0.166356	0.486	0.49	1.4811240718746e-08	0
Slc39a10	4.65440843451652e-13	-0.204452	0.2	0.252	1.50267576308366e-08	0
Birc2	4.81309048240914e-13	-0.172424	0.251	0.307	1.55390626224579e-08	0
Sem1	4.81697784443338e-13	-0.203329	0.14	0.184	1.55516129707532e-08	0
Rbmx	5.01393496357953e-13	-0.277619	0.247	0.312	1.61874890299165e-08	0
Atp5g2	5.02911628752348e-13	-0.312456	0.129	0.178	1.62365019342695e-08	0
Dmtf1	5.05760048413437e-13	-0.183653	0.32	0.384	1.63284631630278e-08	0
Pcdh19	5.08215415269568e-13	-0.256083	0.462	0.537	1.6407734681978e-08	0
Tsnax	5.09622016655179e-13	-0.186721	0.27	0.329	1.64531468077124e-08	0
Pnpt1	5.15965870884597e-13	-0.174215	0.243	0.299	1.66579581415092e-08	0
Tex50	5.16327456724561e-13	-0.340264	0.135	0.186	1.66696319403524e-08	0
Ap1s2	5.29496641769415e-13	-0.446644	0.086	0.129	1.70947990795256e-08	0
Tet3	5.30436529377762e-13	0.169036	0.512	0.512	1.7125143350961e-08	0
Rab26	5.4054174975573e-13	-0.549175	0.095	0.143	1.74513903908637e-08	0
Atp2a2	5.42098737693021e-13	-0.178246	0.53	0.604	1.75016577464192e-08	0
Mtcl1	5.52507378219509e-13	0.407379	0.284	0.241	1.78377007058168e-08	0
Mplkip	5.52586205925249e-13	-0.248571	0.106	0.146	1.78402456582967e-08	0
Rplp2	5.52762438126183e-13	-0.384037	0.124	0.175	1.78459353149038e-08	0
Sf1	5.54820673047392e-13	-0.211738	0.269	0.33	1.79123854293351e-08	0
Ccdc57	5.55668443320683e-13	0.223716	0.33	0.325	1.79397556926082e-08	0
Gpr155	5.68246282598684e-13	-0.152351	0.295	0.353	1.83458312336985e-08	0
Gpbp1	6.01771392014736e-13	-0.206779	0.371	0.442	1.94281893911958e-08	0
Ryr1	6.02336008680987e-13	0.240085	0.351	0.35	1.94464180402657e-08	0
Max	6.02381406367071e-13	-0.167084	0.171	0.214	1.94478837045609e-08	0
Inf2	6.05551680857446e-13	-0.187247	0.284	0.346	1.95502360164827e-08	0
Sart3	6.07164597101093e-13	0.301978	0.181	0.175	1.96023090174088e-08	0
Sh3d19	6.09101002700411e-13	0.1562	0.484	0.492	1.96648258721828e-08	0
Cept1	6.17868853541151e-13	-0.193699	0.222	0.276	1.9947895936576e-08	0
Zfyve16	6.19080493978803e-13	-0.303833	0.17	0.225	1.99870137481057e-08	0
Timm13	6.2042166306601e-13	-0.647301	0.075	0.119	2.00303133920861e-08	0
Slc35e2	6.51107297673983e-13	-0.310325	0.17	0.224	2.10209991054045e-08	0
Atp5c1	6.5474751146138e-13	-0.172016	0.283	0.341	2.11385234075307e-08	0
Atp1a1	6.72408070489932e-13	-0.184955	0.432	0.503	2.17086945557675e-08	0
Capns1	6.89446566552163e-13	-0.178666	0.115	0.15	2.22587824011366e-08	0
Zfp26	6.92054719790513e-13	-0.191216	0.166	0.211	2.23429866284367e-08	0
Erp29	7.0813098922318e-13	-0.36813	0.168	0.226	2.28620089870704e-08	0
Camkk1	7.19586408158806e-13	-0.257199	0.372	0.446	2.32318471874071e-08	0
Cap1	7.50529087128463e-13	-0.174602	0.377	0.445	2.42308315779424e-08	0
Gpkow	7.66245326723489e-13	-0.151826	0.148	0.188	2.47382303732678e-08	0
Kcnip3	7.68785143086426e-13	0.160804	0.594	0.605	2.48202283445453e-08	0
Acyp2	7.7371356734071e-13	-0.175264	0.514	0.588	2.49793425215948e-08	0
Dsel	7.87766761137645e-13	-0.317535	0.184	0.242	2.54330498833289e-08	0
Dhx9	7.997032312923e-13	-0.171364	0.284	0.344	2.58184188222719e-08	0
Ppwd1	8.08392130091359e-13	-0.295337	0.213	0.274	2.60989399199995e-08	0
Plekhm2	8.33241048895223e-13	0.164552	0.374	0.378	2.69011872635823e-08	0
Cfl2	8.53847712560168e-13	-0.313967	0.203	0.263	2.7566473400005e-08	0
Nrxn3	9.01748139398238e-13	0.190335	0.914	0.897	2.91129386804721e-08	0
Sox2ot	9.05295436101855e-13	0.577242	0.183	0.145	2.92274631545484e-08	0
Nono	9.5826265353706e-13	-0.156571	0.194	0.241	3.0937509769444e-08	0
Rspo3	9.70527918839623e-13	-0.453549	0.16	0.218	3.13334938597372e-08	0
Ndufb9	9.79730922784441e-13	-0.453045	0.11	0.159	3.16306128420957e-08	0
Selenoi	9.94071579266457e-13	-0.184739	0.197	0.246	3.20936009366175e-08	0
Gm36988	9.96238281585593e-13	0.525989	0.121	0.104	3.21635529209909e-08	0
Pcdh1	9.99749291955179e-13	0.192238	0.269	0.271	3.2276905890773e-08	0
Slc30a6	1.0142796030515e-12	-0.161743	0.164	0.209	3.27460169845178e-08	0
Asap1	1.02976084688201e-12	0.231312	0.386	0.38	3.32458289415857e-08	0
Fam3c	1.04480762134842e-12	-0.222029	0.222	0.278	3.37316140552337e-08	0
Hmgcll1	1.07070018635934e-12	0.344595	0.226	0.21	3.45675555166112e-08	0
Gin1	1.08651853047447e-12	-0.402083	0.168	0.227	3.50782507563683e-08	0
Golm1	1.08657145141044e-12	-0.15297	0.32	0.38	3.50799593087862e-08	0
Cct5	1.10703152799832e-12	-0.306713	0.141	0.19	3.57405128814257e-08	0
Erp44	1.14563218465149e-12	-0.191851	0.276	0.335	3.69867350814735e-08	0
Dmwd	1.15428997759572e-12	-0.405033	0.08	0.119	3.72662519266778e-08	0
Ttbk1	1.15937362440476e-12	0.187916	0.273	0.277	3.74303774639076e-08	0
Armc1	1.20496715583045e-12	-0.253149	0.141	0.187	3.89023646259862e-08	0
Cnot3	1.21665157193777e-12	-0.22637	0.252	0.311	3.92795960000108e-08	0
Gmps	1.21703635465142e-12	-0.21734	0.189	0.24	3.92920187099212e-08	0
Itgbl1	1.21936423305237e-12	-0.255771	0.142	0.191	3.93671742640957e-08	0
Khdrbs3	1.22299877371432e-12	0.262554	0.389	0.376	3.94845154093669e-08	0
Gm43154	1.2295813091554e-12	-0.406721	0.104	0.151	3.96970325660822e-08	0
Smarca1	1.23843895785482e-12	-0.196525	0.245	0.302	3.99830017543428e-08	0
Gm11250	1.25251938830354e-12	-0.589819	0.091	0.139	4.04375884513799e-08	0
Ap3s1	1.28500631412823e-12	-0.212503	0.22	0.274	4.14864288516299e-08	0
4930578M01Rik	1.31192233263153e-12	-0.30684	0.239	0.303	4.23554125090091e-08	0
Zfp346	1.31270021379793e-12	0.178598	0.267	0.274	4.23805264024661e-08	0
Ints13	1.32833521718078e-12	-0.327825	0.127	0.174	4.28853024866815e-08	0
Zfp804b	1.33752262953959e-12	0.379023	0.486	0.452	4.31819180946858e-08	0
Tomm20	1.36311932317592e-12	-0.408257	0.122	0.172	4.40083073487346e-08	0
Sdhaf3	1.37433168164645e-12	-0.170042	0.127	0.165	4.43702983419557e-08	0
Fra10ac1	1.39238864047884e-12	-0.191854	0.24	0.295	4.49532672578592e-08	0
Rps11	1.4098445466321e-12	-0.465558	0.1	0.147	4.55168311880172e-08	0
Ezh1	1.41387440182405e-12	-0.192985	0.291	0.353	4.56469350628893e-08	0
Pet100	1.41940617140334e-12	-0.295094	0.151	0.202	4.58255282437567e-08	0
Dipk1b	1.45421829092347e-12	-0.549484	0.092	0.139	4.69494375224641e-08	0
Capzb	1.45856507624387e-12	0.16883	0.424	0.429	4.70897734865332e-08	0
Nkain3	1.46304277116094e-12	-0.169605	0.895	0.917	4.7234335866931e-08	0
Npas2	1.47565288525716e-12	0.349577	0.255	0.239	4.76414534005275e-08	0
Ei24	1.54854953045977e-12	-0.198757	0.201	0.252	4.99949215908938e-08	0
Cbfa2t3	1.62613099878887e-12	0.230962	0.322	0.316	5.24996392958988e-08	0
Gm47167	1.66336651324955e-12	-0.201188	0.222	0.277	5.37017878802617e-08	0
Kcnc2	1.67237980401806e-12	0.385876	0.24	0.216	5.39927819727229e-08	0
Actr2	1.67507618425424e-12	-0.182631	0.417	0.488	5.4079834608648e-08	0
Pitrm1	1.69546894666518e-12	-0.218992	0.127	0.166	5.47382149430855e-08	0
Uck2	1.71955302258286e-12	0.161291	0.266	0.278	5.55157693340877e-08	0
Mettl8	1.72667973873492e-12	-0.189418	0.21	0.261	5.57458553650569e-08	0
Rai1	1.7300315183742e-12	0.184071	0.556	0.544	5.58540675707111e-08	0
Mapk4	1.78707459895494e-12	0.327776	0.486	0.451	5.76957034272601e-08	0
Htr2c	1.85345703988664e-12	0.709064	0.108	0.08	5.98388605327401e-08	0
Adprhl2	1.86471293935022e-12	-0.276994	0.093	0.129	6.0202257246922e-08	0
Acbd5	1.88764189617663e-12	-0.187657	0.329	0.393	6.09425186180626e-08	0
Gm26879	1.89409361125384e-12	-0.436291	0.091	0.134	6.11508122393301e-08	0
Dlk2	1.91877851607424e-12	-0.407063	0.111	0.157	6.19477643914567e-08	0
Dctn4	2.02394170355212e-12	-0.151853	0.391	0.457	6.53429578991802e-08	0
Psmd6	2.08701115325112e-12	-0.366474	0.09	0.13	6.73791550827125e-08	0
Maz	2.11140446639141e-12	-0.469816	0.086	0.128	6.81666931974468e-08	0
Smad1	2.11658326246792e-12	0.249417	0.226	0.224	6.83338906287767e-08	0
Cnbp	2.13424613679501e-12	-0.290865	0.194	0.25	6.89041365264268e-08	0
Srsf9	2.1443380336226e-12	-0.273047	0.245	0.309	6.92299534155058e-08	0
Ggt7	2.16133562361192e-12	-0.161089	0.341	0.403	6.97787206083109e-08	0
Snrpd1	2.22024503561048e-12	-0.365472	0.147	0.201	7.16806109746842e-08	0
Ssr1	2.24019145247195e-12	-0.156346	0.214	0.263	7.23245810430569e-08	0
Tceal3	2.27271473721306e-12	-0.299826	0.109	0.15	7.33745952909237e-08	0
Cdk19	2.32869654168776e-12	0.238142	0.291	0.286	7.51819678483893e-08	0
Gcn1	2.38505624067495e-12	0.150335	0.344	0.356	7.70015407301909e-08	0
Dab2ip	2.44164054061471e-12	0.386061	0.2	0.184	7.8828364853746e-08	0
Slc25a22	2.44496760069632e-12	-0.52246	0.081	0.124	7.89357789884807e-08	0
Nedd8	2.45782560187339e-12	-0.280672	0.133	0.179	7.93508995564822e-08	0
Gm15624	2.46509873945228e-12	0.203108	0.179	0.186	7.95857128032169e-08	0
Pomgnt1	2.53078380982272e-12	-0.15692	0.166	0.208	8.17063553001267e-08	0
Rps18	2.59007375938743e-12	-0.229951	0.161	0.208	8.36205313218233e-08	0
Pgk1	2.62267153445305e-12	-0.267262	0.086	0.119	8.46729504898167e-08	0
Exd2	2.63154840142673e-12	-0.232201	0.361	0.431	8.4959540140062e-08	0
Hps4	2.72127759958983e-12	-0.182855	0.191	0.239	8.78564473027578e-08	0
Epb41l3	2.74592189109335e-12	0.277567	0.305	0.289	8.86520882539489e-08	0
Erh	2.86753469384864e-12	-0.307087	0.11	0.152	9.25783575909033e-08	0
Gucy1b1	2.88472367410697e-12	-0.194803	0.386	0.455	9.31333038185437e-08	0
Lynx1	2.90048812747497e-12	-0.41537	0.125	0.175	9.36422591955295e-08	0
Lyn	3.04550149560885e-12	-0.204986	0.194	0.247	9.83240157857319e-08	0
Ptchd1	3.13629821977457e-12	-0.225685	0.22	0.275	1.01255388025422e-07	0
Plpp5	3.17004410512119e-12	-0.356143	0.114	0.158	1.02344873933837e-07	0
Csad	3.19417111453905e-12	-0.220722	0.249	0.307	1.03123814432893e-07	0
Lncppara	3.20040127108689e-12	0.154158	0.58	0.584	1.0332495503704e-07	0
Slc9a1	3.29386974650544e-12	0.343681	0.204	0.187	1.06342584765928e-07	0
2610301B20Rik	3.30334490880992e-12	-0.154578	0.137	0.176	1.06648490380928e-07	0
Cdh13	3.32435478320627e-12	0.259211	0.689	0.665	1.07326794175814e-07	0
Farp1	3.33578246007558e-12	0.402689	0.238	0.208	1.0769573672354e-07	0
Hmgn2	3.33825431619912e-12	-0.480212	0.089	0.133	1.07775540598488e-07	0
Sec62	3.40770769972953e-12	-0.174383	0.372	0.439	1.10017843085768e-07	0
Gm11099	3.47842144121189e-12	-0.334285	0.133	0.182	1.12300836229526e-07	0
Stam	3.48401567149649e-12	-0.152246	0.252	0.304	1.12481445954264e-07	0
Mdh1	3.53750358421435e-12	-0.263261	0.224	0.283	1.1420830321636e-07	0
Car4	3.55220694106297e-12	-0.485824	0.099	0.145	1.14683001092218e-07	0
Mterf3	3.56030064790839e-12	-0.253049	0.136	0.18	1.14944306417722e-07	0
Fam171a1	3.58487379052527e-12	0.15892	0.444	0.449	1.15737650327108e-07	0
Slc16a4	3.5993823172684e-12	-0.185577	0.162	0.207	1.1620605811301e-07	0
Dnmbp	3.60857557399754e-12	0.334095	0.247	0.228	1.16502862406511e-07	0
Faim	3.62558032057327e-12	-0.190799	0.165	0.209	1.17051860649708e-07	0
Mat2a	3.62936818781618e-12	-0.152044	0.367	0.431	1.17174151943646e-07	0
Eny2	3.63781922927979e-12	-0.191244	0.246	0.302	1.17446993817298e-07	0
Gm28379	3.63812435463735e-12	-0.219587	0.171	0.219	1.17456844789467e-07	0
Gm14330	3.89233922326472e-12	-0.308507	0.173	0.227	1.25664171823101e-07	0
0610043K17Rik	3.96421444015174e-12	-0.200452	0.105	0.14	1.27984663200299e-07	0
Tmed2	3.97633932694791e-12	-0.376662	0.135	0.186	1.28376115170513e-07	0
Arhgef28	4.00047598229831e-12	0.215271	0.572	0.557	1.29155367088501e-07	0
Fut8	4.01670057057794e-12	-0.168305	0.747	0.802	1.29679177921109e-07	0
Frg1	4.03741450140655e-12	-0.241703	0.178	0.228	1.3034792717791e-07	0
Plpp1	4.05686871265474e-12	-0.188282	0.179	0.225	1.30976006388058e-07	0
Sncb	4.06054551669661e-12	-0.210183	0.153	0.197	1.3109471200655e-07	0
Fmnl2	4.18799249917951e-12	0.157428	0.781	0.782	1.3520933783601e-07	0
Ncbp1	4.19360285863274e-12	-0.352915	0.214	0.276	1.35390468290958e-07	0
6530409C15Rik	4.24596311887305e-12	-0.209417	0.244	0.302	1.37080919292816e-07	0
2900026A02Rik	4.25981692658911e-12	0.186992	0.253	0.263	1.37528189474929e-07	0
Nme2	4.27945548786684e-12	-0.377351	0.09	0.131	1.38162220425781e-07	0
Olfml2b	4.34822449255714e-12	0.200048	0.262	0.268	1.40382427742207e-07	0
Zc3h14	4.39358926298335e-12	-0.164381	0.407	0.473	1.41847029355417e-07	0
Ganab	4.42107329937613e-12	-0.293406	0.178	0.233	1.42734351470358e-07	0
Pdk3	4.46897274389396e-12	-0.202018	0.171	0.217	1.44280785036616e-07	0
Slc9a6	4.57368421268974e-12	-0.201632	0.102	0.134	1.47661394806688e-07	0
Grb14	4.60793560240258e-12	-0.22999	0.517	0.588	1.48767200923567e-07	0
Uckl1	4.63238787516456e-12	-0.526353	0.063	0.1	1.49556642549688e-07	0
Lztr1	4.66446350167879e-12	-0.266114	0.203	0.26	1.505922041517e-07	0
Actr1b	4.7318687982277e-12	-0.22151	0.235	0.291	1.52768384150781e-07	0
Polr2g	4.81356447373928e-12	-0.58911	0.086	0.131	1.55405929034672e-07	0
Ift43	4.82796248930928e-12	0.257815	0.239	0.235	1.5587076896735e-07	0
Orc6	4.83956972008263e-12	-0.258454	0.202	0.257	1.56245508412868e-07	0
4831440D22Rik	4.85117373561842e-12	-0.155071	0.122	0.16	1.56620144054441e-07	0
Kifc2	4.94482172259566e-12	-0.299611	0.231	0.292	1.59643569314001e-07	0
Jun	5.06447071826851e-12	-0.321959	0.198	0.255	1.63506437139299e-07	0
Fbxl6	5.15115057290579e-12	-0.3709	0.075	0.11	1.66304896246263e-07	0
Emc4	5.29304114475138e-12	-0.527958	0.073	0.113	1.70885833358298e-07	0
Dctn3	5.40882872844241e-12	-0.47749	0.069	0.107	1.74624035497763e-07	0
Nsg1	5.41785068604077e-12	-0.344635	0.121	0.166	1.74915309398826e-07	0
Pgam1	5.45807355717576e-12	-0.451772	0.084	0.125	1.76213904793419e-07	0
Prdx2	5.6077634387819e-12	-0.429337	0.143	0.196	1.81046642621074e-07	0
Hcn1	5.62400329897654e-12	0.28273	0.425	0.396	1.81570946507457e-07	0
Zfp385b	5.94780421356639e-12	0.259111	0.526	0.478	1.92024859034991e-07	0
Pla2g3	6.0741497181411e-12	-0.288923	0.243	0.307	1.96103923650185e-07	0
Cse1l	6.08642120769301e-12	-0.314745	0.17	0.223	1.96500108690369e-07	0
Uqcrh	6.24996656075231e-12	-0.446795	0.145	0.198	2.01780170413888e-07	0
Nup205	6.25150156621814e-12	-0.266415	0.159	0.208	2.01829728065353e-07	0
Cops5	6.3678663618607e-12	-0.207851	0.189	0.238	2.05586565492673e-07	0
Zfp563	6.54160749680359e-12	-0.26426	0.139	0.184	2.11195798034304e-07	0
Tmem68	6.59852072759231e-12	-0.260006	0.145	0.191	2.13033241690318e-07	0
Tyk2	6.62985884400117e-12	-0.246425	0.203	0.256	2.14044992778578e-07	0
Entpd6	6.64004898859125e-12	-0.231447	0.172	0.22	2.14373981596669e-07	0
Nnat	6.7137846332234e-12	-0.167362	0.261	0.316	2.16754536883618e-07	0
Ssbp4	6.91868032748501e-12	-0.305348	0.259	0.323	2.23369594372853e-07	0
Sfxn5	7.03268921952642e-12	0.300256	0.271	0.257	2.2705037145241e-07	0
Mir9-3hg	7.11089226022957e-12	0.175581	0.436	0.431	2.29575156621512e-07	0
Grid2	7.17410941320123e-12	0.177456	0.767	0.739	2.31616122405202e-07	0
Ssbp2	7.50667884391442e-12	-0.15374	0.861	0.89	2.42353126475777e-07	0
Ncoa5	7.52110806070376e-12	-0.158199	0.395	0.461	2.42818973739821e-07	0
Irs2	7.73988381740822e-12	0.205089	0.193	0.198	2.49882149045025e-07	0
Pbx1	7.96492300837966e-12	0.156338	0.893	0.876	2.57147539325537e-07	0
Ypel2	8.16316652470404e-12	0.182849	0.368	0.369	2.6354783125007e-07	0
Nme1	8.1638325118687e-12	-0.377139	0.12	0.167	2.63569332645681e-07	0
Rapgef1	8.43204471617468e-12	0.150655	0.504	0.508	2.72228563661699e-07	0
Etfa	8.66529936449644e-12	-0.152691	0.187	0.231	2.79759189982768e-07	0
H3f3a	8.79543889012109e-12	-0.184513	0.329	0.391	2.83960744567559e-07	0
Atg3	8.79636469474802e-12	-0.175751	0.251	0.305	2.8399063416994e-07	0
Naa50	8.82913784935651e-12	-0.171342	0.165	0.206	2.85048715466475e-07	0
Fopnl	8.91534310690214e-12	-0.399673	0.122	0.17	2.87831852206336e-07	0
Nxph1	8.91573856120127e-12	0.414469	0.206	0.183	2.87844619448383e-07	0
Rpn2	8.94217243532394e-12	-0.207174	0.183	0.232	2.88698037074433e-07	0
Leng9	8.99367976343559e-12	-0.485987	0.078	0.119	2.90360951162518e-07	0
Adora1	9.03548588366264e-12	0.235283	0.218	0.219	2.91710661754048e-07	0
Snrpf	9.05200385228705e-12	-0.466795	0.112	0.159	2.92243944371087e-07	0
Rhobtb3	9.08700745204906e-12	-0.156043	0.169	0.211	2.93374035589404e-07	0
B3galt2	9.10011150472202e-12	-0.19568	0.26	0.319	2.9379709992995e-07	0
Brd3	9.4364699614932e-12	0.211971	0.218	0.221	3.04656432706808e-07	0
Sub1	9.51747645742594e-12	-0.354035	0.165	0.218	3.07271727427996e-07	0
Cntn3	9.52653958990634e-12	0.151252	0.595	0.608	3.07564330660126e-07	0
Slc39a6	9.587801122849e-12	-0.325166	0.196	0.253	3.0954215925118e-07	0
Eif3e	9.6722340999217e-12	-0.154836	0.176	0.217	3.12268077915972e-07	0
Thsd4	9.69379904055392e-12	0.466522	0.141	0.125	3.12964302024283e-07	0
Rpl7	9.78857189348836e-12	-0.4492	0.091	0.134	3.16024043581272e-07	0
Nrep	9.79547495406858e-12	-0.357909	0.112	0.156	3.16246908892104e-07	0
Bhlhe22	9.91976279947164e-12	-0.492879	0.089	0.133	3.20259541980942e-07	0
Rabggtb	9.94172008859361e-12	-0.3575	0.118	0.164	3.20968433060245e-07	0
Slitrk2	9.9508740850272e-12	-0.385819	0.1	0.142	3.21263969835103e-07	0
Btg1	9.95290993898896e-12	-0.458253	0.068	0.103	3.21329697380259e-07	0
Tmem29	1.00118415766215e-11	-0.171096	0.2	0.247	3.23232305301224e-07	0
Ssb	1.00154201849935e-11	-0.198935	0.309	0.372	3.23347840672514e-07	0
Exoc2	1.01857695546387e-11	-0.186398	0.352	0.416	3.28847570071511e-07	0
Arhgap23	1.02113587460188e-11	0.372049	0.246	0.221	3.29673717115217e-07	0
Dnajc24	1.02372332656763e-11	-0.217309	0.249	0.305	3.30509075982358e-07	0
Lipe	1.0247738765736e-11	-0.350586	0.097	0.136	3.30848246051788e-07	0
Dock11	1.02713279677913e-11	-0.194238	0.403	0.472	3.31609823440142e-07	0
Pdlim7	1.03847160617033e-11	-0.296489	0.191	0.246	3.3527055805209e-07	0
Dnajc3	1.05079316158308e-11	-0.212938	0.208	0.259	3.39248572217098e-07	0
Ppid	1.05523729822184e-11	-0.275292	0.163	0.214	3.40683361730921e-07	0
Sod2	1.06714082124365e-11	-0.162202	0.345	0.406	3.44526414138512e-07	0
Gm26873	1.09844675136956e-11	-0.251872	0.099	0.135	3.54633533679662e-07	0
Jade3	1.16830447167548e-11	0.152328	0.188	0.198	3.77187098680428e-07	0
Uba6	1.17465886037868e-11	-0.174163	0.223	0.274	3.79238613073256e-07	0
Eef1g	1.19227827159055e-11	-0.175858	0.176	0.221	3.84927039983009e-07	0
Gprasp2	1.20240403920706e-11	-0.206685	0.135	0.175	3.88196144058e-07	0
Pianp	1.20260913991037e-11	-0.300881	0.116	0.158	3.88262360820061e-07	0
Atad3a	1.23497468687026e-11	-0.151274	0.189	0.232	3.98711577656062e-07	0
Zfp738	1.24573250622411e-11	-0.159563	0.213	0.261	4.02184739634455e-07	0
Prdm11	1.26114819994319e-11	0.270389	0.294	0.28	4.0716169635166e-07	0
Galnt3	1.26233158285883e-11	-0.277578	0.126	0.168	4.07543751525975e-07	0
Pygo1	1.2751010718532e-11	0.210018	0.264	0.265	4.11666381047806e-07	0
Iqsec3	1.28548871546197e-11	0.236644	0.348	0.338	4.15020031786896e-07	0
Ghitm	1.29348179639654e-11	-0.377556	0.083	0.12	4.17600597966623e-07	0
Ppp2r1a	1.32688400317154e-11	-0.329093	0.106	0.146	4.28384500423933e-07	0
Trmt1	1.33817399138001e-11	-0.15064	0.248	0.299	4.32029473117037e-07	0
Gnb2	1.37424823243717e-11	-0.256253	0.183	0.235	4.4367604184234e-07	0
Polr2c	1.4027074002534e-11	-0.223367	0.073	0.102	4.52864084171812e-07	0
Slc39a3	1.40676607697447e-11	-0.408454	0.066	0.1	4.54174427951209e-07	0
Rpl18a	1.41855326459185e-11	-0.220428	0.134	0.175	4.5797992147348e-07	0
Vps35	1.42289304264518e-11	-0.153928	0.233	0.282	4.59381018817995e-07	0
Zbtb9	1.42673260603218e-11	0.315223	0.211	0.198	4.60620621857489e-07	0
Gm49521	1.46003665615288e-11	-0.354186	0.125	0.172	4.71372834438956e-07	0
Brsk1	1.47104447271808e-11	0.247914	0.256	0.246	4.74926708017034e-07	0
Vipr1	1.48879810815926e-11	0.191397	0.189	0.197	4.80658469219216e-07	0
Bcl11a	1.50697747108949e-11	0.160558	0.712	0.708	4.86527676541241e-07	0
Tma7	1.53111128762641e-11	-0.389916	0.136	0.186	4.94319279210187e-07	0
Fam98b	1.5622887808463e-11	-0.367401	0.108	0.15	5.04384932896227e-07	0
Rnf2	1.57871899927918e-11	-0.166356	0.184	0.228	5.09689428917284e-07	0
Cyp7b1	1.60782321174595e-11	-0.17787	0.799	0.844	5.19085723912181e-07	0
Ubn1	1.61427148552089e-11	0.176823	0.361	0.365	5.21167549100419e-07	0
Gm44686	1.61719255322944e-11	-0.203574	0.144	0.188	5.22110615810125e-07	0
Gpd1	1.61811575968426e-11	-0.235825	0.176	0.224	5.22408673014064e-07	0
Zfp322a	1.66952831396566e-11	-0.176033	0.223	0.275	5.39007216163813e-07	0
Terf2	1.68033521259418e-11	0.181881	0.234	0.239	5.42496223386032e-07	0
Zer1	1.72693884582226e-11	0.168196	0.373	0.376	5.57542206373717e-07	0
Selenos	1.77300758438568e-11	-0.409965	0.094	0.135	5.72415498618917e-07	0
Rpl7a	1.77368014059566e-11	-0.451837	0.088	0.129	5.72632633391309e-07	0
Supv3l1	1.77905632985374e-11	-0.246605	0.135	0.177	5.7436833609328e-07	0
Hk1	1.84093389946802e-11	0.19027	0.356	0.353	5.9434550944325e-07	0
Arpp19	1.85925798023514e-11	-0.269226	0.148	0.193	6.00261438918914e-07	0
Fancl	1.87024460388362e-11	-0.237513	0.174	0.222	6.03808470363825e-07	0
Fbxo31	1.8957531337434e-11	0.235356	0.19	0.191	6.12043899229057e-07	0
Spcs3	1.8984040236697e-11	-0.453541	0.072	0.107	6.12899739041762e-07	0
Ppp2r5c	1.91836696265679e-11	0.169436	0.568	0.559	6.19344773893746e-07	0
Ubxn1	1.96568736661892e-11	-0.29753	0.079	0.112	6.34622166312919e-07	0
Eefsec	1.99373988832524e-11	0.150253	0.466	0.47	6.43678922945804e-07	0
Cars2	2.01897697861351e-11	-0.171039	0.143	0.181	6.51826717545372e-07	0
Asxl3	2.03123041278035e-11	-0.169073	0.43	0.499	6.55782738766136e-07	0
Prpf40b	2.06661994594248e-11	0.190004	0.318	0.319	6.67208249547528e-07	0
Ugcg	2.07194817583164e-11	-0.170724	0.146	0.185	6.68928468567244e-07	0
6430590A07Rik	2.13328679061913e-11	-0.277353	0.257	0.319	6.88731640351385e-07	0
Rps3	2.13823669851207e-11	-0.510214	0.083	0.124	6.90329718114622e-07	0
Ppard	2.15122213679959e-11	0.391358	0.166	0.15	6.94522066865746e-07	0
Ppa1	2.18207707956141e-11	-0.368087	0.114	0.158	7.04483585136402e-07	0
Pdcd2l	2.29224169773704e-11	0.168295	0.116	0.126	7.40050232114403e-07	0
Snta1	2.33248448105451e-11	0.233665	0.305	0.297	7.53042614708447e-07	0
Abce1	2.46623804461644e-11	-0.183897	0.226	0.277	7.96224952704418e-07	0
Taok3	2.53253633772315e-11	0.196254	0.45	0.442	8.17629356633917e-07	0
Gm14296	2.55730038163074e-11	-0.2813	0.134	0.177	8.25624428209486e-07	0
Tmem165	2.56107826876337e-11	-0.257456	0.172	0.221	8.26844119070255e-07	0
Zfp704	2.60317369681875e-11	0.165724	0.518	0.522	8.40434628017934e-07	0
Insig2	2.71125919987786e-11	-0.186945	0.214	0.264	8.75330032680568e-07	0
Gm16286	2.74347689509798e-11	-0.270204	0.133	0.177	8.85731515582384e-07	0
Ssu72	2.74946231703475e-11	-0.220073	0.255	0.312	8.87663909054668e-07	0
Abhd10	2.83091555120015e-11	-0.318634	0.085	0.119	9.13961085704969e-07	0
Gk	2.83428555989257e-11	-0.186168	0.201	0.251	9.15049093011317e-07	0
Gm49336	2.86083341975794e-11	-0.168581	0.278	0.332	9.23620069568852e-07	0
Stub1	2.87908454824793e-11	-0.380467	0.152	0.204	9.29512446401846e-07	0
Rps28	2.96331242215117e-11	-0.611555	0.09	0.134	9.56705415491506e-07	0
Il1rapl2	2.96807325321375e-11	-0.364956	0.284	0.348	9.58242449800059e-07	0
Pycr2	3.04776493751987e-11	-0.518465	0.066	0.102	9.83970910078289e-07	0
Tle1	3.1148571042055e-11	-0.176178	0.563	0.631	1.00563161609274e-06	0
Pgp	3.13357079329647e-11	-0.24367	0.09	0.124	1.01167333061577e-06	0
Polr2k	3.13911703111873e-11	-0.600755	0.063	0.1	1.01346393349668e-06	0
Rgs9	3.16226760571469e-11	0.262124	0.192	0.187	1.02093809650499e-06	0
Psmd12	3.20064997794018e-11	-0.174092	0.211	0.259	1.03332984537799e-06	0
Dek	3.28110341521585e-11	-0.250823	0.139	0.182	1.05930423760244e-06	0
Slc4a3	3.30044037108464e-11	0.168986	0.402	0.402	1.06554717380468e-06	0
4933424G05Rik	3.33965293019277e-11	0.288342	0.208	0.213	1.07820694851273e-06	0
Nit1	3.34923711328503e-11	-0.221029	0.169	0.215	1.08130120202407e-06	0
Gm15965	3.37280314468262e-11	-0.493184	0.087	0.128	1.08890949526078e-06	0
Spcs2	3.40575928202776e-11	-0.255273	0.187	0.238	1.09954938420266e-06	0
Eif4a1	3.46932253090845e-11	-0.2698	0.218	0.275	1.12007077910379e-06	0
Zbtb7a	3.56391697943085e-11	0.277399	0.259	0.249	1.15061059680925e-06	0
Fam92a	3.74808370128642e-11	-0.19782	0.236	0.289	1.21006882296032e-06	0
Snapc1	3.79755561905456e-11	-0.237414	0.169	0.216	1.22604083161176e-06	0
Mthfsl	3.81200764688151e-11	-0.327103	0.118	0.159	1.2307066687957e-06	0
Ociad1	3.89515361955805e-11	-0.224204	0.21	0.261	1.25755034607432e-06	0
Pex13	3.96707394349954e-11	-0.231592	0.153	0.197	1.28076982265883e-06	0
Ints2	4.01164556030531e-11	-0.188038	0.17	0.213	1.29515976914457e-06	0
Ndufb8	4.03270097326699e-11	-0.445084	0.085	0.126	1.30195750921925e-06	0
Becn1	4.09642299638898e-11	-0.188175	0.244	0.297	1.32253016438418e-06	0
Ahsa1	4.2008005669942e-11	-0.346847	0.078	0.113	1.35622846305408e-06	0
Arrb2	4.22088545136341e-11	-0.372896	0.126	0.172	1.36271286797268e-06	0
Ina	4.31118932308846e-11	-0.220424	0.223	0.276	1.39186747295911e-06	0
Arhgap10	4.35603614070864e-11	0.236008	0.378	0.365	1.40634626802778e-06	0
Ankrd45	4.39586893219774e-11	-0.213772	0.268	0.326	1.41920628476004e-06	0
Usp53	4.53956312317014e-11	-0.237759	0.187	0.236	1.46559795431548e-06	0
Mbd1	4.58611865226728e-11	-0.177368	0.171	0.213	1.48062840688449e-06	0
Prdm5	4.58779118682092e-11	-0.15969	0.586	0.653	1.48116838466513e-06	0
Atp5mpl	4.5967481308766e-11	-0.552137	0.071	0.109	1.48406013405351e-06	0
Dctn1	4.60365641267305e-11	-0.174426	0.349	0.411	1.4862904728315e-06	0
Zbtb18	4.60882445376013e-11	-0.2247	0.248	0.305	1.48795897489646e-06	0
Jdp2	4.65561749595718e-11	0.177146	0.352	0.354	1.50306610856978e-06	0
Cpsf7	4.66123155952313e-11	-0.156712	0.327	0.385	1.50487860899204e-06	0
Pde4d	4.71152398681361e-11	0.181978	0.807	0.775	1.52111551914277e-06	0
Hnrnpa0	4.72944687973853e-11	-0.506194	0.09	0.133	1.52690192512358e-06	0
4933406I18Rik	4.75480450440834e-11	0.153053	0.535	0.545	1.53508863424823e-06	0
Atp6v1d	4.8039736101299e-11	-0.28889	0.257	0.319	1.55096288003044e-06	0
Zfp944	4.83739881825218e-11	-0.239241	0.106	0.141	1.56175420847272e-06	0
Adamtsl1	4.84239766901085e-11	0.608133	0.125	0.1	1.56336808744015e-06	0
Apoo	4.85300215810818e-11	-0.311103	0.208	0.266	1.56679174674523e-06	0
Dpm2	4.89174597730956e-11	-0.425166	0.105	0.149	1.57930018877439e-06	0
Ddrgk1	4.91234074988344e-11	-0.312997	0.139	0.185	1.58594921109987e-06	0
Caap1	4.93838357140712e-11	-0.214171	0.246	0.3	1.59435713602879e-06	0
Timm23	4.9855310653115e-11	-0.173007	0.271	0.326	1.60957870443582e-06	0
4930599N23Rik	5.04921127645166e-11	-0.248629	0.074	0.103	1.63013786060242e-06	0
Ctnnb1	5.06814330481962e-11	-0.196325	0.25	0.303	1.63625006596101e-06	0
Gm37459	5.11438061007527e-11	-0.253413	0.181	0.234	1.6511777799628e-06	0
Tmem201	5.22377195551064e-11	-0.196272	0.187	0.233	1.68649477583661e-06	0
Arfgap2	5.24555028954697e-11	-0.244157	0.117	0.154	1.69352591098024e-06	0
1110038F14Rik	5.38467054820197e-11	-0.489183	0.091	0.134	1.73844088648701e-06	0
Eif2a	5.42015658710057e-11	-0.155664	0.225	0.273	1.74989755414542e-06	0
Gm11817	5.49777299041759e-11	-0.258931	0.129	0.173	1.77495600995632e-06	0
Smim4	5.51944558152636e-11	-0.208654	0.242	0.297	1.78195300599578e-06	0
Tsen15	5.57139543834523e-11	-0.30659	0.108	0.149	1.79872501726976e-06	0
Dip2a	5.63806305169014e-11	0.170642	0.208	0.216	1.82024865623816e-06	0
Ext2	5.63899587029586e-11	0.197783	0.425	0.415	1.82054981672502e-06	0
Dvl2	5.6632036550759e-11	-0.315701	0.104	0.144	1.82836530004126e-06	0
Brd8	5.70361712014383e-11	-0.183382	0.271	0.327	1.84141278723843e-06	0
Rps17	5.73655649715532e-11	-0.421658	0.112	0.158	1.8520472651066e-06	0
Sidt2	5.75963463699266e-11	-0.284189	0.082	0.115	1.85949804255308e-06	0
Akr1b3	5.83328557799793e-11	-0.314444	0.129	0.173	1.88327624885663e-06	0
Rps5	5.84201080618153e-11	-0.526245	0.078	0.117	1.88609318877571e-06	0
Srrt	5.89263111064192e-11	0.181703	0.349	0.346	1.90243595407074e-06	0
Ifnar1	6.1139937762349e-11	0.243212	0.126	0.129	1.97390289065744e-06	0
Rps27a	6.2711481042116e-11	-0.328654	0.177	0.23	2.02464016544472e-06	0
C1qtnf4	6.28599583363757e-11	-0.208071	0.474	0.543	2.02943375488989e-06	0
Fbxo9	6.44366747864924e-11	-0.20347	0.139	0.178	2.08033804548191e-06	0
Ldb2	6.52699819976818e-11	0.397219	0.194	0.17	2.10724136879516e-06	0
Arsj	6.60503975992792e-11	0.233244	0.371	0.362	2.13243708649273e-06	0
Guf1	6.74578208872915e-11	-0.153561	0.203	0.248	2.1778757473462e-06	0
Inpp5a	6.88232539971959e-11	0.226431	0.269	0.262	2.22195875529947e-06	0
Slc1a3	6.89591228524997e-11	0.219373	0.315	0.314	2.22634528129295e-06	0
Rnft1	6.97549755109647e-11	-0.290305	0.169	0.219	2.2520393843715e-06	0
Tpi1	7.09953603946929e-11	-0.377777	0.128	0.175	2.29208521034266e-06	0
Ndufb4	7.14547294310818e-11	-0.4298	0.095	0.136	2.30691593968247e-06	0
Lman1	7.18667666012306e-11	-0.267878	0.138	0.181	2.32021855972073e-06	0
Bms1	7.2279492262876e-11	-0.163121	0.2	0.246	2.33354340770695e-06	0
Prxl2a	7.32328627581547e-11	-0.262584	0.183	0.233	2.36432297414702e-06	0
Evi5l	7.35931699363802e-11	0.175475	0.266	0.268	2.37595549139603e-06	0
Slf1	7.80700707125045e-11	-0.195575	0.236	0.289	2.52049223295321e-06	0
Ly6e	7.81568253209476e-11	-0.311181	0.106	0.146	2.52329310548679e-06	0
Gm15283	7.89739066772634e-11	-0.210443	0.186	0.236	2.54967257707545e-06	0
Cope	7.98643410178735e-11	-0.339021	0.116	0.158	2.57842024976205e-06	0
Slc25a36	8.0017064398433e-11	-0.223664	0.328	0.391	2.58335092410341e-06	0
Zgpat	8.07522410985936e-11	-0.244563	0.138	0.18	2.60708610386809e-06	0
Exoc7	8.24375730387115e-11	-0.208811	0.175	0.22	2.6614970455548e-06	0
Mpp5	8.25268469198906e-11	-0.16717	0.293	0.348	2.66437925280867e-06	0
Bves	8.28422150848631e-11	-0.302341	0.109	0.148	2.67456091401481e-06	0
Stard5	8.36373115728961e-11	-0.253844	0.175	0.224	2.70023060413095e-06	0
Elf2	8.45184136480267e-11	0.179402	0.332	0.332	2.72867698462654e-06	0
Ppp1r9b	8.51258028347787e-11	0.203217	0.264	0.262	2.74828654452083e-06	0
Wwc2	8.59490218155566e-11	0.270419	0.205	0.2	2.77486416931525e-06	0
Sema5b	8.66725300925513e-11	0.251322	0.248	0.245	2.79822263403802e-06	0
Polr2a	8.68118010408842e-11	-0.183539	0.234	0.285	2.80271899660495e-06	0
Ndufs2	8.92811776075448e-11	-0.471946	0.084	0.123	2.88244281905958e-06	0
Sypl	8.99763009765524e-11	-0.246859	0.174	0.222	2.904884877028e-06	0
Homer1	9.10612823348722e-11	0.151772	0.498	0.509	2.93991350018135e-06	0
Slc26a4	9.12772139582539e-11	-0.20421	0.201	0.25	2.94688485264223e-06	0
Airn	9.22242146719373e-11	-0.21644	0.26	0.318	2.9774587706835e-06	0
Irf3	9.32497899909773e-11	-0.305892	0.089	0.123	3.0105694698587e-06	0
Clptm1l	9.57195661965429e-11	-0.431927	0.08	0.117	3.09030619465539e-06	0
Gng12	9.7068691981923e-11	0.233391	0.172	0.176	3.13386272063638e-06	0
Garnl3	9.7684958008914e-11	0.306414	0.227	0.218	3.15375886931779e-06	0
Tut7	9.88631127661105e-11	0.152112	0.256	0.264	3.19179559565388e-06	0
Czib	1.02565405980422e-10	-0.310352	0.123	0.165	3.31132413207794e-06	0
Bcap31	1.0278700779976e-10	-0.362484	0.087	0.124	3.31847854681527e-06	0
Nsmaf	1.03623703385047e-10	-0.197817	0.284	0.342	3.34549126378623e-06	0
Tmem189	1.04411049980081e-10	0.174599	0.217	0.222	3.37091074860693e-06	0
Marcks	1.04733531574053e-10	-0.308794	0.127	0.171	3.3813220668683e-06	0
Polr3a	1.05602650114444e-10	-0.282171	0.173	0.222	3.40938155894483e-06	0
Rbbp7	1.06764261525318e-10	-0.18678	0.241	0.294	3.44688418334489e-06	0
Psmb5	1.06859282487769e-10	-0.514978	0.065	0.1	3.44995193511763e-06	0
Gm50013	1.11114912088194e-10	-0.317099	0.124	0.168	3.58734493676734e-06	0
Emc7	1.11459575829285e-10	-0.188785	0.174	0.217	3.59847240564847e-06	0
Kctd12	1.11625201703139e-10	-0.488336	0.071	0.108	3.60381963698583e-06	0
Tbc1d15	1.15613766124509e-10	-0.150047	0.19	0.231	3.73259043932978e-06	0
Pid1	1.16153496425236e-10	0.574554	0.134	0.103	3.75001563208876e-06	0
Retreg1	1.19946757733627e-10	0.194017	0.319	0.317	3.87248107343016e-06	0
Smap1	1.20605913077529e-10	-0.156275	0.465	0.53	3.89376190370804e-06	0
Peli2	1.21238581076269e-10	0.33791	0.311	0.279	3.91418759004734e-06	0
Gm48003	1.22443234928266e-10	-0.522229	0.071	0.108	3.95307983965908e-06	0
Rps15	1.23294187451911e-10	-0.273673	0.185	0.235	3.98055284188493e-06	0
Pex19	1.23755435398111e-10	-0.16357	0.11	0.141	3.99544423182803e-06	0
Plbd2	1.25063331672368e-10	-0.176413	0.173	0.216	4.0376696630424e-06	0
Nt5m	1.28093092150354e-10	-0.220234	0.142	0.181	4.13548548007419e-06	0
Calr	1.31257936648238e-10	-0.259001	0.184	0.233	4.23766248468835e-06	0
Polr2e	1.31401304984727e-10	-0.464698	0.073	0.109	4.2422911314319e-06	0
Sesn3	1.33050148832045e-10	-0.207345	0.24	0.293	4.29552405504256e-06	0
Sirt2	1.33343618231413e-10	0.255165	0.239	0.233	4.30499871460118e-06	0
Tram1	1.33350158389778e-10	-0.226407	0.119	0.155	4.30520986361399e-06	0
Bivm	1.39976818801023e-10	-0.20495	0.118	0.153	4.51915159499103e-06	0
Emc9	1.40456063680195e-10	-0.509745	0.088	0.129	4.53462401591511e-06	0
Slc8a3	1.42264501228875e-10	0.231888	0.343	0.335	4.59300942217423e-06	0
Tmem132d	1.48533372897042e-10	0.553665	0.161	0.125	4.795399943981e-06	0
Ubl5	1.4931261503794e-10	-0.311631	0.155	0.203	4.8205577764999e-06	0
Ndufa11	1.49901514938301e-10	-0.631695	0.068	0.106	4.83957040978305e-06	0
Brinp2	1.54157771266832e-10	0.335306	0.254	0.228	4.97698364534966e-06	0
Fbxo38	1.54800346689396e-10	-0.161593	0.336	0.395	4.99772919286716e-06	0
Dcx	1.55664944823952e-10	-0.298218	0.117	0.157	5.02564274364128e-06	0
Poc5	1.56348668353904e-10	-0.262291	0.091	0.124	5.04771675780578e-06	0
Hnrnph2	1.57417626771726e-10	-0.213627	0.116	0.152	5.08222808032517e-06	0
Filip1	1.63720138714904e-10	0.210928	0.344	0.338	5.28570467841068e-06	0
Rpl15	1.67749546702675e-10	-0.190614	0.293	0.349	5.41579411529585e-06	0
Selenot	1.75831893474199e-10	-0.33846	0.149	0.196	5.67673268081452e-06	0
Ssbp1	1.81116373535382e-10	-0.278555	0.117	0.156	5.84734211958979e-06	0
Polr2b	1.81127693106447e-10	-0.204299	0.138	0.176	5.84770757194163e-06	0
Arpc5	1.82122095747232e-10	-0.249866	0.16	0.205	5.87981186119937e-06	0
Ndufb1-ps	1.82462562780167e-10	-0.256231	0.179	0.228	5.8908038393577e-06	0
Snx1	1.82760983518854e-10	-0.178529	0.224	0.272	5.90043835290621e-06	0
Ncstn	1.88784359538628e-10	-0.242172	0.134	0.172	6.0949030477046e-06	0
Arl5b	1.91440958365182e-10	-0.186675	0.119	0.154	6.18067134081992e-06	0
Hspd1	1.99299221753125e-10	-0.285678	0.1	0.135	6.43437537429965e-06	0
Mpc2	2.02146157038696e-10	-0.184672	0.312	0.37	6.52628867999429e-06	0
Cdkl1	2.10366851743627e-10	-0.20079	0.246	0.298	6.791693808543e-06	0
Gde1	2.11233892821243e-10	-0.300048	0.16	0.208	6.81968622973383e-06	0
C9orf72	2.13140852330741e-10	-0.301204	0.148	0.193	6.88125241749797e-06	0
Gabarapl2	2.14280171526497e-10	-0.247263	0.186	0.234	6.91803533773294e-06	0
Tshz2	2.14794865294726e-10	0.499817	0.166	0.134	6.93465222604021e-06	0
4930415C11Rik	2.14877559009546e-10	-0.218262	0.155	0.197	6.93732199262318e-06	0
Sft2d3	2.16455975475729e-10	-0.371576	0.104	0.145	6.9882811682339e-06	0
Pip4k2a	2.20461299885211e-10	0.170383	0.413	0.413	7.11759306679405e-06	0
Gspt2	2.22563773374925e-10	-0.482831	0.093	0.134	7.18547142340946e-06	0
Amd1	2.24708799192954e-10	0.157705	0.177	0.185	7.25472358194453e-06	0
Sri	2.25105328629459e-10	-0.331063	0.117	0.159	7.26752553480207e-06	0
Gm12339	2.26058128966465e-10	0.18093	0.218	0.223	7.29828669368232e-06	0
Slc7a4	2.30312503341458e-10	-0.28678	0.085	0.118	7.43563917037898e-06	0
Trnau1ap	2.30518031455508e-10	-0.417818	0.075	0.111	7.44227464554107e-06	0
Gm31763	2.35903485770272e-10	-0.264459	0.135	0.177	7.61614403809322e-06	0
Nckipsd	2.4046705621731e-10	0.297153	0.127	0.126	7.76347890997587e-06	0
Mapk3	2.42716223613183e-10	-0.414937	0.073	0.108	7.8360932793516e-06	0
Zfp329	2.43097241174457e-10	-0.171603	0.311	0.369	7.84839443131733e-06	0
Usp20	2.43770604662328e-10	0.175119	0.29	0.294	7.87013397152326e-06	0
Mfsd13a	2.45995204942429e-10	0.20721	0.139	0.144	7.94195519156631e-06	0
Utp15	2.48351407767546e-10	-0.245149	0.084	0.113	8.01802519977523e-06	0
Wdr36	2.49337979443184e-10	-0.268205	0.119	0.158	8.04987666632319e-06	0
Calcoco1	2.50580101924653e-10	-0.232692	0.182	0.229	8.08997859063742e-06	0
Dcaf10	2.50698672152378e-10	0.169782	0.292	0.294	8.09380663043952e-06	0
Sirt4	2.52386398022925e-10	-0.197936	0.102	0.134	8.14829486017015e-06	0
Zfp169	2.60031270200338e-10	0.237239	0.156	0.157	8.39510955841791e-06	0
Mgat3	2.64980858666095e-10	0.225472	0.33	0.321	8.55490702203489e-06	0
Pcgf6	2.70259250348107e-10	-0.154229	0.246	0.295	8.72531989748863e-06	0
Ppp1r10	2.70313958363468e-10	-0.164619	0.243	0.292	8.72708614576456e-06	0
Pstk	2.71697775944867e-10	-0.267922	0.174	0.222	8.77176269638003e-06	0
Ldlrad3	2.71780448864316e-10	0.263435	0.321	0.309	8.77443179158444e-06	0
Psmd9	2.73366334991268e-10	-0.248733	0.21	0.263	8.82563212519309e-06	0
Ccdc73	2.77343145263613e-10	-0.218588	0.162	0.207	8.95402344483575e-06	0
Zcchc9	2.78055765934023e-10	-0.279603	0.151	0.197	8.97703040317993e-06	0
Otub2	2.80208679566062e-10	-0.21305	0.136	0.174	9.0465372197903e-06	0
Kif1c	2.80543166897013e-10	0.220179	0.326	0.317	9.05733614327005e-06	0
Rpl28	2.80923923010425e-10	-0.342396	0.153	0.2	9.06962885439157e-06	0
Lrp8	2.87501496518472e-10	0.1563	0.331	0.337	9.28198581509886e-06	0
Rbck1	2.87761966572354e-10	-0.16461	0.123	0.156	9.29039509078844e-06	0
Ubc	2.88083633371408e-10	-0.256866	0.128	0.168	9.3007801033959e-06	0
Efcab1	2.89463946027687e-10	-0.210468	0.107	0.141	9.34534349750389e-06	0
Zcrb1	3.00465966316025e-10	-0.179662	0.197	0.241	9.70054372251287e-06	0
Fmn1	3.0697446579927e-10	0.270092	0.235	0.226	9.91067062832943e-06	0
Gabpa	3.08617302317596e-10	-0.337165	0.107	0.146	9.96370960532359e-06	0
Cpox	3.09454507086052e-10	-0.232473	0.142	0.179	9.99073876127319e-06	0
Fam76b	3.10236129922187e-10	-0.209634	0.246	0.299	1.00159734545378e-05	0
Itpkb	3.13599687471107e-10	0.204962	0.218	0.223	1.01245659100047e-05	0
Gm36198	3.18664865886205e-10	-0.16138	0.167	0.207	1.02880951951361e-05	0
Pdcd5	3.21800433995085e-10	-0.454485	0.082	0.119	1.03893270115313e-05	0
Slc25a14	3.22682935329846e-10	-0.170477	0.168	0.208	1.04178185671241e-05	0
Zfp423	3.24013943744175e-10	0.366329	0.14	0.134	1.04607901737807e-05	0
Tbc1d22b	3.24970124832164e-10	0.212913	0.268	0.265	1.04916604802064e-05	0
Cyc1	3.38277620478171e-10	-0.341875	0.097	0.135	1.09212929771377e-05	0
Plekhn1	3.59516261397176e-10	-0.277289	0.142	0.186	1.16069824992078e-05	0
Cwc15	3.66373041610016e-10	-0.285171	0.12	0.16	1.18283536483794e-05	0
Ndufa12	3.70885363868847e-10	-0.254073	0.111	0.146	1.19740339725057e-05	0
Evl	3.75253051716115e-10	0.191476	0.423	0.415	1.21150447746548e-05	0
Cdh18	3.85336191227857e-10	0.344713	0.335	0.293	1.24405789337914e-05	0
Ybx3	3.89610989510078e-10	0.185379	0.196	0.201	1.25785907963329e-05	0
Arnt2	3.92353401793212e-10	0.204318	0.375	0.363	1.26671295768938e-05	0
Zfas1	3.93476727499119e-10	-0.427194	0.084	0.121	1.2703396147309e-05	0
Sh3bgrl	3.93577382971811e-10	-0.280605	0.086	0.119	1.27066458092449e-05	0
Tmem237	3.94182255002388e-10	-0.227038	0.096	0.127	1.27261741027521e-05	0
Wdr82	4.00420735534565e-10	-0.190618	0.16	0.2	1.29275834467334e-05	0
Tspan3	4.09467308365217e-10	-0.200252	0.248	0.302	1.3219652050571e-05	0
Mrpl4	4.10778642729361e-10	-0.365402	0.12	0.163	1.32619884805174e-05	0
1700008O03Rik	4.20542859538225e-10	-0.368559	0.095	0.132	1.35772262201916e-05	0
Astn2	4.22280358817997e-10	0.226136	0.4	0.387	1.3633321384439e-05	0
Hexa	4.30295033127928e-10	0.202322	0.17	0.173	1.38920751445352e-05	0
Gm45486	4.34015891100984e-10	-0.403863	0.072	0.106	1.40122030441953e-05	0
Rragb	4.34070898408106e-10	-0.160583	0.351	0.409	1.40139789551057e-05	0
Uba1	4.41647182519544e-10	-0.210041	0.138	0.176	1.42585792876435e-05	0
Scg3	4.45403661752237e-10	0.238883	0.214	0.211	1.4379857219671e-05	0
Ndst3	4.50382798297753e-10	0.214189	0.241	0.24	1.4540608643043e-05	0
Vps29	4.53128701475308e-10	-0.303973	0.205	0.259	1.46292601271303e-05	0
Gm45159	4.5344990522591e-10	-0.200394	0.4	0.464	1.46396301902185e-05	0
Snrk	4.70262865204782e-10	-0.221193	0.211	0.261	1.51824366031364e-05	0
2610021A01Rik	4.72857606089226e-10	-0.205639	0.149	0.188	1.52662078125907e-05	0
Nup210	4.74577204085269e-10	0.18565	0.18	0.185	1.53217250338929e-05	0
Tagln3	4.756350410458e-10	-0.46019	0.099	0.14	1.53558773001637e-05	0
Npy2r	4.77353074119188e-10	-0.393145	0.082	0.118	1.5411343997938e-05	0
Arhgef10l	4.77999627943727e-10	0.273563	0.208	0.201	1.54322179881632e-05	0
Tex264	4.79064001212237e-10	-0.380299	0.091	0.129	1.54665812791371e-05	0
Fstl4	4.86161390175012e-10	0.152558	0.845	0.827	1.56957204818003e-05	0
Epha10	4.92847713803547e-10	0.207288	0.364	0.363	1.59115884401475e-05	0
Nkiras1	4.93119766219301e-10	-0.301215	0.157	0.203	1.59203716523901e-05	0
Med25	4.99560747003788e-10	-0.192191	0.225	0.275	1.61283187170173e-05	0
Cops2	5.06434242346307e-10	-0.173219	0.175	0.217	1.63502295141505e-05	0
Npy5r	5.08221697268772e-10	-0.228242	0.145	0.186	1.64079374963223e-05	0
Bcs1l	5.08526260582454e-10	-0.359919	0.128	0.171	1.64177703229045e-05	0
Pmm1	5.09025493790615e-10	-0.161472	0.119	0.151	1.643388806703e-05	0
Atp6v0e2	5.23595571702407e-10	-0.4015	0.091	0.129	1.69042830324122e-05	0
Slc35b3	5.35130879163648e-10	-0.152033	0.118	0.147	1.72767004337984e-05	0
Snf8	5.50241833462837e-10	-0.203386	0.16	0.203	1.77645575933477e-05	0
Gpr37	5.57307189680308e-10	-0.309315	0.073	0.104	1.79926626188287e-05	0
Cpsf1	5.60290696677259e-10	-0.410017	0.085	0.121	1.80889851422253e-05	0
Pigb	5.74945740192906e-10	-0.154785	0.25	0.297	1.8562123222128e-05	0
Tuba4a	5.77572848796656e-10	-0.295178	0.107	0.144	1.86469394234001e-05	0
Tmem106b	5.82506785679439e-10	-0.203159	0.156	0.197	1.88062315756607e-05	0
Rbx1	5.92181740337021e-10	-0.272947	0.194	0.243	1.91185874867807e-05	0
Ipmk	6.00235937991585e-10	0.290597	0.201	0.19	1.93786172580583e-05	0
Comt	6.04561799802024e-10	0.22993	0.364	0.35	1.95182777066083e-05	0
R3hdm4	6.13877273949856e-10	-0.167569	0.272	0.324	1.98190277894711e-05	0
Ctsb	6.15384762204843e-10	-0.237347	0.151	0.192	1.98676970477834e-05	0
Ilkap	6.17356130241064e-10	-0.163246	0.233	0.281	1.99313426648328e-05	0
Sgsm1	6.2279146166647e-10	0.250089	0.311	0.297	2.0106822339902e-05	0
Camk2d	6.29162618446823e-10	0.555201	0.13	0.103	2.03125151365557e-05	0
Gm11613	6.35046643237549e-10	0.297589	0.275	0.254	2.05024808769243e-05	0
Pfdn5	6.40347398064173e-10	-0.448994	0.102	0.143	2.06736157465018e-05	0
Ahsa2	6.47463843248589e-10	-0.458195	0.078	0.114	2.09033701792807e-05	0
Micos10	6.52640141559885e-10	-0.211835	0.205	0.253	2.10704869702609e-05	0
Zdhhc13	6.61346177500078e-10	-0.246221	0.114	0.149	2.135156134059e-05	0
Srfbp1	7.09411849609042e-10	-0.24849	0.103	0.137	2.29033615646279e-05	0
Lrrc4b	7.10387500276033e-10	0.22087	0.33	0.319	2.29348604464117e-05	0
Gm11713	7.20349996825394e-10	-0.40752	0.096	0.136	2.32564996475078e-05	0
Rpl36al	7.25590617561646e-10	-0.624738	0.071	0.108	2.34256930879778e-05	0
Zfp932	7.29576458377031e-10	-0.180926	0.199	0.243	2.35543759587024e-05	0
Galnt9	7.3715325316389e-10	0.361068	0.244	0.211	2.37989927783962e-05	0
Slc35b1	7.42086421315322e-10	-0.31512	0.151	0.197	2.39582601121652e-05	0
Dld	7.44988724600354e-10	-0.293929	0.144	0.188	2.40519609737224e-05	0
Angpt2	7.4587771863089e-10	-0.372828	0.136	0.182	2.40806621459983e-05	0
Tmed5	7.46829062208808e-10	-0.237736	0.118	0.155	2.41113762734114e-05	0
Coro1c	7.52028428836618e-10	0.189518	0.265	0.264	2.42792378249902e-05	0
Pls1	7.61890353379985e-10	-0.169096	0.225	0.271	2.45976300588728e-05	0
Fam53a	7.70855868231344e-10	-0.210262	0.101	0.131	2.48870817058489e-05	0
Vps37b	7.7950377243434e-10	0.16691	0.301	0.305	2.51662792930427e-05	0
Slc4a7	7.89106034119063e-10	-0.164111	0.624	0.684	2.54762883115339e-05	0
Fkbp3	7.96720936795798e-10	-0.295229	0.151	0.195	2.57221354444523e-05	0
Tmcc3	7.97504084448693e-10	0.187951	0.412	0.405	2.57474193664261e-05	0
Psma7	8.02798604950554e-10	-0.355271	0.166	0.216	2.59183529608286e-05	0
Ntng1	8.07432398797458e-10	0.177673	0.805	0.776	2.60679549951759e-05	0
Agfg2	8.11834515918426e-10	0.160109	0.446	0.447	2.62100773464264e-05	0
Htra2	8.20671688337194e-10	-0.505014	0.096	0.137	2.64953854579663e-05	0
Gpr22	8.2537996951807e-10	-0.27682	0.241	0.297	2.66473923158909e-05	0
Dus4l	8.27699959828209e-10	-0.202655	0.095	0.126	2.67222932030537e-05	0
4930587E11Rik	8.41946440156918e-10	-0.250382	0.131	0.174	2.71822408204661e-05	0
Nmd3	8.48532495235802e-10	-0.16328	0.16	0.196	2.73948716086879e-05	0
Tspan33	8.70061644524522e-10	-0.165099	0.248	0.298	2.80899401934742e-05	0
Tox4	8.80834862373215e-10	-0.187935	0.246	0.296	2.84377535317193e-05	0
Soga1	8.81323984631915e-10	0.156407	0.259	0.265	2.84535448438414e-05	0
Csdc2	8.86496264099028e-10	0.290189	0.169	0.166	2.86205318864371e-05	0
Gm16541	8.93476603194578e-10	-0.357987	0.107	0.148	2.88458921341369e-05	0
Nxf1	8.99268681211156e-10	-0.227806	0.163	0.206	2.90328893729022e-05	0
Rps19	9.26368080909927e-10	-0.348219	0.124	0.167	2.9907793492177e-05	0
Rtn4r	9.34292759655012e-10	0.19526	0.304	0.302	3.01636417454621e-05	0
Gm9856	9.35338924898287e-10	-0.235747	0.15	0.192	3.01974171903412e-05	0
Meis2	9.39757958049209e-10	0.631956	0.111	0.082	3.03400856756187e-05	0
Rbm34	9.42015104236681e-10	-0.209173	0.1	0.13	3.04129576402813e-05	0
Cdk16	9.4286612068367e-10	-0.272018	0.121	0.158	3.04404327062723e-05	0
Snx5	9.45595762810317e-10	-0.225766	0.173	0.217	3.05285592023311e-05	0
4930484I04Rik	9.57166470542794e-10	-0.276814	0.082	0.113	3.09021195014741e-05	0
Psmd13	9.5843883975727e-10	-0.211133	0.192	0.237	3.09431979415635e-05	0
Pmepa1	9.73408383355776e-10	0.494565	0.154	0.13	3.14264896566412e-05	0
Srsf3	9.94641860195211e-10	-0.150835	0.291	0.341	3.21120124564024e-05	0
Cobl	9.95928848906866e-10	0.652121	0.108	0.08	3.21535628869582e-05	0
Vdac2	1.00129086079311e-09	-0.246257	0.17	0.215	3.23266754407056e-05	0
Ybx1	1.00367595329095e-09	-0.163533	0.343	0.399	3.24036781519983e-05	0
Hip1	1.006714749354e-09	0.306783	0.214	0.201	3.2501785682894e-05	0
Gtf3c3	1.01555189662547e-09	-0.184663	0.157	0.197	3.27870929825532e-05	0
Dtymk	1.01774293829766e-09	-0.435408	0.112	0.155	3.28578307629399e-05	0
Brwd3	1.01790362869227e-09	-0.164108	0.338	0.395	3.28630186523298e-05	0
Derl2	1.02195466835516e-09	-0.220025	0.091	0.121	3.29938064678464e-05	0
Uba3	1.02883342804719e-09	-0.179614	0.124	0.157	3.32158872245035e-05	0
Elk1	1.03228499139557e-09	-0.20011	0.085	0.113	3.3327320947206e-05	0
Donson	1.04063634890154e-09	-0.339597	0.119	0.16	3.35969445242863e-05	0
Lrrc14	1.05852691423555e-09	-0.526082	0.068	0.103	3.41745414260948e-05	0
Ate1	1.10249497962891e-09	-0.152864	0.324	0.377	3.55940504173195e-05	0
Polr3h	1.12280333742664e-09	-0.196254	0.212	0.26	3.6249705748819e-05	0
Mapk8ip1	1.12522731648946e-09	-0.372119	0.158	0.207	3.63279639128622e-05	0
Cd200	1.13112766714757e-09	-0.364004	0.079	0.111	3.65184567338593e-05	0
Rtraf	1.13459529299e-09	-0.361836	0.088	0.123	3.66304090341823e-05	0
Adss	1.14674424432013e-09	-0.210238	0.174	0.217	3.70226379278753e-05	0
Rpl10	1.15296471725095e-09	-0.447453	0.136	0.183	3.72234658964468e-05	0
Psmb1	1.15831659392832e-09	-0.282004	0.171	0.218	3.73962512349757e-05	0
Syt3	1.17267079835063e-09	0.327776	0.145	0.136	3.785967672475e-05	0
Sgk1	1.1924689738892e-09	0.328514	0.295	0.269	3.84988608220127e-05	0
Mrpl33	1.22003716013145e-09	-0.325384	0.134	0.177	3.9388899714844e-05	0
Atraid	1.22601278472629e-09	-0.184252	0.2	0.245	3.95818227548883e-05	0
Rbm15	1.22841341529024e-09	-0.290692	0.111	0.148	3.96593271126455e-05	0
Eef1b2	1.23383588209877e-09	-0.594923	0.066	0.101	3.98343914535589e-05	0
Fcho1	1.25759275487828e-09	-0.274369	0.102	0.137	4.06013820912452e-05	0
1700087I21Rik	1.2729712730166e-09	-0.270143	0.094	0.126	4.10978775493409e-05	0
Rnf144a	1.27499725984363e-09	0.263937	0.154	0.15	4.11632865340517e-05	0
Cct2	1.31780502613917e-09	-0.357956	0.102	0.14	4.25453352689031e-05	0
Mettl17	1.31884981560028e-09	-0.205982	0.16	0.2	4.25790662966549e-05	0
Arf1	1.33514367859029e-09	-0.282161	0.15	0.193	4.31051136632875e-05	0
Rap2b	1.35585281579734e-09	-0.296428	0.172	0.219	4.37737081580172e-05	0
L3mbtl3	1.388869833184e-09	-0.20895	0.171	0.212	4.48396625643455e-05	0
Prdx6	1.41523767943052e-09	-0.318488	0.113	0.151	4.56909484804145e-05	0
Sel1l3	1.41863828299291e-09	0.383855	0.173	0.153	4.5800736966426e-05	0
Pnrc1	1.43373592802149e-09	-0.156003	0.252	0.299	4.62881644361739e-05	0
Vbp1	1.43388589873906e-09	-0.289456	0.094	0.127	4.62930062407907e-05	0
Cct6a	1.43529068418622e-09	-0.314393	0.133	0.175	4.63383597389522e-05	0
Hspe1	1.45219122704434e-09	-0.534504	0.091	0.131	4.68839937651264e-05	0
Klhl26	1.48818481299235e-09	0.206591	0.26	0.258	4.80460466874581e-05	0
Tatdn3	1.50372266722664e-09	-0.157977	0.178	0.218	4.85476863114122e-05	0
Cep89	1.50790252231177e-09	0.187112	0.247	0.245	4.86826329328356e-05	0
Gm31615	1.53726423642297e-09	0.17129	0.205	0.217	4.96305758729156e-05	0
Zswim6	1.55241343283899e-09	0.151276	0.575	0.576	5.01196676792067e-05	0
Clmn	1.56068719503225e-09	0.182749	0.351	0.351	5.03867860916163e-05	0
Mfsd13b	1.5656758045535e-09	0.286876	0.142	0.14	5.05478433500096e-05	0
Mtif3	1.60082728895508e-09	-0.284762	0.08	0.111	5.16827090239146e-05	0
Rcan1	1.61325948469114e-09	0.306671	0.174	0.167	5.20840824632533e-05	0
St8sia4	1.6472034807263e-09	-0.153176	0.248	0.295	5.31799643752487e-05	0
Sv2b	1.66469617583671e-09	0.395402	0.208	0.181	5.37447160368881e-05	0
Fam91a1	1.66988922348555e-09	-0.285335	0.117	0.155	5.39123735802309e-05	0
St3gal2	1.6774063464383e-09	0.182804	0.212	0.215	5.41550638947606e-05	0
Mas1	1.72989650811217e-09	-0.215322	0.195	0.241	5.58497087644014e-05	0
Gm13052	1.75412861557541e-09	0.407519	0.131	0.119	5.6632042353852e-05	0
Trir	1.77123036069965e-09	-0.30834	0.101	0.136	5.71841721951882e-05	0
Gm27153	1.77948314652078e-09	0.154204	0.203	0.215	5.74506133854233e-05	0
Snx2	1.785993947521e-09	-0.159044	0.285	0.336	5.76608145957156e-05	0
Atl2	1.79577320376497e-09	-0.212458	0.173	0.216	5.79765378835521e-05	0
B4galt1	1.79768461363339e-09	0.180401	0.346	0.347	5.80382477511541e-05	0
Palmd	1.84777434181203e-09	-0.220858	0.274	0.33	5.96553946254014e-05	0
Rnf4	1.89775123893572e-09	-0.23318	0.113	0.148	6.12688987490397e-05	0
Zbtb4	1.90020398145687e-09	0.234509	0.233	0.226	6.13480855413352e-05	0
Zfp317	1.98367851287914e-09	-0.291853	0.077	0.106	6.40430607883032e-05	0
Gm50152	1.99698197156241e-09	-0.320167	0.121	0.162	6.44725629518924e-05	0
Kctd13	2.01500478448461e-09	-0.329316	0.086	0.119	6.50544294670857e-05	0
Ttyh1	2.0589940362045e-09	-0.211518	0.272	0.326	6.64746224588622e-05	0
Prr16	2.06477359517408e-09	-0.236034	0.476	0.539	6.66612155201952e-05	0
Mrps14	2.07633706741238e-09	-0.507309	0.074	0.11	6.70345422214088e-05	0
Acaa1a	2.10208781142276e-09	-0.191833	0.124	0.158	6.78659049917839e-05	0
Sar1b	2.10446008213319e-09	-0.193013	0.242	0.294	6.79424937516701e-05	0
Clasrp	2.10670372441769e-09	0.196206	0.3	0.3	6.80149297428251e-05	0
Tmem147	2.10966777425802e-09	-0.331733	0.07	0.1	6.811062409192e-05	0
Mrpl38	2.11157370467469e-09	-0.385456	0.117	0.159	6.81721570554225e-05	0
Gm14329	2.12933242457012e-09	-0.332469	0.072	0.102	6.87454973272462e-05	0
Gtpbp8	2.19515728015026e-09	-0.246884	0.123	0.16	7.0870652789651e-05	0
Flna	2.19888107021898e-09	-0.243059	0.086	0.115	7.09908753520199e-05	0
Usp29	2.26667823473341e-09	0.165075	0.597	0.59	7.31797068083683e-05	0
Gm2164	2.27807627248967e-09	0.633239	0.113	0.087	7.35476924573291e-05	0
Ccdc59	2.29186900168969e-09	-0.222127	0.142	0.181	7.39929907195517e-05	0
Lurap1	2.31498860896155e-09	-0.260549	0.075	0.102	7.47394072403236e-05	0
Lig3	2.32574950209133e-09	-0.167117	0.143	0.178	7.50868226750186e-05	0
Saraf	2.33724965852043e-09	-0.232312	0.206	0.254	7.54581052253319e-05	0
Gm16189	2.37012148197097e-09	-0.22021	0.109	0.144	7.65193720454327e-05	0
Rps7	2.46517120016303e-09	-0.329456	0.155	0.202	7.95880521972633e-05	0
Nr6a1os	2.48960423963668e-09	-0.315353	0.117	0.156	8.03768728766703e-05	0
Spink10	2.54862865155409e-09	0.16076	0.347	0.35	8.22824760154238e-05	0
Spice1	2.55648280110903e-09	0.227631	0.148	0.148	8.25360472338051e-05	0
Wdr17	2.56321582662527e-09	-0.242724	0.388	0.45	8.27534229625969e-05	0
Sft2d1	2.60316150939823e-09	-0.260898	0.144	0.186	8.40430693309219e-05	0
Gm32647	2.60754538890939e-09	0.279829	0.176	0.171	8.41846028809397e-05	0
Gm49678	2.66235752657231e-09	0.414374	0.176	0.152	8.59542127453869e-05	0
Man1a	2.69291143094705e-09	0.48287	0.143	0.12	8.69406455481256e-05	0
Atp6ap1	2.69813930829083e-09	-0.260663	0.192	0.242	8.71094275681694e-05	0
Jtb	2.74998289923081e-09	-0.453213	0.089	0.127	8.87831979016668e-05	0
Nckap5	2.80354263839322e-09	-0.278817	0.365	0.426	9.05123740805251e-05	0
Rpp21	2.81681805165541e-09	-0.389013	0.104	0.143	9.0940970797695e-05	0
Eif3h	2.94503160525741e-09	-0.190995	0.201	0.246	9.50803453757354e-05	0
Psma5	2.96069622061361e-09	-0.272254	0.128	0.167	9.55860774825104e-05	0
Arpc5l	3.00194225220732e-09	-0.334682	0.129	0.172	9.69177056125133e-05	0
Stmn1	3.01468982969328e-09	-0.303287	0.115	0.153	9.73292611516476e-05	0
Gm14966	3.04449703993686e-09	0.420837	0.124	0.11	9.82915869343614e-05	0
Prkar1b	3.05508436640124e-09	0.169042	0.278	0.281	9.86333987692639e-05	0
Gm42984	3.10099055418246e-09	-0.423753	0.076	0.11	0.000100115	0
Zfp869	3.13504447813912e-09	-0.167398	0.117	0.148	0.000101215	0
Arpc3	3.14627125774004e-09	-0.188639	0.241	0.29	0.000101577	0
Rpl22	3.15058291225512e-09	-0.319053	0.126	0.167	0.000101717	0
Zfp397	3.16947204088809e-09	-0.165213	0.267	0.318	0.000102326	0
Gm15446	3.20261994496933e-09	-0.254284	0.185	0.232	0.000103397	0
Eif5	3.28746135910894e-09	-0.167943	0.206	0.251	0.000106136	0
Plgrkt	3.29435737637456e-09	-0.319041	0.133	0.175	0.000106358	0
Fam13a	3.31609373772462e-09	0.176401	0.354	0.352	0.00010706	0
Recql5	3.39655591524789e-09	0.170584	0.258	0.26	0.000109658	0
2900076A07Rik	3.44711457184221e-09	-0.158391	0.147	0.182	0.00011129	0
Col4a1	3.4678712285977e-09	0.361628	0.197	0.176	0.00011196	0
Rnf167	3.47221227363077e-09	-0.271718	0.095	0.128	0.0001121	0
Rpl5	3.47862385626989e-09	-0.165078	0.215	0.261	0.000112307	0
Fam8a1	3.5145902026845e-09	-0.431375	0.088	0.125	0.000113469	0
Stk19	3.5152932070693e-09	-0.229646	0.234	0.284	0.000113491	0
Hmces	3.53165261153523e-09	-0.174194	0.139	0.173	0.000114019	0
Set	3.53432105110529e-09	-0.150974	0.171	0.208	0.000114106	0
Vps4b	3.5618866740104e-09	-0.200374	0.248	0.299	0.000114996	0
Lamtor4	3.59593431368818e-09	-0.510838	0.086	0.124	0.000116095	0
Krba1	3.61658986976826e-09	-0.166107	0.211	0.255	0.000116762	0
6330403K07Rik	3.7224715338762e-09	-0.49423	0.067	0.1	0.00012018	0
Cenpv	3.75978300713698e-09	-0.16116	0.366	0.423	0.000121385	0
Riok2	3.76134490598419e-09	-0.25835	0.138	0.177	0.000121435	0
Uqcrq	3.81912018164559e-09	-0.34699	0.122	0.164	0.0001233	0
Uchl1	3.88074016238175e-09	-0.18491	0.202	0.245	0.00012529	0
Ctsl	3.88599341850227e-09	-0.614481	0.073	0.108	0.000125459	0
Ccdc90b	3.88656636920905e-09	-0.408031	0.104	0.143	0.000125478	0
Stk26	3.93354550179556e-09	-0.292789	0.089	0.12	0.000126995	0
Atp5l	3.98158084514971e-09	-0.220773	0.222	0.271	0.000128545	0
Mdh2	3.98791680804503e-09	-0.265364	0.186	0.234	0.00012875	0
Gm31816	3.99746035792287e-09	-0.246103	0.165	0.208	0.000129058	0
Ndufs7	4.00932699973905e-09	-0.391005	0.089	0.125	0.000129441	0
Fndc4	4.08279364788678e-09	-0.450059	0.075	0.109	0.000131813	0
Cbarp	4.08306716069537e-09	-0.365152	0.091	0.126	0.000131822	0
Nuak1	4.08878077688174e-09	0.378832	0.222	0.19	0.000132006	0
Cadps2	4.12901506975343e-09	0.178921	0.483	0.47	0.000133305	0
Ap3m1	4.17052851284189e-09	-0.22078	0.223	0.272	0.000134646	0
Fam124a	4.20174557258831e-09	0.453732	0.141	0.121	0.000135653	0
Dnal1	4.22131481854598e-09	-0.157878	0.27	0.318	0.000136285	0
Pdk1	4.27528258225762e-09	-0.212174	0.178	0.223	0.000138027	0
Arl14ep	4.3200405767895e-09	-0.341233	0.112	0.151	0.000139473	0
Rnf25	4.32086587482103e-09	-0.260561	0.149	0.191	0.000139499	0
Gm48855	4.46839018733518e-09	-0.3194	0.132	0.174	0.000144262	0
Tek	4.4767006741537e-09	-0.212385	0.111	0.146	0.00014453	0
Gm28307	4.56873597656725e-09	-0.177781	0.096	0.125	0.000147502	0
Gm35166	4.59040380533996e-09	-0.287462	0.109	0.145	0.000148201	0
Acbd3	4.59214568378901e-09	-0.178368	0.175	0.214	0.000148257	0
Akap13	4.60035677788067e-09	0.182325	0.252	0.255	0.000148523	0
Ndufb5	4.6032536423754e-09	-0.342732	0.112	0.152	0.000148616	0
Atf6b	4.6142540438872e-09	-0.162431	0.128	0.161	0.000148971	0
Chtop	4.62280084460623e-09	-0.215181	0.147	0.186	0.000149247	0
Slc9a8	4.71480016705977e-09	0.350083	0.194	0.174	0.000152217	0
2300009A05Rik	4.72285986100195e-09	-0.261598	0.138	0.177	0.000152478	0
Gm32743	4.73058359194703e-09	-0.19423	0.148	0.187	0.000152727	0
Ecd	4.7559352427612e-09	0.159018	0.206	0.214	0.000153545	0
Amfr	4.77240544232782e-09	-0.17511	0.199	0.242	0.000154077	0
Arap2	4.83930709798959e-09	0.326236	0.17	0.156	0.000156237	0
Srp9	4.84420477424949e-09	-0.47565	0.076	0.111	0.000156395	0
Zfand2b	5.02686906514561e-09	-0.236903	0.083	0.111	0.000162292	0
Tmem70	5.06985762564777e-09	-0.301062	0.075	0.105	0.00016368	0
Tfrc	5.10943414191909e-09	-0.20682	0.152	0.191	0.000164958	0
Syt10	5.11117540748105e-09	-0.261534	0.202	0.252	0.000165014	0
Vps16	5.24927978662063e-09	-0.167602	0.147	0.183	0.000169473	0
Ccni	5.28526405205058e-09	-0.150162	0.299	0.35	0.000170635	0
Inha	5.33286711627549e-09	-0.205374	0.117	0.148	0.000172172	0
Ift22	5.38996967887809e-09	-0.23544	0.08	0.108	0.000174015	0
Atp5j2	5.44219565113045e-09	-0.381412	0.131	0.175	0.000175701	0
Rab5b	5.47342163949592e-09	-0.183457	0.216	0.263	0.000176709	0
Asb13	5.48760663937904e-09	-0.257413	0.127	0.165	0.000177167	0
Chm	5.49175919960164e-09	-0.152833	0.408	0.466	0.000177301	0
Gm16093	5.53768352039729e-09	-0.258071	0.142	0.184	0.000178784	0
Carmil3	5.55385615091896e-09	-0.179336	0.143	0.18	0.000179306	0
Rpl37a	5.73330904620415e-09	-0.324926	0.186	0.237	0.0001851	0
Txndc9	5.75565280126562e-09	-0.188931	0.116	0.147	0.000185821	0
Psmc5	5.8881276810565e-09	-0.325489	0.113	0.15	0.000190098	0
Gng10	5.9062476265131e-09	-0.454097	0.071	0.104	0.000190683	0
Gpr18	5.94222644433612e-09	-0.432612	0.087	0.123	0.000191845	0
Patz1	6.06653057659966e-09	0.197426	0.201	0.203	0.000195858	0
Rpl7l1	6.07170348549192e-09	-0.337425	0.103	0.14	0.000196025	0
Gpc5	6.08205856002994e-09	0.252211	0.38	0.335	0.000196359	0
Nfu1	6.11058197756994e-09	-0.223143	0.108	0.14	0.00019728	0
Nufip1	6.17455539130334e-09	-0.185609	0.139	0.174	0.000199346	0
Bach2	6.30962271964921e-09	0.326884	0.283	0.251	0.000203706	0
Ccdc85b	6.36394995201848e-09	-0.364466	0.072	0.102	0.00020546	0
2310011J03Rik	6.50638143260845e-09	-0.398961	0.069	0.1	0.000210059	0
Arv1	6.61519258554839e-09	-0.311273	0.113	0.15	0.000213571	0
St3gal1	6.83235080396739e-09	0.28147	0.213	0.205	0.000220582	0
2410006H16Rik	6.92964849189666e-09	-0.51739	0.082	0.119	0.000223724	0
Camk2n1	6.94972609282519e-09	-0.158559	0.311	0.362	0.000224372	0
Cul4b	7.00558960604149e-09	-0.192038	0.083	0.109	0.000226175	0
Asphd2	7.09805549269882e-09	0.191786	0.301	0.298	0.000229161	0
Galnt14	7.16068602259874e-09	0.154211	0.52	0.524	0.000231183	0
Sfmbt2	7.18382734169803e-09	-0.194402	0.138	0.174	0.00023193	0
Hdac3	7.18389593723194e-09	-0.171149	0.13	0.164	0.000231932	0
Gan	7.33671157437198e-09	0.164503	0.175	0.18	0.000236866	0
Apaf1	7.44474363000326e-09	-0.339158	0.122	0.162	0.000240354	0
Lratd1	7.50288725237491e-09	-0.42164	0.073	0.105	0.000242231	0
Ppil6	7.56895955344744e-09	-0.166509	0.134	0.168	0.000244364	0
Nup35	7.58060914367205e-09	-0.229906	0.166	0.207	0.00024474	0
Gm26693	7.58998278867489e-09	-0.189663	0.078	0.103	0.000245043	0
Cdh20	7.61421368681551e-09	0.425721	0.109	0.097	0.000245825	0
Azi2	7.61699253270512e-09	-0.169787	0.186	0.227	0.000245915	0
Mtpap	7.72280994040774e-09	-0.161557	0.179	0.219	0.000249331	0
Cox6b1	7.91308072062292e-09	-0.392132	0.119	0.161	0.000255474	0
Arl6ip6	7.91714544192176e-09	-0.312002	0.078	0.108	0.000255605	0
Kcng1	8.09163211683483e-09	0.241141	0.248	0.24	0.000261238	0
Commd1	8.10846995380881e-09	-0.283342	0.161	0.205	0.000261782	0
Tpst2	8.12884231789482e-09	0.325215	0.129	0.123	0.00026244	0
Taf6	8.20206748731005e-09	-0.172101	0.147	0.181	0.000264804	0
Hagh	8.2651741935033e-09	-0.175762	0.225	0.271	0.000266841	0
Smurf1	8.2756806556248e-09	0.187985	0.249	0.248	0.00026718	0
Rabac1	8.34578091281517e-09	-0.313852	0.111	0.148	0.000269444	0
Hprt	8.41467580110493e-09	-0.241393	0.14	0.179	0.000271668	0
Thyn1	8.52252309841716e-09	-0.344093	0.128	0.17	0.00027515	0
Dap3	8.59295600519295e-09	-0.166743	0.205	0.246	0.000277424	0
4930570B17Rik	8.61176198189787e-09	-0.341765	0.143	0.187	0.000278031	0
Sirt7	8.62323714919274e-09	-0.155928	0.182	0.221	0.000278401	0
Retreg2	8.73872233365171e-09	-0.236304	0.111	0.144	0.00028213	0
Mmp24	8.82874892717933e-09	0.161897	0.263	0.268	0.000285036	0
Gm12258	8.84555948377618e-09	-0.158511	0.116	0.145	0.000285579	0
Bche	8.87360232625816e-09	-0.267154	0.109	0.145	0.000286484	0
Gm43847	8.91353230103689e-09	0.365988	0.162	0.144	0.000287773	0
Nck1	8.91986178793312e-09	-0.15738	0.28	0.329	0.000287978	0
Aarsd1	9.00251717623935e-09	-0.154151	0.146	0.18	0.000290646	0
Fam228a	9.1376397993441e-09	-0.203712	0.123	0.156	0.000295009	0
Zbtb41	9.30322858203135e-09	-0.24566	0.077	0.104	0.000300355	0
0610009E02Rik	9.31081901282294e-09	-0.191105	0.125	0.158	0.0003006	0
Fsd1l	9.31470546500657e-09	-0.253558	0.203	0.251	0.000300725	0
Psma6	9.41381494418965e-09	-0.156254	0.105	0.133	0.000303925	0
Yipf4	9.47416121598162e-09	-0.305841	0.122	0.162	0.000305873	0
Tshz1	9.53748667137483e-09	0.30512	0.209	0.194	0.000307918	0
Gm4409	9.73395643112718e-09	-0.45433	0.076	0.11	0.000314261	0
Mettl26	9.84571471421257e-09	-0.199682	0.165	0.204	0.000317869	0
Gm49169	9.97306554153427e-09	-0.165087	0.13	0.163	0.00032198	0
Fras1	9.97611752611038e-09	0.236677	0.337	0.326	0.000322079	0
2010315B03Rik	1.01626261735096e-08	-0.243751	0.133	0.17	0.0003281	0
Zfp706	1.01705199206334e-08	-0.394574	0.09	0.126	0.000328355	0
Echdc2	1.01986088874411e-08	-0.338496	0.09	0.125	0.000329262	0
Tgfbr1	1.02028998818653e-08	-0.207548	0.294	0.349	0.000329401	0
Ccdc28b	1.03698366650616e-08	-0.242081	0.128	0.165	0.00033479	0
Wipi1	1.04035559018871e-08	0.383333	0.13	0.118	0.000335879	0
Sat2	1.04647953024457e-08	-0.342244	0.084	0.117	0.000337856	0
Gtf2ird1	1.05853823667768e-08	0.257798	0.155	0.152	0.000341749	0
Gabarapl1	1.06420664585563e-08	-0.275511	0.133	0.171	0.000343579	0
Exosc8	1.07903651375927e-08	-0.30473	0.108	0.145	0.000348367	0
Tmem132a	1.0790447181462e-08	-0.18866	0.193	0.236	0.00034837	0
Cyhr1	1.08648399115571e-08	-0.324334	0.146	0.189	0.000350771	0
Stk25	1.08930862619862e-08	-0.177761	0.228	0.273	0.000351683	0
Cep44	1.09190668564797e-08	-0.406145	0.095	0.132	0.000352522	0
Frmpd1	1.09413577946517e-08	0.28002	0.146	0.143	0.000353242	0
Agpat5	1.10528546287e-08	-0.167922	0.27	0.318	0.000356841	0
Cep19	1.11376586730525e-08	-0.205695	0.165	0.206	0.000359579	0
B230217C12Rik	1.11942358827901e-08	-0.473841	0.081	0.116	0.000361406	0
C630031E19Rik	1.12778376135539e-08	0.309328	0.211	0.194	0.000364105	0
Gm14858	1.13691293603336e-08	-0.179189	0.188	0.229	0.000367052	0
Tomm40	1.15293733884536e-08	0.171575	0.308	0.31	0.000372226	0
Gm13883	1.15317761927266e-08	-0.224566	0.124	0.161	0.000372303	0
Gpr19	1.17577190471936e-08	0.213116	0.141	0.143	0.000379598	0
Sema4f	1.1780895858627e-08	-0.17112	0.134	0.166	0.000380346	0
Ier3ip1	1.18237794561388e-08	-0.372598	0.116	0.156	0.000381731	0
Slitrk3	1.19401078241096e-08	0.204285	0.288	0.283	0.000385486	0
Gm39326	1.20606826289044e-08	-0.154423	0.096	0.122	0.000389379	0
Rrp1b	1.23285990152147e-08	0.268944	0.159	0.153	0.000398029	0
Cep135	1.24275071831988e-08	0.238965	0.152	0.153	0.000401222	0
Trafd1	1.25123895019773e-08	-0.200753	0.199	0.243	0.000403962	0
Echdc1	1.26319316826794e-08	-0.159506	0.161	0.198	0.000407822	0
P4htm	1.29782544963721e-08	0.161557	0.347	0.347	0.000419003	0
Slain1	1.31170365948922e-08	-0.158015	0.27	0.317	0.000423484	0
4921511I17Rik	1.38039528754809e-08	0.411437	0.152	0.139	0.000445661	0
Mzt1	1.39935456823658e-08	-0.341061	0.094	0.128	0.000451782	0
Tceal5	1.43156035211226e-08	-0.307906	0.137	0.178	0.000462179	0
Btg2	1.4346433968221e-08	-0.413363	0.104	0.144	0.000463175	0
Caskin1	1.46614366974726e-08	0.20868	0.239	0.237	0.000473344	0
Fads1	1.47298509824872e-08	-0.191474	0.145	0.181	0.000475553	0
Gm34567	1.48408163688901e-08	0.3069	0.285	0.265	0.000479136	0
Slc6a15	1.5036621584847e-08	-0.187062	0.357	0.415	0.000485457	0
Ifnar2	1.52706245027606e-08	0.222796	0.138	0.138	0.000493012	0
Klhl23	1.52952701984559e-08	-0.27053	0.121	0.157	0.000493808	0
Ankrd46	1.55498615227262e-08	-0.289408	0.135	0.175	0.000502027	0
Akap17b	1.55522522186692e-08	0.1571	0.239	0.243	0.000502104	0
Atl3	1.55541268925814e-08	-0.180516	0.252	0.299	0.000502165	0
Pex7	1.55849366014291e-08	-0.174539	0.105	0.134	0.00050316	0
Enpp5	1.58940991292494e-08	-0.255913	0.099	0.132	0.000513141	0
Dstn	1.63912730918927e-08	-0.175963	0.176	0.216	0.000529192	0
Klhdc2	1.64733496552095e-08	-0.206251	0.179	0.22	0.000531842	0
Kctd20	1.65906431857849e-08	0.237556	0.151	0.151	0.000535629	0
Gm16599	1.66668471468527e-08	-0.195309	0.144	0.18	0.000538089	0
Bzw1	1.69421326644205e-08	-0.157467	0.137	0.169	0.000546977	0
Gtf2a2	1.70295666636268e-08	-0.23176	0.142	0.179	0.0005498	0
Kcnj4	1.70785576639302e-08	-0.188141	0.106	0.135	0.000551381	0
Igf2r	1.73103485443547e-08	-0.251916	0.144	0.184	0.000558865	0
Cirbp	1.73484619670592e-08	-0.326849	0.104	0.14	0.000560095	0
Atg9a	1.73856537976985e-08	-0.230328	0.115	0.148	0.000561296	0
Rab27a	1.77882228545087e-08	0.159746	0.29	0.293	0.000574293	0
Bag4	1.81604930098605e-08	-0.159928	0.229	0.273	0.000586312	0
Rbmxl1	1.82285799570527e-08	-0.469645	0.071	0.103	0.00058851	0
Arl1	1.83819381921617e-08	-0.412185	0.089	0.124	0.000593461	0
Timmdc1	1.90881887434856e-08	-0.1812	0.184	0.225	0.000616262	0
Itgb1	1.9091211570677e-08	-0.171353	0.183	0.223	0.00061636	0
Wdhd1	1.92914443899316e-08	-0.191893	0.158	0.195	0.000622824	0
Zfp2	1.95569188732179e-08	-0.154423	0.102	0.128	0.000631395	0
Tmbim4	1.96904401298544e-08	-0.246999	0.079	0.106	0.000635706	0
Atp13a2	1.97601107103824e-08	-0.222608	0.122	0.157	0.000637955	0
Fech	2.00022177572e-08	-0.156434	0.14	0.173	0.000645772	0
Crbn	2.01561450601669e-08	-0.203255	0.127	0.161	0.000650741	0
[truncated: 5,505 more rows]

## Sheet: snDEG_HET-NEGvsWT
gene_name	p_val	avg_log2FC	pct.1	pct.2	p_val_adj	cluster	MeCP2 status
Mecp2	9.38724727098368e-323	1.8049	0.978	0.791	3.03067278143708e-318	0	Het_Neg
AC149090.1	1.2560866093059e-51	-0.529011	0.876	0.974	4.05527561814409e-47	0	Het_Neg
Tenm3	5.83589569375748e-43	1.02267	0.731	0.499	1.8841189247296e-38	0	Het_Neg
Grid1	1.96268577941083e-40	-0.382654	0.99	0.999	6.33653103882785e-36	0	Het_Neg
Atp1b1	1.71206350167017e-39	0.325203	1	0.999	5.52739701514216e-35	0	Het_Neg
Pcdh9	6.90943519406968e-39	0.280898	1	1	2.2307111524054e-34	0	Het_Neg
Pls3	4.65119982346685e-30	-0.781275	0.546	0.75	1.50163986300627e-25	0	Het_Neg
A830036E02Rik	3.85488944592636e-27	1.01374	0.578	0.423	1.24455105761732e-22	0	Het_Neg
Dscaml1	8.76715334004844e-25	-0.310466	0.988	0.995	2.83047545583464e-20	0	Het_Neg
Tuba1a	3.44303141083376e-24	0.563964	0.887	0.801	1.11158269098768e-19	0	Het_Neg
Cacna1e	5.15348851051965e-24	-0.169825	1	1	1.66380376562127e-19	0	Het_Neg
Irak1	4.87134006062251e-23	0.804125	0.57	0.396	1.57271213857198e-18	0	Het_Neg
Hspa8	1.4804014122496e-22	0.448603	0.967	0.954	4.77947595944784e-18	0	Het_Neg
Efna5	1.54273194050436e-22	1.51719	0.295	0.13	4.98071006991834e-18	0	Het_Neg
Negr1	7.15159299167691e-22	-0.181473	0.998	0.999	2.30889179736289e-17	0	Het_Neg
Ntng1	9.60692478371393e-22	0.614113	0.865	0.763	3.10159566642204e-17	0	Het_Neg
Ccdc85a	1.50951368665586e-21	-0.240835	1	0.999	4.87346493736845e-17	0	Het_Neg
Pcdh7	5.37557674280263e-21	1.14278	0.452	0.289	1.73550495141383e-16	0	Het_Neg
Hs6st3	9.37626189060837e-20	0.597111	0.832	0.725	3.02712615138291e-15	0	Het_Neg
Edil3	1.10117395910291e-19	-0.37019	0.873	0.954	3.55514012696374e-15	0	Het_Neg
Maml2	2.31390108915967e-19	-0.231628	0.998	0.999	7.470429666352e-15	0	Het_Neg
Xkr4	4.48387253095052e-19	-0.244466	0.991	0.998	1.44761824661738e-14	0	Het_Neg
Actb	7.90025376238777e-19	0.358753	0.997	0.985	2.55059692718689e-14	0	Het_Neg
Slc15a2	1.08299475958899e-18	-1.00707	0.277	0.448	3.49644858133306e-14	0	Het_Neg
Lrfn5	2.96504349979796e-18	-0.191715	0.999	0.999	9.57264293909772e-14	0	Het_Neg
Cacna1c	3.19820431198136e-18	-0.152635	1	0.999	1.03254026212318e-13	0	Het_Neg
Opcml	7.87852446498753e-17	-0.250361	0.993	0.997	2.54358162352122e-12	0	Het_Neg
Plxna4	9.35217667543825e-17	-0.170709	1	1	3.01935023966524e-12	0	Het_Neg
Gapdh	1.76056032662543e-16	0.369899	0.989	0.987	5.68396901451019e-12	0	Het_Neg
Grik4	4.55692782538225e-16	-0.359457	0.872	0.916	1.47120414842466e-11	0	Het_Neg
Thsd7b	5.69120172709801e-16	-0.595368	0.565	0.714	1.83740447759359e-11	0	Het_Neg
Zbtb18	7.57052907896093e-16	0.364099	0.933	0.908	2.44414531314254e-11	0	Het_Neg
Actg1	9.31735190347564e-16	0.363641	0.967	0.933	3.00810706203711e-11	0	Het_Neg
Cntn5	1.50202134231361e-15	0.257542	0.996	0.998	4.8492759036595e-11	0	Het_Neg
Sntg1	1.89869336775174e-15	-0.17673	1	1	6.12993153778648e-11	0	Het_Neg
Rasgrp1	2.27784942465786e-15	1.24386	0.295	0.166	7.35403686750789e-11	0	Het_Neg
Gm26917	2.40958785077618e-15	-0.323865	0.945	0.974	7.77935437623089e-11	0	Het_Neg
Aldoa	3.58372324786709e-15	0.323425	0.982	0.957	1.15700505057389e-10	0	Het_Neg
Dscam	4.95534816823222e-15	-0.172963	0.999	0.999	1.59983415611377e-10	0	Het_Neg
Grid2	1.13321208152994e-14	0.511334	0.851	0.806	3.6585752052194e-10	0	Het_Neg
Plxdc2	1.29391890266603e-14	-0.476601	0.659	0.788	4.17741717725727e-10	0	Het_Neg
Epha5	1.56729588780927e-14	0.355861	0.979	0.974	5.06001477379223e-10	0	Het_Neg
Homer2	3.45727190669148e-14	0.831757	0.427	0.279	1.11618023507534e-09	0	Het_Neg
Hspa5	3.49783588416781e-14	0.384204	0.906	0.849	1.12927631520358e-09	0	Het_Neg
Psap	5.42671717167428e-14	0.252447	0.989	0.98	1.75201563887504e-09	0	Het_Neg
Synpr	6.39516097959019e-14	-0.206159	0.994	0.999	2.06467772226069e-09	0	Het_Neg
Gm8797	6.5364594226024e-14	0.676042	0.491	0.372	2.11029592458719e-09	0	Het_Neg
C1ql3	6.91530701573995e-14	0.297179	0.992	0.991	2.23260687003164e-09	0	Het_Neg
Rtn1	7.50669390473178e-14	0.156793	1	0.999	2.42353612714265e-09	0	Het_Neg
Adamts17	7.89333754640972e-14	-0.292854	0.91	0.953	2.54836402685838e-09	0	Het_Neg
Spon1	1.0225241606116e-13	-0.315682	0.898	0.955	3.30121925253454e-09	0	Het_Neg
Unc13b	1.15825437865835e-13	-0.659092	0.421	0.564	3.73942426149849e-09	0	Het_Neg
Lrfn2	1.22764896654308e-13	-0.334435	0.844	0.915	3.96346468848435e-09	0	Het_Neg
Kcnq3	1.24765881523624e-13	-0.224783	0.992	0.998	4.02806648499019e-09	0	Het_Neg
Pde9a	2.17032210450857e-13	-0.904413	0.164	0.301	7.00688491440592e-09	0	Het_Neg
Kcnk9	2.36997709571913e-13	-0.557207	0.462	0.614	7.65147105352922e-09	0	Het_Neg
Lyst	2.61473334109876e-13	0.233706	0.994	0.995	8.44166659173734e-09	0	Het_Neg
Ckb	3.87068730625393e-13	0.362728	0.894	0.847	1.24965139682408e-08	0	Het_Neg
Pacsin2	4.63245026432681e-13	0.44415	0.754	0.657	1.49558656783791e-08	0	Het_Neg
Adarb2	5.09174860384805e-13	0.209007	1	0.998	1.64387103675234e-08	0	Het_Neg
Tubb2a	5.21763279246316e-13	0.380131	0.939	0.909	1.68451274704673e-08	0	Het_Neg
Rbfox3	5.59858422720169e-13	-0.185635	0.993	0.996	1.80750291775207e-08	0	Het_Neg
Shisa9	1.47882829342139e-12	-0.195631	0.999	0.998	4.77439714531094e-08	0	Het_Neg
Apbb1ip	4.36746738993742e-12	-1.55003	0.031	0.109	1.4100368468413e-07	0	Het_Neg
Kcnk13	4.68207103492356e-12	-0.889843	0.105	0.218	1.51160663362507e-07	0	Het_Neg
Slc35f3	4.75261248948972e-12	-0.213077	0.99	0.995	1.53438094223176e-07	0	Het_Neg
Matr3	4.99611078371359e-12	0.252306	0.968	0.966	1.61299436652193e-07	0	Het_Neg
Hsp90ab1	6.01417409302662e-12	0.274652	0.981	0.978	1.94167610593364e-07	0	Het_Neg
Prdm8	6.07667629533554e-12	0.367998	0.843	0.804	1.96185494194908e-07	0	Het_Neg
Btaf1	6.07990533249721e-12	0.288146	0.948	0.91	1.96289743659673e-07	0	Het_Neg
Gria4	6.23704733776004e-12	-0.533033	0.558	0.677	2.01363073299583e-07	0	Het_Neg
mt-Co1	6.50534816169166e-12	0.88058	0.368	0.264	2.10025165400215e-07	0	Het_Neg
Chd7	7.95765657099533e-12	0.666241	0.483	0.37	2.56912942394584e-07	0	Het_Neg
Tgfbr3	1.19183228473969e-11	0.357529	0.834	0.78	3.84783053128209e-07	0	Het_Neg
Srsf5	1.22208830104564e-11	0.233399	0.972	0.961	3.94551207992584e-07	0	Het_Neg
Itm2b	1.5271536074013e-11	0.221776	0.996	0.994	4.93041542149511e-07	0	Het_Neg
Cblb	1.74573193856223e-11	-0.243946	0.971	0.986	5.63609556364815e-07	0	Het_Neg
Lnx2	2.12212042303255e-11	1.37627	0.158	0.073	6.85126578576059e-07	0	Het_Neg
Dock10	2.56358368833713e-11	-0.170804	0.997	0.999	8.27652993779642e-07	0	Het_Neg
Pakap	2.98594811950977e-11	-0.214721	0.985	0.993	9.64013350383729e-07	0	Het_Neg
Palmd	3.01362836443847e-11	-0.486328	0.543	0.668	9.72949917458959e-07	0	Het_Neg
Ywhaz	3.12432367385038e-11	0.2257	0.996	0.988	1.00868789810259e-06	0	Het_Neg
Tubb5	3.79544941284258e-11	0.507177	0.599	0.517	1.22536084293623e-06	0	Het_Neg
Mast4	3.81052373005431e-11	0.392656	0.967	0.962	1.23022758624804e-06	0	Het_Neg
Adamts1	4.36445747652075e-11	-0.701971	0.223	0.358	1.40906509629473e-06	0	Het_Neg
Ctif	4.82829987961335e-11	-0.306285	0.804	0.888	1.55881661613317e-06	0	Het_Neg
Gm15494	6.05450935400735e-11	-0.702217	0.175	0.299	1.95469834494127e-06	0	Het_Neg
Trim9	7.16532959775692e-11	-0.176966	0.993	0.999	2.31332666063582e-06	0	Het_Neg
Atp6ap1	1.10867328627233e-10	0.375261	0.765	0.696	3.5793517047302e-06	0	Het_Neg
Gria3	1.15834731236982e-10	-0.180845	0.998	0.996	3.73972429798597e-06	0	Het_Neg
Fbn2	1.6303383629691e-10	-0.761814	0.221	0.349	5.26354740484572e-06	0	Het_Neg
Tmem30a	1.68837635375954e-10	0.25574	0.958	0.953	5.45092305811267e-06	0	Het_Neg
Cacnb2	1.73300282241596e-10	-0.156276	0.999	1	5.59499961216991e-06	0	Het_Neg
Tspan18	1.7812448800041e-10	-0.302562	0.789	0.877	5.75074909509323e-06	0	Het_Neg
Gabrg2	2.12478126902685e-10	0.23437	0.993	0.985	6.85985632705318e-06	0	Het_Neg
Scn9a	2.34181456026735e-10	-0.731096	0.202	0.327	7.56054830782314e-06	0	Het_Neg
Aplp1	3.62630373361907e-10	0.192301	0.999	0.995	1.17075216039892e-05	0	Het_Neg
mt-Cytb	5.28599176558835e-10	0.911021	0.281	0.192	1.7065824415202e-05	0	Het_Neg
Galnt18	6.19034544953226e-10	-0.217431	0.982	0.989	1.99855302838149e-05	0	Het_Neg
Fnip2	6.94614320770011e-10	0.342663	0.861	0.809	2.24256233460598e-05	0	Het_Neg
Unc5d	1.10216612422341e-09	0.889554	0.436	0.341	3.55834333205529e-05	0	Het_Neg
Phactr1	1.12813328264716e-09	0.165934	0.998	0.996	3.64217830302637e-05	0	Het_Neg
Itgav	1.3249739274346e-09	0.985481	0.208	0.133	4.27767832472262e-05	0	Het_Neg
Sdk1	1.51435882141861e-09	0.588901	0.498	0.379	4.88910745494997e-05	0	Het_Neg
Unc80	1.51532666960203e-09	-0.152004	0.994	0.993	4.89223215281015e-05	0	Het_Neg
Tnfrsf25	1.85520824747575e-09	-0.616634	0.31	0.43	5.98953982697547e-05	0	Het_Neg
Enc1	2.68112126715696e-09	0.299285	0.898	0.871	8.65600001101623e-05	0	Het_Neg
Arhgef4	3.1046775212544e-09	-0.263533	0.867	0.92	0.000100235	0	Het_Neg
Aff2	3.1081974295141e-09	0.248902	0.98	0.964	0.000100348	0	Het_Neg
Mdh1	3.25359155071096e-09	0.349064	0.815	0.777	0.000105042	0	Het_Neg
Hnrnpa2b1	3.93541473214232e-09	0.185072	0.986	0.989	0.000127055	0	Het_Neg
Eml6	4.14093831639576e-09	-0.198876	0.991	0.993	0.00013369	0	Het_Neg
Nav2	4.32032300512417e-09	-0.173912	0.986	0.992	0.000139482	0	Het_Neg
Ccdc47	4.77108312116033e-09	0.268212	0.877	0.867	0.000154034	0	Het_Neg
Slc27a3	5.17350191242561e-09	-0.909502	0.14	0.241	0.000167027	0	Het_Neg
Ndrg3	5.22014213789842e-09	0.226109	0.962	0.955	0.000168532	0	Het_Neg
Lynx1	5.58528429741675e-09	-0.482343	0.371	0.501	0.000180321	0	Het_Neg
Atp5b	5.94859802151983e-09	0.308252	0.876	0.843	0.00019205	0	Het_Neg
Plxna2	6.7822024092003e-09	-0.277887	0.861	0.904	0.000218963	0	Het_Neg
Ubb	7.1945361193617e-09	0.277324	0.97	0.958	0.000232276	0	Het_Neg
Eef1a1	7.46775481254027e-09	0.275891	0.951	0.944	0.000241096	0	Het_Neg
Tspan7	8.32737311209969e-09	0.185463	0.998	0.996	0.000268849	0	Het_Neg
Sparcl1	8.44887299885389e-09	0.241434	0.991	0.987	0.000272772	0	Het_Neg
Hdac9	1.07831078873889e-08	-0.256555	0.945	0.968	0.000348133	0	Het_Neg
Chst1	1.16428736317512e-08	0.298231	0.894	0.885	0.00037589	0	Het_Neg
Miat	1.48445512155728e-08	-0.200448	0.966	0.975	0.000479256	0	Het_Neg
Gabra1	1.64092463240097e-08	0.276368	0.923	0.9	0.000529773	0	Het_Neg
Ywhah	1.66807625288062e-08	0.246531	0.962	0.963	0.000538538	0	Het_Neg
Slc25a4	1.80471134978905e-08	0.336132	0.655	0.618	0.000582651	0	Het_Neg
Cntn4	2.42399007933713e-08	-0.473438	0.265	0.383	0.000782585	0	Het_Neg
mt-Co3	2.58689140779248e-08	0.762234	0.336	0.242	0.000835178	0	Het_Neg
Cacna1g	2.63148639552049e-08	-0.662896	0.192	0.301	0.000849575	0	Het_Neg
Gfra2	3.04099531249274e-08	-0.336239	0.686	0.776	0.000981785	0	Het_Neg
Il1rapl2	3.14834898544908e-08	-0.811802	0.277	0.382	0.00101644	0	Het_Neg
Wwox	3.23300255136168e-08	-0.460885	0.523	0.623	0.00104377	0	Het_Neg
Tnks2	3.30876640693623e-08	0.254536	0.845	0.836	0.00106824	0	Het_Neg
Ddx24	3.40825651169111e-08	0.242211	0.859	0.847	0.00110036	0	Het_Neg
Sfmbt2	3.42470159971498e-08	-0.705344	0.197	0.304	0.00110566	0	Het_Neg
Atp6v1a	3.63808469560355e-08	0.272269	0.91	0.875	0.00117456	0	Het_Neg
Ptpre	3.66768998716911e-08	-0.169169	0.97	0.963	0.00118411	0	Het_Neg
Prkca	3.68576414996424e-08	0.265004	0.96	0.956	0.00118995	0	Het_Neg
Arpc2	3.74184162766101e-08	0.213557	0.967	0.968	0.00120805	0	Het_Neg
Angpt1	4.14997674261623e-08	-1.28232	0.061	0.133	0.00133982	0	Het_Neg
Tuba1b	4.35241641740595e-08	0.400242	0.656	0.58	0.00140518	0	Het_Neg
Fgfbp3	4.66345237463068e-08	0.660727	0.339	0.249	0.0015056	0	Het_Neg
Pam	5.16267016583329e-08	0.226766	0.939	0.932	0.00166677	0	Het_Neg
Fry	5.73029251708832e-08	0.173084	0.993	0.995	0.00185002	0	Het_Neg
Cdk8	5.83141201500761e-08	0.188137	0.996	0.987	0.00188267	0	Het_Neg
Cadm1	5.86118370854317e-08	-0.159628	0.993	0.996	0.00189228	0	Het_Neg
St6galnac3	6.32825903900826e-08	-0.156016	0.982	0.991	0.00204308	0	Het_Neg
Porcn	6.55596419731168e-08	0.242585	0.857	0.839	0.00211659	0	Het_Neg
D10Wsu102e	7.38004494335815e-08	-0.333567	0.698	0.775	0.00238265	0	Het_Neg
Eno1	7.47836159361602e-08	0.334067	0.677	0.639	0.00241439	0	Het_Neg
Gm5087	7.55985444345793e-08	-0.423428	0.475	0.591	0.0024407	0	Het_Neg
Ptprg	7.85374386179011e-08	-0.224205	0.943	0.959	0.00253558	0	Het_Neg
Pgam1	8.31158569703673e-08	0.361557	0.622	0.565	0.0026834	0	Het_Neg
Wasf1	8.32196234731156e-08	0.166559	0.998	0.996	0.00268675	0	Het_Neg
Hspa2	8.58845487252416e-08	0.546032	0.382	0.298	0.00277278	0	Het_Neg
D430041D05Rik	1.02425510635342e-07	-0.204548	0.975	0.969	0.00330681	0	Het_Neg
Nwd2	1.03933246641191e-07	-0.447246	0.487	0.599	0.00335548	0	Het_Neg
Calm1	1.04294317806554e-07	0.200428	0.988	0.996	0.00336714	0	Het_Neg
Med12l	1.06669764484892e-07	-0.164464	0.978	0.988	0.00344383	0	Het_Neg
Prnp	1.17183834852387e-07	0.18019	0.991	0.977	0.00378328	0	Het_Neg
Hspa4	1.33878303051532e-07	0.265214	0.821	0.788	0.00432226	0	Het_Neg
Pou6f2	1.39088542420982e-07	-1.177	0.056	0.126	0.00449047	0	Het_Neg
Eps8l1	1.40098814180728e-07	-1.14275	0.056	0.126	0.00452309	0	Het_Neg
Slc22a17	1.80281242337128e-07	0.172167	0.993	0.993	0.00582038	0	Het_Neg
Stmn3	1.82872178118646e-07	0.239749	0.881	0.864	0.00590403	0	Het_Neg
Cdh11	2.00845240202517e-07	-0.237529	0.907	0.945	0.00648429	0	Het_Neg
Chn1	2.02031763552404e-07	0.162299	0.999	0.996	0.0065226	0	Het_Neg
Slc22a23	2.39711921420709e-07	-0.324504	0.486	0.604	0.0077391	0	Het_Neg
Ncl	2.53917952590525e-07	0.37363	0.664	0.595	0.00819774	0	Het_Neg
Daglb	2.61018135879828e-07	0.360235	0.414	0.396	0.00842697	0	Het_Neg
Adcyap1r1	2.82231046954806e-07	-0.280091	0.777	0.831	0.00911183	0	Het_Neg
Ablim1	2.84551505744737e-07	0.234643	0.935	0.926	0.00918675	0	Het_Neg
Fam171b	2.92918249720038e-07	0.163831	0.987	0.984	0.00945687	0	Het_Neg
Rprm	2.97506756904063e-07	0.814847	0.198	0.133	0.00960501	0	Het_Neg
Cobl	3.04043990393508e-07	1.4039	0.102	0.043	0.00981606	0	Het_Neg
Gpr158	3.29559159680938e-07	-0.166432	0.969	0.981	0.0106398	0	Het_Neg
Prkd1	3.33610916045484e-07	-0.172917	0.962	0.98	0.0107706	0	Het_Neg
Myo5b	3.43379816690512e-07	-0.336661	0.651	0.739	0.011086	0	Het_Neg
Stmn1	3.55213726758541e-07	0.552185	0.335	0.269	0.0114681	0	Het_Neg
C630031E19Rik	3.62451072057776e-07	0.653875	0.334	0.242	0.0117017	0	Het_Neg
Epha4	3.66480626524824e-07	-0.171463	0.979	0.988	0.0118318	0	Het_Neg
Nr1d2	4.30294009953794e-07	0.203042	0.547	0.562	0.013892	0	Het_Neg
Oxr1	4.33441203346811e-07	-0.19522	0.977	0.988	0.0139936	0	Het_Neg
Itm2c	4.7370142675727e-07	0.2369	0.928	0.906	0.0152935	0	Het_Neg
Chgb	5.91689779988055e-07	0.319019	0.814	0.764	0.0191027	0	Het_Neg
Ldhb	6.08196703019355e-07	0.417491	0.54	0.475	0.0196356	0	Het_Neg
Nrep	6.35994052503626e-07	-0.485224	0.365	0.465	0.0205331	0	Het_Neg
Cdk6	8.36958998001142e-07	0.690565	0.264	0.177	0.0270212	0	Het_Neg
Dlc1	8.6310060136469e-07	-0.681064	0.062	0.124	0.0278652	0	Het_Neg
Bin1	8.67940734461133e-07	-0.203187	0.777	0.861	0.0280215	0	Het_Neg
Cdh18	9.56976622683783e-07	0.651984	0.357	0.262	0.030896	0	Het_Neg
Pkm	9.68073283968198e-07	0.25298	0.853	0.812	0.0312542	0	Het_Neg
Robo3	1.02534817713481e-06	-0.316245	0.338	0.444	0.0331034	0	Het_Neg
St5	1.09210522560024e-06	-0.252167	0.654	0.754	0.0352586	0	Het_Neg
Kcnb2	1.12993356666601e-06	-0.193189	0.937	0.966	0.0364799	0	Het_Neg
Emc10	1.20288503246598e-06	0.259064	0.737	0.719	0.0388351	0	Het_Neg
Nek1	1.32275727726751e-06	-0.33112	0.578	0.68	0.0427052	0	Het_Neg
Gmds	1.32359787091224e-06	-0.211071	0.813	0.883	0.0427324	0	Het_Neg
Cuedc2	1.38175880081575e-06	0.390297	0.555	0.478	0.0446101	0	Het_Neg
Gpr22	1.42910504810513e-06	0.248532	0.777	0.758	0.0461387	0	Het_Neg
March4	1.46767110189309e-06	-0.317483	0.586	0.686	0.0473838	0	Het_Neg
Ssbp2	1.48753695385072e-06	-0.174539	0.989	0.99	0.0480251	0	Het_Neg
Fut8	1.51552713919006e-06	-0.21284	0.955	0.972	0.0489288	0	Het_Neg
Mecp2	3.93638970955042e-260	1.78312	0.973	0.708	1.27086341772835e-255	1	Het_Neg
AC149090.1	3.92712449544308e-41	-0.520798	0.873	0.964	1.2678721433538e-36	1	Het_Neg
Atp1b1	2.95085136810507e-36	0.32236	0.999	0.999	9.52682364192722e-32	1	Het_Neg
Plxna4	1.38105977366453e-35	-0.350881	0.998	0.997	4.45875147927593e-31	1	Het_Neg
Dab1	1.05321031661088e-27	-0.207909	1	1	3.40028950717821e-23	1	Het_Neg
Dscaml1	2.17276113570864e-27	-0.494604	0.937	0.969	7.01475932663535e-23	1	Het_Neg
Gapdh	2.62689891905484e-26	0.488362	0.981	0.964	8.48094316016856e-22	1	Het_Neg
Edil3	2.7980633502201e-26	-0.557859	0.863	0.946	9.0335475261856e-22	1	Het_Neg
Nefl	6.20521447585144e-24	0.750939	0.745	0.599	2.00335349352864e-19	1	Het_Neg
Adamts17	9.509258075337e-24	-0.59786	0.729	0.842	3.07006396962255e-19	1	Het_Neg
Tenm3	1.05920403219684e-23	0.719378	0.724	0.526	3.41964021794749e-19	1	Het_Neg
Aldoa	1.66594632705363e-23	0.489692	0.972	0.944	5.37850771689263e-19	1	Het_Neg
Pcdh7	6.09033741018015e-23	0.733323	0.796	0.646	1.96626543287666e-18	1	Het_Neg
Enc1	1.4572038806053e-22	0.489507	0.94	0.87	4.7045827285342e-18	1	Het_Neg
Negr1	5.59779796229984e-22	-0.221725	0.999	1	1.8072490721285e-17	1	Het_Neg
Slit3	6.01691536377196e-21	-0.216086	0.998	0.999	1.94256112519378e-16	1	Het_Neg
Cacna1c	1.40601602366268e-20	-0.219144	0.998	1	4.53932273239497e-16	1	Het_Neg
Cacna1e	3.12506320567894e-20	-0.199207	0.999	0.997	1.00892665595345e-15	1	Het_Neg
Hspa8	1.26458903763103e-19	0.464816	0.96	0.913	4.08272570799178e-15	1	Het_Neg
Ckb	3.35646787850021e-19	0.449483	0.901	0.817	1.08363565457379e-14	1	Het_Neg
Dpp6	3.79462856548168e-19	-0.214463	1	0.998	1.22509583236576e-14	1	Het_Neg
Irak1	5.389895393011e-19	0.851383	0.511	0.332	1.7401277276336e-14	1	Het_Neg
Nefm	1.88694347224829e-18	0.74772	0.641	0.478	6.09199700015359e-14	1	Het_Neg
Rasgrp1	1.95913768263678e-18	0.542828	0.795	0.679	6.32507600839284e-14	1	Het_Neg
Eno1	2.66552554280011e-18	0.607956	0.732	0.608	8.60564921493016e-14	1	Het_Neg
Gabra1	2.36476178545669e-17	0.374663	0.946	0.883	7.63463342434693e-13	1	Het_Neg
C1ql3	2.39695503040707e-17	0.366912	0.979	0.948	7.73856931566923e-13	1	Het_Neg
Chn1	2.41428047860823e-17	0.250395	0.998	0.997	7.79450452518667e-13	1	Het_Neg
Ccdc85a	5.69876481823288e-17	-0.25746	0.996	0.997	1.83984622156648e-12	1	Het_Neg
Chgb	8.7925834463363e-17	0.46322	0.941	0.895	2.83868556564968e-12	1	Het_Neg
Psap	1.29958258392861e-16	0.271763	0.991	0.97	4.19570237221352e-12	1	Het_Neg
A830036E02Rik	1.74512027916654e-16	0.741101	0.61	0.472	5.63412082128917e-12	1	Het_Neg
Pls3	2.08229916898065e-16	-0.888446	0.34	0.498	6.72270286705404e-12	1	Het_Neg
Dscam	2.85460414230776e-16	-0.27454	0.988	0.994	9.21608947344059e-12	1	Het_Neg
Ubb	4.49075568145537e-16	0.415646	0.972	0.934	1.44984047175787e-11	1	Het_Neg
D430041D05Rik	5.91555848752889e-16	-0.544374	0.789	0.862	1.9098380576987e-11	1	Het_Neg
Kcnq3	7.55607499724938e-16	-0.292755	0.982	0.995	2.43947881286196e-11	1	Het_Neg
Slc15a2	7.73214768564635e-16	-0.81127	0.385	0.546	2.49632388031092e-11	1	Het_Neg
Actg1	1.33979210077428e-15	0.404545	0.916	0.836	4.32551879734976e-11	1	Het_Neg
Xkr4	2.11859627427601e-15	-0.287341	0.979	0.995	6.83988807150009e-11	1	Het_Neg
Mdh1	2.91208460930667e-15	0.45934	0.802	0.716	9.40166516114659e-11	1	Het_Neg
Kalrn	4.38465258991143e-15	-0.159603	1	1	1.41558508865291e-10	1	Het_Neg
Ywhaz	7.28325929218379e-15	0.295728	0.983	0.976	2.35140026248154e-10	1	Het_Neg
Efna5	7.91525087326753e-15	1.11891	0.338	0.189	2.55543874443442e-10	1	Het_Neg
Spon1	1.41825434545555e-14	-0.505739	0.633	0.77	4.57883415430325e-10	1	Het_Neg
Tgfbr1	1.47612605819461e-14	-0.761914	0.375	0.53	4.76567297888131e-10	1	Het_Neg
Nrg3	1.99239534657024e-14	-0.154724	1	1	6.43244837640202e-10	1	Het_Neg
Tspan7	1.99500592516078e-14	0.234733	0.999	0.994	6.44087662938159e-10	1	Het_Neg
Lrfn5	2.50935401694396e-14	-0.211919	0.999	0.999	8.10144944370357e-10	1	Het_Neg
Tspan18	3.66017175359223e-14	-0.776599	0.324	0.486	1.18168645064725e-09	1	Het_Neg
Ntng1	7.68273296030987e-14	0.309006	0.97	0.935	2.48037033623604e-09	1	Het_Neg
Gm26917	9.80124942144795e-14	-0.308148	0.901	0.919	3.16433337571447e-09	1	Het_Neg
Gm15494	1.19729727527726e-13	-0.849564	0.256	0.414	3.86547425323262e-09	1	Het_Neg
Actb	1.4188227411318e-13	0.367528	0.976	0.965	4.58066921974402e-09	1	Het_Neg
Grin2a	2.42522084504853e-13	-0.173684	1	1	7.82982549823917e-09	1	Het_Neg
Tmeff2	2.82361120298958e-13	-0.277944	0.992	0.996	9.11602876885187e-09	1	Het_Neg
Btaf1	3.27007270309462e-13	0.353566	0.914	0.832	1.0557429721941e-08	1	Het_Neg
Plk2	4.5934911983839e-13	0.546839	0.671	0.537	1.48300863339824e-08	1	Het_Neg
Phyhip	6.2201043159011e-13	0.463151	0.776	0.673	2.00816067838867e-08	1	Het_Neg
H3f3b	6.32365200203509e-13	0.350499	0.909	0.821	2.04159104885703e-08	1	Het_Neg
Unc5d	7.37425246225297e-13	0.597089	0.742	0.611	2.38077740743837e-08	1	Het_Neg
Ddx5	8.25976279170519e-13	0.215508	0.994	0.984	2.66666441730202e-08	1	Het_Neg
Gabrg2	9.23595130192005e-13	0.269045	0.989	0.973	2.98182687782489e-08	1	Het_Neg
Dgkh	1.00913991141779e-12	-0.277016	0.99	0.994	3.25800820401235e-08	1	Het_Neg
Cntn5	1.20935734449669e-12	0.315992	0.997	0.985	3.90441018670755e-08	1	Het_Neg
Tpi1	1.74871525792927e-12	0.53179	0.672	0.526	5.64572721022464e-08	1	Het_Neg
Lcorl	3.34442162922415e-12	-0.728492	0.432	0.556	1.07974652299502e-07	1	Het_Neg
Hsp90ab1	5.64387091521357e-12	0.332354	0.971	0.943	1.8221237249767e-07	1	Het_Neg
Cblb	7.48661291192938e-12	-0.342415	0.874	0.876	2.4170529786164e-07	1	Het_Neg
Ghitm	7.76467998224068e-12	0.540556	0.629	0.49	2.5068269322664e-07	1	Het_Neg
Nlgn1	1.12355801639297e-11	-0.155754	0.999	1	3.62740705592471e-07	1	Het_Neg
Carmil1	1.38107905512317e-11	-0.419022	0.724	0.801	4.45881372946516e-07	1	Het_Neg
Fgf14	1.50815211838915e-11	-0.15098	0.999	1	4.86906911421936e-07	1	Het_Neg
Aplp1	1.8191341743124e-11	0.206616	0.997	0.986	5.87307468176758e-07	1	Het_Neg
Miat	2.33710333572724e-11	-0.365844	0.818	0.876	7.54533811939539e-07	1	Het_Neg
Efnb3	2.67427931467204e-11	-0.781711	0.283	0.407	8.63391076741869e-07	1	Het_Neg
Pakap	4.63354346810383e-11	-0.31845	0.89	0.915	1.49593950867732e-06	1	Het_Neg
Grid1	5.17534323209621e-11	-0.241894	0.97	0.968	1.67085956248226e-06	1	Het_Neg
Ptprg	5.492051030699e-11	-0.375734	0.825	0.876	1.77310867526117e-06	1	Het_Neg
Itm2b	5.57606035914137e-11	0.215383	0.999	0.994	1.80023108694879e-06	1	Het_Neg
Eno2	5.74196364207547e-11	0.328239	0.912	0.862	1.85379296184407e-06	1	Het_Neg
Gpm6b	6.20655691145038e-11	0.206577	0.998	0.988	2.00378689886175e-06	1	Het_Neg
Sparcl1	7.4334346756904e-11	0.277025	0.938	0.913	2.39988438504664e-06	1	Het_Neg
App	7.88692970334712e-11	0.169	0.997	0.994	2.54629525472562e-06	1	Het_Neg
Maml2	8.30699730895294e-11	-0.227084	0.996	0.993	2.68191408119546e-06	1	Het_Neg
Lnx2	8.38485724577987e-11	0.913687	0.278	0.154	2.70705116180003e-06	1	Het_Neg
Col6a1	8.52919944557111e-11	1.45319	0.173	0.085	2.75365204100263e-06	1	Het_Neg
Rab26	9.6300108380712e-11	-0.825468	0.203	0.333	3.10904899907129e-06	1	Het_Neg
Btbd9	1.13234288747924e-10	-0.169834	0.998	0.995	3.65576901222671e-06	1	Het_Neg
Matr3	1.44699638872163e-10	0.279595	0.948	0.916	4.67162784098777e-06	1	Het_Neg
Nkain3	2.1987801468542e-10	-0.327641	0.876	0.928	7.09876170411878e-06	1	Het_Neg
Gria1	2.38972714009589e-10	-0.164541	0.999	1	7.7152340717996e-06	1	Het_Neg
Epha5	2.58829111892871e-10	0.276013	0.99	0.983	8.35629787746135e-06	1	Het_Neg
Ror1	2.61861554493073e-10	-1.09512	0.141	0.256	8.45420028680885e-06	1	Het_Neg
Vegfc	3.14507639949048e-10	-1.26723	0.093	0.191	1.0153879155755e-05	1	Het_Neg
Ndn	3.63765228325098e-10	0.625091	0.448	0.308	1.17441603964758e-05	1	Het_Neg
Cdh11	4.54815421892376e-10	-0.366114	0.79	0.858	1.46837158957954e-05	1	Het_Neg
Eml6	5.49555208600599e-10	-0.298929	0.925	0.944	1.77423899096703e-05	1	Het_Neg
Me3	5.86253943173828e-10	-0.318191	0.846	0.887	1.89272085553671e-05	1	Het_Neg
Ntrk3	6.2930746937698e-10	-0.202052	0.993	0.995	2.03171916488358e-05	1	Het_Neg
Ldha	6.38373904301494e-10	0.632682	0.429	0.292	2.06099015003737e-05	1	Het_Neg
Agap1	7.03658881748843e-10	-0.258189	0.921	0.925	2.27176269972614e-05	1	Het_Neg
Prnp	7.11251328028562e-10	0.246687	0.977	0.95	2.29627491254021e-05	1	Het_Neg
Cdk8	7.40942616956915e-10	0.267941	0.99	0.978	2.3921332388454e-05	1	Het_Neg
Ano3	7.816634138221e-10	-0.226698	0.972	0.988	2.52360033152465e-05	1	Het_Neg
Gm17167	7.93318247646467e-10	-0.305891	0.839	0.889	2.56122796252662e-05	1	Het_Neg
Pcdh19	8.13271828588075e-10	-0.525368	0.568	0.674	2.6256480985966e-05	1	Het_Neg
Nav2	8.92658970401489e-10	-0.220287	0.965	0.965	2.88194948594121e-05	1	Het_Neg
Clstn2	1.16168716680962e-09	-0.179959	0.997	1	3.75050701804486e-05	1	Het_Neg
Atp6v1a	1.25766229927887e-09	0.305343	0.919	0.882	4.06036273322184e-05	1	Het_Neg
Gm8797	1.50788231258959e-09	0.59173	0.484	0.359	4.86819804619549e-05	1	Het_Neg
Gfra2	1.64040793642908e-09	-0.765442	0.246	0.366	5.2960570227613e-05	1	Het_Neg
Tmem30a	1.8498263455417e-09	0.256402	0.951	0.909	5.97216435658137e-05	1	Het_Neg
Ppp3r1	2.46392672883847e-09	0.274531	0.951	0.923	7.95478744405499e-05	1	Het_Neg
Snrpn	2.55117604965194e-09	0.346748	0.863	0.777	8.2364718763013e-05	1	Het_Neg
Atp1a1	2.5526175879313e-09	0.226654	0.975	0.935	8.24112588263621e-05	1	Het_Neg
Tuba1a	2.86793421449129e-09	0.409812	0.844	0.76	9.25912561148512e-05	1	Het_Neg
Ppp2r1a	2.89405540833184e-09	0.501614	0.534	0.403	9.34345788579935e-05	1	Het_Neg
Ppp2r2b	3.05683121829555e-09	0.518273	0.55	0.418	9.86897958826717e-05	1	Het_Neg
Ncdn	3.13664456355676e-09	0.296404	0.924	0.92	0.000101267	1	Het_Neg
Gpr158	3.64840074472286e-09	-0.256367	0.91	0.951	0.000117789	1	Het_Neg
Ets2	3.68287522432011e-09	0.587519	0.471	0.359	0.000118902	1	Het_Neg
Wasf1	4.02392715283466e-09	0.193068	0.993	0.979	0.000129912	1	Het_Neg
Plxdc2	4.1115626785823e-09	-0.462325	0.6	0.699	0.000132742	1	Het_Neg
Grb14	4.64113604028131e-09	-0.492149	0.555	0.615	0.000149839	1	Het_Neg
Got1	5.42396236957287e-09	0.445818	0.634	0.518	0.000175113	1	Het_Neg
Fgfr1	5.5055377672494e-09	-0.586358	0.171	0.282	0.000177746	1	Het_Neg
Pcdh9	8.34973681437163e-09	0.158735	1	1	0.000269571	1	Het_Neg
Dmd	8.4794704888145e-09	-0.254312	0.956	0.969	0.00027376	1	Het_Neg
Osbpl3	8.8571998697425e-09	0.594981	0.439	0.312	0.000285955	1	Het_Neg
Hspa4	9.58890724603615e-09	0.342883	0.78	0.714	0.000309578	1	Het_Neg
Chst1	1.13470903497375e-08	0.364654	0.804	0.716	0.000366341	1	Het_Neg
Calm1	1.17793003833196e-08	0.251818	0.994	0.985	0.000380295	1	Het_Neg
Ywhah	1.28434645087076e-08	0.278091	0.952	0.926	0.000414651	1	Het_Neg
mt-Co1	1.31870510219192e-08	0.792971	0.369	0.26	0.000425744	1	Het_Neg
Drd1	1.37310401593589e-08	0.970783	0.185	0.093	0.000443307	1	Het_Neg
Ahcyl2	1.41700246050393e-08	-0.200706	0.997	0.991	0.000457479	1	Het_Neg
Tacc1	1.47061149996256e-08	0.268512	0.905	0.878	0.000474787	1	Het_Neg
Hs6st3	1.48932523895453e-08	0.369333	0.916	0.88	0.000480829	1	Het_Neg
Mctp1	1.52014036349156e-08	-0.169134	0.996	0.998	0.000490777	1	Het_Neg
Scg2	1.65580911725728e-08	0.293887	0.895	0.854	0.000534578	1	Het_Neg
Rbfox3	1.88921105662965e-08	-0.173742	0.983	0.985	0.000609932	1	Het_Neg
Cdh18	2.11056775683527e-08	0.402176	0.656	0.533	0.000681397	1	Het_Neg
Atp5b	2.29406843303906e-08	0.336813	0.828	0.76	0.00074064	1	Het_Neg
Pcsk1n	2.50932443044575e-08	0.248708	0.98	0.96	0.000810135	1	Het_Neg
Pam	3.13782025880128e-08	0.291479	0.924	0.885	0.00101305	1	Het_Neg
Dennd1a	3.49411788379259e-08	-0.177971	0.978	0.982	0.00112808	1	Het_Neg
Cntnap5a	3.74231166533782e-08	-0.176146	0.987	0.995	0.00120821	1	Het_Neg
Eef1a2	3.99428412517916e-08	0.326732	0.822	0.754	0.00128955	1	Het_Neg
Grik4	4.06011653234353e-08	-0.31461	0.829	0.867	0.00131081	1	Het_Neg
Cmss1	4.22815635289813e-08	0.225602	1	1	0.00136506	1	Het_Neg
Mdh2	4.57096384869772e-08	0.415024	0.671	0.561	0.00147574	1	Het_Neg
Nsg1	4.7024962351933e-08	0.373825	0.718	0.636	0.0015182	1	Het_Neg
Macrod2	4.81226741786046e-08	-0.196442	0.992	0.997	0.00155364	1	Het_Neg
Kif26b	5.16399183535546e-08	-0.318395	0.823	0.858	0.00166719	1	Het_Neg
Serinc1	5.24489999119852e-08	0.207909	0.972	0.942	0.00169332	1	Het_Neg
Hspa5	5.9573372754322e-08	0.326278	0.826	0.766	0.00192333	1	Het_Neg
Epb41	5.99346322196606e-08	0.380532	0.702	0.587	0.00193499	1	Het_Neg
Ier5	6.31793093187642e-08	0.655017	0.318	0.206	0.00203974	1	Het_Neg
Galnt17	6.36657662528977e-08	-0.159908	0.997	0.996	0.00205545	1	Het_Neg
Pcdh8	7.22642591388301e-08	0.3518	0.669	0.546	0.00233305	1	Het_Neg
Lyst	7.56962718874611e-08	0.164278	0.996	0.992	0.00244385	1	Het_Neg
Slc4a4	9.12923025149716e-08	-0.227333	0.976	0.982	0.00294737	1	Het_Neg
Mef2c	9.83557890082466e-08	0.196688	0.986	0.984	0.00317542	1	Het_Neg
Lrrn1	9.89386665028569e-08	-0.360777	0.681	0.727	0.00319423	1	Het_Neg
mt-Cytb	1.12642897210246e-07	0.837423	0.279	0.181	0.00363668	1	Het_Neg
Pnmal2	1.23655926946905e-07	0.329905	0.864	0.82	0.00399223	1	Het_Neg
Akt3	1.33836783660181e-07	-0.193359	0.984	0.989	0.00432092	1	Het_Neg
Itgav	1.45628793256202e-07	0.509224	0.503	0.385	0.00470163	1	Het_Neg
Plxna2	1.51518423041165e-07	-0.299908	0.795	0.825	0.00489177	1	Het_Neg
C1qtnf4	1.5590979165375e-07	0.222771	0.961	0.934	0.00503355	1	Het_Neg
Pik3r1	1.70208470442866e-07	0.469959	0.432	0.311	0.00549518	1	Het_Neg
Pld3	1.74732518334432e-07	0.295363	0.847	0.784	0.00564124	1	Het_Neg
Robo2	1.79316117192955e-07	0.213999	0.998	0.996	0.00578922	1	Het_Neg
Pkm	1.88335987704586e-07	0.305948	0.795	0.745	0.00608043	1	Het_Neg
Galnt13	2.19580893309692e-07	-0.27239	0.822	0.884	0.00708917	1	Het_Neg
Tafa2	2.32143735226119e-07	-0.19065	0.994	0.999	0.00749476	1	Het_Neg
Ralgapa2	2.39062015353525e-07	-0.23683	0.924	0.928	0.00771812	1	Het_Neg
Med12l	2.63079122965228e-07	-0.236059	0.933	0.942	0.00849351	1	Het_Neg
Nars	2.6417250711585e-07	0.437495	0.572	0.459	0.00852881	1	Het_Neg
Ide	2.6574501588899e-07	0.49521	0.417	0.299	0.00857958	1	Het_Neg
Rab3a	2.74370068641095e-07	0.351401	0.788	0.71	0.00885804	1	Het_Neg
Hspa2	2.90115299753613e-07	0.65624	0.334	0.228	0.00936637	1	Het_Neg
March1	3.0168330076717e-07	-0.249353	0.953	0.969	0.00973985	1	Het_Neg
Tmem145	3.01758479540991e-07	0.439418	0.545	0.429	0.00974227	1	Het_Neg
Enpp5	3.48354915423414e-07	0.286481	0.736	0.623	0.0112466	1	Het_Neg
Vwa3a	3.81753747852781e-07	-0.651073	0.248	0.326	0.0123249	1	Het_Neg
Unc5c	3.90864761948058e-07	0.282467	0.916	0.863	0.0126191	1	Het_Neg
H2afz	4.11444642056828e-07	0.294631	0.774	0.679	0.0132835	1	Het_Neg
Tnfrsf25	4.16822558501841e-07	-0.555149	0.282	0.39	0.0134571	1	Het_Neg
Cdk5r2	5.09726089381918e-07	0.479037	0.247	0.158	0.0164565	1	Het_Neg
Cntn3	5.24237902828992e-07	0.384375	0.731	0.639	0.016925	1	Het_Neg
Kcnk1	5.37303744458822e-07	0.263374	0.892	0.86	0.0173469	1	Het_Neg
Hivep2	5.58990713952109e-07	-0.156799	0.991	0.987	0.018047	1	Het_Neg
mt-Co3	6.16411965068505e-07	0.717914	0.323	0.227	0.0199009	1	Het_Neg
Slc25a3	6.33784997859325e-07	0.273283	0.873	0.818	0.0204617	1	Het_Neg
Adgrl3	7.14114320588918e-07	0.180087	0.992	0.992	0.0230552	1	Het_Neg
Cdh13	7.4738683919671e-07	0.321823	0.817	0.75	0.0241294	1	Het_Neg
C1ql2	7.55330962442211e-07	0.243576	0.931	0.893	0.0243859	1	Het_Neg
Gnb2	8.12027107467399e-07	0.450086	0.568	0.466	0.0262163	1	Het_Neg
Cnih3	9.33700507048636e-07	-0.426333	0.5	0.591	0.0301445	1	Het_Neg
Sh3rf3	9.91590914762984e-07	-0.264303	0.799	0.852	0.0320135	1	Het_Neg
Esrrg	1.02034754519421e-06	0.311353	0.561	0.444	0.0329419	1	Het_Neg
Cdh20	1.04138752885659e-06	1.15324	0.147	0.078	0.0336212	1	Het_Neg
Ski	1.06144444754984e-06	-0.400829	0.521	0.593	0.0342687	1	Het_Neg
Frmd4a	1.12257174625969e-06	-0.153684	0.992	0.989	0.0362422	1	Het_Neg
Rasgrf1	1.15369901732709e-06	-0.15613	0.989	0.985	0.0372472	1	Het_Neg
Neto1	1.16878063409675e-06	0.169741	0.972	0.934	0.0377341	1	Het_Neg
Mast4	1.29638104643386e-06	0.22137	0.95	0.922	0.0418537	1	Het_Neg
Sept5	1.35866166281626e-06	0.289699	0.838	0.782	0.0438644	1	Het_Neg
Sh3kbp1	1.41381437594739e-06	-0.384589	0.637	0.709	0.045645	1	Het_Neg
Mecp2	3.52941409650955e-253	1.76864	0.996	0.909	1.13947134105811e-248	2	Het_Neg
AC149090.1	1.38352599687151e-72	-0.793371	0.915	0.991	4.46671368089966e-68	2	Het_Neg
Zfpm2	3.63141392373882e-43	1.23735	0.862	0.615	1.17240198527908e-38	2	Het_Neg
Tenm3	1.31421664999731e-32	0.754265	0.987	0.939	4.24294845451633e-28	2	Het_Neg
Ttyh1	3.59299087081106e-30	-1.02414	0.464	0.755	1.15999710264135e-25	2	Het_Neg
Gpr158	3.68854402675165e-28	-0.482183	0.973	0.996	1.19084643903677e-23	2	Het_Neg
Nfia	5.18196063852383e-27	0.554379	0.977	0.915	1.67299599214742e-22	2	Het_Neg
Kcnma1	2.48664547069607e-26	-0.253668	0.998	1	8.02813490214228e-22	2	Het_Neg
Aff2	4.78452869968143e-26	0.846132	0.826	0.687	1.54468509069215e-21	2	Het_Neg
Irak1	1.21216085311477e-25	1.04681	0.655	0.413	3.91346131428104e-21	2	Het_Neg
Rbfox1	1.51037578543395e-25	-0.251743	1	1	4.87624822327351e-21	2	Het_Neg
Dscam	1.69068140828107e-24	0.525462	0.973	0.942	5.45836492663545e-20	2	Het_Neg
Pid1	2.87847075386526e-23	0.642036	0.92	0.832	9.29314282885399e-19	2	Het_Neg
Pbx3	9.18652877177214e-23	1.01932	0.729	0.523	2.96587081396663e-18	2	Het_Neg
Zmat4	1.67126596890993e-21	0.436442	0.991	0.985	5.3956821806257e-17	2	Het_Neg
Plk2	4.96526637349641e-21	0.474287	0.979	0.962	1.60303624868332e-16	2	Het_Neg
Atp1b1	6.6366047677518e-21	0.288819	1	1	2.14262784926867e-16	2	Het_Neg
Ror1	1.48838750162584e-20	0.638565	0.915	0.782	4.80525904899904e-16	2	Het_Neg
Cntn5	1.30275024565844e-19	0.855026	0.843	0.68	4.20592916810827e-15	2	Het_Neg
Tmem178	1.6831263751502e-19	0.713496	0.805	0.676	5.43397350217243e-15	2	Het_Neg
Tenm4	1.78750202073844e-19	-0.241831	1	0.999	5.77095027395406e-15	2	Het_Neg
Gm26917	2.35191321495789e-19	-0.47508	0.96	0.982	7.59315181449153e-15	2	Het_Neg
Plxna2	8.32288880685562e-19	-0.45361	0.928	0.964	2.68704465129334e-14	2	Het_Neg
Dab1	9.25242047287541e-19	-0.180006	1	1	2.98714394966783e-14	2	Het_Neg
Macf1	9.32935622326558e-19	-0.274673	0.996	0.999	3.01198265668129e-14	2	Het_Neg
Adgrl2	1.03084761731231e-18	0.494024	0.911	0.871	3.32809153249278e-14	2	Het_Neg
Mef2c	1.19556475057038e-18	1.02215	0.61	0.448	3.85988079721648e-14	2	Het_Neg
Gm30382	1.39453789763403e-18	0.676228	0.869	0.801	4.50226560251147e-14	2	Het_Neg
Lrp1b	2.55480904595262e-18	0.552913	0.989	0.959	8.24820100485804e-14	2	Het_Neg
Dpp6	2.73837725489964e-17	-0.279522	0.996	1	8.84085096744348e-13	2	Het_Neg
Tead1	4.71375533095769e-17	0.516998	0.92	0.816	1.52183590859969e-12	2	Het_Neg
Enc1	6.60496440912604e-17	0.487966	0.941	0.907	2.13241275948634e-12	2	Het_Neg
Frmd4a	1.21282406714993e-16	-0.294725	0.994	0.999	3.91560250079354e-12	2	Het_Neg
Tmtc2	2.55088290066599e-16	0.709744	0.824	0.713	8.23552544480015e-12	2	Het_Neg
Hs3st4	2.96426184956399e-16	0.517971	0.932	0.874	9.57011938131735e-12	2	Het_Neg
Galnt18	8.26111612185388e-16	-0.509279	0.934	0.962	2.66710133994053e-11	2	Het_Neg
B3galt1	1.16528107950071e-15	0.262286	0.998	1	3.76210996516805e-11	2	Het_Neg
Cdh18	1.38916784884585e-15	0.734058	0.812	0.711	4.48492839999884e-11	2	Het_Neg
Erc2	2.62957855837249e-15	-0.306273	1	1	8.48959437570559e-11	2	Het_Neg
Large1	5.50151934036545e-15	-0.210424	1	0.999	1.77616551903699e-10	2	Het_Neg
Net1	5.56731910890192e-15	1.52222	0.292	0.145	1.79740897430899e-10	2	Het_Neg
Grm7	6.62524766598283e-15	-0.200291	0.998	1	2.13896120896256e-10	2	Het_Neg
Tmem178b	1.01165973881844e-14	-0.250072	0.994	0.999	3.26614346677534e-10	2	Het_Neg
Rtn1	1.06858317158735e-14	0.217108	1	1	3.44992076946977e-10	2	Het_Neg
Zdhhc2	2.01434777039945e-14	0.487297	0.924	0.835	6.50332177673464e-10	2	Het_Neg
Kcnh7	3.42053956274989e-14	0.405501	0.987	0.955	1.1043211978338e-09	2	Het_Neg
Nkain3	3.82221823382204e-14	0.411398	0.964	0.904	1.23400315678945e-09	2	Het_Neg
Itpr2	4.94089767568995e-14	1.76713	0.248	0.104	1.5951688145965e-09	2	Het_Neg
Rspo3	5.36248488477821e-14	-0.69093	0.532	0.728	1.73127824505064e-09	2	Het_Neg
Car4	6.28921184996209e-14	-1.20774	0.152	0.339	2.03047204576026e-09	2	Het_Neg
Tmem108	1.22996404272717e-13	-0.752181	0.235	0.438	3.97093891194468e-09	2	Het_Neg
Kcnk10	1.38538538430971e-13	-0.80489	0.377	0.581	4.47271671324389e-09	2	Het_Neg
Hspa8	1.43368561926487e-13	0.360909	0.996	0.985	4.62865402179662e-09	2	Het_Neg
Tmem91	4.15918738978083e-13	-1.60972	0.108	0.267	1.34279364879074e-08	2	Het_Neg
Cntnap5c	1.71038469936902e-12	-0.567006	0.856	0.932	5.52197700191288e-08	2	Het_Neg
Qk	3.15194934185094e-12	0.36661	0.968	0.91	1.01760684501658e-07	2	Het_Neg
Prss23	3.30554771475275e-12	1.27383	0.36	0.213	1.06719607970792e-07	2	Het_Neg
Ptprg	4.85960439703505e-12	-0.226418	0.996	1	1.56892327958277e-07	2	Het_Neg
Ier5	6.25796959817129e-12	1.01957	0.409	0.272	2.0203854847696e-07	2	Het_Neg
Sgcd	6.29691981659142e-12	-0.647646	0.847	0.924	2.03296056278654e-07	2	Het_Neg
Grp	7.9983230171189e-12	-0.758324	0.432	0.613	2.58225858607684e-07	2	Het_Neg
Inha	8.199883349423e-12	-1.11013	0.15	0.319	2.64733233936122e-07	2	Het_Neg
Nefl	1.31220635477176e-11	0.529322	0.818	0.753	4.23645821638062e-07	2	Het_Neg
Slit3	1.53063622642241e-11	-0.194156	1	1	4.94165905700477e-07	2	Het_Neg
Dscaml1	1.74782377877539e-11	-0.246979	0.991	0.997	5.64284906977636e-07	2	Het_Neg
Gab2	2.28436856044337e-11	-0.517587	0.731	0.839	7.37508389739142e-07	2	Het_Neg
Necab1	2.6281270796404e-11	-0.966372	0.426	0.554	8.48490827661903e-07	2	Het_Neg
Frmpd4	2.8696468004923e-11	-0.282319	0.996	0.996	9.26465469538939e-07	2	Het_Neg
Prr16	2.9232791307949e-11	0.729444	0.659	0.504	9.43780667377134e-07	2	Het_Neg
Cntn4	5.03385086521064e-11	0.791716	0.684	0.539	1.62517875183326e-06	2	Het_Neg
Dmd	5.17940001152977e-11	0.205698	1	0.999	1.67216929372239e-06	2	Het_Neg
Tle1	5.49622946490856e-11	-0.573939	0.699	0.812	1.77445768274573e-06	2	Het_Neg
Actg1	5.52487391666569e-11	0.368726	0.989	0.972	1.78370554399552e-06	2	Het_Neg
Garnl3	5.94132881430484e-11	0.580484	0.727	0.559	1.91815800769832e-06	2	Het_Neg
Adamts17	6.08330250286601e-11	-1.02898	0.345	0.489	1.96399421305029e-06	2	Het_Neg
Matr3	1.08679722569555e-10	0.274652	0.987	0.977	3.50872484315809e-06	2	Het_Neg
Slc16a2	1.1565940576268e-10	-0.445429	0.801	0.897	3.73406391504813e-06	2	Het_Neg
Pcdh10	3.01646211462609e-10	0.648839	0.636	0.462	9.73864793707034e-06	2	Het_Neg
Pou3f1	3.35372624424688e-10	0.685662	0.597	0.456	1.0827505179551e-05	2	Het_Neg
Sptbn1	4.01068731232404e-10	-0.192903	0.998	0.997	1.29485039878382e-05	2	Het_Neg
Fbxl7	4.05913950674811e-10	0.580555	0.746	0.618	1.31049318975363e-05	2	Het_Neg
Khdrbs3	4.13608197339208e-10	0.218144	1	1	1.33533406510963e-05	2	Het_Neg
Unc13b	5.7796900378108e-10	-0.360796	0.924	0.956	1.86597292870722e-05	2	Het_Neg
Gap43	5.92964120378609e-10	-0.381526	0.89	0.946	1.91438466264234e-05	2	Het_Neg
Il1rapl1	7.36942047566445e-10	0.22952	0.998	0.999	2.37921740056827e-05	2	Het_Neg
Fmn2	8.64896387985985e-10	-0.26362	0.973	0.986	2.79231798861275e-05	2	Het_Neg
Junb	9.77977092605791e-10	0.961269	0.619	0.556	3.1573990434778e-05	2	Het_Neg
Ccdc85a	1.06043763437346e-09	-0.451078	0.858	0.909	3.42362290257472e-05	2	Het_Neg
Tnik	1.08648334448117e-09	-0.203503	0.991	0.997	3.50771147765746e-05	2	Het_Neg
Ppp1r9a	1.28667713888154e-09	0.218644	0.998	0.994	4.15403714287906e-05	2	Het_Neg
Epb41l4b	1.48809487985217e-09	0.615757	0.655	0.492	4.80431431960274e-05	2	Het_Neg
Flna	1.65568999989862e-09	-0.400249	0.438	0.611	5.34539516467271e-05	2	Het_Neg
Pcdh17	2.10851579626225e-09	0.154225	0.826	0.675	6.80734324823268e-05	2	Het_Neg
Hecw1	2.12951997067021e-09	-0.307575	0.9	0.955	6.87515522530876e-05	2	Het_Neg
Apba2	2.28762189078711e-09	-0.233459	0.989	0.992	7.38558727440619e-05	2	Het_Neg
Cdh6	2.9345129336215e-09	0.870472	0.492	0.364	9.47407500619701e-05	2	Het_Neg
Akap13	3.35669963804694e-09	0.378287	0.947	0.926	0.000108371	2	Het_Neg
Adamtsl1	3.45532107451032e-09	-0.634818	0.712	0.766	0.000111555	2	Het_Neg
Actb	3.59407929342768e-09	0.280134	1	0.992	0.000116035	2	Het_Neg
Kcnip4	4.04233434882985e-09	0.199704	1	0.989	0.000130507	2	Het_Neg
Abca5	4.25956109047421e-09	0.344647	0.932	0.91	0.00013752	2	Het_Neg
Cacna1b	4.83411586067895e-09	-0.284414	0.958	0.976	0.000156069	2	Het_Neg
Inpp4b	5.88552297516107e-09	-0.654138	0.157	0.299	0.000190014	2	Het_Neg
Col4a2	6.51757862916898e-09	0.423912	0.82	0.76	0.00021042	2	Het_Neg
Rora	6.52412395132641e-09	-0.29523	0.955	0.974	0.000210631	2	Het_Neg
Daam1	8.38938397466193e-09	-0.392882	0.782	0.864	0.000270851	2	Het_Neg
Epha3	8.91864720198107e-09	0.487206	0.788	0.683	0.000287939	2	Het_Neg
Gucy1a2	8.97591124876668e-09	-0.243494	0.979	0.994	0.000289787	2	Het_Neg
Cadm2	9.81702349184114e-09	0.198035	0.989	0.997	0.000316943	2	Het_Neg
Zfhx2os	1.21445252386045e-08	-0.870246	0.256	0.402	0.000392086	2	Het_Neg
Aplp1	1.44833731995931e-08	0.238883	0.998	0.994	0.000467596	2	Het_Neg
Nwd2	1.47702801944896e-08	-0.555009	0.659	0.76	0.000476858	2	Het_Neg
Scn3b	1.58095989383468e-08	-0.291077	0.78	0.896	0.000510413	2	Het_Neg
Tanc1	1.8517103074833e-08	0.256734	0.985	0.972	0.000597825	2	Het_Neg
Hdac4	1.90262075885866e-08	-0.328304	0.879	0.934	0.000614261	2	Het_Neg
Nin	1.96192704220631e-08	-0.246486	0.97	0.989	0.000633408	2	Het_Neg
Sema3e	2.05132818820293e-08	0.208171	0.964	0.88	0.000662271	2	Het_Neg
Scai	2.10689561958921e-08	-0.308286	0.951	0.967	0.000680211	2	Het_Neg
Arhgef6	2.17873281388077e-08	-0.828842	0.172	0.315	0.000703404	2	Het_Neg
Sh3d19	2.30061865656479e-08	0.480085	0.765	0.653	0.000742755	2	Het_Neg
Thsd4	2.54744260996805e-08	0.310618	0.945	0.866	0.000822442	2	Het_Neg
Auts2	2.87584104682958e-08	0.1671	1	1	0.000928465	2	Het_Neg
6330420H09Rik	2.90223046267758e-08	-0.889972	0.231	0.369	0.000936985	2	Het_Neg
Prkn	3.20509992762011e-08	-0.231676	0.994	0.997	0.00103477	2	Het_Neg
Igfbp4	3.41871644741084e-08	0.740995	0.515	0.369	0.00110373	2	Het_Neg
Cds1	3.51927673676838e-08	0.333989	0.922	0.885	0.0011362	2	Het_Neg
Hdac7	3.73704175023526e-08	-0.663354	0.233	0.384	0.0012065	2	Het_Neg
Serinc2	3.75011494941392e-08	0.601371	0.547	0.395	0.00121072	2	Het_Neg
Frmd6	4.04750095173013e-08	0.377783	0.852	0.817	0.00130674	2	Het_Neg
Nrip1	4.75322171779748e-08	0.37325	0.926	0.887	0.00153458	2	Het_Neg
Mctp1	4.84545848813726e-08	-0.692018	0.46	0.561	0.00156436	2	Het_Neg
Aldoa	4.95617461923903e-08	0.294605	0.992	0.99	0.0016001	2	Het_Neg
Fam189a1	5.07309392107473e-08	-0.181966	1	0.999	0.00163785	2	Het_Neg
Baz2b	5.3303767301462e-08	0.263909	0.979	0.967	0.00172091	2	Het_Neg
Sh3gl2	6.39127417153842e-08	-0.198251	1	0.997	0.00206342	2	Het_Neg
Cobl	6.53945338551707e-08	0.663455	0.587	0.461	0.00211126	2	Het_Neg
Sorcs1	7.20120911676237e-08	0.848802	0.458	0.374	0.00232491	2	Het_Neg
Frmd3	8.05414660158647e-08	-0.854306	0.227	0.368	0.00260028	2	Het_Neg
Ncam1	8.69937956683312e-08	-0.234271	0.996	0.995	0.00280859	2	Het_Neg
Rph3a	8.87275214810898e-08	-1.54311	0.04	0.128	0.00286457	2	Het_Neg
Npr3	9.02254001960286e-08	-0.28439	0.807	0.91	0.00291293	2	Het_Neg
Cpne2	9.12499458434504e-08	-0.787514	0.218	0.36	0.002946	2	Het_Neg
Tmem191c	9.42041016817744e-08	-0.205041	0.945	0.987	0.00304138	2	Het_Neg
Trps1	1.0051003060482e-07	0.607565	0.602	0.524	0.00324497	2	Het_Neg
Shisa6	1.01070161296259e-07	-0.206537	0.987	0.987	0.00326305	2	Het_Neg
Prnp	1.0538200542394e-07	0.223331	1	0.995	0.00340226	2	Het_Neg
Filip1l	1.3592711513027e-07	0.623195	0.5	0.406	0.00438841	2	Het_Neg
Itgbl1	1.3716390162558e-07	-0.493055	0.595	0.713	0.00442834	2	Het_Neg
Dkk3	1.37657871698797e-07	0.313939	0.951	0.9	0.00444428	2	Het_Neg
Slc24a3	1.42391685064169e-07	-0.210528	0.996	0.994	0.00459712	2	Het_Neg
Samd5	1.44807398021747e-07	0.37437	0.881	0.792	0.00467511	2	Het_Neg
Slco3a1	1.67925602928189e-07	-0.405829	0.818	0.87	0.00542148	2	Het_Neg
2310002F09Rik	1.72398416467884e-07	-0.60883	0.413	0.556	0.00556588	2	Het_Neg
Lrig1	1.73088411156741e-07	0.864419	0.331	0.208	0.00558816	2	Het_Neg
Lhx9	1.79526035578913e-07	1.21813	0.212	0.109	0.005796	2	Het_Neg
Ppp1r1a	1.80692622637857e-07	-0.542302	0.439	0.583	0.00583366	2	Het_Neg
H3f3b	1.96048582856269e-07	0.317035	0.922	0.906	0.00632943	2	Het_Neg
Cap2	2.13350214199122e-07	0.223012	0.972	0.942	0.00688801	2	Het_Neg
Sntg2	2.20463829787508e-07	-1.07679	0.081	0.186	0.00711767	2	Het_Neg
Rbfox3	2.36728631708503e-07	-0.212747	0.983	0.995	0.00764278	2	Het_Neg
Enox1	2.39485399345578e-07	-0.230836	0.998	0.999	0.00773179	2	Het_Neg
Aff1	2.50429530618571e-07	0.690859	0.438	0.314	0.00808512	2	Het_Neg
Rnf207	2.61638183592809e-07	-1.33405	0.097	0.205	0.00844699	2	Het_Neg
Kcnk9	2.65079541923577e-07	-0.395452	0.701	0.81	0.00855809	2	Het_Neg
Hsp90ab1	2.74731999387263e-07	0.272046	0.998	0.991	0.00886972	2	Het_Neg
Kcnj3	2.77232885577333e-07	-0.211053	0.994	0.997	0.00895046	2	Het_Neg
Mbp	2.81501209452866e-07	0.438377	0.812	0.716	0.00908827	2	Het_Neg
Saraf	2.96732502705203e-07	0.369375	0.85	0.788	0.00958001	2	Het_Neg
Dusp15	3.03756967498343e-07	-1.20262	0.074	0.175	0.00980679	2	Het_Neg
Cntnap2	3.18939828284749e-07	0.190398	1	1	0.010297	2	Het_Neg
Crispld1	3.2344074018837e-07	-1.11617	0.095	0.204	0.0104423	2	Het_Neg
Chrm3	3.26476145397871e-07	0.406089	0.871	0.806	0.0105403	2	Het_Neg
Snap25	3.30281773104896e-07	-0.214281	1	1	0.0106631	2	Het_Neg
Pced1b	3.48357926868392e-07	-0.412931	0.386	0.538	0.0112467	2	Het_Neg
Pacrg	3.50656610981104e-07	0.339195	0.905	0.876	0.0113209	2	Het_Neg
March3	3.6173000876114e-07	0.443925	0.799	0.755	0.0116785	2	Het_Neg
Olfm3	3.74008900778804e-07	1.19818	0.227	0.15	0.0120749	2	Het_Neg
Xkr4	3.8006882750286e-07	-0.271076	0.996	0.996	0.0122705	2	Het_Neg
AI593442	3.88033966156948e-07	0.489533	0.716	0.635	0.0125277	2	Het_Neg
Kcnk4	4.01278077739e-07	-0.720863	0.11	0.218	0.0129553	2	Het_Neg
Lpl	4.37438882399919e-07	-0.870993	0.163	0.289	0.0141227	2	Het_Neg
Acyp2	4.44692570202714e-07	-0.398762	0.722	0.817	0.0143569	2	Het_Neg
Arc	4.50943635852992e-07	0.860324	0.483	0.413	0.0145587	2	Het_Neg
Ndrg4	5.15342978174512e-07	0.181812	0.998	0.995	0.0166378	2	Het_Neg
Runx2	5.35560825769509e-07	0.195995	0.992	0.99	0.0172906	2	Het_Neg
Map2	5.62130667878059e-07	-0.164983	1	1	0.0181484	2	Het_Neg
Ldha	5.76153909569164e-07	0.378054	0.794	0.77	0.0186011	2	Het_Neg
Elavl2	6.09624255356883e-07	0.337197	0.847	0.738	0.0196817	2	Het_Neg
Sec14l1	6.2541856284727e-07	0.314051	0.905	0.876	0.0201916	2	Het_Neg
Zfp69	6.39522397296946e-07	-0.845143	0.121	0.234	0.020647	2	Het_Neg
Srsf5	7.00299658634709e-07	0.188767	0.992	0.991	0.0226092	2	Het_Neg
Dixdc1	7.00811534949189e-07	0.314809	0.769	0.755	0.0226257	2	Het_Neg
Hacd2	7.55262925360071e-07	-0.37055	0.703	0.809	0.0243837	2	Het_Neg
Atp2b1	7.69512368611441e-07	0.170924	1	0.999	0.0248437	2	Het_Neg
Nav2	7.73280220432972e-07	-0.174554	0.992	0.996	0.0249654	2	Het_Neg
Tle4	8.16382817048906e-07	0.409861	0.733	0.613	0.0263569	2	Het_Neg
Fam193b	8.29032750072891e-07	-0.324165	0.741	0.842	0.0267653	2	Het_Neg
Itga11	8.60977194586236e-07	1.33506	0.178	0.093	0.0277966	2	Het_Neg
Rasgef1b	1.00818235212266e-06	0.280973	0.949	0.92	0.0325492	2	Het_Neg
Slc29a4	1.06593817959884e-06	-0.991406	0.072	0.165	0.0344138	2	Het_Neg
Trim24	1.125343948075e-06	-0.322616	0.67	0.796	0.0363317	2	Het_Neg
Tox	1.16951063883635e-06	0.486974	0.551	0.406	0.0377577	2	Het_Neg
Cacna1g	1.19368343674391e-06	-0.377017	0.669	0.785	0.0385381	2	Het_Neg
Dpp10	1.40173061202437e-06	0.162895	0.369	0.471	0.0452549	2	Het_Neg
Sgk3	1.43617212387419e-06	0.495925	0.65	0.543	0.0463668	2	Het_Neg
Mecp2	1.84380720774779e-207	1.78109	0.989	0.864	5.95273157021375e-203	3	Het_Neg
AC149090.1	7.09312649827178e-63	-0.797875	0.913	0.996	2.29001588996704e-58	3	Het_Neg
Rbfox1	6.12594564960248e-45	-0.311106	1	1	1.97776155297416e-40	3	Het_Neg
Lrp1b	1.92234417927559e-44	0.471419	1	0.999	6.20628818279124e-40	3	Het_Neg
Irak1	2.37987582740325e-30	1.2157	0.689	0.389	7.68342910877139e-26	3	Het_Neg
Arc	3.56907621150382e-30	1.12286	0.837	0.647	1.15227625488401e-25	3	Het_Neg
Xkr4	1.19345878041146e-29	-0.38741	1	0.997	3.8530816725584e-25	3	Het_Neg
Ryr3	2.23997250930588e-29	-0.291515	1	1	7.23175124629405e-25	3	Het_Neg
Tanc1	1.67677822629675e-26	0.502415	1	0.981	5.41347850359905e-22	3	Het_Neg
Hspa8	2.87559198008868e-26	0.593289	0.992	0.971	9.28384870771631e-22	3	Het_Neg
Rtn1	4.95017082421318e-26	0.328588	1	0.999	1.59816265059723e-21	3	Het_Neg
Junb	5.33778920734693e-26	1.241	0.789	0.624	1.72330524559196e-21	3	Het_Neg
Snd1	9.39586833894867e-25	-0.416564	0.992	0.988	3.03345609322958e-20	3	Het_Neg
Cdk14	1.89234636033237e-24	0.392444	1	0.988	6.10944022433307e-20	3	Het_Neg
Lsamp	2.24699817794594e-24	-0.235544	1	1	7.25443361749848e-20	3	Het_Neg
Egr1	8.59807386433506e-24	0.840068	0.869	0.72	2.77588814710057e-19	3	Het_Neg
Tmem178	2.13950476287005e-23	0.710652	0.89	0.723	6.90739112692595e-19	3	Het_Neg
Htr1f	4.69135088327431e-23	-0.853969	0.679	0.848	1.51460263266511e-18	3	Het_Neg
Net1	7.79694212815608e-23	1.6944	0.436	0.19	2.51724276607519e-18	3	Het_Neg
Actg1	4.87447847308075e-22	0.504371	0.983	0.968	1.57372537503412e-17	3	Het_Neg
Actb	6.40661163628567e-22	0.417794	0.996	0.997	2.06837456677483e-17	3	Het_Neg
Atp1b1	3.4687501780393e-21	0.305324	1	1	1.11988599497999e-16	3	Het_Neg
Nell1	3.939132128204e-21	-0.371091	0.996	0.992	1.27174880759066e-16	3	Het_Neg
Gapdh	4.67508245395606e-21	0.50843	0.994	0.993	1.50935037025971e-16	3	Het_Neg
Dab1	4.8871308470575e-21	-0.172413	1	1	1.57781019397251e-16	3	Het_Neg
Tmem178b	1.62523037501455e-20	-0.28431	1	0.999	5.24705626573448e-16	3	Het_Neg
Dscaml1	2.94627493052445e-20	-0.391117	0.987	0.986	9.51204861319818e-16	3	Het_Neg
Prss23	3.65029491029601e-20	1.85074	0.349	0.136	1.17849771178907e-15	3	Het_Neg
Grm5	4.36130441541968e-20	-0.20106	1	1	1.40804713051824e-15	3	Het_Neg
Galnt18	1.31743714430125e-19	-0.480214	0.966	0.986	4.2533458203766e-15	3	Het_Neg
Flrt3	1.35190088291592e-19	1.23437	0.518	0.291	4.36461200049405e-15	3	Het_Neg
Galntl6	1.87725948490711e-19	-0.318728	1	1	6.06073224702262e-15	3	Het_Neg
Zfpm2	2.10084938324547e-19	0.929277	0.835	0.691	6.782592233808e-15	3	Het_Neg
Aldoa	3.79432180709576e-19	0.485449	0.985	0.979	1.22499679542087e-14	3	Het_Neg
Mef2c	4.69571802254852e-19	0.979711	0.666	0.431	1.51601256357979e-14	3	Het_Neg
Hsp90ab1	1.09484014248895e-18	0.442701	0.998	0.99	3.53469140002558e-14	3	Het_Neg
Hs3st4	6.79566897091778e-18	0.507426	0.998	0.973	2.19398172726081e-13	3	Het_Neg
Gria1	1.00767128635868e-17	-0.193901	1	1	3.253266748009e-13	3	Het_Neg
Itpr2	1.72509960545261e-17	0.955627	0.658	0.446	5.56948407620374e-13	3	Het_Neg
Nefl	8.67358259744559e-17	0.695292	0.82	0.677	2.80026614158531e-12	3	Het_Neg
Dscam	1.01006534873615e-16	0.41412	0.989	0.951	3.26099597839466e-12	3	Het_Neg
Nav2	2.62103013965759e-16	-0.335368	0.983	0.988	8.46199580588453e-12	3	Het_Neg
Tuba1a	2.80439391887384e-16	0.634259	0.886	0.812	9.05398576708418e-12	3	Het_Neg
Enc1	2.86468137069636e-16	0.500478	0.937	0.86	9.24862380529321e-12	3	Het_Neg
Kcnq3	2.8797939460922e-16	-0.376183	0.996	1	9.29741475495867e-12	3	Het_Neg
Ndrg4	3.08804105072822e-16	0.331645	0.992	0.988	9.96974053227607e-12	3	Het_Neg
Ier5	1.11726418796371e-15	0.955438	0.6	0.408	3.60708743084085e-11	3	Het_Neg
Slit3	1.55576830507928e-15	-0.196983	1	1	5.02279797294845e-11	3	Het_Neg
Rims1	1.70468974637994e-15	0.274338	1	0.997	5.50359084618765e-11	3	Het_Neg
Tead1	3.29511043160407e-15	0.621628	0.863	0.705	1.06382640284337e-10	3	Het_Neg
Ldha	5.86941934813023e-15	0.624947	0.833	0.673	1.89494203654384e-10	3	Het_Neg
Slc35f4	7.6147801361605e-15	-0.708042	0.624	0.788	2.45843176695942e-10	3	Het_Neg
Ccdc85a	7.62751062587239e-15	-0.611412	0.784	0.871	2.4625418055629e-10	3	Het_Neg
Grip1	4.51099938969666e-14	0.477305	0.966	0.902	1.45637615296357e-09	3	Het_Neg
Robo1	4.95897652592965e-14	0.407862	0.992	0.967	1.60100557139639e-09	3	Het_Neg
Chgb	5.32550421743903e-14	0.437847	0.992	0.964	1.71933903660019e-09	3	Het_Neg
Kcnd2	1.01833158600374e-13	-0.159419	1	1	3.28768352541308e-09	3	Het_Neg
Adgrl2	1.40389918511639e-13	0.475698	0.905	0.82	4.53248851914827e-09	3	Het_Neg
Grik4	1.58376188543596e-13	0.999019	0.529	0.328	5.11317524712998e-09	3	Het_Neg
Bach2	1.67280111833117e-13	0.47962	0.943	0.854	5.40063841053217e-09	3	Het_Neg
Malat1	1.91902602785115e-13	0.150725	1	1	6.19557553091745e-09	3	Het_Neg
Col4a1	2.79996455024991e-13	0.511618	0.873	0.773	9.03968555048185e-09	3	Het_Neg
Tnr	4.24446508122014e-13	0.281871	0.998	0.995	1.37032555147192e-08	3	Het_Neg
Eml6	4.60960273640069e-13	-0.261092	0.996	0.997	1.48821024344696e-08	3	Het_Neg
Ptprd	4.88353685284114e-13	0.291819	1	1	1.57664987293976e-08	3	Het_Neg
Sulf2	6.90265369447104e-13	0.837466	0.596	0.396	2.22852174525998e-08	3	Het_Neg
Large1	1.19811683262713e-12	-0.169249	1	0.999	3.86812019413669e-08	3	Het_Neg
Dgki	1.7897248510975e-12	-0.242368	0.996	0.999	5.77812668176829e-08	3	Het_Neg
Pcdh17	1.84995640174905e-12	0.490785	0.85	0.681	5.97258424304681e-08	3	Het_Neg
Neurod6	1.87032284591275e-12	0.355334	0.989	0.948	6.03833730802932e-08	3	Het_Neg
Neto1	2.07015947623365e-12	0.633961	0.786	0.614	6.68350986902033e-08	3	Het_Neg
Eno2	2.28261519066997e-12	0.33655	0.992	0.964	7.36942314307801e-08	3	Het_Neg
Gucy1a2	2.41599290370452e-12	-0.305151	0.975	0.993	7.80003308961005e-08	3	Het_Neg
Plk2	2.58351214515568e-12	0.303256	0.998	0.993	8.3408689606351e-08	3	Het_Neg
Dusp6	3.28981171556907e-12	0.73395	0.681	0.523	1.06211571237147e-07	3	Het_Neg
Arhgap12	3.38557786667312e-12	-0.333788	0.989	0.992	1.09303381425542e-07	3	Het_Neg
Cdh4	3.9868329895831e-12	0.906499	0.598	0.426	1.2871490306869e-07	3	Het_Neg
Frmpd4	4.8921913079445e-12	-0.217797	1	1	1.57944396376988e-07	3	Het_Neg
Robo3	1.03475517346532e-11	-0.955865	0.302	0.49	3.34070707753279e-07	3	Het_Neg
Slc1a2	1.09732313945166e-11	0.478115	0.863	0.728	3.5427077557197e-07	3	Het_Neg
Gm30382	1.11549799601986e-11	0.49856	0.86	0.757	3.60138528015012e-07	3	Het_Neg
Rock2	1.18262920737122e-11	0.309298	0.992	0.99	3.818118395998e-07	3	Het_Neg
Ralgps1	1.20313128189099e-11	-0.339058	0.941	0.966	3.88430934358508e-07	3	Het_Neg
Cacna1g	1.2929385738831e-11	-0.826381	0.342	0.537	4.17425218578158e-07	3	Het_Neg
Frmd4a	1.31569517946999e-11	-0.237277	0.998	0.996	4.24772188691886e-07	3	Het_Neg
Pbx3	1.79744457664977e-11	1.11528	0.419	0.258	5.80304981571379e-07	3	Het_Neg
Egr4	3.15420604202651e-11	0.869872	0.556	0.365	1.01833542066826e-06	3	Het_Neg
Luzp2	3.20479687428866e-11	0.50659	0.934	0.839	1.03466867086409e-06	3	Het_Neg
Olfm3	3.24169861276721e-11	0.60451	0.831	0.743	1.04658239713189e-06	3	Het_Neg
Gm2164	4.49912385774882e-11	-0.258056	1	1	1.45254213747421e-06	3	Het_Neg
Efhd2	5.21751806805015e-11	0.722369	0.6	0.416	1.68447570826999e-06	3	Het_Neg
Tmem191c	5.28690622883086e-11	-0.322987	0.962	0.981	1.70687767597804e-06	3	Het_Neg
Ckb	5.46759593508293e-11	0.35313	0.992	0.968	1.76521334764152e-06	3	Het_Neg
March1	5.86875166140722e-11	-0.318754	0.996	0.989	1.89472647388532e-06	3	Het_Neg
Ccser1	6.97225224875166e-11	0.206372	1	1	2.25099163850947e-06	3	Het_Neg
AI593442	8.06843834684311e-11	0.432975	0.915	0.872	2.6048953202783e-06	3	Het_Neg
Pgam1	9.63561473499042e-11	0.538801	0.791	0.676	3.11085821719166e-06	3	Het_Neg
Mgat4c	1.01676644085865e-10	0.451007	0.896	0.766	3.28263045431216e-06	3	Het_Neg
Klhl32	1.11098133628268e-10	0.498972	0.918	0.837	3.58680324418863e-06	3	Het_Neg
Aff1	1.13436157358887e-10	0.868265	0.476	0.291	3.66228634033168e-06	3	Het_Neg
Egfem1	1.1706791009683e-10	-0.298363	0.998	0.992	3.77953747747617e-06	3	Het_Neg
Grm7	1.31412152415911e-10	-0.186497	1	1	4.24264134074769e-06	3	Het_Neg
Tubb2a	1.66869867946075e-10	0.393238	0.951	0.938	5.38739368663903e-06	3	Het_Neg
Ubb	1.76349516613008e-10	0.378999	0.983	0.966	5.69344414385097e-06	3	Het_Neg
Lrfn5	2.05616808417376e-10	-0.198652	1	1	6.63833865975499e-06	3	Het_Neg
Gm8797	2.2575094167866e-10	0.62154	0.613	0.422	7.28836915209552e-06	3	Het_Neg
Nrn1	2.62154695184965e-10	0.42428	0.899	0.852	8.46366433404658e-06	3	Het_Neg
Srsf5	2.69382474482014e-10	0.227288	0.994	0.995	8.69701318865183e-06	3	Het_Neg
Peg3	3.08553774891911e-10	0.348546	0.956	0.937	9.96165862238536e-06	3	Het_Neg
Ddx24	3.21867865778678e-10	0.309723	0.979	0.966	1.03915040466646e-05	3	Het_Neg
Hspa4	3.49333735950999e-10	0.335112	0.877	0.89	1.1278239665178e-05	3	Het_Neg
Atxn1	4.22934318267306e-10	-0.192136	0.998	0.997	1.365443446526e-05	3	Het_Neg
Cdc14b	4.89119724550323e-10	0.943373	0.503	0.354	1.57912303071072e-05	3	Het_Neg
Gnas	5.21268344932384e-10	0.340071	0.97	0.959	1.6829148516142e-05	3	Het_Neg
Aff2	5.73467984577032e-10	0.574581	0.772	0.62	1.85144138820695e-05	3	Het_Neg
Xylt1	6.64397404954597e-10	-0.386071	0.892	0.93	2.14500702189592e-05	3	Het_Neg
Pfn2	9.27960013212e-10	0.322467	0.977	0.966	2.99591890265494e-05	3	Het_Neg
Eef1a1	9.83102464053834e-10	0.351465	0.924	0.908	3.1739463051978e-05	3	Het_Neg
Epb41l4b	9.83656761302561e-10	0.475601	0.814	0.687	3.17573585386532e-05	3	Het_Neg
Slit1	1.16445299107507e-09	0.312292	0.983	0.96	3.75943648168585e-05	3	Het_Neg
Hspa5	1.23184796930198e-09	0.368087	0.905	0.88	3.97702116889145e-05	3	Het_Neg
Msra	1.23959216343477e-09	-0.207942	0.998	1	4.00202329964916e-05	3	Het_Neg
Pkm	1.36604060671207e-09	0.413152	0.913	0.86	4.4102620987699e-05	3	Het_Neg
Pak7	1.45231487599222e-09	-0.419085	0.85	0.918	4.68879857714088e-05	3	Het_Neg
Car4	1.6759002771747e-09	-0.647257	0.406	0.589	5.4106440448585e-05	3	Het_Neg
Hsp90aa1	1.76949166080211e-09	0.448762	0.875	0.794	5.71280382689963e-05	3	Het_Neg
Adam12	1.80595720600028e-09	-0.646486	0.615	0.717	5.8305328395719e-05	3	Het_Neg
Tenm4	2.3237416024627e-09	-0.313589	0.996	0.999	7.50219976355082e-05	3	Het_Neg
Ptgs2	2.45881221274194e-09	1.11428	0.33	0.177	7.93827522883737e-05	3	Het_Neg
Unc79	2.6590718024657e-09	-0.190947	1	0.997	8.5848133142605e-05	3	Het_Neg
Tacc1	2.73686143428693e-09	0.343075	0.909	0.879	8.83595714059534e-05	3	Het_Neg
Atp1b2	3.28557105652739e-09	-0.823139	0.351	0.501	0.000106075	3	Het_Neg
Pou3f1	3.87686211972741e-09	0.516425	0.765	0.628	0.000125164	3	Het_Neg
Kcnip3	4.05198192631992e-09	0.547667	0.729	0.61	0.000130818	3	Het_Neg
Nrg1	4.13359575705866e-09	-0.488421	0.901	0.937	0.000133453	3	Het_Neg
Zfp385b	4.33939547220039e-09	0.215015	0.996	1	0.000140097	3	Het_Neg
Srgap1	4.36531447188233e-09	0.472201	0.82	0.764	0.000140934	3	Het_Neg
Prickle1	4.45941077484659e-09	0.226442	0.989	0.997	0.000143972	3	Het_Neg
Pja2	4.66035696585944e-09	0.227049	0.998	0.993	0.00015046	3	Het_Neg
Dok6	4.9374411127501e-09	-0.177682	1	1	0.000159405	3	Het_Neg
Lmo4	5.13360308826789e-09	0.703929	0.662	0.51	0.000165738	3	Het_Neg
Cacna1b	5.20064846894029e-09	-0.307632	0.924	0.951	0.000167903	3	Het_Neg
Masp1	5.31917009746102e-09	-1.34505	0.101	0.235	0.000171729	3	Het_Neg
Ywhab	6.35554220253056e-09	0.384128	0.92	0.874	0.000205189	3	Het_Neg
Il1rapl2	6.52132071156544e-09	-0.765068	0.524	0.628	0.000210541	3	Het_Neg
Col4a2	6.87259926938868e-09	0.453667	0.835	0.75	0.000221882	3	Het_Neg
Chrm3	6.99998009607925e-09	-0.218671	1	0.997	0.000225994	3	Het_Neg
Fam81a	7.0122790409743e-09	0.513101	0.67	0.591	0.000226391	3	Het_Neg
Dpy19l3	9.93070549502986e-09	0.481431	0.816	0.685	0.000320613	3	Het_Neg
Arhgap10	1.11102603942207e-08	0.834322	0.438	0.276	0.000358695	3	Het_Neg
Unc13b	1.11331774905541e-08	-0.345573	0.932	0.963	0.000359435	3	Het_Neg
Rbfox3	1.14201518777759e-08	-0.234822	0.989	0.992	0.0003687	3	Het_Neg
Zmat4	1.14616603070805e-08	0.252481	0.994	0.992	0.00037004	3	Het_Neg
Rps6ka3	1.23362266804809e-08	0.538704	0.776	0.681	0.000398275	3	Het_Neg
Adamts3	1.24324492664146e-08	-0.725631	0.307	0.478	0.000401382	3	Het_Neg
Wasf1	1.32150149775469e-08	0.200175	0.998	0.999	0.000426647	3	Het_Neg
Rimbp2	1.36048214943053e-08	-0.302409	0.939	0.971	0.000439232	3	Het_Neg
Stxbp5	1.83011536262602e-08	-0.267084	0.981	0.99	0.000590853	3	Het_Neg
Gpc6	1.85526675818025e-08	0.752027	0.465	0.297	0.000598973	3	Het_Neg
Itga8	1.86680081675885e-08	-0.324249	0.953	0.978	0.000602697	3	Het_Neg
Thsd4	1.93599083747874e-08	0.303356	0.973	0.929	0.000625035	3	Het_Neg
H3f3b	2.00980827118058e-08	0.373189	0.915	0.863	0.000648867	3	Het_Neg
Fzd3	2.01456312738382e-08	0.479269	0.801	0.674	0.000650402	3	Het_Neg
Rasd1	2.23231825096296e-08	0.524435	0.753	0.644	0.000720704	3	Het_Neg
Endod1	2.24939300360827e-08	0.587282	0.632	0.489	0.000726217	3	Het_Neg
Miat	2.52679909180727e-08	-0.221594	0.981	0.997	0.000815777	3	Het_Neg
Plxna4	2.88183785233437e-08	-0.248955	0.994	0.996	0.000930401	3	Het_Neg
Hnrnpa2b1	2.9266345589894e-08	0.205593	1	0.99	0.000944864	3	Het_Neg
Rora	3.82036309279823e-08	-0.36591	0.915	0.953	0.0012334	3	Het_Neg
Rph3al	3.83910770563294e-08	-1.3929	0.087	0.203	0.00123946	3	Het_Neg
Akt3	4.96403079650996e-08	-0.199712	0.998	0.999	0.00160264	3	Het_Neg
Arpp21	5.33818405850113e-08	-0.155465	1	0.997	0.00172343	3	Het_Neg
Gm26917	5.64043792551802e-08	-0.227894	0.977	0.977	0.00182102	3	Het_Neg
Dpp6	6.55380873599458e-08	-0.164546	1	0.999	0.0021159	3	Het_Neg
Anxa11	7.37699512708199e-08	0.470147	0.734	0.596	0.00238166	3	Het_Neg
Gm41414	7.84287637408821e-08	-0.658676	0.467	0.602	0.00253207	3	Het_Neg
Cntn2	8.39918712691514e-08	-0.740762	0.279	0.435	0.00271168	3	Het_Neg
Kcnh1	8.68946160919594e-08	0.552024	0.658	0.545	0.00280539	3	Het_Neg
Btaf1	9.15519211145153e-08	0.302726	0.949	0.916	0.00295575	3	Het_Neg
Slc25a4	1.00126779835027e-07	0.476008	0.795	0.718	0.00323259	3	Het_Neg
Ephb2	1.01090075457992e-07	-0.657955	0.419	0.545	0.00326369	3	Het_Neg
Slc35f1	1.12600472525917e-07	-0.493819	0.712	0.802	0.00363531	3	Het_Neg
Nfia	1.13065779522916e-07	0.240447	0.996	0.984	0.00365033	3	Het_Neg
Akap13	1.1356114972907e-07	0.334098	0.951	0.922	0.00366632	3	Het_Neg
2310002F09Rik	1.2011127001184e-07	-0.384048	0.681	0.813	0.00387779	3	Het_Neg
Ntn1	1.39531923105508e-07	2.1124	0.125	0.044	0.00450479	3	Het_Neg
Hpca	1.39704289613759e-07	0.223635	0.996	0.997	0.00451035	3	Het_Neg
Lpl	1.40292371694109e-07	-0.791018	0.294	0.442	0.00452934	3	Het_Neg
Grid2	1.40383853220885e-07	0.409044	0.905	0.857	0.00453229	3	Het_Neg
Dlc1	1.45863449275884e-07	-0.604966	0.44	0.593	0.0047092	3	Het_Neg
Ppp3r1	1.47417867093221e-07	0.233482	0.998	0.985	0.00475939	3	Het_Neg
Nckap1	1.52123183887582e-07	0.185139	0.998	0.999	0.0049113	3	Het_Neg
Atp5b	1.54232818076834e-07	0.383745	0.896	0.819	0.00497941	3	Het_Neg
Pcdh9	1.57339102773395e-07	0.231743	0.996	0.997	0.00507969	3	Het_Neg
Homer2	1.59630025534087e-07	-0.30635	0.905	0.952	0.00515366	3	Het_Neg
Gm2824	1.62802737587146e-07	-0.543791	0.463	0.62	0.00525609	3	Het_Neg
Fos	1.80646889202074e-07	1.13258	0.254	0.129	0.00583218	3	Het_Neg
Nalcn	1.82115487574487e-07	-0.296998	0.911	0.948	0.0058796	3	Het_Neg
Irs1	1.90666886692726e-07	-0.495858	0.226	0.365	0.00615568	3	Het_Neg
Rab3a	1.9299913074412e-07	0.338656	0.915	0.882	0.00623098	3	Het_Neg
Magi3	1.98322475693596e-07	0.547815	0.725	0.6	0.00640284	3	Het_Neg
Unc5c	1.98768089970805e-07	-0.364956	0.873	0.927	0.00641723	3	Het_Neg
Nrip1	2.06945903998341e-07	0.293236	0.96	0.913	0.00668125	3	Het_Neg
Fth1	2.17485535106588e-07	0.248982	0.996	0.992	0.00702152	3	Het_Neg
Matr3	2.23071981616392e-07	0.213823	0.979	0.982	0.00720188	3	Het_Neg
Pcdh19	2.38217483157209e-07	-0.47309	0.59	0.718	0.00769085	3	Het_Neg
Ppp1r9a	2.41021252618612e-07	0.20134	0.998	0.989	0.00778137	3	Het_Neg
Cntn5	2.49855607851091e-07	0.84292	0.467	0.372	0.00806659	3	Het_Neg
Lrfn2	2.56682543928172e-07	-0.35244	0.839	0.912	0.008287	3	Het_Neg
Macf1	2.77860586348055e-07	-0.176061	0.996	0.999	0.00897073	3	Het_Neg
Glul	2.9846685425039e-07	0.688536	0.452	0.305	0.009636	3	Het_Neg
Akap11	3.25560417406658e-07	0.290804	0.945	0.918	0.0105107	3	Het_Neg
Flna	3.84645876356175e-07	-0.439018	0.662	0.784	0.0124183	3	Het_Neg
Psmd2	3.91676368153188e-07	0.515031	0.575	0.486	0.0126453	3	Het_Neg
Crispld1	4.02767599935817e-07	-0.888251	0.226	0.37	0.0130034	3	Het_Neg
Prag1	4.2854459882362e-07	0.909542	0.294	0.162	0.0138356	3	Het_Neg
Ndfip1	4.3731642566037e-07	0.221441	0.998	0.985	0.0141188	3	Het_Neg
Astn1	4.76040800106328e-07	-0.191773	0.994	0.993	0.015369	3	Het_Neg
Rnf187	4.80579810807156e-07	0.415742	0.763	0.669	0.0155155	3	Het_Neg
Sept5	4.87467426903253e-07	0.585675	0.598	0.473	0.0157379	3	Het_Neg
Gpc4	4.8957457268741e-07	0.548555	0.636	0.505	0.0158059	3	Het_Neg
Crlf1	5.25940314448963e-07	-1.0076	0.137	0.262	0.01698	3	Het_Neg
Sox5	5.28540765040267e-07	0.676445	0.596	0.466	0.0170639	3	Het_Neg
Sema6c	5.42022629732072e-07	-0.728795	0.182	0.319	0.0174992	3	Het_Neg
Chsy3	5.89311229328141e-07	0.36598	0.873	0.765	0.0190259	3	Het_Neg
Ephb1	5.89930536804221e-07	1.30347	0.216	0.107	0.0190459	3	Het_Neg
Tfdp2	6.14973822469092e-07	-0.247444	0.973	0.984	0.0198544	3	Het_Neg
Ttyh1	6.31212113591842e-07	-0.325337	0.789	0.89	0.0203787	3	Het_Neg
Tet2	6.44550583371595e-07	0.29799	0.945	0.882	0.0208093	3	Het_Neg
Nr4a1	6.71355751426132e-07	0.392933	0.822	0.72	0.0216747	3	Het_Neg
Sdk2	7.78285834091028e-07	-0.856729	0.218	0.354	0.025127	3	Het_Neg
Mllt3	7.97153134107846e-07	-0.166697	0.994	0.993	0.0257361	3	Het_Neg
Col11a1	9.0609440746215e-07	0.796694	0.603	0.541	0.0292533	3	Het_Neg
A230006K03Rik	9.24319942197751e-07	0.243987	0.934	0.944	0.0298417	3	Het_Neg
5730522E02Rik	9.26705895226866e-07	-0.205577	1	0.999	0.0299187	3	Het_Neg
Cx3cl1	9.31096736164611e-07	0.228582	0.992	0.988	0.0300605	3	Het_Neg
Car12	9.40146415515502e-07	-0.95773	0.197	0.323	0.0303526	3	Het_Neg
Mei4	1.00198925592227e-06	-0.747478	0.326	0.462	0.0323492	3	Het_Neg
Gm35835	1.00742131656615e-06	-1.20907	0.125	0.231	0.0325246	3	Het_Neg
Cntnap5a	1.0404312812055e-06	-0.427822	0.751	0.828	0.0335903	3	Het_Neg
Foxred2	1.10519463597878e-06	-0.991858	0.154	0.275	0.0356812	3	Het_Neg
Qk	1.16555165624781e-06	0.248831	0.96	0.927	0.0376298	3	Het_Neg
Pacrg	1.16564739207257e-06	0.448541	0.829	0.746	0.0376329	3	Het_Neg
Gm19410	1.18260494985184e-06	-0.664105	0.385	0.507	0.0381804	3	Het_Neg
Arhgef28	1.21195584688859e-06	0.319725	0.894	0.817	0.039128	3	Het_Neg
Slc16a10	1.24321977436036e-06	0.704199	0.442	0.308	0.0401374	3	Het_Neg
Cttnbp2	1.29050814835641e-06	-0.150003	1	1	0.0416641	3	Het_Neg
Lrrn1	1.29263934228954e-06	0.328028	0.937	0.898	0.0417329	3	Het_Neg
Ldlrad4	1.29345151672466e-06	-0.201493	0.987	0.995	0.0417591	3	Het_Neg
Sgcd	1.30492135985463e-06	-0.374638	0.877	0.92	0.0421294	3	Het_Neg
Got1	1.36617166492292e-06	0.370657	0.848	0.758	0.0441069	3	Het_Neg
Efr3a	1.3859011529666e-06	0.29041	0.953	0.941	0.0447438	3	Het_Neg
Eno1	1.3969934693682e-06	0.380557	0.837	0.786	0.0451019	3	Het_Neg
Tmem151a	1.46866454951101e-06	0.320099	0.92	0.872	0.0474158	3	Het_Neg
Egfl6	1.46950045202477e-06	-0.726459	0.285	0.415	0.0474428	3	Het_Neg
Vdac1	1.47708619173569e-06	0.299749	0.922	0.871	0.0476877	3	Het_Neg
Mecp2	6.46648030699967e-19	1.18586	0.65	0.367	2.08770316711484e-14	4	Het_Neg
Dlgap1	3.34211400885429e-15	-2.67092	0.121	0.125	1.07900150775861e-10	4	Het_Neg
Nrg3	3.79334234531973e-13	-3.62272	0.079	0.133	1.22468057618647e-08	4	Het_Neg
Kcnd2	6.01992878773756e-13	-3.58824	0.059	0.1	1.94353400912107e-08	4	Het_Neg
Kcnip4	8.76994592347572e-13	-4.15696	0.107	0.208	2.83137704139414e-08	4	Het_Neg
Erc2	2.0248735274635e-12	-3.85898	0.048	0.154	6.5373041834159e-08	4	Het_Neg
Grin2a	6.61048259098016e-12	-3.48198	0.063	0.129	2.13419430449794e-07	4	Het_Neg
Csmd1	7.58830536193197e-12	-2.97041	0.085	0.108	2.44988438609974e-07	4	Het_Neg
Kalrn	1.39121608317628e-11	-3.04067	0.061	0.108	4.49154112453461e-07	4	Het_Neg
Adgrb3	2.5939902334707e-11	-1.6686	0.163	0.333	8.37469746876017e-07	4	Het_Neg
Lrrtm4	3.47513870702793e-11	-4.55171	0.049	0.125	1.12194853156397e-06	4	Het_Neg
Gria1	4.37021751355457e-11	-2.74936	0.083	0.179	1.41092472425109e-06	4	Het_Neg
Celf2	6.32149971268204e-11	-2.4844	0.216	0.312	2.0408961822394e-06	4	Het_Neg
Lrrc7	1.20940904009325e-10	-3.08807	0.052	0.1	3.90457708594104e-06	4	Het_Neg
Grin2b	1.23593357544336e-10	-2.35543	0.075	0.125	3.99021154831889e-06	4	Het_Neg
Syt1	1.46297959504371e-10	-1.95132	0.187	0.288	4.72322962259862e-06	4	Het_Neg
Nell2	3.87980821521353e-10	-1.97106	0.081	0.138	1.25259608228169e-05	4	Het_Neg
AC149090.1	5.09440128766319e-10	-0.937142	0.302	0.492	1.64472745572206e-05	4	Het_Neg
4930420G21Rik	8.10752256643722e-10	-0.817005	0.467	0.637	2.61751366057425e-05	4	Het_Neg
Galnt17	8.29567675445408e-10	-2.84511	0.042	0.121	2.6782592401755e-05	4	Het_Neg
Prkce	8.70034190500727e-10	-1.88192	0.113	0.146	2.8089053840316e-05	4	Het_Neg
Ppfia2	1.23536787798412e-09	-1.05218	0.371	0.438	3.98838519407174e-05	4	Het_Neg
Dab1	2.55704857661085e-09	-2.18988	0.156	0.212	8.25543132958813e-05	4	Het_Neg
Dpp6	2.96471259510905e-09	-2.17924	0.096	0.162	9.57157461330958e-05	4	Het_Neg
Rbfox1	3.13981183905514e-09	-2.66934	0.096	0.154	0.000101369	4	Het_Neg
Gria3	3.23019213701904e-09	-2.65609	0.034	0.104	0.000104287	4	Het_Neg
Stxbp5	5.05024738799085e-09	-0.906374	0.305	0.425	0.000163047	4	Het_Neg
Add2	6.06825915895698e-09	-2.8558	0.019	0.104	0.000195914	4	Het_Neg
Sphkap	1.21434608815957e-08	-2.94506	0.029	0.1	0.000392052	4	Het_Neg
Gabrb3	2.23934477614526e-08	-2.20848	0.068	0.121	0.000722972	4	Het_Neg
Nr3c2	3.24292078417812e-08	-0.889219	0.266	0.292	0.00104698	4	Het_Neg
Camk2b	3.72647698883953e-08	-1.25301	0.11	0.146	0.00120309	4	Het_Neg
Grm5	8.24814876016449e-08	-2.84927	0.052	0.129	0.00266291	4	Het_Neg
Cacna1c	8.9562729020848e-08	-1.16802	0.171	0.2	0.00289153	4	Het_Neg
Adarb2	1.38639763956857e-07	-1.82618	0.085	0.142	0.00447598	4	Het_Neg
Atp1b1	1.9503889606625e-07	-0.355682	0.347	0.283	0.00629683	4	Het_Neg
Negr1	3.28282761443628e-07	-0.760303	0.441	0.483	0.0105986	4	Het_Neg
Plppr4	4.27617976545382e-07	-2.36888	0.027	0.108	0.0138056	4	Het_Neg
Gria2	4.46294951061663e-07	-1.51041	0.212	0.288	0.0144086	4	Het_Neg
Maml2	5.43554093787145e-07	-1.26371	0.185	0.25	0.0175486	4	Het_Neg
Nrxn1	5.50743117417199e-07	-1.14108	0.21	0.229	0.0177807	4	Het_Neg
Meg3	5.60770304802635e-07	-1.92625	0.078	0.138	0.0181045	4	Het_Neg
Rasgrf1	6.68161939277064e-07	-2.09631	0.046	0.104	0.0215716	4	Het_Neg
Rims1	1.03328079546455e-06	-1.989	0.065	0.117	0.0333595	4	Het_Neg
Nsf	1.04295654047869e-06	-0.688415	0.261	0.3	0.0336719	4	Het_Neg
Epha6	1.07803579435222e-06	-2.25056	0.053	0.112	0.0348044	4	Het_Neg
Gm20754	1.16066734968516e-06	-1.65447	0.094	0.175	0.0374721	4	Het_Neg
Mecp2	5.1170380993674e-12	0.89115	0.632	0.406	1.65203575038077e-07	5	Het_Neg
Ntsr2	6.69852699528414e-09	0.285765	0.994	0.974	0.000216262	5	Het_Neg
Gpc5	5.55264683193638e-08	0.218218	0.979	0.895	0.00179267	5	Het_Neg
Grin2a	1.12895433485735e-07	-2.64091	0.066	0.169	0.00364483	5	Het_Neg
Ctnna2	1.22334607663725e-06	-0.413921	0.859	0.865	0.0394957	5	Het_Neg
4933407K13Rik	1.46104915526806e-06	1.51034	0.2	0.075	0.04717	5	Het_Neg
Mecp2	1.01886465695421e-174	1.89838	0.994	0.902	3.28940454497667e-170	6	Het_Neg
Rbfox1	5.14528385425462e-52	-0.311412	1	1	1.6611548923461e-47	6	Het_Neg
Aff2	1.7065084661577e-45	0.972884	0.972	0.917	5.50946258299012e-41	6	Het_Neg
AC149090.1	1.68837484983033e-41	-0.738685	0.92	0.98	5.45091820267721e-37	6	Het_Neg
Xkr4	2.33930217181888e-41	-0.55236	0.997	1	7.55243706171726e-37	6	Het_Neg
Raver2	5.58350009547907e-35	-0.608419	0.966	0.998	1.80263300582542e-30	6	Het_Neg
Prss23	8.48713304760443e-31	3.3721	0.377	0.074	2.74007090441909e-26	6	Het_Neg
Ntm	3.26292968250591e-30	1.30431	0.865	0.693	1.05343684799703e-25	6	Het_Neg
Ccdc85a	1.85791583614612e-29	-0.890049	0.844	0.963	5.99828127699775e-25	6	Het_Neg
Efemp1	3.56205072067227e-28	-2.36821	0.117	0.464	1.15000807516904e-23	6	Het_Neg
Cdh10	7.8431829119485e-28	-0.810289	0.936	0.983	2.53217160312257e-23	6	Het_Neg
Asap2	8.09455849334191e-28	1.33648	0.816	0.545	2.61332820957543e-23	6	Het_Neg
Mef2c	3.20637879659048e-27	1.96196	0.601	0.355	1.03517939447924e-22	6	Het_Neg
Tmem108	1.15197577965911e-26	-0.50556	0.979	0.998	3.71915380462944e-22	6	Het_Neg
Maml2	8.0794621113244e-26	1.04682	0.893	0.804	2.60845434264108e-21	6	Het_Neg
Tenm3	2.8692496718167e-24	1.34717	0.798	0.66	9.26337256546023e-20	6	Het_Neg
Hspa8	5.63654252662821e-24	0.605904	0.997	0.998	1.81975775472192e-19	6	Het_Neg
Lrp1b	1.08663274950191e-22	0.374893	1	1	3.50819383176692e-18	6	Het_Neg
Il1rapl1	2.11472313509973e-22	0.551155	0.997	1	6.82738364166949e-18	6	Het_Neg
Sdk1	2.64661478231705e-22	1.1706	0.84	0.699	8.54459582471061e-18	6	Het_Neg
Atp1b1	2.80641759937571e-22	0.351993	1	1	9.06051921958449e-18	6	Het_Neg
Sfmbt2	6.92750977382753e-21	-1.02426	0.294	0.628	2.23654653048022e-16	6	Het_Neg
Slit3	1.12948487061733e-20	-0.324625	0.997	1	3.64654190478804e-16	6	Het_Neg
Ptprd	2.25432983547019e-20	0.534041	0.997	0.998	7.27810387381551e-16	6	Het_Neg
Ryr3	4.06138433965405e-20	-0.258634	0.997	1	1.31121793405731e-15	6	Het_Neg
Ptprg	9.56190636834102e-20	-0.524888	0.994	0.996	3.0870614710189e-15	6	Het_Neg
Gm26917	1.12824922531429e-19	-0.455902	0.985	0.998	3.64255262392719e-15	6	Het_Neg
Grik2	1.7334747546312e-19	-0.289194	1	1	5.59652324532684e-15	6	Het_Neg
Dgki	2.51429566197366e-19	0.487562	0.951	0.978	8.11740354468195e-15	6	Het_Neg
Tnr	8.86770203375653e-19	0.364833	0.997	0.998	2.8629376015983e-14	6	Het_Neg
Adcy1	8.90246313079512e-19	1.52197	0.592	0.39	2.8741602217772e-14	6	Het_Neg
Mctp1	1.15912409289474e-18	-0.371739	0.997	1	3.74223213391067e-14	6	Het_Neg
Ece2	1.65146203509361e-18	-1.42299	0.215	0.516	5.3317451802997e-14	6	Het_Neg
Ror1	1.75954723915771e-18	2.67917	0.298	0.089	5.68069826162067e-14	6	Het_Neg
Plk2	2.81027461153933e-18	0.751431	0.933	0.871	9.07297158335474e-14	6	Het_Neg
Nav2	4.24782450647283e-18	-0.376133	0.979	0.996	1.37141014191475e-13	6	Het_Neg
Dscaml1	9.01207734382484e-18	-0.389957	0.991	0.998	2.90954917045385e-13	6	Het_Neg
Col12a1	9.8311409897804e-18	-2.5213	0.067	0.301	3.1739838685506e-13	6	Het_Neg
Slc35f4	1.73015746928809e-17	-0.569197	0.883	0.983	5.58581338959661e-13	6	Het_Neg
Chst9	2.39029754677557e-17	-1.47433	0.362	0.621	7.71707562976493e-13	6	Het_Neg
Slc35f3	2.56723933178196e-17	-0.387737	0.985	0.998	8.28833218265807e-13	6	Het_Neg
Actb	3.70094913335693e-17	0.465778	0.991	0.994	1.19485142770428e-12	6	Het_Neg
Enc1	1.01926043021987e-16	0.526478	0.988	0.974	3.29068229896485e-12	6	Het_Neg
Tmem178b	2.53186946973832e-16	-0.291894	1	1	8.17414058305016e-12	6	Het_Neg
Gapdh	3.94358681491222e-16	0.478276	1	0.996	1.27318700319441e-11	6	Het_Neg
Dcc	5.35252223000594e-16	-0.253866	1	1	1.72806180195742e-11	6	Het_Neg
Cntnap5c	1.0353337718781e-15	-0.357716	0.988	1	3.34257508250845e-11	6	Het_Neg
Itpr1	3.8398854918013e-15	0.588399	0.899	0.858	1.23970703102805e-10	6	Het_Neg
Fam13c	5.19494509234359e-15	-0.449921	0.966	0.993	1.67718802306313e-10	6	Het_Neg
Ppp1r9a	5.92768153161719e-15	0.412089	0.982	0.983	1.91375198248261e-10	6	Het_Neg
Robo3	6.16402265619498e-15	-1.10686	0.383	0.638	1.99005471455255e-10	6	Het_Neg
Rerg	7.63510726054286e-15	-0.504845	0.926	0.98	2.46499437906626e-10	6	Het_Neg
Col4a1	9.08967034227866e-15	0.511811	0.945	0.946	2.93460007000467e-10	6	Het_Neg
Unc5c	1.19336535461522e-14	-0.298246	1	1	3.85278004737524e-10	6	Het_Neg
Slc24a4	1.4526559342686e-14	1.01569	0.635	0.477	4.68989968378617e-10	6	Het_Neg
Pcdh9	2.03213532813752e-14	0.225694	1	1	6.56074890689199e-10	6	Het_Neg
Irak1	2.42880755947755e-14	0.862664	0.712	0.543	7.84140520577326e-10	6	Het_Neg
Mast4	2.76178707605058e-14	0.40865	0.994	0.994	8.91642957502931e-10	6	Het_Neg
Nos1ap	3.16911796723381e-14	0.369094	0.988	0.996	1.02314973572143e-09	6	Het_Neg
Kcnip4	5.60348150770135e-14	0.287212	1	1	1.80908400476138e-09	6	Het_Neg
Rnf112	6.11707870159104e-14	-0.318676	0.994	0.998	1.97489885880867e-09	6	Het_Neg
Tspan17	6.8400946027787e-14	-0.717719	0.525	0.769	2.2083245425071e-09	6	Het_Neg
Xist	6.88202357352805e-14	0.352105	0.991	0.991	2.22186131071353e-09	6	Het_Neg
Actg1	7.60149338494926e-14	0.530143	0.979	0.969	2.45414213933087e-09	6	Het_Neg
Aldoa	8.36795510578799e-14	0.40463	1	0.998	2.70159430590365e-09	6	Het_Neg
Lrrc7	9.0945440036102e-14	-0.205614	0.997	1	2.93617353156555e-09	6	Het_Neg
Cpne4	1.03946066662086e-13	-0.331042	0.988	1	3.35589876218544e-09	6	Het_Neg
Snd1	1.07487981739631e-13	-0.402486	0.96	0.987	3.47024949046399e-09	6	Het_Neg
Ppp1r14c	1.13053772345124e-13	-0.49879	0.874	0.965	3.64994104016232e-09	6	Het_Neg
Runx2	1.37054179379096e-13	0.565869	0.942	0.946	4.42479418125411e-09	6	Het_Neg
Ctps2	1.45525980295494e-13	-0.716248	0.552	0.786	4.69830627384002e-09	6	Het_Neg
Erc2	1.84254297149274e-13	-0.195356	1	1	5.94864998346432e-09	6	Het_Neg
H3f3b	2.30086665210085e-13	0.534814	0.945	0.908	7.42834798630761e-09	6	Het_Neg
Lsamp	2.59386870903508e-13	-0.180654	1	1	8.37430512711977e-09	6	Het_Neg
Lrfn5	2.80572041319952e-13	-0.224883	1	1	9.05826835401466e-09	6	Het_Neg
Phf20l1	3.91979531005762e-13	-0.302223	0.994	0.998	1.2655059158521e-08	6	Het_Neg
Rgs12	5.07304315055083e-13	1.79727	0.337	0.139	1.63783198115533e-08	6	Het_Neg
Frmd6	7.20090644119234e-13	0.643404	0.914	0.808	2.32481264453895e-08	6	Het_Neg
Zdhhc2	8.94069046258965e-13	0.935411	0.663	0.53	2.88650191584707e-08	6	Het_Neg
Gpc4	9.97606894628781e-13	2.05521	0.276	0.089	3.22077385930902e-08	6	Het_Neg
Srsf5	1.08580875305596e-12	0.303068	0.994	0.994	3.50553355924118e-08	6	Het_Neg
Snx25	1.30367646707872e-12	-1.47198	0.083	0.279	4.20891947396364e-08	6	Het_Neg
Dgkb	1.3370828824098e-12	-0.266139	0.997	1	4.31677208586004e-08	6	Het_Neg
Nefl	1.47916664818622e-12	0.668891	0.893	0.843	4.7754895236692e-08	6	Het_Neg
Cacna1c	1.7014825135582e-12	-0.168719	1	1	5.49323629502264e-08	6	Het_Neg
Slc24a2	2.18902839235793e-12	0.206444	1	1	7.06727816472759e-08	6	Het_Neg
Cdh18	2.2262811751174e-12	0.829587	0.712	0.643	7.18754877386652e-08	6	Het_Neg
Gm15494	2.44065837941812e-12	-0.764059	0.543	0.763	7.87966557795139e-08	6	Het_Neg
Palmd	2.64231934466259e-12	-0.595231	0.672	0.86	8.53072800424318e-08	6	Het_Neg
Plxna2	2.79969683235989e-12	-0.461581	0.911	0.963	9.03882122327389e-08	6	Het_Neg
Abca5	2.90457292755963e-12	0.545202	0.908	0.848	9.37741369662626e-08	6	Het_Neg
C530008M17Rik	3.37595575467171e-12	-0.425886	0.917	0.97	1.08992731539576e-07	6	Het_Neg
Ppib	3.48488336658923e-12	-0.340113	0.985	0.994	1.12509459490333e-07	6	Het_Neg
Apbb2	3.50071563443993e-12	0.364253	0.994	0.996	1.13020604257893e-07	6	Het_Neg
Cadps	3.73048757171691e-12	-0.150304	1	1	1.2043879125288e-07	6	Het_Neg
Opcml	4.38456153154229e-12	-0.210278	1	1	1.41555569045843e-07	6	Het_Neg
Rtn1	4.61550830794236e-12	0.255956	1	1	1.49011685721919e-07	6	Het_Neg
Frmd4a	5.87075552742765e-12	-0.259675	0.997	0.998	1.89537342203002e-07	6	Het_Neg
Dapk1	6.3921193583582e-12	0.503552	0.954	0.921	2.06369573484595e-07	6	Het_Neg
Enox2	6.99387855759797e-12	-0.521357	0.84	0.93	2.25797369232051e-07	6	Het_Neg
Slc4a7	8.83636668301722e-12	-0.4073	0.945	0.991	2.85282098361211e-07	6	Het_Neg
Slc16a2	9.16352016681369e-12	-0.625886	0.656	0.843	2.9584424858558e-07	6	Het_Neg
Mical3	1.60005574812782e-11	-0.342496	0.975	0.993	5.16577998283067e-07	6	Het_Neg
Bmp3	2.06792028621405e-11	3.14538	0.132	0.017	6.67628064404206e-07	6	Het_Neg
Plppr5	2.08280292532936e-11	-0.498596	0.862	0.956	6.72432924442584e-07	6	Het_Neg
Kcnk10	3.15348161139616e-11	-0.559359	0.647	0.841	1.01810153823925e-06	6	Het_Neg
Flrt3	3.25369738537125e-11	0.542088	0.899	0.882	1.05045620086711e-06	6	Het_Neg
Echdc2	3.28430456371556e-11	-0.74	0.485	0.708	1.06033772839557e-06	6	Het_Neg
Rbms1	3.4510665053719e-11	1.15998	0.518	0.355	1.11417682125932e-06	6	Het_Neg
Hecw1	3.48266389339136e-11	-0.381364	0.942	0.993	1.1243780379814e-06	6	Het_Neg
Iqsec1	3.70810334105405e-11	-0.386873	0.957	0.985	1.1971611636593e-06	6	Het_Neg
Efr3b	4.15309938874789e-11	-0.325966	0.963	0.996	1.34082813765726e-06	6	Het_Neg
Ttyh1	6.18673682456031e-11	-0.458622	0.5	0.73	1.9973879838093e-06	6	Het_Neg
Ksr2	6.27489456407568e-11	-0.303043	0.954	0.993	2.02584971001183e-06	6	Het_Neg
Rapgef4	9.73672308513798e-11	-0.307679	0.991	0.998	3.1435010480368e-06	6	Het_Neg
Pak7	1.10705549611289e-10	-0.353003	0.963	0.993	3.57412866920046e-06	6	Het_Neg
Hsp90ab1	1.11052270100376e-10	0.358637	0.991	0.994	3.58532254019064e-06	6	Het_Neg
Gm15688	1.16133462741502e-10	-1.09494	0.196	0.414	3.74936884460939e-06	6	Het_Neg
Parp8	1.22670334925602e-10	-0.321704	0.975	0.991	3.96041176307306e-06	6	Het_Neg
Fndc3b	1.29939976166763e-10	0.470197	0.89	0.867	4.19511213054396e-06	6	Het_Neg
Rreb1	1.52809536766018e-10	0.65255	0.739	0.725	4.93345589449089e-06	6	Het_Neg
Synpr	1.71906596480764e-10	-0.565509	0.764	0.891	5.55000446738146e-06	6	Het_Neg
Gpr158	1.92690885277684e-10	-0.220504	0.994	1	6.22102523119003e-06	6	Het_Neg
Gfra2	1.99739471785523e-10	1.34474	0.423	0.233	6.44858884659561e-06	6	Het_Neg
Hdac7	2.03590250193359e-10	-0.920872	0.291	0.518	6.57291122749261e-06	6	Het_Neg
Ube2e2	2.06474411418478e-10	-0.229504	1	1	6.66602637264557e-06	6	Het_Neg
Sik2	2.17694319842384e-10	0.747757	0.798	0.713	7.02826111611136e-06	6	Het_Neg
Rgs7	2.33935869901101e-10	-0.227826	0.997	1	7.55261955975705e-06	6	Het_Neg
Maml3	2.37572068056284e-10	1.36513	0.54	0.433	7.67001421719713e-06	6	Het_Neg
Ldha	2.4815612960663e-10	0.651196	0.767	0.671	8.01172064435004e-06	6	Het_Neg
Arhgap10	2.80103772650019e-10	0.889028	0.592	0.442	9.04315030000585e-06	6	Het_Neg
Ackr3	3.0438532411175e-10	0.948145	0.528	0.372	9.82708018894784e-06	6	Het_Neg
Ywhaz	3.21431567858596e-10	0.26928	0.994	0.994	1.03774181683148e-05	6	Het_Neg
Adamts3	3.39314532050948e-10	-0.512182	0.856	0.941	1.09547696672648e-05	6	Het_Neg
Sema6c	3.45976042950243e-10	-1.13019	0.08	0.248	1.11698365466486e-05	6	Het_Neg
Frmpd4	3.69791809313944e-10	-0.216807	1	1	1.19387285637007e-05	6	Het_Neg
Itgbl1	4.00701229987057e-10	-0.632417	0.721	0.854	1.29366392101321e-05	6	Het_Neg
Osbpl3	4.07974003651566e-10	1.59824	0.31	0.135	1.31714407078908e-05	6	Het_Neg
Large1	4.35670802879725e-10	-0.206296	0.997	1	1.40656318709719e-05	6	Het_Neg
Gpi1	4.51153999155618e-10	-0.295161	0.994	0.996	1.45655068627391e-05	6	Het_Neg
Tuba1b	5.69623532825191e-10	0.5079	0.896	0.852	1.83902957572613e-05	6	Het_Neg
Plxna4	5.99256071196572e-10	-0.225437	0.997	1	1.93469822585813e-05	6	Het_Neg
Gap43	6.00102347211257e-10	-0.698007	0.494	0.702	1.93743042797154e-05	6	Het_Neg
Edil3	6.229566975723e-10	-0.407303	0.972	0.991	2.01121569811217e-05	6	Het_Neg
Astn2	6.44658301399475e-10	1.47271	0.454	0.37	2.08127932606821e-05	6	Het_Neg
Pag1	6.45167895069105e-10	0.467965	0.929	0.896	2.08292454923061e-05	6	Het_Neg
Sox5	6.70294372875594e-10	0.623624	0.874	0.797	2.16404538282885e-05	6	Het_Neg
Fam189a1	6.71815429042484e-10	-0.357592	0.979	0.998	2.16895611266366e-05	6	Het_Neg
Ankrd33b	6.95871267895727e-10	0.680505	0.85	0.734	2.24662038840136e-05	6	Het_Neg
Fam53b	6.98877558848749e-10	1.58569	0.267	0.118	2.25632619874319e-05	6	Het_Neg
Slc44a1	7.41109544748368e-10	-0.307457	0.957	0.994	2.39267216522011e-05	6	Het_Neg
Xpr1	7.57031036395187e-10	0.567246	0.834	0.754	2.44407470100186e-05	6	Het_Neg
Spock1	8.15482448734387e-10	-0.210478	0.997	1	2.63278508573897e-05	6	Het_Neg
Daam1	9.8592947674304e-10	-0.332492	0.942	0.983	3.1830733156649e-05	6	Het_Neg
Col11a1	1.04150362996665e-09	1.35718	0.558	0.405	3.36249446934733e-05	6	Het_Neg
Eno1	1.04345339463348e-09	0.352656	0.975	0.985	3.36878928457419e-05	6	Het_Neg
Vwa5b2	1.09924465140892e-09	-0.63422	0.347	0.569	3.5489113570737e-05	6	Het_Neg
Asap1	1.10410378521818e-09	0.31051	0.963	0.985	3.5645990705769e-05	6	Het_Neg
Cacna1b	1.207093925802e-09	-0.290542	0.966	0.994	3.89710273945177e-05	6	Het_Neg
Cttnbp2	1.2529875298158e-09	-0.280328	0.991	1	4.04527024001031e-05	6	Het_Neg
Cntnap5a	1.3534209443621e-09	-1.28431	0.178	0.375	4.36951951887305e-05	6	Het_Neg
Tacc1	1.49740986104578e-09	0.749587	0.653	0.562	4.8343877363863e-05	6	Het_Neg
Wwox	1.50236696012041e-09	-0.566736	0.675	0.839	4.85039173074875e-05	6	Het_Neg
Car4	1.59312862309927e-09	-0.472733	0.819	0.913	5.14341575967598e-05	6	Het_Neg
5330434G04Rik	1.61745539277303e-09	0.501798	0.936	0.867	5.22195473556773e-05	6	Het_Neg
Ptn	1.75606463704397e-09	1.35365	0.433	0.27	5.66945468069645e-05	6	Het_Neg
Pcdh10	1.76672379259642e-09	0.646527	0.831	0.697	5.70386776439755e-05	6	Het_Neg
Rbfox2	1.91390551542352e-09	-0.202309	0.997	0.998	6.17904395654482e-05	6	Het_Neg
Zfpm2	1.9821969502723e-09	0.281425	0.997	0.983	6.39952285395413e-05	6	Het_Neg
Megf11	2.14194216319045e-09	0.754153	0.525	0.501	6.91526027386036e-05	6	Het_Neg
Snca	2.15643482931159e-09	-0.275401	0.991	1	6.96204984643247e-05	6	Het_Neg
Acss1	2.85579120233924e-09	0.712493	0.69	0.608	9.21992189675222e-05	6	Het_Neg
Celf4	3.40235864375434e-09	-0.157526	1	0.998	0.000109845	6	Het_Neg
Rapgefl1	4.39327779134997e-09	-0.447818	0.865	0.932	0.000141837	6	Het_Neg
Gda	4.8758369151862e-09	0.657935	0.727	0.66	0.000157416	6	Het_Neg
Apba2	5.52859078405263e-09	-0.207124	0.994	0.996	0.000178491	6	Het_Neg
Ccser1	6.1437055985844e-09	0.213728	1	1	0.00019835	6	Het_Neg
Gm26644	6.16674764224492e-09	-0.566604	0.282	0.486	0.000199093	6	Het_Neg
Qk	7.32056784725742e-09	0.343042	0.945	0.941	0.000236345	6	Het_Neg
Crlf1	7.651193835711e-09	-0.663453	0.436	0.645	0.000247019	6	Het_Neg
Calm1	8.74184672492793e-09	0.290771	0.994	0.998	0.000282231	6	Het_Neg
Gse1	9.2028341117777e-09	-0.284111	0.92	0.987	0.000297113	6	Het_Neg
Sgpp2	9.41702932818508e-09	-1.69064	0.037	0.161	0.000304029	6	Het_Neg
Galntl6	1.02925233347971e-08	-0.501577	0.822	0.896	0.000332294	6	Het_Neg
Inf2	1.03647199912152e-08	0.610982	0.837	0.739	0.000334625	6	Het_Neg
Thsd7a	1.03768301168544e-08	-0.465751	0.5	0.706	0.000335016	6	Het_Neg
Hs3st4	1.05744448608097e-08	0.2519	1	1	0.000341396	6	Het_Neg
Sphkap	1.10451771781807e-08	-0.219477	0.988	1	0.000356594	6	Het_Neg
Alcam	1.14705835257695e-08	0.447318	0.972	0.967	0.000370328	6	Het_Neg
Sipa1l1	1.24741533495142e-08	-0.199818	0.988	0.998	0.000402728	6	Het_Neg
Gm6999	1.40058580222659e-08	-1.01396	0.19	0.381	0.000452179	6	Het_Neg
Gls	1.49302155884612e-08	-0.184136	0.991	1	0.000482022	6	Het_Neg
D430041D05Rik	1.59222087265129e-08	-0.290686	0.972	0.994	0.000514049	6	Het_Neg
Arhgef28	1.72404799282608e-08	0.410422	0.954	0.943	0.000556609	6	Het_Neg
Ankrd27	1.74701451783409e-08	-0.374833	0.736	0.889	0.000564024	6	Het_Neg
Elavl4	1.87829560248345e-08	0.540359	0.868	0.823	0.000606408	6	Het_Neg
Cadps2	1.97468693650979e-08	-0.789877	0.497	0.656	0.000637528	6	Het_Neg
Syne1	2.2967741620568e-08	0.291531	0.988	1	0.000741514	6	Het_Neg
Galnt18	2.48746602168211e-08	-0.2354	0.991	0.998	0.000803078	6	Het_Neg
Plekha2	2.49361182369788e-08	2.33138	0.153	0.052	0.000805063	6	Het_Neg
Pkm	2.50741255496008e-08	0.388276	0.954	0.948	0.000809518	6	Het_Neg
Nrep	2.76864332691142e-08	-2.06383	0.028	0.14	0.000893856	6	Het_Neg
Lpp	3.22832008868746e-08	0.563897	0.776	0.71	0.00104226	6	Het_Neg
Smad5	3.35578514109507e-08	-1.56699	0.037	0.153	0.00108342	6	Het_Neg
Lrrtm2	3.69257854233237e-08	0.702163	0.632	0.475	0.00119215	6	Het_Neg
Ywhah	3.70232408695004e-08	0.292907	1	0.994	0.0011953	6	Het_Neg
Cflar	3.86314702901487e-08	-0.468296	0.282	0.464	0.00124722	6	Het_Neg
Slc26a8	3.86716254871814e-08	-0.683603	0.23	0.418	0.00124851	6	Het_Neg
Prkar2b	4.46690195705369e-08	0.951862	0.482	0.329	0.00144214	6	Het_Neg
Camk2d	4.606556544734e-08	1.06798	0.488	0.338	0.00148723	6	Het_Neg
Gm49678	4.79705157491906e-08	-0.207023	1	1	0.00154873	6	Het_Neg
Sptbn1	5.20673176944253e-08	-0.187272	0.997	0.998	0.00168099	6	Het_Neg
Sema5a	5.31732100188133e-08	0.836027	0.666	0.571	0.0017167	6	Het_Neg
Nav1	5.74677073262763e-08	-0.282835	0.945	0.989	0.00185534	6	Het_Neg
Scmh1	5.78681901665567e-08	-0.23977	0.951	0.994	0.00186827	6	Het_Neg
Hs6st2	6.07159638284276e-08	2.10876	0.178	0.07	0.00196021	6	Het_Neg
Fgf5	6.65313468473418e-08	0.816712	0.5	0.401	0.00214796	6	Het_Neg
Dcx	6.68357375604762e-08	-0.560541	0.534	0.712	0.00215779	6	Het_Neg
Kif21b	6.75158194559341e-08	-0.577873	0.426	0.627	0.00217975	6	Het_Neg
Slc7a14	6.88856930807001e-08	-0.328702	0.917	0.974	0.00222397	6	Het_Neg
Gabbr2	6.93041053239282e-08	-0.172881	0.991	0.998	0.00223748	6	Het_Neg
P3h2	7.1774144180945e-08	-0.402398	0.877	0.952	0.00231723	6	Het_Neg
Nefm	7.41830629542773e-08	0.636607	0.678	0.577	0.002395	6	Het_Neg
Zcchc18	7.49299015965203e-08	0.310058	0.954	0.963	0.00241911	6	Het_Neg
Pde4b	7.72418442034714e-08	0.437132	0.982	0.994	0.00249375	6	Het_Neg
Gpm6b	8.04364331129704e-08	-0.159325	1	1	0.00259689	6	Het_Neg
Arhgap29	8.74937381705097e-08	1.12674	0.374	0.218	0.00282474	6	Het_Neg
Unc80	9.64082968020332e-08	-0.188074	0.997	0.998	0.00311254	6	Het_Neg
Map3k5	1.02759725854844e-07	0.279143	0.85	0.911	0.0033176	6	Het_Neg
Aff1	1.14960267245755e-07	0.918282	0.439	0.322	0.00371149	6	Het_Neg
Phf20	1.16486340348368e-07	0.400268	0.929	0.921	0.00376076	6	Het_Neg
Fmn1	1.2332424925291e-07	-0.379835	0.893	0.963	0.00398152	6	Het_Neg
Pdzrn3	1.23674306231395e-07	3.08698	0.117	0.031	0.00399282	6	Het_Neg
Me3	1.31667558862407e-07	0.200458	0.982	0.996	0.00425089	6	Het_Neg
Kcnip2	1.42389570789057e-07	-0.304535	0.89	0.969	0.00459705	6	Het_Neg
Ubb	1.5650492537477e-07	0.306003	0.991	0.983	0.00505276	6	Het_Neg
Dlgap4	1.74234329648487e-07	-0.27357	0.954	0.993	0.00562516	6	Het_Neg
Ifi203	1.77293818976008e-07	-0.687452	0.46	0.643	0.00572393	6	Het_Neg
Gm32647	1.77660151935407e-07	-0.527796	0.933	0.974	0.00573576	6	Het_Neg
Arhgdig	1.85104608662711e-07	-0.548307	0.537	0.71	0.0059761	6	Het_Neg
Hipk2	1.91161918176711e-07	0.565813	0.748	0.68	0.00617166	6	Het_Neg
Ralgps1	1.9607780011184e-07	-0.255566	0.975	0.985	0.00633037	6	Het_Neg
Pid1	2.00594936877178e-07	0.461201	0.85	0.893	0.00647621	6	Het_Neg
Med17	2.02581167452799e-07	0.266333	0.564	0.627	0.00654033	6	Het_Neg
Gm3294	2.09231541386113e-07	1.81109	0.141	0.057	0.00675504	6	Het_Neg
Trim2	2.11464927482436e-07	-0.212444	0.991	0.996	0.00682715	6	Het_Neg
Tbkbp1	2.11974015362354e-07	-0.525664	0.23	0.407	0.00684358	6	Het_Neg
Pcdh17	2.23724920005766e-07	0.668643	0.699	0.538	0.00722296	6	Het_Neg
Junos	2.29711249765313e-07	-0.94517	0.258	0.427	0.00741623	6	Het_Neg
Rasgef1b	2.30169217754917e-07	0.453564	0.883	0.86	0.00743101	6	Het_Neg
Cdc14b	2.30882151108415e-07	0.904524	0.479	0.342	0.00745403	6	Het_Neg
Gm5432	2.36047049599542e-07	-1.68256	0.04	0.153	0.00762078	6	Het_Neg
Sept9	2.44218050224483e-07	0.635474	0.653	0.525	0.00788458	6	Het_Neg
Mndal	2.44547977023115e-07	-0.438081	0.684	0.834	0.00789523	6	Het_Neg
Psap	2.61108206361804e-07	0.259651	0.982	0.991	0.00842988	6	Het_Neg
Ahi1	2.69672082166245e-07	0.230623	1	0.996	0.00870636	6	Het_Neg
Tpst1	2.78405386399465e-07	-0.430839	0.761	0.865	0.00898832	6	Het_Neg
Selenok	2.78679171972909e-07	0.425623	0.825	0.817	0.00899716	6	Het_Neg
Mdh1	2.86215122309115e-07	0.318223	0.966	0.961	0.00924046	6	Het_Neg
AI593442	2.9238444475705e-07	0.598533	0.675	0.595	0.00943963	6	Het_Neg
Tubb5	2.94080413213011e-07	0.527496	0.828	0.752	0.00949439	6	Het_Neg
Lingo3	2.98252254221051e-07	0.986654	0.319	0.237	0.00962907	6	Het_Neg
Shb	3.00421094418651e-07	1.45077	0.23	0.096	0.0096991	6	Het_Neg
Ncald	3.01036128155993e-07	0.263133	0.929	0.961	0.00971895	6	Het_Neg
Bdnf	3.23993545307635e-07	0.358307	0.525	0.669	0.0104601	6	Het_Neg
Akt3	3.40872200686108e-07	-0.196518	0.991	1	0.0110051	6	Het_Neg
Fyn	3.47803406822655e-07	-0.285081	0.951	0.974	0.0112288	6	Het_Neg
Cyth1	3.50856386081161e-07	-0.375784	0.893	0.937	0.0113274	6	Het_Neg
Phactr3	3.72045540855111e-07	-0.284907	0.905	0.976	0.0120115	6	Het_Neg
Tmem30a	4.21975888712806e-07	0.26772	0.994	0.993	0.0136235	6	Het_Neg
Ptpn1	4.43297930817789e-07	-0.263451	0.85	0.952	0.0143119	6	Het_Neg
Fth1	4.60672053649708e-07	0.328529	0.994	0.985	0.0148728	6	Het_Neg
Asic2	4.71281108122766e-07	0.438128	0.917	0.921	0.0152153	6	Het_Neg
Klhl33	4.91073180321102e-07	-1.13625	0.11	0.257	0.0158543	6	Het_Neg
Rasgrp1	5.12546334275335e-07	0.295388	0.966	0.983	0.0165476	6	Het_Neg
Cacna1e	5.20408740768661e-07	-0.175212	0.994	1	0.0168014	6	Het_Neg
Mid1	5.32891893969498e-07	0.48671	0.84	0.771	0.0172044	6	Het_Neg
Ssh2	5.54106115182646e-07	0.216207	0.988	0.994	0.0178893	6	Het_Neg
Eif5	5.59687545369286e-07	0.349997	0.724	0.739	0.0180695	6	Het_Neg
Ank	5.66440149199785e-07	-0.286081	0.957	0.982	0.0182875	6	Het_Neg
Hspa12a	5.80774014243319e-07	-0.355986	0.865	0.935	0.0187503	6	Het_Neg
Hnrnpa2b1	5.97891409626192e-07	0.230523	0.988	0.993	0.0193029	6	Het_Neg
Arhgef3	6.12642369126262e-07	0.506657	0.745	0.678	0.0197792	6	Het_Neg
Klhl7	6.12648295429404e-07	-0.225799	0.985	0.996	0.0197794	6	Het_Neg
Cacnb3	6.14644344292429e-07	-0.327709	0.647	0.811	0.0198438	6	Het_Neg
Dock11	6.14733937156857e-07	1.0855	0.34	0.272	0.0198467	6	Het_Neg
Sdk2	6.22292438985931e-07	0.384247	0.828	0.835	0.0200907	6	Het_Neg
Slc2a13	6.33171615626326e-07	0.710021	0.819	0.784	0.0204419	6	Het_Neg
Ociad1	6.59104383601143e-07	0.268269	0.963	0.978	0.0212792	6	Het_Neg
Gnas	6.96630626552362e-07	0.257401	0.988	0.998	0.0224907	6	Het_Neg
Bicdl1	7.10817449120412e-07	-0.344037	0.831	0.93	0.0229487	6	Het_Neg
Atp5f1	7.40795232757423e-07	0.19137	0.804	0.876	0.0239166	6	Het_Neg
Syt14	7.52071876258924e-07	-0.256145	0.963	0.987	0.0242806	6	Het_Neg
Slc15a2	7.74743008912198e-07	-0.507583	0.408	0.593	0.0250126	6	Het_Neg
Jarid2	7.88387661311782e-07	0.305896	0.963	0.982	0.0254531	6	Het_Neg
Bin1	8.3109926827875e-07	-0.228018	0.963	0.994	0.026832	6	Het_Neg
Flna	8.44434830322054e-07	-0.641352	0.291	0.471	0.0272626	6	Het_Neg
Osbp2	8.83047612737197e-07	-0.251066	0.972	0.993	0.0285092	6	Het_Neg
C230057M02Rik	9.47505383969568e-07	-0.517646	0.393	0.577	0.0305902	6	Het_Neg
Ddx24	9.49013755566679e-07	0.233219	0.982	0.996	0.0306389	6	Het_Neg
5730522E02Rik	9.63968859333837e-07	0.49626	0.908	0.924	0.0311217	6	Het_Neg
Pdia5	9.6691180863556e-07	0.789825	0.448	0.327	0.0312167	6	Het_Neg
Sorbs1	1.00054284738592e-06	-0.229777	0.988	0.996	0.0323025	6	Het_Neg
Gpm6a	1.01204575843555e-06	0.208464	0.997	1	0.0326739	6	Het_Neg
Cck	1.01450480523825e-06	0.415553	0.969	0.95	0.0327533	6	Het_Neg
Cdh11	1.02555312667594e-06	-0.19387	0.994	0.996	0.03311	6	Het_Neg
Dlg1	1.2156701447465e-06	0.262463	0.954	0.98	0.0392479	6	Het_Neg
Hdac5	1.22698214981558e-06	-0.534315	0.469	0.647	0.0396131	6	Het_Neg
Ramp1	1.22957130521819e-06	0.84554	0.417	0.294	0.0396967	6	Het_Neg
Cyfip1	1.30240964712978e-06	-0.171749	0.975	1	0.0420483	6	Het_Neg
Shtn1	1.33577584356564e-06	-0.296332	0.92	0.97	0.0431255	6	Het_Neg
Pex5l	1.34612378969212e-06	0.447398	0.914	0.906	0.0434596	6	Het_Neg
Gm31816	1.38060164690984e-06	-0.47614	0.377	0.558	0.0445727	6	Het_Neg
Gm9947	1.44988271215365e-06	-0.725565	0.156	0.303	0.0468095	6	Het_Neg
Cap1	1.46934389059406e-06	0.231768	0.84	0.898	0.0474378	6	Het_Neg
Tmem178	1.52346340544577e-06	0.269146	0.957	0.974	0.049185	6	Het_Neg
Trit1	1.52675988664219e-06	-0.346709	0.856	0.935	0.0492914	6	Het_Neg
Mecp2	1.42595463504119e-78	1.82145	0.979	0.818	4.60369453923048e-74	7	Het_Neg
AC149090.1	1.01211179874364e-26	-0.932651	0.77	0.975	3.26760294224384e-22	7	Het_Neg
Auts2	2.80205063341315e-15	0.531775	1	0.991	9.04642046997437e-11	7	Het_Neg
Gm26917	7.17807426006547e-15	-0.673863	0.925	0.984	2.31744127486214e-10	7	Het_Neg
Psap	9.14818992079558e-14	0.604172	0.989	0.978	2.95349311592885e-09	7	Het_Neg
Iqsec1	1.83726356898015e-13	-0.624711	0.968	0.987	5.93160543245241e-09	7	Het_Neg
Sdk1	5.14360832055135e-13	0.854661	0.92	0.758	1.66061394629e-08	7	Het_Neg
B3galt1	1.39913792151802e-11	0.69192	0.989	0.962	4.51711677962091e-07	7	Het_Neg
Sparcl1	1.40567775350987e-11	0.70701	0.973	0.959	4.53823062720661e-07	7	Het_Neg
Agbl4	2.52272373242983e-11	-0.432612	0.979	0.997	8.14461357014972e-07	7	Het_Neg
Xkr4	2.70622379939302e-11	-0.332152	0.995	1	8.73704353634036e-07	7	Het_Neg
Grip1	3.73831143988684e-10	-0.362344	0.995	1	1.20691384836747e-05	7	Het_Neg
Gm5141	4.3318029910522e-10	-1.26514	0.16	0.434	1.3985225956612e-05	7	Het_Neg
Kcnd2	6.52049975822377e-10	0.699889	0.947	0.893	2.10514334694254e-05	7	Het_Neg
Erc2	1.65970605595568e-09	-0.358161	0.995	0.997	5.35836100165291e-05	7	Het_Neg
Macf1	2.02766190567441e-09	-0.302128	0.995	1	6.54630646246984e-05	7	Het_Neg
Dscaml1	2.78197249181695e-09	-0.687893	0.893	0.937	8.98159818983104e-05	7	Het_Neg
Negr1	3.31409139456166e-09	0.401603	1	0.991	0.000106995	7	Het_Neg
Ccdc85a	3.31500896616236e-09	-0.590517	0.882	0.962	0.000107025	7	Het_Neg
Srgap3	7.49413148976282e-09	-0.432741	0.963	0.984	0.000241948	7	Het_Neg
Gm15494	9.11260370575652e-09	-0.697942	0.433	0.708	0.0002942	7	Het_Neg
Snhg11	9.46521227555992e-09	0.181263	1	1	0.000305584	7	Het_Neg
Runx2	1.17189923396649e-08	0.890627	0.738	0.547	0.000378348	7	Het_Neg
Myo1b	3.71049594795621e-08	1.19746	0.572	0.368	0.00119793	7	Het_Neg
Plcb4	5.75934930242709e-08	0.522862	0.888	0.881	0.00185941	7	Het_Neg
Itm2b	8.34866792323512e-08	0.502645	1	0.984	0.00269537	7	Het_Neg
Xist	8.95392949972118e-08	0.318235	0.984	0.984	0.00289078	7	Het_Neg
Nap1l5	9.94133709039123e-08	0.21941	0.909	0.987	0.00320956	7	Het_Neg
Flrt3	1.07920699999868e-07	1.05797	0.588	0.381	0.00348422	7	Het_Neg
Cadps	1.2791630922992e-07	-0.27984	0.995	1	0.00412978	7	Het_Neg
Fgf11	1.4470301430586e-07	-1.72212	0.096	0.299	0.00467174	7	Het_Neg
Atp1b1	1.65517505504474e-07	0.317601	1	1	0.00534373	7	Het_Neg
Ccser1	2.02438434790584e-07	0.354781	0.995	0.994	0.00653572	7	Het_Neg
Tmem178b	2.08309803059845e-07	-0.32527	0.989	0.987	0.00672528	7	Het_Neg
Hspa8	2.50152023787856e-07	0.536506	0.989	0.972	0.00807616	7	Het_Neg
Reck	3.04131103076831e-07	0.985883	0.481	0.377	0.00981887	7	Het_Neg
Ptprs	3.79867892762617e-07	-0.375483	0.952	0.972	0.012264	7	Het_Neg
Miat	4.22800130676971e-07	-0.883275	0.551	0.651	0.0136501	7	Het_Neg
Cap2	4.7139021707783e-07	0.529469	0.893	0.821	0.0152188	7	Het_Neg
Gm14410	5.49762140430154e-07	-0.555506	0.738	0.896	0.0177491	7	Het_Neg
Grik5	5.53021682241127e-07	-0.858103	0.471	0.689	0.0178543	7	Het_Neg
Hnrnpa2b1	7.78469803400001e-07	0.298891	0.995	0.994	0.0251329	7	Het_Neg
Plxna2	8.77255294611711e-07	-0.537172	0.893	0.947	0.0283222	7	Het_Neg
Tet3	9.37022500206349e-07	-0.437881	0.631	0.84	0.0302518	7	Het_Neg
Rtn1	1.02535361653674e-06	0.398283	1	0.994	0.0331035	7	Het_Neg
Clstn1	1.03667433623725e-06	0.408944	0.941	0.915	0.033469	7	Het_Neg
Frmd5	1.17016054229363e-06	-0.296035	0.995	0.997	0.0377786	7	Het_Neg
Gria1	1.30022503764721e-06	-0.425304	1	1	0.0419778	7	Het_Neg
Cpeb4	1.44900332170505e-06	-0.463988	0.786	0.918	0.0467811	7	Het_Neg
Mecp2	2.08621989739621e-86	1.8431	0.967	0.829	6.73536093874366e-82	8	Het_Neg
AC149090.1	2.41438326891032e-20	-0.682092	0.856	0.99	7.79483638367695e-16	8	Het_Neg
Auts2	3.90445285225377e-15	0.645211	0.995	0.955	1.26055260335013e-10	8	Het_Neg
Cacna1g	2.34436295672746e-13	-1.27365	0.209	0.538	7.56877580579461e-09	8	Het_Neg
Kcnma1	1.31673597834258e-12	-0.36707	1	1	4.25108210607901e-08	8	Het_Neg
Kalrn	1.32121794916051e-12	-0.326186	0.995	1	4.26555214886471e-08	8	Het_Neg
Cdh4	3.12661003677313e-12	3.20252	0.307	0.108	1.0094260503722e-07	8	Het_Neg
Lrrc7	7.87945552407173e-12	-0.36775	0.995	1	2.54388221594656e-07	8	Het_Neg
Zmat4	1.18578754603034e-11	0.624069	0.967	0.86	3.82831509235895e-07	8	Het_Neg
Kcnip2	3.26128480341296e-11	-1.6095	0.191	0.472	1.05290579878187e-06	8	Het_Neg
Ldlrad3	2.00797493830458e-10	1.13567	0.609	0.441	6.48274708831632e-06	8	Het_Neg
Hs6st3	2.1870229444682e-10	1.06678	0.837	0.724	7.06080357621559e-06	8	Het_Neg
Npr3	2.36506329097195e-10	-1.5037	0.126	0.385	7.63560683490295e-06	8	Het_Neg
Dnah9	8.56820873679042e-10	-1.24164	0.33	0.573	2.76624619067279e-05	8	Het_Neg
Ank2	1.0492446343036e-09	-0.209641	1	1	3.38748630184919e-05	8	Het_Neg
Htr1f	2.49937726543991e-09	-0.672062	0.814	0.937	8.06923950147276e-05	8	Het_Neg
Clstn2	3.09813064587885e-09	0.590348	0.949	0.913	0.000100023	8	Het_Neg
Snhg11	3.74997786439653e-09	0.212922	1	1	0.000121068	8	Het_Neg
Magi1	4.50972939382175e-09	0.680009	0.884	0.801	0.000145597	8	Het_Neg
Tox	1.17728777862397e-08	0.269997	0.912	0.699	0.000380087	8	Het_Neg
Miat	1.69282043144612e-08	-0.475687	0.926	0.976	0.000546527	8	Het_Neg
Tuba1b	1.83001030950759e-08	0.717352	0.837	0.741	0.000590819	8	Het_Neg
Prkca	6.23458514175314e-08	0.701406	0.907	0.829	0.00201284	8	Het_Neg
Dync1i1	9.30924340503104e-08	-0.339578	0.977	0.997	0.00300549	8	Het_Neg
Grin2b	1.09345133101734e-07	-0.259676	1	1	0.00353021	8	Het_Neg
Mast4	1.18905739801478e-07	0.617441	0.953	0.885	0.00383887	8	Het_Neg
5330434G04Rik	1.43017344374546e-07	0.401924	0.93	0.944	0.00461731	8	Het_Neg
Rmst	1.74773298502795e-07	0.683558	0.902	0.822	0.00564256	8	Het_Neg
Camta1	1.80309814663731e-07	0.251157	0.94	0.986	0.0058213	8	Het_Neg
Ccdc30	1.81419653998278e-07	-0.696462	0.633	0.766	0.00585713	8	Het_Neg
Tmem91	2.02683270882562e-07	-0.877168	0.307	0.552	0.00654363	8	Het_Neg
Ankrd27	2.14271858502301e-07	-0.724994	0.447	0.685	0.00691777	8	Het_Neg
Antxr1	2.35127329500978e-07	0.76697	0.712	0.486	0.00759109	8	Het_Neg
Iqsec2	2.38519008288337e-07	-0.541239	0.726	0.885	0.00770059	8	Het_Neg
Opcml	3.05213081574288e-07	-0.400899	1	1	0.0098538	8	Het_Neg
Adgrl2	5.48173429986277e-07	0.647238	0.856	0.752	0.0176978	8	Het_Neg
Dlgap4	5.58740007341832e-07	-0.400421	0.907	0.965	0.0180389	8	Het_Neg
Ryr3	6.45710866841894e-07	-0.323302	0.986	0.997	0.0208468	8	Het_Neg
Peli3	8.18105752968938e-07	0.999885	0.433	0.318	0.0264125	8	Het_Neg
H3f3b	8.73213330588533e-07	0.520138	0.837	0.79	0.0281917	8	Het_Neg
Slc2a13	8.73451323907081e-07	0.559004	0.907	0.808	0.0281994	8	Het_Neg
Cobl	1.07888582065077e-06	0.442858	0.935	0.867	0.0348318	8	Het_Neg
Gabrb3	1.22830452753846e-06	-0.245778	0.995	0.997	0.0396558	8	Het_Neg
Itm2b	1.27262184795591e-06	0.445251	0.995	0.969	0.0410866	8	Het_Neg
Efnb3	1.32884013624388e-06	-1.25304	0.191	0.388	0.0429016	8	Het_Neg
Fbn2	1.42287521370673e-06	-1.19972	0.265	0.462	0.0459375	8	Het_Neg
Mecp2	4.02537409758434e-93	1.84429	0.994	0.912	1.2995920274051e-88	9	Het_Neg
AC149090.1	1.11332452121761e-26	-0.891393	0.838	0.976	3.59436821675106e-22	9	Het_Neg
Luzp2	2.58384599322093e-22	2.32493	0.695	0.438	8.34194678911379e-18	9	Het_Neg
Mef2c	4.90023103597729e-20	1.58227	0.814	0.458	1.58203958996527e-15	9	Het_Neg
Rph3a	6.07258850925951e-18	-1.45506	0.353	0.754	1.96053520021443e-13	9	Het_Neg
Nfia	1.9036830600007e-16	1.65605	0.743	0.471	6.14604075921226e-12	9	Het_Neg
Grid2	2.68132410644928e-14	0.51283	0.994	1	8.65665487767149e-10	9	Het_Neg
Scn3b	3.26931935730224e-14	-1.19109	0.527	0.822	1.05549975450503e-09	9	Het_Neg
Tenm3	3.84964519469745e-14	0.579144	1	0.97	1.24285795110807e-09	9	Het_Neg
Dpp10	5.16163878394536e-14	0.794459	0.988	0.973	1.66643508139676e-09	9	Het_Neg
Tmem178b	2.28943990252291e-13	-0.3217	1	0.993	7.39145672529522e-09	9	Het_Neg
Ccdc85a	4.59531140102044e-13	-0.612375	0.97	0.993	1.48359628581945e-08	9	Het_Neg
Ptprd	1.2002303027224e-12	-0.246022	1	1	3.87494353233926e-08	9	Het_Neg
Irak1	1.51824198101613e-12	1.18554	0.713	0.451	4.90164423571059e-08	9	Het_Neg
2310002F09Rik	1.92319344257272e-12	-2.01582	0.162	0.481	6.20903002934601e-08	9	Het_Neg
Spag6l	2.00581442101767e-12	-1.82959	0.216	0.525	6.47577185825554e-08	9	Het_Neg
Efna5	2.45724736311191e-12	0.706749	0.976	0.889	7.93322311180681e-08	9	Het_Neg
Rab27b	2.15710618371169e-11	0.983798	0.862	0.643	6.96421731411319e-07	9	Het_Neg
Qk	2.82196647292514e-11	0.852866	0.934	0.822	9.11071875783883e-07	9	Het_Neg
Auts2	8.90035485924805e-11	0.350592	1	0.997	2.87347956630823e-06	9	Het_Neg
Lmo4	1.03255994270018e-10	0.933017	0.868	0.727	3.33361977500753e-06	9	Het_Neg
Pacrg	1.49048078959975e-10	0.711595	0.952	0.919	4.8120172292228e-06	9	Het_Neg
Akap13	2.6133024925773e-10	0.916214	0.928	0.828	8.4370470972858e-06	9	Het_Neg
Actr3b	2.90036667058113e-10	-0.559351	0.946	0.98	9.36383379597119e-06	9	Het_Neg
Pbx3	3.05522159329738e-10	0.688232	0.946	0.859	9.86378291396059e-06	9	Het_Neg
Wwtr1	4.71071777311723e-10	1.26288	0.605	0.37	1.5208552330509e-05	9	Het_Neg
Xkr4	7.45341322740497e-10	-0.625845	0.922	0.963	2.4063344604677e-05	9	Het_Neg
Grm1	9.88928656338641e-10	0.743672	0.886	0.657	3.1927561669893e-05	9	Het_Neg
Fxyd7	1.93287136046304e-09	-0.961251	0.204	0.488	6.24027518725492e-05	9	Het_Neg
Zfpm2	1.97950417700922e-09	0.617323	0.964	0.923	6.39082923547427e-05	9	Het_Neg
Gm19744	2.35611721613215e-09	0.629399	0.76	0.465	7.60672443228265e-05	9	Het_Neg
Junb	2.8430882698366e-09	1.27855	0.76	0.633	9.17891047916745e-05	9	Het_Neg
Gm19410	2.85964109815827e-09	-1.20601	0.497	0.724	9.23235128540399e-05	9	Het_Neg
Necab2	2.9246586583598e-09	-1.04343	0.174	0.448	9.44226047851462e-05	9	Het_Neg
Slc24a4	2.97244018216352e-09	0.558171	0.964	0.865	9.59652312811492e-05	9	Het_Neg
Eml6	3.36926644428648e-09	-0.444143	1	0.99	0.000108777	9	Het_Neg
Kctd8	4.25046876425573e-09	0.709659	0.952	0.906	0.000137226	9	Het_Neg
Cntn5	4.67426210388044e-09	0.602552	0.97	0.916	0.000150909	9	Het_Neg
Frmd6	5.38737351212767e-09	0.890402	0.79	0.569	0.000173931	9	Het_Neg
Nkain3	5.45315514416048e-09	0.498574	0.958	0.946	0.000176055	9	Het_Neg
Cacna1b	8.7533181184439e-09	-0.499664	0.922	0.963	0.000282601	9	Het_Neg
C7	8.93801463452499e-09	1.80249	0.401	0.178	0.000288564	9	Het_Neg
Man1a	1.00346825274294e-08	0.73614	0.916	0.896	0.00032397	9	Het_Neg
Cacna1g	1.17628490959666e-08	-0.788169	0.653	0.845	0.000379764	9	Het_Neg
Ank2	1.22769225231572e-08	-0.201497	1	0.997	0.00039636	9	Het_Neg
Robo2	1.26862812260389e-08	0.692752	0.964	0.906	0.000409577	9	Het_Neg
Frmpd4	1.42175870447136e-08	-0.370304	1	0.997	0.000459015	9	Het_Neg
Tpbg	2.17464055554772e-08	1.24005	0.569	0.316	0.000702083	9	Het_Neg
Prkca	2.25299831185355e-08	0.72998	0.844	0.791	0.000727381	9	Het_Neg
Runx2	2.36668290245294e-08	0.694877	0.802	0.727	0.000764084	9	Het_Neg
Atp1b1	2.73125640156648e-08	0.363713	1	0.99	0.000881786	9	Het_Neg
Kalrn	2.83231342277011e-08	-0.204857	1	0.997	0.000914412	9	Het_Neg
Rmst	2.96377942277607e-08	2.72909	0.222	0.044	0.000956856	9	Het_Neg
Plcxd3	3.56457959454763e-08	0.995716	0.737	0.485	0.00115082	9	Het_Neg
Tanc1	3.78496420622129e-08	0.372335	0.97	0.966	0.00122198	9	Het_Neg
March4	3.94224297117592e-08	-1.11391	0.222	0.492	0.00127275	9	Het_Neg
Lrp1b	4.13745886908702e-08	0.462804	0.994	0.936	0.00133578	9	Het_Neg
Lrfn2	4.8738028165604e-08	-0.530548	0.922	0.966	0.00157351	9	Het_Neg
Arhgef25	5.85024795137104e-08	-0.733779	0.713	0.855	0.00188875	9	Het_Neg
Nrxn3	6.00421807739242e-08	-0.393104	1	0.993	0.00193846	9	Het_Neg
Gm34466	1.11776660601418e-07	-1.35439	0.156	0.401	0.00360871	9	Het_Neg
Nrip1	1.20112251729043e-07	0.610345	0.922	0.859	0.00387782	9	Het_Neg
Tmem131l	1.38138318243148e-07	0.293435	0.701	0.801	0.0044598	9	Het_Neg
Macf1	1.49409269204199e-07	-0.250708	0.994	0.98	0.00482368	9	Het_Neg
Opcml	1.74805595047814e-07	-0.318123	1	0.997	0.0056436	9	Het_Neg
Tmem178	1.86096417262996e-07	0.632913	0.731	0.663	0.00600812	9	Het_Neg
Nrg3	1.95821334249022e-07	-0.177994	1	1	0.00632209	9	Het_Neg
Slc35f1	2.10046491566601e-07	-0.329093	1	0.993	0.00678135	9	Het_Neg
Negr1	2.372322201304e-07	0.332357	1	0.993	0.00765904	9	Het_Neg
Gpc6	3.16451683944626e-07	0.894024	0.635	0.576	0.0102166	9	Het_Neg
Tead1	3.16622476539884e-07	1.20021	0.551	0.343	0.0102222	9	Het_Neg
Ncam1	3.69838777548225e-07	-0.294077	0.994	0.99	0.0119402	9	Het_Neg
Epb41l4b	3.81017148975703e-07	0.687116	0.856	0.754	0.0123011	9	Het_Neg
Oxr1	3.81140291712189e-07	0.333671	0.994	0.997	0.0123051	9	Het_Neg
Fjx1	4.19949223407498e-07	1.33112	0.413	0.236	0.0135581	9	Het_Neg
Plk2	5.48260820106087e-07	0.458913	0.928	0.946	0.0177006	9	Het_Neg
Clu	6.44862749888765e-07	0.899946	0.79	0.667	0.0208194	9	Het_Neg
Banp	7.28634302368007e-07	-0.623224	0.737	0.862	0.023524	9	Het_Neg
Col6a1	7.43644172511599e-07	1.60022	0.329	0.125	0.0240086	9	Het_Neg
Add2	7.44066060566938e-07	-0.317421	0.976	0.976	0.0240222	9	Het_Neg
Wnt2	8.0434293451208e-07	-1.44223	0.078	0.269	0.0259682	9	Het_Neg
Atxn1	8.68538526749465e-07	-0.263543	0.994	0.997	0.0280408	9	Het_Neg
Sh3kbp1	9.20318873675139e-07	0.702037	0.85	0.741	0.0297125	9	Het_Neg
Chst9	9.25828523897348e-07	1.12346	0.611	0.471	0.0298904	9	Het_Neg
Trank1	9.95322917212813e-07	-0.309548	0.97	0.983	0.032134	9	Het_Neg
Galntl6	1.06103115746617e-06	-0.68716	0.844	0.899	0.0342554	9	Het_Neg
Flna	1.0807883395505e-06	-0.900857	0.395	0.633	0.0348933	9	Het_Neg
Galnt17	1.15559349648758e-06	0.512884	0.958	0.939	0.0373083	9	Het_Neg
Nckap5	1.16952309863841e-06	0.985049	0.659	0.471	0.0377581	9	Het_Neg
Rab3a	1.20148027795329e-06	0.505738	0.97	0.926	0.0387898	9	Het_Neg
Prickle1	1.25562566337822e-06	0.372798	0.994	0.997	0.0405379	9	Het_Neg
Plch2	1.26360913999816e-06	0.815557	0.725	0.529	0.0407956	9	Het_Neg
Slc39a10	1.51605321026306e-06	0.477782	0.934	0.899	0.0489458	9	Het_Neg
Mecp2	1.80649846503604e-70	1.77364	0.96	0.928	5.83228029436884e-66	10	Het_Neg
Fut9	1.25100841679479e-27	0.947018	0.994	0.974	4.03888067362198e-23	10	Het_Neg
Kcnn3	5.53323982780162e-24	-1.89208	0.295	0.779	1.78640647840575e-19	10	Het_Neg
Cux1	1.17217946888396e-23	1.18391	0.809	0.774	3.78438141529186e-19	10	Het_Neg
Nova1	1.27734502521938e-23	1.74528	0.873	0.579	4.12390841392077e-19	10	Het_Neg
Astn2	3.71136912864406e-23	2.05502	0.815	0.579	1.19821552318273e-18	10	Het_Neg
Nkain2	4.14498329173788e-23	-0.618059	1	1	1.33820785573758e-18	10	Het_Neg
Celf4	5.10948712985089e-22	-0.920822	0.96	1	1.64959791987236e-17	10	Het_Neg
Gria1	2.27240637230289e-21	-1.01503	0.931	0.991	7.33646397297989e-17	10	Het_Neg
Bmper	9.88482440250877e-21	1.64706	0.798	0.366	3.19131555834996e-16	10	Het_Neg
Cacna1e	1.45251049970019e-20	-0.857	0.983	1	4.68943014828206e-16	10	Het_Neg
Sparcl1	1.84998788399926e-20	1.58608	0.942	0.804	5.97268588349161e-16	10	Het_Neg
Pde4d	1.01842680911843e-19	0.885744	0.994	0.902	3.28799095323885e-15	10	Het_Neg
Lrfn2	1.14036480513987e-19	-1.15839	0.734	0.949	3.68166777339407e-15	10	Het_Neg
Crym	2.51819666518906e-19	-2.18017	0.179	0.609	8.12999793356288e-15	10	Het_Neg
Gabra2	2.71320954298465e-19	-1.00579	0.925	0.979	8.75959700952594e-15	10	Het_Neg
AC149090.1	4.68441416937245e-19	-0.769815	0.821	0.991	1.5123631145819e-14	10	Het_Neg
Plcb4	6.51264199443099e-19	2.76002	0.503	0.243	2.10260646790205e-14	10	Het_Neg
Ptpro	8.71984917306088e-19	-3.59942	0.087	0.455	2.8152033055227e-14	10	Het_Neg
Lrrc7	9.61693725619802e-19	-0.419495	0.994	1	3.10482819316353e-14	10	Het_Neg
A830018L16Rik	2.23411735672048e-18	-1.07359	0.786	0.979	7.21284788617207e-14	10	Het_Neg
6530403H02Rik	3.26365318390325e-18	-2.36739	0.237	0.621	1.05367043042317e-13	10	Het_Neg
Tenm1	1.47578256300349e-17	-1.37927	0.601	0.868	4.76456400465677e-13	10	Het_Neg
Ptprz1	1.67782192733478e-17	-2.30478	0.243	0.647	5.41684809240035e-13	10	Het_Neg
Stmn3	2.00072198060905e-17	0.966879	0.96	0.953	6.45933091439631e-13	10	Het_Neg
Slit3	2.05161761020902e-17	-0.618702	0.977	1	6.62364745455982e-13	10	Het_Neg
Coro6	2.52741744072902e-17	2.69963	0.497	0.128	8.15976720739364e-13	10	Het_Neg
Pdzrn4	4.22382297695446e-17	-2.44945	0.277	0.613	1.36366124810975e-12	10	Het_Neg
Kcnip2	5.31025587751883e-17	-2.43796	0.127	0.515	1.71441611005695e-12	10	Het_Neg
Cacna1c	5.36364043265876e-17	-0.744595	0.965	1	1.73165131368388e-12	10	Het_Neg
Gpc6	6.34059685152143e-17	1.38937	0.803	0.511	2.04706169351369e-12	10	Het_Neg
Celf2	6.88485645304747e-17	-0.465724	1	1	2.22277590586638e-12	10	Het_Neg
Cnih3	8.41694192327019e-17	-1.73372	0.231	0.643	2.71740969992778e-12	10	Het_Neg
Ckb	1.05561574793296e-16	0.885379	0.931	0.953	3.40805544220157e-12	10	Het_Neg
Pdzrn3	1.47293760789488e-16	1.37184	0.821	0.63	4.75537906708863e-12	10	Het_Neg
Sgcd	2.14080619907529e-16	-0.356728	0.48	0.847	6.91159281371456e-12	10	Het_Neg
Kcnq5	5.47726773781482e-16	0.801859	0.988	0.974	1.76833588915351e-11	10	Het_Neg
Rnf112	7.84565185043481e-16	-0.631136	0.613	0.94	2.53296869991288e-11	10	Het_Neg
Unc13b	1.32546971546695e-15	-0.95317	0.769	0.945	4.27927897638504e-11	10	Het_Neg
Stum	2.2243315010344e-15	-1.27556	0.405	0.787	7.18125425108955e-11	10	Het_Neg
Grin2b	2.94032894994875e-15	-0.429288	1	1	9.49285201490954e-11	10	Het_Neg
Cdh13	4.46513919554546e-15	-1.63363	0.439	0.783	1.44157018928185e-10	10	Het_Neg
Satb2	5.01321640039995e-15	0.810497	0.965	0.711	1.61851691486912e-10	10	Het_Neg
Hap1	1.33620470177929e-14	-1.7113	0.52	0.762	4.31393687969445e-10	10	Het_Neg
Scn3b	1.77985573344501e-14	-1.18166	0.405	0.77	5.74626423542721e-10	10	Het_Neg
Gm32647	2.1474645556722e-14	-3.56647	0.145	0.472	6.93308931798769e-10	10	Het_Neg
Eml6	2.26879999033012e-14	-0.705099	0.96	0.996	7.32482076878078e-10	10	Het_Neg
Xkr6	2.42543732704157e-14	1.31946	0.792	0.519	7.83052441035371e-10	10	Het_Neg
Khdrbs3	3.10088342662642e-14	0.648312	0.988	0.97	1.00112021428634e-09	10	Het_Neg
Gm28175	3.32482481064814e-14	2.77819	0.462	0.14	1.07341969011775e-09	10	Het_Neg
Sv2b	3.57581458493914e-14	-0.713577	0.96	0.987	1.1544517387476e-09	10	Het_Neg
Myo5b	4.27150103984794e-14	-2.6669	0.058	0.37	1.37905411071491e-09	10	Het_Neg
Dpyd	4.50151305474084e-14	-1.65274	0.41	0.736	1.45331348972308e-09	10	Het_Neg
Thsd7a	4.63927324841169e-14	-3.36133	0.104	0.409	1.49778936824971e-09	10	Het_Neg
Osbpl3	6.87111999111709e-14	2.23733	0.491	0.157	2.21834108913215e-09	10	Het_Neg
Tbc1d30	8.3659916571301e-14	1.06472	0.855	0.681	2.70096040650445e-09	10	Het_Neg
Cadm1	9.17646067302051e-14	-0.4488	1	1	2.96262032828467e-09	10	Het_Neg
Tmem59l	1.10935111623668e-13	0.84404	0.919	0.94	3.58154007877012e-09	10	Het_Neg
Pantr1	1.23026413016428e-13	1.83476	0.642	0.336	3.97190774423538e-09	10	Het_Neg
Shank2	1.7181982595772e-13	-0.612638	0.931	0.987	5.54720308104499e-09	10	Het_Neg
Dpy19l1	2.04184470099103e-13	1.14162	0.832	0.621	6.59209561714955e-09	10	Het_Neg
Slc6a7	2.1488034010981e-13	-1.15134	0.312	0.689	6.93741178044521e-09	10	Het_Neg
Gm13986	2.19769733674645e-13	-4.801	0.012	0.247	7.09526585168591e-09	10	Het_Neg
Grin1	2.47050232461029e-13	0.470106	0.988	0.996	7.97601675500431e-09	10	Het_Neg
Tshz2	2.89845794302933e-13	0.762574	0.867	0.536	9.3576714690702e-09	10	Het_Neg
Gabbr2	3.04272383968375e-13	-0.536871	0.983	0.996	9.82343391641898e-09	10	Het_Neg
Brinp1	3.15862955586376e-13	0.562399	1	0.991	1.01976355211061e-08	10	Het_Neg
Zmat4	3.28908024758823e-13	0.811213	0.948	0.851	1.06187955793386e-08	10	Het_Neg
Nbea	3.32701117572042e-13	-0.316187	1	1	1.07412555808134e-08	10	Het_Neg
Rora	3.34354848179031e-13	0.633323	0.971	0.991	1.079464627346e-08	10	Het_Neg
Efnb3	4.13753281039389e-13	-2.58405	0.069	0.37	1.33580246783567e-08	10	Het_Neg
Prkcg	4.73847578663055e-13	-1.0933	0.595	0.851	1.52981690771367e-08	10	Het_Neg
Rasal1	5.61924363109697e-13	-1.06577	0.48	0.804	1.81417280629966e-08	10	Het_Neg
Mctp1	5.94379628287537e-13	-0.713158	0.861	0.991	1.91895462992631e-08	10	Het_Neg
Tecr	7.6572302439039e-13	0.632373	0.965	1	2.47213678424438e-08	10	Het_Neg
Prepl	8.85073588185177e-13	0.561345	0.965	0.97	2.85746007945584e-08	10	Het_Neg
Frmd5	1.06890125113662e-12	1.16705	0.867	0.74	3.45094768929459e-08	10	Het_Neg
Ano2	1.10350756205621e-12	-2.47771	0.127	0.447	3.56267416409849e-08	10	Het_Neg
Syt7	1.12777841308975e-12	-0.693403	0.844	0.979	3.64103260666025e-08	10	Het_Neg
Grm5	1.15967410918856e-12	-0.417776	0.988	1	3.74400786151528e-08	10	Het_Neg
Cdh12	1.4439715998109e-12	0.758415	0.942	0.783	4.6618623099895e-08	10	Het_Neg
Ccn3	1.49192711474276e-12	-1.31573	0.364	0.711	4.816686689947e-08	10	Het_Neg
Rims2	1.55887418240405e-12	0.49108	0.977	0.996	5.03282529789149e-08	10	Het_Neg
Glra3	1.59752695176617e-12	-2.73814	0.087	0.387	5.15761576377708e-08	10	Het_Neg
Chrm2	2.51933702580008e-12	1.84968	0.578	0.281	8.13367958779557e-08	10	Het_Neg
Man2a1	2.84707788059938e-12	1.31748	0.751	0.617	9.19179093751509e-08	10	Het_Neg
Irak1	3.37769353563998e-12	1.63755	0.561	0.264	1.09048835798137e-07	10	Het_Neg
Dner	3.61628515913972e-12	-0.938887	0.653	0.906	1.16751766362826e-07	10	Het_Neg
Vsnl1	4.78012949851986e-12	0.626536	1	0.953	1.54326480859714e-07	10	Het_Neg
Slc17a6	5.08155196119846e-12	1.71022	0.578	0.319	1.64057905067292e-07	10	Het_Neg
9530026P05Rik	5.31037524253386e-12	-2.21174	0.087	0.387	1.71445464705206e-07	10	Het_Neg
Kcnd2	5.75243907307002e-12	0.451391	1	1	1.85717495474066e-07	10	Het_Neg
Large1	5.87191902767872e-12	-0.546729	0.977	1	1.89574905808607e-07	10	Het_Neg
B130024G19Rik	5.91716824499959e-12	-1.71877	0.231	0.562	1.91035776789812e-07	10	Het_Neg
Nlgn1	6.34482664937158e-12	-0.495351	0.942	0.996	2.04842728374961e-07	10	Het_Neg
Ptchd4	6.43901478098123e-12	1.30177	0.694	0.37	2.07883592203979e-07	10	Het_Neg
Slco3a1	6.47111522964055e-12	-0.831733	0.815	0.919	2.08919955188945e-07	10	Het_Neg
Atp1a1	7.24862963028348e-12	0.901188	0.931	0.906	2.34022007613702e-07	10	Het_Neg
Lcorl	7.4296333596417e-12	-1.31271	0.618	0.855	2.39865713016032e-07	10	Het_Neg
Otud7a	9.18203758880086e-12	-0.522243	0.977	0.991	2.96442083554436e-07	10	Het_Neg
Pard3b	9.8705389115967e-12	-2.28933	0.104	0.404	3.18670348760899e-07	10	Het_Neg
Itpr1	1.01347546070766e-11	0.678469	0.942	0.915	3.27200552489467e-07	10	Het_Neg
Clstn1	1.01583985832866e-11	0.588557	0.977	0.996	3.27963898261409e-07	10	Het_Neg
Osbpl1a	1.03531148157225e-11	0.694754	0.948	0.936	3.34250311825601e-07	10	Het_Neg
Cdh9	1.11015467952358e-11	-1.69592	0.387	0.685	3.58413438284188e-07	10	Het_Neg
Rab26	1.12226741706772e-11	-1.26497	0.272	0.621	3.62324035600314e-07	10	Het_Neg
Tcf25	1.13686043465263e-11	0.647913	0.965	0.966	3.670353913276e-07	10	Het_Neg
Gm1604a	1.18661080534653e-11	-1.18519	0.561	0.826	3.83097298506127e-07	10	Het_Neg
Efna5	1.26562762043563e-11	1.65169	0.514	0.349	4.08607877257642e-07	10	Het_Neg
Prkg1	1.30176134062275e-11	-0.764553	0.855	0.987	4.20273648820054e-07	10	Het_Neg
Chgb	1.36427007860917e-11	1.00123	0.948	0.932	4.4045459487897e-07	10	Het_Neg
Ptpn14	1.48326008815945e-11	-1.90648	0.162	0.481	4.78870519462279e-07	10	Het_Neg
Slc16a2	1.67395874253371e-11	-0.918089	0.653	0.885	5.40437580027008e-07	10	Het_Neg
AI593442	1.70501143862815e-11	1.73675	0.618	0.409	5.504629429611e-07	10	Het_Neg
Ywhah	1.73396182007404e-11	0.731239	0.948	0.945	5.59809573610902e-07	10	Het_Neg
Nefl	1.81053468153133e-11	1.30313	0.728	0.604	5.84531121932389e-07	10	Het_Neg
Kcng1	1.8955169381279e-11	-1.80136	0.173	0.498	6.11967643474593e-07	10	Het_Neg
Dpp6	2.09066074829099e-11	-0.459824	0.994	1	6.74969822585745e-07	10	Het_Neg
Camta1	2.19527256281492e-11	0.562403	0.971	0.996	7.08743746904798e-07	10	Het_Neg
Gm26673	2.24737421794952e-11	2.5654	0.353	0.123	7.25564766265003e-07	10	Het_Neg
Snhg11	3.10966032008842e-11	0.240554	1	1	1.00395383434055e-06	10	Het_Neg
Arhgap6	3.1213465275492e-11	-1.81197	0.364	0.643	1.00772672641926e-06	10	Het_Neg
Dlg5	3.46701642545148e-11	-1.15417	0.335	0.677	1.11932625295701e-06	10	Het_Neg
Pde9a	3.83030583023104e-11	-1.64798	0.22	0.532	1.23661423729009e-06	10	Het_Neg
Atp1b1	4.61784659505783e-11	0.5901	0.994	1	1.49087177321442e-06	10	Het_Neg
Ly6h	4.99731937504186e-11	-0.62138	0.948	0.996	1.61338456023227e-06	10	Het_Neg
Tafa1	5.37251398220961e-11	-1.68367	0.497	0.757	1.73451613915637e-06	10	Het_Neg
Necab2	5.69486443840635e-11	-1.22117	0.306	0.638	1.83858698393949e-06	10	Het_Neg
Egr1	5.80387262408112e-11	1.7363	0.59	0.349	1.87378027668459e-06	10	Het_Neg
Cabp1	8.04190451239136e-11	0.755709	0.769	0.757	2.59632887182555e-06	10	Het_Neg
Satb1	8.12727328908758e-11	0.962161	0.827	0.557	2.62389018138193e-06	10	Het_Neg
Nap1l5	9.30569553654943e-11	0.856236	0.913	0.843	3.00434380397498e-06	10	Het_Neg
Cpne6	9.79691130244481e-11	-0.801077	0.694	0.915	3.16293281399431e-06	10	Het_Neg
Enox1	1.15996734945926e-10	-0.570332	0.965	1	3.74495458772923e-06	10	Het_Neg
Nkain3	1.22812983837521e-10	-2.23106	0.341	0.549	3.96501718319437e-06	10	Het_Neg
Ryr3	1.33983999145821e-10	-0.699619	0.873	0.966	4.32567341242285e-06	10	Het_Neg
Syt17	1.50345759509966e-10	-0.963254	0.41	0.736	4.85391284577926e-06	10	Het_Neg
Psap	1.52025953486622e-10	0.708828	0.971	0.983	4.9081579083156e-06	10	Het_Neg
Trp53i11	1.54473797685882e-10	-1.88006	0.081	0.353	4.98718655828871e-06	10	Het_Neg
Dkk3	1.58039269884735e-10	0.917253	0.838	0.545	5.10229782822868e-06	10	Het_Neg
Gabra1	1.59748743107787e-10	0.786855	0.977	0.953	5.15748817123491e-06	10	Het_Neg
Galnt18	1.87119892823978e-10	-0.61153	0.867	0.979	6.04116573982213e-06	10	Het_Neg
Shisa6	1.89796169994377e-10	-1.6284	0.347	0.604	6.12756934826847e-06	10	Het_Neg
R3hdm2	2.00166833706007e-10	0.593995	0.965	0.974	6.46238622619843e-06	10	Het_Neg
Icam5	2.19166487324963e-10	-0.621801	0.763	0.953	7.07579004328644e-06	10	Het_Neg
Adgrl2	2.21068274839207e-10	0.965558	0.786	0.702	7.1371892531838e-06	10	Het_Neg
Vwa8	2.44886739681057e-10	0.79134	0.838	0.791	7.90616839060291e-06	10	Het_Neg
Bcl11b	2.55824295573541e-10	-1.55734	0.162	0.468	8.25928738259179e-06	10	Het_Neg
Gm13629	2.60976583337127e-10	2.37821	0.353	0.128	8.42562899303914e-06	10	Het_Neg
Slc8a1	3.69380339999262e-10	-0.456578	0.994	1	1.19254442768762e-05	10	Het_Neg
Ppp2r2b	3.99727780988193e-10	-0.419032	0.994	1	1.29052114092038e-05	10	Het_Neg
L1cam	4.29871122035988e-10	-0.603016	0.659	0.911	1.38783891749319e-05	10	Het_Neg
Lamp5	4.39034875374345e-10	1.38129	0.503	0.434	1.41742409514607e-05	10	Het_Neg
Cit	4.41089159629065e-10	0.864968	0.873	0.774	1.42405635186244e-05	10	Het_Neg
Cpne7	4.86665862533013e-10	-0.629799	0.578	0.864	1.57120073718783e-05	10	Het_Neg
Reln	4.88064862345754e-10	-2.98281	0.185	0.396	1.57571740808327e-05	10	Het_Neg
Filip1	5.17946940149545e-10	-2.47397	0.092	0.345	1.67219169627281e-05	10	Het_Neg
Prickle2	5.37350937696614e-10	-0.498828	0.983	1	1.73483750235352e-05	10	Het_Neg
Pde2a	5.43099059789804e-10	-0.622295	0.844	0.966	1.75339531453138e-05	10	Het_Neg
Epb41l3	5.57177996648954e-10	0.662905	0.954	0.932	1.79884916218115e-05	10	Het_Neg
Ccdc85a	5.77746497642432e-10	-0.913378	0.688	0.885	1.86525456763859e-05	10	Het_Neg
Aifm3	5.85059753951453e-10	0.797747	0.867	0.821	1.88886541563226e-05	10	Het_Neg
Tnrc6c	6.23856638247152e-10	-0.448825	0.913	0.996	2.01412115658093e-05	10	Het_Neg
Nars	6.77103455639521e-10	0.843753	0.815	0.702	2.18602850653219e-05	10	Het_Neg
Nav1	6.93696127630178e-10	-0.660347	0.775	0.94	2.23959794805403e-05	10	Het_Neg
Peg3	7.09659603188738e-10	0.655376	0.977	0.962	2.29113602889484e-05	10	Het_Neg
Carmil1	7.21719921298238e-10	0.94624	0.78	0.617	2.33007276591136e-05	10	Het_Neg
Xkr4	7.80803975548361e-10	-0.552734	0.988	1	2.52082563505788e-05	10	Het_Neg
Csmd1	7.9537945705546e-10	-0.264824	1	1	2.56788257710355e-05	10	Het_Neg
Tmem178b	8.39246597276747e-10	-0.412544	0.988	1	2.70950763930798e-05	10	Het_Neg
Cdh6	8.85280450781736e-10	1.322	0.671	0.426	2.85812793534883e-05	10	Het_Neg
[truncated: 1,218 more rows]

## Sheet: snDEG_HET-POSvsWT
gene_name	p_val	avg_log2FC	pct.1	pct.2	p_val_adj	cluster	MeCP2 status
[truncated: 1,130 more rows]

[truncated: 1 more sheets: snDEGs_HET-NEGvsHET-POS]
