# Supplementary material for: Single-nucleus profiling reveals a core disease signature and cell type–specific vulnerabilities in early Rett syndrome
Source: Sci Adv. 2026 Jun 10;12(24):eaeb4265. doi: 10.1126/sciadv.aeb4265 (PMC13251834; doi:10.1126/sciadv.aeb4265)
Supplement: Supplementary file 2 — Tables S1 to S8 [file sciadv.aeb4265_tables_s1_to_s8.zip › supplemental_tables_2Rev/5_supplemental_table_hypergeometric_NULL_HET.xlsx]

## Sheet: Supplemental_Table_Fig3a
cluster	cell type	background_genes	male_DEGs	female_DEGs	overlap_DEGs	expected_overlap	fold_enrichment	p_value	p_adj	significance	p_value_formatted	p_adj_formatted		n_male_up	n_female_up	n_male_down	n_female_down	overlap_up	overlap_down	expected_up	expected_down	fe_up	fe_down	pval_up	pval_down	padj_up	padj_down	sig_up	sig_down
0	Dentate	7202	565	2388	244	187.34	1.3	1.41817684110257e-07	2.30453736679167e-07	***	1.42e-07	2.30e-07		232	676	333	1712	74	97	20.04	72.84	3.69	1.33	8.92852455272044e-25	0.000924695	6.24996718690431e-24	0.0018124	***	**
1	Oligo	4499	478	436	134	46.32	2.89	6.07859579567269e-35	7.90217453437449e-34	***	6.08e-35	7.90e-34		226	269	252	167	23	13	12.24	8.47	1.88	1.53	0.00232325	0.0803385	0.00406569	0.115782	**	ns
2	Astro	5190	287	300	56	16.59	3.38	6.48912917725266e-17	1.87463731787299e-16	***	6.49e-17	1.87e-16		188	143	99	157	19	17	4.71	2.72	4.03	6.25	1.64320271196211e-07	9.87062689739799e-10	4.73629016977313e-07	3.4547194140893e-09	***	***
3	CA1-1	8287	683	868	169	71.54	2.36	2.56929448186488e-29	1.33603313056974e-28	***	2.57e-29	1.34e-28		295	395	388	473	72	37	13.07	20.58	5.51	1.8	9.97669407077089e-35	0.000352527	1.22214502366943e-33	0.000751035	***	***
4	CA3	8050	349	377	59	16.34	3.61	1.22444228919017e-18	3.97943743986804e-18	***	1.22e-18	3.98e-18		179	166	170	211	43	13	3.49	4.22	12.32	3.08	6.19535420220933e-36	0.000300391	1.01190785302752e-34	0.000669052	***	***
5	CA2 -1	9121	496	219	75	11.91	6.3	4.40795447119071e-41	1.14606816250959e-39	***	4.41e-41	1.15e-39		199	125	297	94	41	16	2.56	2.88	16.02	5.56	3.51340252096485e-39	2.11820483114883e-08	8.60783617636389e-38	6.48700229539328e-08	***	***
6	CA1 -2	8833	302	216	44	7.39	5.96	1.44756583497186e-22	6.27278528487808e-22	***	1.45e-22	6.27e-22		148	108	154	108	29	9	1.69	1.75	17.16	5.14	1.42849845879115e-28	6.19571909147185e-05	1.16660707467944e-27	0.000151795	***	***
7	OPC-1	5382	25	23	2	0.11	18.72	0.00493733	0.00583503	**	0.0049	0.0058		18	7	7	16	1	1	0.02	0.02	50	50	0.0205774	0.0183091	0.0305544	0.0287293	*	*
8	Microglia-1	3910	28	115	11	0.82	13.36	1.24331833485451e-10	2.30901976472981e-10	***	1.24e-10	2.31e-10		11	94	17	21	1	0	0.23	0.08	4.35	0	0.209225	1	0.292916	1	ns	ns
9	SST/PVALB+ INs	8432	190	107	15	2.41	6.22	1.38459962063013e-08	2.3999726757589e-08	***	1.38e-08	2.40e-08		96	44	94	63	13	1	0.46	0.65	28.26	1.54	3.12294393679393e-16	0.478659	1.70026947669892e-15	0.617218	***	ns
10	Subiculum-1	7909	182	78	23	1.79	12.81	6.01421324403685e-20	2.2338506334994e-19	***	6.01e-20	2.23e-19		118	50	64	28	19	2	0.7	0.21	27.14	9.52	2.63250557643054e-23	0.018762	1.6124096655637e-22	0.0287293	***	*
11	CA1/CA3	8938	136	689	41	10.48	3.91	7.10624290336755e-15	1.67965741352324e-14	***	7.11e-15	1.68e-14		71	300	65	389	21	1	2.24	2.66	9.37	0.38	1.94722008152473e-15	0.934257	9.54137839947118e-15	1	***	ns
12	CA1-3	9154	274	96	38	2.87	13.22	1.65686145026994e-33	1.43594659023395e-32	***	1.66e-33	1.44e-32		120	53	154	43	29	9	0.65	0.68	44.62	13.24	7.20741647798658e-43	1.76110492930729e-08	3.53163407421343e-41	5.75294276907048e-08	***	***
13	Neurogenesis	5521	8	5	1	0.01	138.02	0.00722671	0.00816932	**	0.0072	0.0082		3	1	5	4	1	0	0	0	NA	NA	0.000497183	1	0.00101508	1	**	ns
14	CCK+ VIP+ INs	7954	55	15	2	0.1	19.28	0.00465326	0.00580186	**	0.0047	0.0058		39	6	16	9	2	0	0.03	0.02	66.67	0	0.000296758	1	0.000669052	1	***	ns
15	Ex.Neuron-1	2683	11	1034	6	4.24	1.42	0.214822	0.214822	ns	0.2148	0.2148		0	571	11	463	0	0	NA	1.51	NA	0	NA	1	NA	1	NA	ns
16	Subiculum-2	8497	71	16	7	0.13	52.36	2.26474900006313e-11	4.61038445652112e-11	***	2.26e-11	4.61e-11		43	10	28	6	7	0	0.05	0.02	140	0	3.50285133339262e-15	1	1.56036104851126e-14	1	***	ns
17	Chrm2+ INs	8812	526	472	101	28.17	3.58	1.21362975321035e-31	7.88859339586728e-31	***	1.21e-31	7.89e-31		184	202	342	270	42	39	3.97	9.86	10.58	3.96	6.07001570302178e-32	9.77692164990748e-14	5.94861538896134e-31	3.99224300704555e-13	***	***
18	VLMC	5114	6	4	1	0	213.08	0.00468612	0.00580186	**	0.0047	0.0058		4	2	2	2	1	0	0	0	NA	NA	0.0013602	1	0.00256345	1	**	ns
19	Nos1+ INs	7917	36	3	2	0.01	146.61	6.01422774200343e-05	8.83561971521159e-05	***	6.01e-05	8.84e-05		28	2	8	1	2	0	0.01	0	200	NA	1.04280594250415e-05	1	2.68934164119491e-05	1	***	ns
20	OPC-2	6389	1	0	0	0	NA	NA	NA	ns	NA	NA		1	0	0	0	0	0	NA	NA	NA	NA	NA	NA	NA	NA	NA	NA
21	Ependymal-1	7591	28	5	1	0.02	54.22	0.0183121	0.0190446	*	0.0183	0.019		15	4	13	1	1	0	0.01	0	100	NA	0.00672417	1	0.0109828	1	*	ns
22	Ex.Neuron-2	9361	52	3	1	0.02	60.01	0.0165742	0.0179554	*	0.0166	0.018		40	1	12	2	1	0	0	0	NA	NA	0.00401485	1	0.00678372	1	**	ns
23	CajalRetzius-1	5151	1	0	0	0	NA	NA	NA	ns	NA	NA		1	0	0	0	0	0	NA	NA	NA	NA	NA	NA	NA	NA	NA	NA
24	CA2-2	9177	42	3	2	0.01	145.67	6.11696749514648e-05	8.83561971521159e-05	***	6.12e-05	8.84e-05		25	2	17	1	2	0	0.01	0	200	NA	6.28517932716527e-06	1	1.7109654835061e-05	1	***	ns
25	Endothelial-1	6339	0	1	0	0	NA	NA	NA	ns	NA	NA		0	0	0	1	0	0	NA	NA	NA	NA	NA	NA	NA	NA	NA	NA
26	Pericytes	9218	911	24	19	2.37	8.01	1.76758132146772e-15	4.59571143581608e-15	***	1.77e-15	4.60e-15		557	6	354	18	1	1	0.33	0.63	3.03	1.59	0.288034	0.473448	0.392046	0.617218	ns	ns
27	Mossy	9375	12	6	4	0.01	520.83	2.30519222826056e-11	4.61038445652112e-11	***	2.31e-11	4.61e-11		11	6	1	0	4	0	0.01	NA	400	NA	9.27179731266212e-12	NA	3.49475437169572e-11	NA	***	NA
28	Ependymal-2	9657	28	1	1	0	344.89	0.00289945	0.00396767	**	0.0029	0.004		24	1	4	0	1	0	0	NA	NA	NA	0.00228245	NA	0.00406569	NA	**	NA
29	Ex.Neuron-3	8714	3	0	0	0	NA	NA	NA	ns	NA	NA		2	0	1	0	0	0	NA	NA	NA	NA	NA	NA	NA	NA	NA	NA
30	Microglia-2	7654	0	0	0	0	NA	NA	NA	ns	NA	NA		0	0	0	0	0	0	NA	NA	NA	NA	NA	NA	NA	NA	NA	NA
31	Microglia-3	8830	0	0	0	0	NA	NA	NA	ns	NA	NA		0	0	0	0	0	0	NA	NA	NA	NA	NA	NA	NA	NA	NA	NA
32	Endothelial-2	9336	0	0	0	0	NA	NA	NA	ns	NA	NA		0	0	0	0	0	0	NA	NA	NA	NA	NA	NA	NA	NA	NA	NA
33	Microglia-4	10386	0	0	0	0	NA	NA	NA	ns	NA	NA		0	0	0	0	0	0	NA	NA	NA	NA	NA	NA	NA	NA	NA	NA

## Sheet: Supplemental_table_fig3e
Test	Overlap	Set1_Size	Set2_Size	Expected	Enrichment	Neg_log10_P	P_value_formatted
Bulk NULL vs sn NULL	399	807	2690	108.54	3.68	140.26	5.54e-141
Bulk HET vs sn HET	37	95	4252	20.2	1.83	4.19	6.42e-05
4-way overlap (all conditions)	21	49	1604	3.93	5.34	10.43	3.73e-11
Bulk NULL vs Bulk HET	49	807	95	3.83	12.78	42.2	6.26e-43
sn NULL vs sn HET	1604	2690	4252	571.89	2.8	Inf	< 1e-300
