# Supplementary material for: Single-nucleus profiling reveals a core disease signature and cell type–specific vulnerabilities in early Rett syndrome
Source: Sci Adv. 2026 Jun 10;12(24):eaeb4265. doi: 10.1126/sciadv.aeb4265 (PMC13251834; doi:10.1126/sciadv.aeb4265)
Supplement: Supplementary file 2 — Tables S1 to S8 [file sciadv.aeb4265_tables_s1_to_s8.zip › supplemental_tables_2Rev/7_suppletmental_table_wildtype_FPR.xlsx]

## Sheet: Sheet 1 - Combined_unsorted_vs_
Combined_unsorted_vs_sorted_FPR_comparison
Dataset	Clusters_Analyzed	Total_Permutations	Total_Tests	False_Positive_DEGs_detected	Adjusted_FPR_Pct (adj-P <0.05, |log2FC|>0.15)	Raw_FPR_Pct	Mean_abs_log2FC
Unsorted (snRNA-seq)	30	300	2289680	0	0	4.38227	0.223458
FANS-Sorted	23	230	2516270	10	0.000397414	4.63662	0.308833
