# Supplementary material for: Single-nucleus profiling reveals a core disease signature and cell type–specific vulnerabilities in early Rett syndrome
Source: Sci Adv. 2026 Jun 10;12(24):eaeb4265. doi: 10.1126/sciadv.aeb4265 (PMC13251834; doi:10.1126/sciadv.aeb4265)
Supplement: Supplementary file 2 — Tables S1 to S8 [file sciadv.aeb4265_tables_s1_to_s8.zip › supplemental_tables_2Rev/1_supplemental_table_bulkDEGs.xlsx]

## Sheet: bulk_NULL_P28
baseMean	log2FoldChange	lfcSE	stat	pvalue	padj	gene_name
3559.07	0.211122	0.0406404	5.19486	2.04869122367174e-07	3.29059100134641e-05	Drp2
975.281	0.491599	0.0635366	7.73726	1.01578820143981e-14	1.36733556815477e-11	Cdh4
4846.34	-0.156533	0.0350761	-4.46266	8.0950163013445e-06	0.000665696	Ckmt1
1134.83	0.223114	0.0638274	3.49558	0.000473029	0.0160185	Grasp
4111.56	-0.184485	0.0550136	-3.35344	0.000798124	0.0237423	Gabra2
7592.2	-0.198521	0.0337417	-5.88357	4.01520429643412e-09	1.27798202761307e-06	Sez6
378.456	-0.379982	0.102462	-3.70851	0.00020848	0.00874694	Serpinf1
168.338	-0.656253	0.138921	-4.72392	2.31342606054061e-06	0.000241089	Oprm1
659.845	-0.236337	0.0769016	-3.07324	0.00211746	0.0477699	Car4
462.223	-0.262741	0.0807421	-3.25408	0.0011376	0.0311858	Mmp14
1964.85	0.1963	0.0464511	4.22595	2.37936092726207e-05	0.00154975	Pcbp3
638.955	-0.308732	0.0800344	-3.85749	0.000114557	0.00555686	Gabrg1
288.648	-0.569725	0.121683	-4.68206	2.8400264688049e-06	0.000276355	Col18a1
1404.27	-0.200902	0.0554321	-3.62429	0.000289759	0.0110129	Ell2
1041.63	0.234704	0.0639378	3.67082	0.000241776	0.00966683	Vsig2
303.364	-0.371251	0.0944917	-3.92893	8.53255326247765e-05	0.0044034	Npas1
4118.77	0.211778	0.0445613	4.7525	2.00914908663219e-06	0.000212116	Sipa1l2
1647.94	0.298299	0.0620819	4.80493	1.54808326582078e-06	0.00017011	Pnck
7848.76	0.152486	0.0372396	4.09473	4.22665938236939e-05	0.00244175	Tiam1
565.802	-0.300882	0.0820715	-3.66609	0.000246287	0.00977463	Grin2d
57.3919	-0.846307	0.236134	-3.58401	0.000338355	0.0124782	Cd36
258.636	0.327093	0.104768	3.12206	0.00179592	0.0434925	Sult2b1
4693.21	0.23049	0.0387111	5.95411	2.61487321689912e-09	8.85368170682971e-07	Ppfia3
2624.95	-0.333038	0.0611245	-5.44851	5.07930406747403e-08	1.01291356298652e-05	Grm3
3784.64	0.19021	0.0506149	3.75798	0.000171288	0.00751852	Brinp2
1416.87	0.19478	0.0534857	3.64172	0.00027082	0.0105158	Gstm5
1013.45	0.34291	0.0560951	6.11301	9.77714482250692e-10	3.76024334090367e-07	Map3k20
2674.23	0.180942	0.0545123	3.31929	0.000902466	0.0260779	Ppp1cc
232.531	-0.395833	0.112672	-3.51313	0.000442856	0.0154169	Cd44
767.474	-0.32581	0.0848	-3.8421	0.000121986	0.00582176	Nid1
4332.05	0.224058	0.0425394	5.26706	1.386259403722e-07	2.40776861809908e-05	Adcy9
160.042	-0.537319	0.14884	-3.61004	0.000306144	0.0115541	Mrvi1
724.337	0.335913	0.0665125	5.05037	4.40965229998645e-07	6.30346138067975e-05	Pvalb
66.3578	-0.778945	0.226056	-3.44581	0.000569355	0.0186927	Prg4
2711.21	0.151997	0.0493976	3.077	0.00209092	0.0474364	Crkl
487.904	-0.359406	0.098355	-3.65418	0.00025801	0.0101898	Fbln1
3282.8	-0.176853	0.0491628	-3.5973	0.000321539	0.0119673	Syngr3
601.483	0.23605	0.077254	3.0555	0.00224682	0.0495805	Id3
2817.87	-0.180387	0.0398078	-4.53145	5.8579121691459e-06	0.000517065	Ctsd
1810.32	-0.199941	0.0489888	-4.08137	4.47712064903064e-05	0.00255952	Cers4
5013.09	0.198245	0.056919	3.48293	0.000495954	0.0165862	Arpc5
5916.31	0.255921	0.049637	5.15585	2.52480730567169e-07	3.84747286872781e-05	Cabp7
1916.3	0.195391	0.0466745	4.18625	2.83602859614723e-05	0.00178947	Mcu
324.343	0.325912	0.0994515	3.27709	0.00104883	0.0291094	Eya4
837.608	-0.25078	0.0602844	-4.15995	3.18319475591566e-05	0.00194766	Adam19
51.6768	-0.777125	0.247618	-3.13841	0.00169869	0.041764	Steap4
1865.34	-0.311226	0.0641061	-4.85486	1.20472590371571e-06	0.000146315	Lpl
715.806	-0.295777	0.0898708	-3.29113	0.000997844	0.0281865	Qdpr
244.184	-0.407008	0.110962	-3.66799	0.000244469	0.00972638	Adamtsl4
740.896	-0.295499	0.0861377	-3.43054	0.000602382	0.0194605	Fcrls
727.89	0.273502	0.0887127	3.08301	0.00204917	0.0468841	Hsd11b1
7867.46	-0.316596	0.0563703	-5.61636	1.95017433444354e-08	4.63252441533331e-06	Pls3
354.724	0.298099	0.0916183	3.25371	0.00113908	0.0311858	Lnx2
1233.68	-0.235042	0.0566563	-4.14856	3.34577871939801e-05	0.00202413	Vtn
1799.79	0.20792	0.0570479	3.64466	0.000267744	0.0104214	Dbndd2
7305.62	0.192112	0.0459301	4.18271	2.88057679462912e-05	0.0018105	Ksr1
933.674	0.199169	0.0611991	3.25445	0.00113613	0.0311858	Myo1b
3435.2	0.236968	0.0352032	6.73143	1.68002451532396e-11	1.1307264998345e-08	Abca5
690.294	0.402778	0.0772549	5.21362	1.85189922422832e-07	3.08388950195465e-05	Lhx9
496.981	1.14831	0.212219	5.41098	6.26793262833538e-08	1.20530852077978e-05	Etnppl
1296.55	-0.263971	0.071314	-3.70153	0.000214307	0.00886134	Cyb561
8382.45	0.207046	0.0365284	5.66808	1.44404098265969e-08	3.58855292198492e-06	Lyst
273.795	0.58026	0.119733	4.84629	1.25794266872208e-06	0.000150515	Tnfaip3
522.614	-0.478731	0.0782033	-6.12162	9.26308749709421e-10	3.64943054489177e-07	Fabp7
238.97	-0.444734	0.125028	-3.55707	0.00037501	0.0134313	Lrriq1
2587	0.150414	0.044005	3.41811	0.000630568	0.0199807	Rufy2
1550.16	0.371883	0.0741999	5.01191	5.38921870167255e-07	7.53945290598348e-05	Ddit4
2860.32	0.165129	0.0399014	4.13842	3.49710803368073e-05	0.00210719	Micu1
382.016	-0.300669	0.0844142	-3.56183	0.000368285	0.0133528	Plek
2324.34	-0.201167	0.0468435	-4.29445	1.7512746179129e-05	0.0012517	Slc1a4
581.928	-0.277243	0.0710891	-3.89994	9.62162760243721e-05	0.00487204	Gamt
3926.54	0.216453	0.0344502	6.28306	3.31979185025851e-10	1.6757686799133e-07	Frs2
1165.56	-0.227529	0.0673852	-3.37653	0.000734053	0.0222461	Grb10
344.772	-0.427327	0.0920647	-4.6416	3.45724483344713e-06	0.000330443	Glt8d2
1957.12	-0.250302	0.0557364	-4.49081	7.09520291860072e-06	0.000606396	Nefh
49836.7	0.153664	0.0418441	3.67229	0.000240389	0.00963523	Adcy1
204.458	-0.529811	0.119315	-4.44045	8.97727208774058e-06	0.000714334	Efemp1
826.064	0.219028	0.0578937	3.78329	0.00015477	0.0069638	Map2k6
2731.81	0.286582	0.0396845	7.22149	5.14201911556968e-13	5.93278819812836e-10	Asic2
92.7006	-0.583463	0.183367	-3.18195	0.00146289	0.0375528	Tekt1
1998.03	-0.585688	0.0615881	-9.50977	1.91092097061248e-21	1.02890354794345e-17	Cacna1g
160.716	-0.463056	0.145926	-3.17322	0.00150758	0.0385315	Alox8
4064.95	0.23647	0.0676461	3.49569	0.000472832	0.0160185	Per1
4767.27	0.172146	0.0423522	4.06463	4.81082956393133e-05	0.00271711	Foxg1
10791.1	0.165402	0.0370407	4.46542	7.99130169894536e-06	0.000665379	Sptb
2370.7	0.216114	0.0561532	3.84864	0.000118774	0.00572705	Nin
1510.9	-0.278618	0.0809297	-3.44271	0.000575915	0.0188315	Serpina3n
6471.81	0.166948	0.0350844	4.75849	1.95050580829705e-06	0.00020728	Galnt16
48.15	-0.939797	0.25391	-3.7013	0.000214498	0.00886134	Akr1c18
1426.06	0.276373	0.080742	3.42292	0.000619534	0.0198165	Net1
40.5543	1.26294	0.256171	4.93005	8.22081119108592e-07	0.000106233	Scgn
936.666	0.197867	0.0644567	3.06977	0.00214222	0.0480779	Elovl2
9535.35	0.240665	0.0455509	5.28343	1.2678682217741e-07	2.23855860667198e-05	Cap2
2818.57	0.208447	0.0621905	3.35176	0.000803007	0.0238437	Id4
246.772	-0.401879	0.108061	-3.719	0.000200011	0.00850205	1700001L19Rik
1865.67	0.223447	0.0541721	4.12477	3.71100995661269e-05	0.00220541	Golm1
1140.15	-0.304378	0.0886936	-3.43179	0.000599604	0.0194096	Pcsk1
3931.44	0.230357	0.0404107	5.70039	1.19535773723817e-08	3.21810225493469e-06	Arhgef28
657.842	0.446614	0.0819259	5.45144	4.99645204797195e-08	1.00884612413614e-05	Crhbp
7904.77	0.197416	0.0538922	3.66316	0.000249124	0.00986297	Plk2
1595.67	-0.380524	0.0611173	-6.22613	4.78102512656197e-10	2.08724050998258e-07	Htr1a
371.428	-0.431535	0.094389	-4.57188	4.83375904350585e-06	0.00044617	Fgf10
1893.56	-0.158463	0.0465151	-3.40669	0.000657551	0.0206241	Anxa7
668.098	0.328692	0.0781867	4.20393	2.62316272009077e-05	0.00166819	Anxa11
3999.02	0.247514	0.0561873	4.40515	1.05709199038301e-05	0.000824889	Arhgef3
59.746	-0.944781	0.218654	-4.32089	1.5539864286681e-05	0.00113885	Klhl1
2184.84	0.259236	0.0685579	3.78127	0.000156028	0.00696956	Bmp1
13611.8	0.156828	0.0334288	4.69142	2.71320832077343e-06	0.000272654	Mbnl2
145.52	-0.421341	0.13072	-3.22324	0.00126751	0.0339855	Fyb
11637.9	0.178844	0.0400902	4.46105	8.15591980213583e-06	0.000665696	Sema5a
195.813	-0.416753	0.118921	-3.50446	0.000457539	0.0157919	Cmbl
4611.45	0.226175	0.0504772	4.48073	7.43866411192266e-06	0.000622574	Ankrd33b
1281.03	-0.214844	0.0591261	-3.63366	0.000279433	0.0107725	Sdc2
2243.13	0.278983	0.0528137	5.28241	1.27497921013943e-07	2.23855860667198e-05	Zfpm2
866.159	-0.229436	0.0594577	-3.85881	0.000113941	0.00554365	Stk3
326.021	-0.363538	0.0985813	-3.6877	0.000226291	0.0092305	Atad2
72.6028	-0.756185	0.199523	-3.78996	0.00015067	0.00689453	Col14a1
176.616	-0.464916	0.121246	-3.83449	0.000125823	0.00594276	Sla
952.918	-0.296964	0.0673488	-4.40934	1.03685629897056e-05	0.000813026	Adcy8
1340.67	-0.393372	0.0559563	-7.02998	2.06565025965981e-12	1.85369159134916e-09	Wnt7b
2686.21	0.161681	0.0374188	4.32086	1.5542393142946e-05	0.00113885	Bbx
4837.36	0.24185	0.0431586	5.60375	2.09757618221911e-08	4.91045624222974e-06	Robo1
831.121	-0.451965	0.0819494	-5.51518	3.48430098012557e-08	7.30933944571017e-06	Adamts1
3109.33	0.203187	0.0418063	4.8602	1.17267455106021e-06	0.000143502	Ets2
140.834	-0.432828	0.140147	-3.08838	0.00201254	0.0464047	Igfbp6
388.216	0.266713	0.0800032	3.33378	0.00085675	0.0249353	Msrb2
2910.06	-0.222032	0.0621819	-3.57069	0.000356043	0.0130505	Grm2
3683.67	0.173468	0.0416839	4.16152	3.16140292018257e-05	0.00194168	Scg5
1511.88	-0.253705	0.0488002	-5.19886	2.00515494302512e-07	3.27164321158433e-05	Ache
2489.66	0.226466	0.0529607	4.2761	1.9019233467575e-05	0.00133573	Rps6ka2
829.108	0.429879	0.0636864	6.74994	1.47906942504967e-11	1.03875688794901e-08	Smoc2
1450.7	-0.181641	0.0485221	-3.74348	0.000181491	0.00785958	Hcfc1r1
1419.94	-0.162832	0.0493417	-3.3001	0.000966518	0.0275347	Paqr4
463.66	0.280216	0.0899643	3.11475	0.00184102	0.0443189	Ptk7
10326.1	0.216125	0.0383985	5.62848	1.81799540651957e-08	4.3829969853001e-06	Epas1
1414.54	-0.240696	0.061864	-3.89073	9.99417901875915e-05	0.00498259	St6gal2
422.311	0.350778	0.103395	3.39261	0.000692304	0.0213006	Dusp1
2307.73	0.254543	0.0495243	5.13975	2.75097399362319e-07	4.15294232887807e-05	Tmem178
172.149	-0.566592	0.132978	-4.2608	2.03700786504621e-05	0.00140016	Adcyap1
1483.33	-0.280092	0.0502458	-5.57444	2.48326987426771e-08	5.57114698320087e-06	Psd2
8355.51	-0.238562	0.0338446	-7.04875	1.80527427622904e-12	1.71532914023104e-09	Aqp4
3960.26	-0.2442	0.0473585	-5.15641	2.51727245995638e-07	3.84747286872781e-05	Dpysl3
1546.33	0.197643	0.046011	4.29557	1.74241121929053e-05	0.0012509	Mbd2
421.949	-0.666586	0.0848679	-7.85439	4.01715217990003e-15	6.48890591619252e-12	Grp
203.693	-0.488124	0.158414	-3.08132	0.00206088	0.0470189	Slc22a6
321.101	0.677808	0.117151	5.78578	7.21786485320022e-09	2.04544159603058e-06	Tnfrsf25
1297.88	0.168414	0.0522149	3.22539	0.00125799	0.0338673	Tjp2
2357.43	0.150909	0.0443954	3.3992	0.000675834	0.0210342	Pip5k1b
698.588	0.240779	0.0641976	3.75059	0.000176419	0.00772275	Papss2
1258.49	-0.268929	0.073112	-3.67831	0.000234784	0.00945754	Cpt1a
9795.97	0.163361	0.0432859	3.774	0.000160651	0.00714876	Slit1
1813.87	0.192771	0.0518273	3.71948	0.000199633	0.00850205	Mxi1
2948.53	0.35052	0.0425002	8.24749	1.61758451642551e-16	3.26610533672766e-13	Gfra1
2823.07	0.158776	0.0519375	3.05705	0.00223526	0.0494604	Flnb
1384.33	-0.205595	0.0618877	-3.32207	0.000893534	0.0258815	Cd63
1090.47	-0.322627	0.0655644	-4.92077	8.62046098771865e-07	0.000109643	Gdf11
461.401	0.321397	0.0752952	4.26849	1.96799034757437e-05	0.00137021	Nab2
6186.53	0.151943	0.0435672	3.48756	0.000487451	0.0163357	Rnf165
334.41	0.268697	0.0869114	3.09162	0.00199066	0.0460675	Cbx8
437.239	-0.365186	0.0825138	-4.42576	9.61047622248423e-06	0.000760971	Tspan17
2501.28	-0.207013	0.0429416	-4.8208	1.42982408879493e-06	0.00016151	Gria4
452.027	-0.304469	0.08334	-3.65334	0.000258855	0.0101983	Slc40a1
2244.67	0.272034	0.0671018	4.05405	5.03376307960491e-05	0.00282328	Clk1
1125.27	0.384286	0.0585399	6.56452	5.22003176311738e-11	3.12293233591241e-08	Slc9a2
1030.91	0.175245	0.0547993	3.19794	0.00138413	0.0362365	Rev1
13898.4	0.205117	0.0526681	3.89452	9.83943612108819e-05	0.00493591	2010300C02Rik
8302.3	-0.305568	0.0512989	-5.95663	2.57493058908122e-09	8.85368170682971e-07	Igfbp5
10131.2	-0.163014	0.0399522	-4.08022	4.49921900301879e-05	0.00255952	Tuba4a
475.091	-0.431934	0.0771395	-5.59939	2.15110545407416e-08	4.96382948566569e-06	Slc16a14
100.332	-0.585943	0.184962	-3.16792	0.00153534	0.0390797	Sp100
196.593	-0.552337	0.113627	-4.86094	1.16827809579512e-06	0.000143502	Serpinb8
369.57	0.6613	0.089981	7.34933	1.99203024798413e-13	2.47517419966828e-10	Tfcp2l1
181.098	-0.484982	0.123537	-3.9258	8.6442819332635e-05	0.00444093	Ptprc
772.444	-0.379038	0.0629298	-6.02318	1.71023008721852e-09	6.13896591085348e-07	Cdk18
1161.46	0.285888	0.0586862	4.87147	1.10769011845422e-06	0.000137635	Esrrg
5419.85	-0.171381	0.0446073	-3.84199	0.000122039	0.00582176	Rgs5
239.16	-0.499735	0.138055	-3.61982	0.000294812	0.0111786	Mrc1
2311.91	-0.162616	0.0462347	-3.51719	0.000436139	0.0152471	Plxdc2
6782.05	-0.203301	0.0400809	-5.07227	3.93104872692889e-07	5.75608018590144e-05	Gad2
600.728	-0.218992	0.0708658	-3.09023	0.00200001	0.0462178	Lhx6
112.054	0.738989	0.173778	4.2525	2.11396006335541e-05	0.0014372	Lrrc26
86.8888	0.790534	0.177667	4.44954	8.60561029876882e-06	0.000695032	Tmem210
2273.74	0.217288	0.0421065	5.16044	2.46370195080065e-07	3.82655553954643e-05	Zfp385b
8406.21	0.170415	0.0471366	3.61535	0.000299945	0.0113466	Chst1
2301.84	-0.302635	0.0532107	-5.68748	1.28926107785314e-08	3.41400560501013e-06	Lrp4
3479.51	-0.241374	0.0455196	-5.30264	1.1413980535275e-07	2.07157334366626e-05	Tyro3
53.5292	-0.667059	0.214124	-3.1153	0.0018376	0.0443026	Spint1
1667.72	0.225928	0.048186	4.68866	2.75005022979984e-06	0.000272654	Adra1d
9632.43	0.160022	0.0494206	3.23795	0.0012039	0.0326285	Chgb
915.661	0.186711	0.0590055	3.1643	0.00155457	0.0392974	Snrpb
511.024	-0.442463	0.0883983	-5.00533	5.57658822910541e-07	7.65978674526408e-05	Necab3
193.804	-0.448866	0.126099	-3.55964	0.000371359	0.0133598	E2f1
4708.9	-0.187907	0.0567522	-3.31101	0.000929605	0.0266713	Car2
1454.9	-0.181006	0.0526207	-3.43983	0.000582089	0.0189566	Oprl1
93.4383	-0.641228	0.17448	-3.67508	0.000237774	0.00955414	Postn
7205.83	0.155401	0.0366177	4.24388	2.1968590377264e-05	0.00146636	Mbnl1
501.742	-0.412753	0.0824734	-5.00468	5.595584943609e-07	7.65978674526408e-05	Olfml3
271.037	-0.489164	0.143398	-3.41123	0.000646695	0.0203666	Hmgcs2
298.982	-0.356199	0.0968208	-3.67895	0.000234193	0.00945729	Slc16a4
135.802	-0.491335	0.143584	-3.42193	0.000621774	0.0198488	Npr1
213.533	-0.525759	0.120401	-4.36673	1.26118368992116e-05	0.000961844	Slc27a3
1186.95	-0.373971	0.0737458	-5.07109	3.95545657546623e-07	5.75608018590144e-05	Vcam1
92.48	0.742121	0.175815	4.22103	2.43189012577493e-05	0.0015776	Neurog2
387.73	-0.359377	0.083017	-4.32896	1.49816498913918e-05	0.00112557	Hcn3
3595.94	0.183763	0.0481014	3.82032	0.000133281	0.00624024	Dclk2
155.692	-0.485431	0.157941	-3.0735	0.00211562	0.0477699	Tacr3
1231.75	-0.406609	0.065987	-6.16195	7.18539679194593e-10	3.05436090474481e-07	Wls
3314.84	0.249171	0.0396543	6.28359	3.30847876779748e-10	1.6757686799133e-07	Adgrl2
5577.78	0.238988	0.056138	4.25716	2.07043470015561e-05	0.00141711	Lmo4
3669.01	-0.188003	0.0412729	-4.55512	5.23563091869824e-06	0.000478853	Rragd
5132.71	0.183792	0.0595496	3.08637	0.00202616	0.046622	Nr4a3
2069.73	0.223722	0.0546277	4.09539	4.2145245944315e-05	0.00244175	Slc44a5
2552.51	0.18564	0.0458074	4.05261	5.06493368070768e-05	0.00283093	Ptbp3
1711.88	0.400901	0.0561342	7.14183	9.20939036789709e-13	9.91728550750944e-10	Epb41l4b
2043.89	-0.222111	0.045895	-4.83955	1.30136699793123e-06	0.000152116	Unc13b
4293.03	0.176682	0.0496246	3.56037	0.000370336	0.0133528	Dyrk2
766.301	-0.226894	0.0648064	-3.50111	0.000463325	0.0159236	Lurap1
157.933	-0.585154	0.164327	-3.56091	0.000369578	0.0133528	Vwa5b1
281.338	-0.431944	0.136727	-3.15918	0.00158215	0.0397828	Alpl
51.2173	-0.871347	0.225149	-3.87009	0.000108797	0.0053908	Hcrtr1
6327.51	0.20628	0.0449938	4.58463	4.54790185741376e-06	0.000427106	Sfpq
1936.31	0.239765	0.0574145	4.17604	2.96629716832523e-05	0.00183581	Epb41
20493.8	0.174547	0.0412209	4.23442	2.29141563528466e-05	0.0015046	Kcnab2
2051.88	0.151262	0.0460972	3.28136	0.00103308	0.0289207	Rpl22
1330.59	-0.281256	0.0666647	-4.21896	2.45428839890228e-05	0.00158576	Slc4a2
3624.78	0.162126	0.0388089	4.17755	2.94659710055187e-05	0.00183063	Tprgl
4544.47	0.150649	0.0385952	3.90332	9.48840156401712e-05	0.00483489	Acap3
3882	0.275889	0.0413994	6.66407	2.66339306073616e-11	1.69962445325204e-08	Plch2
2739.2	0.183976	0.0451853	4.07158	4.66957861711683e-05	0.00264659	Ociad2
71.3276	-0.744175	0.200315	-3.71503	0.000203181	0.00856913	Emilin1
178.759	-0.382657	0.122765	-3.117	0.00182701	0.0441133	Fam114a1
4361.69	0.215568	0.0323669	6.66014	2.73572932486553e-11	1.69962445325204e-08	Apbb2
2874.19	-0.205267	0.0531403	-3.86274	0.000112125	0.00548833	Pdgfra
1504.24	0.312409	0.0757428	4.12461	3.7136878970621e-05	0.00220541	Aff1
577.92	0.441878	0.109643	4.03015	5.57401092569447e-05	0.00310472	Bmp3
639.394	0.218371	0.0714175	3.05767	0.00223066	0.0494272	Tesc
4807.5	-0.255716	0.0457835	-5.58533	2.33258400227035e-08	5.30679287164408e-06	Nos1
1354.3	0.193124	0.0599718	3.22025	0.00128081	0.0342531	Rilpl1
1118.09	0.313717	0.0636591	4.92808	8.3040091435766e-07	0.000106456	Naaa
1383.82	-0.18536	0.0516439	-3.58919	0.000331707	0.012261	Rhof
1312.88	0.220501	0.0521195	4.23068	2.32984461558357e-05	0.00152364	Cabp1
11255.5	-0.150964	0.0339446	-4.44737	8.69262730707366e-06	0.000698567	Rph3a
9524.97	0.248655	0.0317667	7.82756	4.97440940245607e-15	7.30469409798845e-12	Auts2
209.813	-0.592054	0.152371	-3.8856	0.000102077	0.0050734	Pon3
1189.18	0.278356	0.0611174	4.55445	5.25226349025744e-06	0.000478853	Npy
5375.67	-0.15443	0.0318946	-4.84189	1.28610716755758e-06	0.000152116	Ptn
1414.72	-0.217974	0.0575673	-3.78641	0.000152837	0.00693477	Zyx
145.173	-0.454757	0.131857	-3.44887	0.00056294	0.0185197	Trpv6
1750.37	-0.237444	0.0569818	-4.16702	3.08612408398102e-05	0.00190268	Ephb6
370.034	-0.324501	0.0926601	-3.50206	0.000461681	0.0159009	Ccdc184
5367.55	0.2026	0.0390989	5.18172	2.19848010007774e-07	3.48157343691723e-05	Foxp1
297.999	-0.306278	0.0992957	-3.0845	0.00203894	0.0467935	Cntn6
166.464	-0.607165	0.158331	-3.83479	0.000125671	0.00594276	Slc6a13
1379.57	-0.41004	0.0723291	-5.66909	1.43555237951463e-08	3.58855292198492e-06	Plxnd1
8320.7	0.165498	0.0434412	3.80971	0.000139129	0.00645788	Lmo3
1296.35	0.188258	0.0567488	3.3174	0.000908607	0.0262084	Rassf8
3585.6	0.179734	0.0416021	4.32031	1.55813520307206e-05	0.00113885	Bcat1
733.689	-0.217937	0.0642132	-3.39396	0.000688885	0.0212764	Camk1
844.078	-0.304583	0.0771121	-3.94987	7.81941017927576e-05	0.0040876	Slc7a10
870.709	0.265406	0.0635065	4.1792	2.92538085290342e-05	0.00182447	Pcsk6
9383.08	0.180883	0.0379468	4.76674	1.87229789169257e-06	0.000201622	Mef2a
1440.41	0.267916	0.0622137	4.30639	1.65940304883801e-05	0.00120199	Me3
2514.4	0.154636	0.0407701	3.79289	0.000148905	0.00685266	Kctd13
977.65	0.192971	0.0586116	3.29237	0.000993477	0.0281537	Polr3e
2028.23	0.220774	0.0470679	4.69054	2.7248105535485e-06	0.000272654	Gpc4
169.962	-0.435379	0.125277	-3.47533	0.000510228	0.0169234	Slc38a5
1348.37	0.271236	0.0579625	4.67951	2.87568021859929e-06	0.000278149	Aff2
1230.61	-0.248168	0.0784243	-3.16443	0.00155387	0.0392974	Fundc2
528.018	-0.349426	0.08564	-4.08018	4.50011729756975e-05	0.00255952	Gpr165
174.752	-0.44824	0.146023	-3.06966	0.00214301	0.0480779	Slc7a3
2262.77	-0.35725	0.0591413	-6.04063	1.53517091880531e-09	5.6358217844232e-07	Gabra3
842.352	-0.313708	0.0843149	-3.72067	0.000198694	0.00849075	Bgn
4745.84	-0.153889	0.0411075	-3.74356	0.00018143	0.00785958	L1cam
2055.15	0.781465	0.0483843	16.1512	1.1131681609507e-58	8.99050265191836e-55	Irak1
5598.59	-3.35808	0.0523458	-64.1518	0	0	Mecp2
1081.61	-0.202451	0.0652665	-3.10191	0.00192277	0.0450601	Plxna3
2595.52	-0.166147	0.0541627	-3.06756	0.00215817	0.0482838	Gas6
4302	0.153595	0.036974	4.15414	3.26519566584768e-05	0.00199029	Ap3m2
1337.78	0.223517	0.0692415	3.22809	0.00124622	0.0336062	Plekha2
3251.18	0.176074	0.0494496	3.56067	0.000369909	0.0133528	Slit2
8542.17	0.264722	0.0618432	4.28053	1.8644543701376e-05	0.00131513	Tenm3
2415.3	0.209053	0.0390913	5.34781	8.90259006913438e-08	1.65291422283595e-05	Wwc2
1112.46	0.236176	0.0633383	3.7288	0.000192393	0.0082433	Smad1
4613.56	-0.175287	0.0549359	-3.19075	0.00141905	0.0368472	Tbc1d9
6481.11	0.222964	0.0554206	4.02312	5.74312766067175e-05	0.00317701	Mt1
944.874	-0.25552	0.0665121	-3.84171	0.00012218	0.00582176	Mmp15
960.994	0.18527	0.0597275	3.10192	0.00192269	0.0450601	Zdhhc7
2240.93	0.179658	0.052224	3.44014	0.000581422	0.0189566	Cotl1
2121.47	0.162674	0.047983	3.39025	0.000698298	0.0214034	Maml2
334.369	0.319826	0.102334	3.12532	0.00177614	0.0432078	Bmper
6070.36	0.185979	0.0385256	4.82742	1.38316480428748e-06	0.000158456	Nectin1
1329.53	-0.330382	0.0667367	-4.95053	7.40123569529964e-07	9.79935739230944e-05	Olfm2
280.218	-0.322911	0.100661	-3.20791	0.00133706	0.0353477	Htr3a
2866.91	0.250846	0.0384972	6.51595	7.2231160458919e-11	4.166964053189e-08	Tle3
3068.05	0.392741	0.0420154	9.34756	8.96964613008802e-21	2.89773387878623e-17	Thsd4
397.315	-0.411592	0.108244	-3.80245	0.000143275	0.00663129	Stra6
411.748	-0.332211	0.0915489	-3.62878	0.000284759	0.010874	Col12a1
22322.5	0.163729	0.0362211	4.52027	6.17619969426943e-06	0.000542196	Rasgrf1
3654.54	0.212379	0.0472829	4.49166	7.06707266226875e-06	0.000606396	Smad3
2018.23	0.188141	0.0436134	4.31384	1.60442457636994e-05	0.0011674	Pik3cb
158.185	0.633807	0.182254	3.4776	0.000505926	0.0168153	Scn5a
1135.76	0.314744	0.0670985	4.69078	2.72168260317346e-06	0.000272654	Pygm
139.847	-0.469389	0.150885	-3.11091	0.00186509	0.0445423	Cd59a
192.828	-0.42374	0.112483	-3.76716	0.000165118	0.00727012	Heyl
141.318	-0.420414	0.137204	-3.06415	0.00218289	0.0486349	Alox12b
14953.6	0.188199	0.0277008	6.79399	1.09073605822425e-11	8.00848161295289e-09	Ppp1r9a
12858.1	0.17669	0.0300517	5.87954	4.11410050367608e-09	1.27798202761307e-06	Arhgef17
350.808	-0.331828	0.0950124	-3.49247	0.000478579	0.0161726	Inha
1404.81	0.179253	0.056874	3.15176	0.00162288	0.0405795	Lss
6070.43	0.163455	0.0458383	3.56591	0.000362599	0.0131916	Mgll
2219.91	-0.211718	0.0446569	-4.74098	2.12683833944257e-06	0.000223083	Mif
8956.79	0.177072	0.0357933	4.94708	7.53349369884657e-07	9.89337591198932e-05	Chst2
1320.17	-0.201163	0.0613354	-3.27973	0.00103907	0.0289394	Prrg3
988.011	-0.199519	0.0638275	-3.12591	0.00177254	0.0432078	Palmd
42.2421	1.08317	0.281937	3.8419	0.000122087	0.00582176	Rtp1
1775.36	-0.197794	0.0521997	-3.78918	0.000151148	0.00689687	Tmem35a
61.4281	-1.32373	0.212352	-6.23364	4.55705683587404e-10	2.04472608527426e-07	Npbwr1
893.855	-0.195978	0.0625181	-3.13474	0.00172007	0.0421984	Ephx4
3515.25	-0.224965	0.0639241	-3.51925	0.000432776	0.015197	Slc16a2
531.145	-0.565412	0.173153	-3.2654	0.0010931	0.0301828	Rxfp1
67.2082	-0.639458	0.200132	-3.19518	0.00139741	0.0364071	Loxl2
1734.44	-0.162169	0.0522851	-3.10162	0.00192462	0.0450601	Hdac11
4014.76	-0.174127	0.0470084	-3.70416	0.000212091	0.00880696	Igsf9b
123.457	-0.523113	0.149033	-3.51006	0.000448007	0.0155293	Evpl
1062.36	0.194515	0.0535983	3.62912	0.000284394	0.010874	Tmem132d
1346.51	-0.296463	0.0766778	-3.86634	0.000110481	0.00544852	Cpne2
6359.22	-0.22417	0.0395445	-5.6688	1.43800698778409e-08	3.58855292198492e-06	Edil3
141.018	-0.676887	0.148653	-4.55347	5.27678194785917e-06	0.000478853	Sema3f
5273.09	0.206591	0.0519232	3.97877	6.92720725316852e-05	0.00370514	Mast4
3425.26	0.162491	0.0350664	4.63381	3.59003245104682e-06	0.000341116	B3galt1
969.406	-0.239864	0.0650133	-3.68945	0.000224735	0.00919025	Vat1
943.578	0.303893	0.0712566	4.26477	2.00110945468396e-05	0.00138655	Htr2a
2925.91	0.18806	0.0463389	4.05835	4.94196642663625e-05	0.00278145	Tbr1
557.73	-0.256113	0.0759976	-3.37002	0.000751629	0.0226512	Brinp3
7632.18	0.273236	0.039541	6.91021	4.83946835218698e-12	3.72247296632744e-09	Tanc1
443.813	0.529383	0.109386	4.83958	1.30110709813036e-06	0.000152116	Tpbg
270.538	0.372356	0.116215	3.20404	0.00135513	0.0356733	Mid1
520.237	-0.445881	0.0959522	-4.64691	3.36944735049016e-06	0.000323968	Sstr1
1513.3	0.325536	0.0624876	5.20961	1.89233319455153e-07	3.11906715220315e-05	Prdm8
199.494	-0.503306	0.128792	-3.90791	9.30962336047414e-05	0.00475881	Tgfbi
4148.34	-0.236769	0.0436532	-5.42386	5.83247332152622e-08	1.14892611661723e-05	Mboat7
1698.9	0.170129	0.0508121	3.34819	0.000813403	0.0241081	Zcchc7
832.343	0.250483	0.061153	4.09601	4.20327063692293e-05	0.00244175	Tmtc2
1745.03	0.186133	0.0534847	3.48011	0.000501206	0.0166927	Kctd1
1225.58	0.205063	0.0576883	3.55468	0.000378446	0.0135244	Fstl4
995.366	-0.295777	0.0565216	-5.23299	1.66789139317003e-07	2.83594207093426e-05	Fxyd7
1150.22	-0.269902	0.0575718	-4.68809	2.75767208278175e-06	0.000272654	Klhl13
2788.1	-0.214954	0.056851	-3.78101	0.000156193	0.00696956	Slitrk2
444.15	-0.324163	0.0946733	-3.42401	0.000617033	0.019815	Slc6a20a
591.945	-0.233115	0.0748913	-3.11271	0.00185379	0.0444937	Acaa2
4240.4	-0.252691	0.047613	-5.30717	1.11340127807398e-07	2.0437239596283e-05	Arhgap33
370.858	-0.44928	0.0891029	-5.04226	4.60065047936332e-07	6.5187988765926e-05	Fzd8
767.305	-0.220439	0.0672129	-3.27972	0.00103912	0.0289394	C1qb
1599.3	0.210378	0.0640737	3.28338	0.0010257	0.0287642	C1ql2
400.09	0.361482	0.090627	3.98868	6.64422368784054e-05	0.00357747	Arhgap10
1112.86	0.246684	0.0566702	4.35298	1.34300670467166e-05	0.00101372	Lrrc20
2049.37	0.206903	0.0459099	4.50672	6.58376408648756e-06	0.000574852	Aagab
4574.48	0.168889	0.0549904	3.07125	0.00213167	0.0479567	Rsrp1
721.932	-0.231215	0.0683903	-3.38082	0.000722699	0.022026	Osbpl5
1759.37	0.200788	0.0610846	3.28705	0.00101243	0.0285092	Kcnk2
2517.63	-0.188016	0.0496775	-3.78472	0.000153881	0.00695885	Vopp1
4117.91	0.167014	0.0389792	4.2847	1.82984250597478e-05	0.00129638	Ppm1k
198.347	0.395558	0.111144	3.55898	0.000372301	0.0133639	Nmrk1
39935.9	0.176177	0.0414327	4.25212	2.11758353921296e-05	0.0014372	Slc24a2
6152.9	0.162681	0.0327448	4.96815	6.75936462677956e-07	9.09866806803086e-05	Mturn
2305.5	-0.193872	0.0556909	-3.48123	0.000499126	0.0166578	Kcna6
172.2	-1.04217	0.166563	-6.25689	3.92721494312155e-10	1.89065318452057e-07	AW551984
702.48	0.273155	0.0687103	3.97545	7.02448571918379e-05	0.00374477	Rbm24
262.265	-0.368564	0.108704	-3.39053	0.000697582	0.0214034	Glra3
2910.3	0.193703	0.0462509	4.18808	2.81322278630823e-05	0.00178204	Plcl1
3834.41	-0.172624	0.0430332	-4.01142	6.03533800855832e-05	0.00332726	Lasp1
90.2622	-0.601846	0.163567	-3.67951	0.000233686	0.00945729	Tmem255b
5200.68	0.240339	0.0482518	4.98094	6.32773645854636e-07	8.58923756427726e-05	Nos1ap
2305.52	0.174849	0.041184	4.24556	2.18044366364114e-05	0.00146317	Jarid2
2875.68	-0.30296	0.0510357	-5.93624	2.91638994244597e-09	9.61396872251627e-07	Slc35f1
406.191	-0.329033	0.0828134	-3.97319	7.09165789512102e-05	0.00376199	Samd10
1109.07	-0.277527	0.0618334	-4.48831	7.17898039322719e-06	0.000610327	Dsel
3306.99	0.235081	0.0448623	5.24007	1.60519007722739e-07	2.75836545930363e-05	Ptpn3
746.783	-0.331088	0.0670296	-4.93943	7.83523536042827e-07	0.000102067	Sema6c
1995.19	-0.226053	0.0470143	-4.80817	1.52314514456702e-06	0.000169678	Tspyl5
8450.97	0.169186	0.0458378	3.69098	0.000223393	0.00918183	St6galnac5
214.257	-0.461163	0.149825	-3.07801	0.00208385	0.0473424	Anpep
2161.18	0.301405	0.0621135	4.85249	1.21922634294088e-06	0.000146971	Rreb1
635.412	-0.337053	0.0686898	-4.90689	9.25321747854424e-07	0.000116771	Htr5a
11866	0.220164	0.0369831	5.95311	2.63094609006269e-09	8.85368170682971e-07	Camk1d
1311.49	-0.235187	0.0486085	-4.83838	1.30899091043755e-06	0.000152116	1110008P14Rik
3396.88	0.224683	0.0403589	5.56712	2.58985882164463e-08	5.65324183054401e-06	Tgfb2
2272.04	-0.258566	0.0664403	-3.8917	9.95456752601746e-05	0.00497821	Lgi2
204.801	-0.42211	0.130969	-3.22297	0.0012687	0.0339855	Minar1
842.942	-0.921184	0.192983	-4.77339	1.81147449996104e-06	0.000196381	Igfbp2
382.683	0.286802	0.0822008	3.48905	0.000484747	0.0162788	Mettl22
7043.79	0.165576	0.0385852	4.29116	1.77740266055924e-05	0.00126477	Cntnap2
2485.88	0.222989	0.0638785	3.49083	0.000481522	0.0162348	Zdhhc2
5463.79	-0.287085	0.0488142	-5.88118	4.07347495217482e-09	1.27798202761307e-06	Wfs1
1517.66	0.263364	0.0481423	5.47054	4.48658858805242e-08	9.17365385605199e-06	Ajap1
2667.95	-0.271459	0.0530339	-5.1186	3.07809884755334e-07	4.6037528411601e-05	Grin3a
728.15	-0.240389	0.0721009	-3.33406	0.000855885	0.0249353	Dusp26
575.852	0.6738	0.082815	8.13621	4.07860742276094e-16	7.32019396665084e-13	Sdk1
1605.13	-0.191105	0.0531758	-3.59383	0.000325847	0.0120979	Ldb2
94.0153	-0.854739	0.230321	-3.71109	0.000206372	0.00868108	Cplx3
5156.2	0.15456	0.0333862	4.62947	3.66609939043429e-06	0.000346307	Zfp704
105.009	-0.559326	0.171777	-3.25611	0.00112948	0.0310809	Alx4
780.524	0.246764	0.0686737	3.59328	0.000326545	0.0120979	Slc25a28
491.571	0.240565	0.0766133	3.13999	0.00168955	0.041764	Cdh18
1430.43	0.204523	0.0668363	3.06006	0.00221291	0.0492356	Cdh12
486.653	-0.393181	0.0839613	-4.68288	2.82875758410796e-06	0.000276355	Cfap69
2555.95	-0.462169	0.0718141	-6.43563	1.22962887115995e-10	6.84903281236092e-08	Necab1
71.9955	-1.00083	0.258879	-3.866	0.000110637	0.00544852	Slc26a7
785.092	1.30471	0.226269	5.7662	8.10807327448293e-09	2.2580984069435e-06	Dlk1
155.758	-0.515997	0.16007	-3.22358	0.001266	0.0339855	Paqr6
415.656	-0.289498	0.0844462	-3.4282	0.000607607	0.0195512	Hibch
80.5409	-0.841107	0.205666	-4.08968	4.31975093864408e-05	0.00248317	Nlrp5-ps
219.901	-0.37168	0.108193	-3.43535	0.000591787	0.019195	Entpd3
236.325	0.398465	0.12305	3.23823	0.00120273	0.0326285	Pgm5
1488.1	0.212337	0.0622473	3.41118	0.000646818	0.0203666	Slc24a4
37892.9	0.178899	0.0353504	5.06073	4.17645830742824e-07	6.02342241427575e-05	Enc1
2827.87	0.217145	0.0449817	4.82742	1.38311321727812e-06	0.000158456	Myrip
2660.79	-0.233458	0.0424537	-5.49912	3.81681431044427e-08	7.90423096879567e-06	Shisa4
158.914	-0.497173	0.125974	-3.94664	7.92549283901209e-05	0.00412969	S100a10
1436.57	0.203731	0.0522097	3.90216	9.53370436113529e-05	0.0048427	Igsf3
199.588	-0.506505	0.114516	-4.42301	9.73331462849304e-06	0.000766938	Klhdc8a
1367.19	0.184509	0.0575004	3.20884	0.00133273	0.0352912	Nfrkb
2986.93	-0.157057	0.0511793	-3.06875	0.00214956	0.0481578	Sgsm1
3568.24	-0.34851	0.0571195	-6.10141	1.05136432373481e-09	3.94946230727635e-07	Reln
1743.94	0.187253	0.0530561	3.52934	0.0004166	0.0146929	Elmsan1
1735.96	-0.256705	0.0726208	-3.53488	0.000407966	0.0144515	Cux2
4034.98	0.353946	0.0399541	8.85882	8.08675662895037e-19	2.17708966379059e-15	Rgs8
3769.91	0.160288	0.0458113	3.49888	0.000467223	0.0159757	Garem1
130.87	-0.742094	0.163705	-4.53313	5.8116029269473e-06	0.000515796	Lgr6
307.44	-0.507686	0.113859	-4.4589	8.23802969323212e-06	0.000668688	Gpr153
1027.87	-0.379247	0.0654238	-5.79678	6.76002143182146e-09	1.94990403907522e-06	Fgf11
2655.23	-0.463465	0.0491851	-9.42288	4.38882600820516e-21	1.77231766276345e-17	Nrep
7276.32	0.151165	0.0320116	4.72218	2.33325092495674e-06	0.000241596	Synpo
115.591	-0.506784	0.161453	-3.1389	0.00169584	0.041764	Ubxn10
47.7576	-0.992658	0.233704	-4.2475	2.1616874729822e-05	0.00146099	Clrn1
1931.86	0.159375	0.0466281	3.41799	0.000630852	0.0199807	Rnf182
202.37	-0.605831	0.125648	-4.82164	1.42381656196142e-06	0.00016151	Spink10
647.258	0.381193	0.0918546	4.14997	3.32523243422998e-05	0.00201927	Ackr3
1219.77	-0.24873	0.0546759	-4.54917	5.3856643545569e-06	0.000485156	Cxxc4
653.569	-0.247292	0.0804289	-3.07466	0.0021074	0.0477431	Dock5
1299.46	0.1823	0.0566446	3.21832	0.00128945	0.0343705	Csrnp2
586.682	0.254548	0.079877	3.18675	0.00143881	0.0370702	Fzd1
8210.23	-0.22721	0.0363518	-6.2503	4.09662981849935e-10	1.89065318452057e-07	Kcnj10
1629.77	-0.219848	0.0550478	-3.99376	6.50339916600398e-05	0.00352515	Ankrd45
1379.44	0.197707	0.0601506	3.28687	0.00101308	0.0285092	Napepld
387.805	-0.314121	0.0984605	-3.19032	0.00142115	0.0368472	Tst
313.663	0.282599	0.0898586	3.14493	0.00166127	0.0413474	Med26
1752.26	-0.162283	0.0446846	-3.63174	0.000281521	0.0108014	Dcaf12l1
559.332	-0.234532	0.0703984	-3.3315	0.0008638	0.0250953	Glb1
520.271	-0.589341	0.100596	-5.85847	4.6713983116811e-09	1.42191304822358e-06	Vwc2l
1402.56	0.178255	0.0521489	3.4182	0.000630365	0.0199807	Pid1
221.761	-0.394335	0.109473	-3.6021	0.000315655	0.0118027	Pnoc
1502.04	0.176347	0.0499204	3.53256	0.000411563	0.014547	Ccdc149
37087.9	-0.155653	0.0332073	-4.68731	2.7682304863282e-06	0.000272654	Hpcal4
1229.5	0.213849	0.0531047	4.02693	5.65089820033079e-05	0.00313673	Zfp316
630.603	-0.501039	0.0793322	-6.3157	2.68940510657271e-10	1.44806535621563e-07	Nxph3
378.776	-0.477236	0.104241	-4.57818	4.69045489939648e-06	0.000435431	Ddit4l
1634.98	0.299694	0.048918	6.12647	8.98521228628588e-10	3.6284533515094e-07	Tshz1
240.7	-0.410574	0.130703	-3.14128	0.00168213	0.0417086	Cfap65
933.993	-0.216999	0.0633882	-3.42334	0.000618569	0.0198165	Tmem164
140.662	-0.512912	0.130666	-3.92535	8.6602582776338e-05	0.00444093	A2ml1
2881.21	-0.38999	0.0455798	-8.5562	1.1665048387379e-17	2.69179323716189e-14	Gap43
347.955	0.27804	0.0868137	3.20272	0.00136136	0.0357562	Gm973
1434.56	0.222351	0.0610004	3.64507	0.000267315	0.0104214	Ctdspl
87.369	-1.21663	0.173991	-6.9925	2.70031798290176e-12	2.2956966514638e-09	Adamts12
198.397	-0.545422	0.163076	-3.34458	0.000824059	0.0242427	Baiap3
61.9998	-0.850727	0.200855	-4.23553	2.28009824791449e-05	0.00150328	Mafa
112.659	-0.732174	0.193637	-3.78117	0.00015609	0.00696956	Ankrd34c
2037.85	-0.192012	0.0431987	-4.44485	8.7953791957177e-06	0.000703326	Lix1
641.238	0.29186	0.089106	3.27542	0.00105504	0.0292315	Sstr2
3947.93	-0.21056	0.0336728	-6.2531	4.02377240862756e-10	1.89065318452057e-07	Tmem229a
190.835	-0.557048	0.149184	-3.73396	0.000188496	0.00810173	Ccdc187
7281.14	-0.188569	0.0558992	-3.37338	0.000742516	0.0224604	Tenm4
78.0819	-0.538916	0.176251	-3.05766	0.0022307	0.0494272	Dleu7
1017.03	0.358377	0.0625361	5.73071	1.00008579308461e-08	2.73803149418572e-06	Frmd6
490.211	0.256325	0.0832299	3.07973	0.0020719	0.0471373	Lhfp
310.161	0.367383	0.103603	3.54607	0.000391015	0.013912	F2r
5174.81	0.170197	0.0342916	4.96324	6.93274463962624e-07	9.25492761684981e-05	Nrip1
1419.91	0.224931	0.0679802	3.30877	0.000937054	0.0268341	Tob2
195.38	0.366551	0.118354	3.09708	0.0019544	0.0454236	Tmem252
231.447	-0.556864	0.147825	-3.76706	0.000165179	0.00727012	Igf2
1291.76	0.250795	0.0787848	3.1833	0.00145609	0.0374526	Lurap1l
4551.16	0.211717	0.040557	5.22024	1.78689611866252e-07	3.00663885466205e-05	Foxo3
145.088	-0.522431	0.162288	-3.21916	0.00128568	0.0343265	4930539E08Rik
518.412	0.370459	0.111026	3.33668	0.000847854	0.0248105	Efna5
1977.72	-0.180378	0.0572731	-3.14943	0.00163588	0.0408414	Ndnf
8632.67	0.174718	0.0406183	4.30146	1.69673168443891e-05	0.00122354	Acap2
190.784	-0.464684	0.143894	-3.22935	0.00124074	0.0335144	Frmd3
1507.37	0.165789	0.0503395	3.29342	0.000989782	0.0280983	Purg
5445.93	0.23029	0.0459568	5.01102	5.41432883733104e-07	7.53945290598348e-05	Lrp1b
107.955	-0.60583	0.165152	-3.66831	0.000244156	0.00972638	Adamts16
1536.34	0.224013	0.0659899	3.39466	0.000687128	0.0212628	Rasl11b
4563.41	0.181447	0.0349336	5.19407	2.05751062425548e-07	3.29059100134641e-05	Dscam
1325.55	-0.329886	0.0567223	-5.81581	6.03392910748629e-09	1.77211012496775e-06	Slc29a4
756.819	-0.293858	0.0710209	-4.13763	3.50915460164908e-05	0.00210719	Cdh20
18871.4	0.16571	0.0379542	4.36606	1.26509336978622e-05	0.000961844	Prkca
1090.61	0.184958	0.0584143	3.16631	0.00154388	0.0391496	Mb21d2
1680.5	-0.247426	0.0621528	-3.98094	6.86441742559497e-05	0.00368375	Camk2n2
2279.58	0.218811	0.0519244	4.21404	2.50839755286896e-05	0.00160786	Flrt3
842.511	0.394624	0.0837266	4.71324	2.4380802139422e-06	0.000249255	Ttn
1307.9	-0.317526	0.0542262	-5.85558	4.75350118269506e-09	1.42191304822358e-06	Slc6a7
3638.52	-0.162355	0.0521935	-3.11064	0.00186684	0.0445423	Acvr2a
134.811	-0.492863	0.146519	-3.3638	0.000768759	0.0230385	Doc2a
6039.54	0.188076	0.0421605	4.46094	8.15995329954066e-06	0.000665696	Robo2
1663.79	0.222889	0.0563155	3.95786	7.56239781572325e-05	0.00398441	Adarb2
2032.79	0.174003	0.0424749	4.0966	4.19268818506794e-05	0.00244175	Asap2
370.072	-0.605415	0.132191	-4.57986	4.65279811179764e-06	0.000434431	Dnah6
256.699	-0.347308	0.110802	-3.13448	0.00172159	0.0421984	Arhgef15
185.139	-0.456385	0.133898	-3.40846	0.000653312	0.020531	Hrh1
490.423	-0.324544	0.0750595	-4.32382	1.5335015926321e-05	0.00113885	Mapk11
1676	-0.183915	0.0587908	-3.1283	0.00175821	0.0430308	Aldh1a1
1028.77	0.235806	0.0528565	4.46126	8.14792354758023e-06	0.000665696	Skida1
5599.68	0.279014	0.0514722	5.42067	5.93767548898224e-08	1.15555749606663e-05	Lifr
88.3757	-0.529427	0.172651	-3.06645	0.00216614	0.0483516	Thnsl2
841.787	-0.211968	0.0571879	-3.70651	0.000210135	0.00878844	Tmem62
704.375	-0.209682	0.0646071	-3.24549	0.0011725	0.0319921	Tmem158
48.8199	-0.812569	0.258606	-3.14211	0.00167733	0.0416829	Sec14l3
218.268	0.748182	0.108157	6.91757	4.59449393520964e-12	3.71074302677207e-09	Pdlim1
8604.54	0.212686	0.0385254	5.52068	3.37699836814595e-08	7.17745455798178e-06	Nap1l5
8536.38	0.150484	0.0445578	3.37727	0.000732097	0.0222461	Kbtbd11
2571.71	-0.201609	0.0447926	-4.50094	6.76538574947888e-06	0.000584392	9330182L06Rik
1439.61	-0.292802	0.0566313	-5.17032	2.3369571630262e-07	3.66493874314195e-05	AI504432
4175.52	-0.165001	0.0472739	-3.49033	0.000482431	0.0162348	Synpr
275.44	-0.329474	0.0984992	-3.34494	0.000822997	0.0242427	Drc3
995.428	0.306418	0.0602824	5.08304	3.71438792171903e-07	5.50445028436032e-05	Ier5
323.618	-0.364646	0.102195	-3.56813	0.000359533	0.0131392	Mpp7
1777.02	-0.219914	0.0458298	-4.79849	1.59868217614523e-06	0.000174483	Rit2
5206.61	0.176402	0.036133	4.88202	1.05002317267142e-06	0.000131481	Gstm1
3228.96	0.168796	0.0426517	3.95754	7.57266871031701e-05	0.00398441	Kcnh1
3518.46	-0.153709	0.0443567	-3.4653	0.000529641	0.0175313	Panx2
1691.97	-0.190952	0.0588548	-3.24447	0.00117671	0.0320528	Dhcr7
3409.17	0.27165	0.0507449	5.35325	8.6390019336592e-08	1.62262556086508e-05	Col25a1
2460.12	0.243111	0.061194	3.9728	7.1033738133913e-05	0.00376199	Tafa1
41138.3	0.197818	0.0419243	4.71846	2.37634270079799e-06	0.000244491	Ddn
1184.32	0.317578	0.0599494	5.29743	1.17443962393632e-07	2.1078581383826e-05	Kcng2
117.641	-0.845466	0.185956	-4.54658	5.45245815050383e-06	0.000486594	Dsc3
88.0696	0.741678	0.180596	4.10684	4.01107729554333e-05	0.00236463	Adamts14
2880.34	0.208145	0.0474618	4.38552	1.15710390923672e-05	0.000894292	Hspa2
177.321	-0.489688	0.131709	-3.71795	0.000200845	0.00851511	Rxfp3
395.885	-0.31884	0.0825082	-3.86435	0.000111387	0.00546881	Prcp
776.424	0.27769	0.0636101	4.3655	1.26832603636582e-05	0.000961844	Maml3
1736.91	0.291782	0.0523887	5.56955	2.55395623827002e-08	5.65124042695557e-06	Fnip2
7161.03	-0.184305	0.038352	-4.80561	1.5427808799014e-06	0.00017011	Tubb3
66.1072	-0.682957	0.219937	-3.10523	0.00190129	0.0450316	Dgkk
24532.7	-0.154736	0.0454976	-3.40097	0.000671465	0.0209791	Tubb4a
796.423	-0.320074	0.0970548	-3.29787	0.000974208	0.0277049	Kdr
51.5524	-1.0232	0.249901	-4.0944	4.23257982317582e-05	0.00244175	Slc39a4
2118.88	0.151856	0.0454099	3.34412	0.00082545	0.0242427	Stk24
4254.33	0.167763	0.0418881	4.00502	6.20121855733599e-05	0.00339554	Snrnp70
3748.32	0.15949	0.0381517	4.18042	2.90968041910659e-05	0.00182171	Sema3e
3234.31	0.222849	0.0622967	3.57722	0.00034727	0.0127778	Sox11
209.11	0.451155	0.123748	3.64577	0.000266594	0.0104214	Krt73
144569	-0.247416	0.0435364	-5.68295	1.32387459132822e-08	3.4491203667298e-06	mt-Nd2
742.596	0.218795	0.0696569	3.14103	0.00168352	0.0417086	Gm1976
3909.12	0.169676	0.0496081	3.42032	0.000625476	0.0199277	Akap13
57.4051	0.706781	0.215473	3.28014	0.00103756	0.0289394	Lefty2
1976.28	-0.191607	0.0622134	-3.07984	0.00207113	0.0471373	Fxyd6
4127.7	0.167336	0.0437095	3.82837	0.000128997	0.00607488	Cry2
136.67	-0.752676	0.172181	-4.37141	1.23444769591306e-05	0.000949525	Lyz2
2635.22	-0.225266	0.0562895	-4.00191	6.28322955579529e-05	0.00342882	Cntnap5a
4644.34	0.153657	0.0471526	3.25872	0.00111918	0.0308499	Fryl
300.342	0.345281	0.110972	3.11143	0.00186181	0.0445423	Bves
1671.11	0.195961	0.0517846	3.78416	0.000154229	0.00695885	Mcc
513.29	0.298822	0.0919949	3.24825	0.00116118	0.031737	Fndc1
525.568	-0.307557	0.0749237	-4.10493	4.044299927635e-05	0.00237555	Arhgdig
2448.22	-0.153726	0.0486642	-3.15891	0.00158363	0.0397828	Pgap1
527.161	0.266324	0.0859063	3.10017	0.00193412	0.0450601	Klhl21
3013.46	0.221921	0.0592294	3.7468	0.000179104	0.00781909	B3galt5
862.813	-0.388108	0.0630869	-6.15195	7.65344772501148e-10	3.16990105390027e-07	Lrrc55
580.792	0.292826	0.0763317	3.83623	0.000124939	0.00593571	Rprm
402.634	-0.300422	0.0938802	-3.20006	0.00137401	0.0360299	1700001L05Rik
3801.76	0.270922	0.048078	5.63504	1.7501662504203e-08	4.28339930955137e-06	Hs3st4
4254.74	0.162496	0.0369329	4.39978	1.08360696235953e-05	0.000841515	Fam155a
183.486	0.460065	0.119521	3.84925	0.00011848	0.00572705	Trim71
158.35	-0.687008	0.181131	-3.79289	0.000148906	0.00685266	Kcnj13
1757.86	0.291052	0.0646431	4.50244	6.71786986480137e-06	0.000583407	Utp14b
3585.07	-0.216128	0.0400367	-5.39824	6.72978422443103e-08	1.27889652443805e-05	Tmsb10
655.331	-0.248748	0.0674704	-3.68677	0.00022712	0.00924098	Rab26
469.746	0.405398	0.105946	3.82647	0.000129996	0.00610415	A830036E02Rik
1003.4	0.22323	0.0638201	3.4978	0.000469118	0.0159757	Zfp703
2149.89	-0.259728	0.0649199	-4.00075	6.31422829239641e-05	0.00343413	Plcxd2
1475.18	0.306933	0.0552091	5.55946	2.7060910618437e-08	5.82819852292817e-06	Gm22009
1581.77	-0.245349	0.0510234	-4.80856	1.52023775462187e-06	0.000169678	Nwd2
116.989	-0.68321	0.152384	-4.48347	7.34398352781966e-06	0.000617851	Klhl33
313.723	-0.410701	0.107547	-3.81882	0.000134089	0.00624191	Catspere2
50.7584	-0.715954	0.216411	-3.30831	0.000938603	0.0268341	Vmn2r87
437.13	0.335357	0.0747403	4.48696	7.2248017461753e-06	0.000611006	Akain1
1251.24	-0.209825	0.0554044	-3.78715	0.000152386	0.0069338	Galntl6
128.852	0.465134	0.146834	3.16774	0.00153629	0.0390797	Gm26781
328.577	-0.313208	0.0929857	-3.36835	0.000756209	0.0227468	Gm2824
5072.56	0.260188	0.0601998	4.32207	1.54570536925606e-05	0.00113885	Mir124a-1hg
1054.93	0.234021	0.0748248	3.12759	0.00176246	0.0430696	9530059O14Rik
134.943	-0.449778	0.136667	-3.29105	0.000998124	0.0281865	Panct2
241.481	0.320622	0.101691	3.15291	0.0016165	0.0404827	5031434O11Rik
297.324	0.32013	0.101999	3.13855	0.00169789	0.041764	Gm27032
3681.9	0.200803	0.0421959	4.75884	1.94705290359041e-06	0.00020728	Snrpn
428.675	-0.360964	0.0926473	-3.89611	9.77513843364353e-05	0.00491893	Gm37233
71.6795	-0.640793	0.207498	-3.08818	0.00201385	0.0464047	Gm36988
237.429	-0.337665	0.109203	-3.09207	0.00198765	0.0460675	Naaladl2
243.758	3.49879	0.944511	3.70434	0.00021194	0.00880696	CT010467.1
46.9159	-0.854463	0.229909	-3.71653	0.000201975	0.0085406	Gm7832
237.353	0.471098	0.138394	3.40402	0.000664008	0.0207863	Gm34583
2035.34	0.182292	0.0576603	3.16148	0.00156971	0.0395563	3300002P13Rik
122.669	-0.53415	0.150804	-3.54201	0.000397089	0.0140971	Gm44644
548.39	-0.579105	0.0820297	-7.0597	1.66862091027615e-12	1.68457709773067e-09	Gm19410
575.361	-0.250353	0.0807297	-3.10113	0.00192784	0.0450601	A230057D06Rik
1641.07	0.228747	0.0580635	3.9396	8.16190544276711e-05	0.0042392	9330121K16Rik
101.726	0.526216	0.156647	3.35925	0.000781545	0.0233339	Gm47135
74.9038	-0.665028	0.182312	-3.64774	0.000264555	0.0103722	Gm10432
74.0202	-0.568874	0.183515	-3.09988	0.00193597	0.0450601	Gm34466
151.696	0.540375	0.14998	3.60298	0.000314584	0.0118027	Gpr52

## Sheet: bulk_NULL_P45
baseMean	log2FoldChange	lfcSE	stat	pvalue	padj	gene_name
4870.37	-0.241632	0.0548051	-4.40893	1.03883067007198e-05	0.000665699	Ccnd2
3796.45	0.158756	0.0418094	3.79714	0.000146376	0.0052537	Drp2
882.969	0.44178	0.0833774	5.29856	1.16719842024197e-07	1.54225129315335e-05	Cdh4
103.191	-0.743735	0.232525	-3.19851	0.00138138	0.0288467	Egfl6
4185.18	-0.272864	0.057005	-4.78668	1.69566852003089e-06	0.000158238	Gabra2
7870.58	-0.234385	0.0382813	-6.12269	9.20068583604139e-10	2.4100954424199e-07	Sez6
1957.03	0.152381	0.049594	3.07257	0.00212224	0.0396585	Rpa1
306.964	-0.379505	0.127417	-2.97846	0.00289702	0.048766	Serpinf1
177.078	-0.640317	0.164613	-3.88984	0.000100312	0.0040145	Oprm1
1403.72	-0.259167	0.0740578	-3.49953	0.000466083	0.0129111	Kcnn3
729.384	-0.598019	0.0774367	-7.72268	1.13911973983781e-14	1.13387978903455e-11	Car4
2255.47	0.207758	0.0581778	3.57108	0.000355512	0.0106349	Hip1r
3949.9	0.233755	0.0539534	4.33254	1.47399886490292e-05	0.000883867	Gm38393
462.772	-0.318592	0.0995619	-3.19994	0.00137457	0.0287446	Mmp14
711.278	0.551127	0.121342	4.54192	5.57446056440242e-06	0.000422499	Col6a1
2041.33	0.221862	0.0533861	4.1558	3.24154961879545e-05	0.00167473	Pcbp3
1200.55	0.228528	0.0705909	3.23735	0.00120644	0.0261823	Pcnt
1254.46	-0.263613	0.0686963	-3.83737	0.000124358	0.00470074	Ell2
1346.74	-0.168271	0.0526512	-3.19597	0.00139363	0.0290619	Jup
820.527	0.505588	0.111611	4.52989	5.90133070785013e-06	0.000434053	Vwf
299.183	-0.686841	0.112723	-6.0932	1.10676014536628e-09	2.75417262174399e-07	Npas1
1686.79	0.269129	0.0778625	3.45646	0.000547324	0.0142619	Pnck
444.621	-0.401175	0.0865701	-4.63411	3.58481619081263e-06	0.000292486	Unc119
590.732	-0.255087	0.0755627	-3.37583	0.000735928	0.0182527	Armc6
651.468	-0.242105	0.0730269	-3.31528	0.000915504	0.0215266	Rgs19
574.113	-0.251675	0.0722132	-3.48516	0.000491845	0.0133039	Rgs20
8684.05	0.238065	0.0391077	6.08742	1.14746318709367e-09	2.80865128631076e-07	Tiam1
1710.64	-0.214712	0.0644601	-3.33093	0.000865571	0.0206157	Pex6
522.834	-0.549926	0.0770795	-7.13453	9.71161760226776e-13	5.37052453405407e-10	Grin2d
717.818	-0.311715	0.0714091	-4.3652	1.27004282485181e-05	0.000786847	Grk5
5222.98	-0.219746	0.038507	-5.70665	1.15222233831566e-08	2.20561945299886e-06	Cacnb3
1331.35	-0.206288	0.0670336	-3.07739	0.00208825	0.0391704	Rab3b
581.542	-0.442948	0.0787542	-5.62444	1.86107939435263e-08	3.26915016906813e-06	Homer3
5013.68	0.275915	0.0421011	6.55362	5.61590541244681e-11	2.20660746613798e-08	Ppfia3
4568.45	-0.231176	0.0499124	-4.63164	3.62776343998473e-06	0.000293456	Efnb3
9360.13	0.281161	0.0534517	5.26011	1.43971783002366e-07	1.81597852551387e-05	Hlf
2967.5	-0.259856	0.0734917	-3.53586	0.00040645	0.0118028	Grm3
1757.88	0.155434	0.0484819	3.20603	0.00134582	0.0281829	Stat3
2644.48	-0.223569	0.0693444	-3.22404	0.00126395	0.0271541	Akt2
1009.33	0.3736	0.0584951	6.38686	1.69329959708609e-10	5.61836806313164e-08	Map3k20
9714.04	0.198354	0.0483878	4.09926	4.14468640072808e-05	0.00200273	Etv1
3689.25	0.176864	0.0443108	3.99143	6.56758696190728e-05	0.0029012	Coro1c
2983.29	0.195617	0.0632611	3.09221	0.00198669	0.0378358	Hdac9
15411.5	0.209725	0.0513671	4.08287	4.44825818935359e-05	0.00212875	Prkacb
564.92	0.462527	0.112292	4.11896	3.80580512485096e-05	0.0018754	Klf5
5921.95	0.229526	0.055743	4.11757	3.82886832883429e-05	0.00188055	Igf1r
4779.22	0.242117	0.0487604	4.96544	6.85438389529336e-07	7.00978122880995e-05	Adcy9
9298.3	0.425064	0.1297	3.27728	0.00104812	0.0237484	Mef2c
758.271	0.261949	0.0772515	3.39086	0.000696739	0.0174255	Pvalb
6890.06	0.15409	0.0381451	4.03957	5.35497529473556e-05	0.00243959	Ncoa2
481.913	-0.610825	0.106671	-5.72623	1.02684323079206e-08	2.01734161565215e-06	Eps8l1
2151.44	-0.305023	0.0784947	-3.8859	0.000101951	0.00403658	Cbfa2t3
3215.92	-0.213328	0.0653255	-3.26562	0.00109226	0.0244872	Syngr3
135.555	-0.566689	0.137128	-4.13257	3.58731916619224e-05	0.00180344	Pcdha11
4083.44	-0.183022	0.0417668	-4.382	1.17594766792233e-05	0.000734647	Hapln4
3051.54	-0.326735	0.0903979	-3.61441	0.000301032	0.00929956	Dio2
541.295	0.306376	0.088247	3.4718	0.000516977	0.0137593	Id3
2847.08	-0.218178	0.0694598	-3.14107	0.00168331	0.0332894	Ctsd
467.695	-0.369486	0.107337	-3.4423	0.000576786	0.0148227	Fgfrl1
2848.68	-0.200749	0.059507	-3.37354	0.000742086	0.0183749	Tle1
274.109	0.309715	0.0979885	3.16073	0.00157373	0.0316019	Relt
4816.26	0.209653	0.0529481	3.95959	7.50788760500415e-05	0.00319374	Arpc5
2082.74	0.200309	0.0476569	4.20314	2.63239094148453e-05	0.00140875	Mcu
10230.9	-0.230646	0.0596134	-3.86903	0.000109267	0.00423758	Rnf112
312.063	0.436279	0.0911088	4.78855	1.67989339089561e-06	0.000158238	Eya4
7688.57	-0.20768	0.0611524	-3.39611	0.00068352	0.0171812	Fads1
98.9595	-0.700825	0.20844	-3.36224	0.000773141	0.0189865	Wnt2
557.563	-0.222158	0.0745563	-2.97973	0.00288498	0.0486731	Slc9a5
130.162	-0.981395	0.165835	-5.91789	3.26096712529572e-09	7.26708957429708e-07	Stc1
7382.81	0.496258	0.136509	3.63536	0.000277588	0.00868904	Ptgds
340.946	0.506895	0.118778	4.26757	1.97611842943623e-05	0.00110923	Pcolce2
358.084	0.345741	0.0904713	3.82155	0.000132615	0.00488186	Cd83
1603.7	-0.618896	0.0828611	-7.46908	8.0757923578608e-14	6.30980976906053e-11	Lpl
1039.99	-0.30648	0.0809842	-3.78444	0.000154053	0.00547658	Qdpr
1422.72	0.18554	0.0590824	3.14036	0.00168738	0.0333257	Rxra
677.303	-0.406664	0.110572	-3.67781	0.000235246	0.00761314	Fcrls
1812.14	0.187626	0.0494094	3.79738	0.000146236	0.0052537	Actr8
8191.18	-0.488012	0.0416048	-11.7297	8.97940314550152e-32	4.4690489455161e-28	Pls3
385.994	0.490194	0.0921483	5.31962	1.03986464880323e-07	1.41147446102555e-05	Lnx2
1374.92	0.271121	0.0597895	4.53459	5.77158050374973e-06	0.000430877	Pacsin2
1021.04	-0.220921	0.069806	-3.16479	0.00155198	0.0313991	Scube1
206.401	-0.352409	0.114761	-3.0708	0.00213485	0.0398443	Matn4
552.998	0.238241	0.0785527	3.03288	0.00242233	0.0433666	Rnd3
7499.29	0.197229	0.056156	3.51216	0.000444487	0.0124282	Cacnb4
836.619	-0.267331	0.0677704	-3.94465	7.99158344463616e-05	0.00336119	Rhbdl3
58.9136	0.754171	0.22132	3.40761	0.000655353	0.0165849	Ptgis
678.501	-0.379489	0.1026	-3.69872	0.000216691	0.00720583	Hist1h2bc
669.55	-0.572567	0.100736	-5.68386	1.31685008382604e-08	2.45773607520083e-06	Erbb3
849.015	0.368269	0.0800196	4.60224	4.17972898264747e-06	0.000330199	Myo1b
841.08	0.273794	0.0763938	3.58399	0.000338391	0.0102315	Pnpo
136.694	-0.482925	0.142236	-3.39523	0.000685702	0.0172071	Copz2
3728.82	0.346106	0.0525276	6.58904	4.42689271378759e-11	1.78643067863682e-08	Abca5
3678.59	-0.171257	0.0497407	-3.443	0.000575294	0.0148227	Wwc1
694.639	-0.217934	0.0720956	-3.02285	0.00250407	0.0442465	Isyna1
545.439	1.29843	0.2298	5.65023	1.60235287403136e-08	2.91765009294662e-06	Etnppl
6838.46	-0.164765	0.052988	-3.10947	0.00187422	0.0363714	Arhgef25
8845.22	0.2751	0.0694136	3.9632	7.39528345365826e-05	0.00316387	Lyst
252.295	0.427438	0.114473	3.73395	0.000188497	0.00653005	Slc16a10
201.182	-0.487134	0.132832	-3.66731	0.000245119	0.00788228	Slc17a8
2949.98	0.211499	0.0546442	3.87048	0.000108623	0.00422359	Arid5b
1334.75	0.194609	0.0548981	3.5449	0.000392756	0.0114313	Tmpo
3020.93	0.491478	0.152922	3.21392	0.00130936	0.0279286	Sgk1
1323.16	0.192258	0.0637452	3.01604	0.00256103	0.0449038	Pde7b
3003.14	0.186265	0.0472965	3.93825	8.20796273306486e-05	0.00341374	Micu1
2306.67	-0.212345	0.066183	-3.20846	0.00133449	0.0280655	Slc1a4
422.515	-0.459084	0.125501	-3.65801	0.000254185	0.00808524	Gamt
4337.6	0.226062	0.0418572	5.40079	6.6348107964046e-08	1.02128206186719e-05	Frs2
7428.36	0.165166	0.0384311	4.29771	1.72570839624916e-05	0.00100259	Nav3
216.492	0.362765	0.109801	3.30384	0.000953697	0.0221456	Helb
298.265	0.675756	0.152007	4.44555	8.76671078666511e-06	0.000579185	Col6a2
2840.52	0.150645	0.0469566	3.20817	0.00133582	0.0280655	Appl2
353.772	-0.375437	0.0902691	-4.15909	3.1951843827058e-05	0.00166228	Rhbdf1
380.397	-0.308565	0.0945958	-3.26193	0.00110656	0.0246597	Ahsa2
171.298	-0.477107	0.155421	-3.06978	0.00214218	0.0399312	Stc2
3044.48	0.231129	0.0652002	3.54492	0.00039273	0.0114313	Jade2
58309	0.215526	0.0589751	3.65453	0.000257654	0.00815049	Adcy1
863.152	-0.310517	0.0875687	-3.54598	0.000391156	0.0114313	Tcn2
572.671	0.288142	0.0759874	3.79197	0.000149459	0.00532595	Rgs9
846.989	0.261363	0.0683952	3.82137	0.000132715	0.00488186	Map2k6
2579.26	0.178945	0.0473515	3.77908	0.000157406	0.00558249	Trappc12
2294.08	0.218653	0.0528758	4.13521	3.54631699073939e-05	0.00178885	Id2
426.16	-0.254402	0.0825787	-3.08072	0.00206501	0.0388811	Slc26a4
9725.32	-0.178758	0.0448499	-3.98569	6.72838692353964e-05	0.00295475	Rasl10b
126.054	0.448628	0.148278	3.02558	0.00248153	0.0439858	Itgb3
2851.64	0.262443	0.0430133	6.10145	1.05112214864562e-09	2.70406541595249e-07	Asic2
439.964	-0.351024	0.0884687	-3.96777	7.25470175728309e-05	0.00313063	Itgb4
1109.09	-0.218054	0.0568776	-3.83374	0.000126212	0.00474677	Cygb
3447.59	-0.180853	0.0546211	-3.31105	0.000929471	0.0216504	Wscd1
594.963	0.360549	0.0807894	4.46282	8.08875202155473e-06	0.000556558	Coro6
419.491	-0.351375	0.0988636	-3.55414	0.00037922	0.0111679	Rflnb
4096.03	-0.432637	0.0591368	-7.31587	2.55727326411973e-13	1.58819710514165e-10	Doc2b
1926.04	-0.693671	0.083386	-8.31879	8.88642612343511e-17	1.20621116771827e-13	Cacna1g
197.829	-0.434264	0.125591	-3.45777	0.00054466	0.0142174	Alox8
3986.52	0.182819	0.0544251	3.35909	0.000781998	0.0191097	Per1
430.933	0.268596	0.0814449	3.29788	0.000974171	0.0224465	Ntn1
5210.59	-0.178604	0.0573673	-3.11334	0.00184985	0.0360351	Acly
343.13	0.346049	0.100567	3.44098	0.000579619	0.0148699	Plcd3
2207.44	0.376514	0.064574	5.83074	5.51814533674552e-09	1.17833257685498e-06	Nova1
12091.3	0.214422	0.0346495	6.18831	6.08123915968744e-10	1.78037219398614e-07	Sptb
1685.25	-0.358558	0.0686215	-5.22515	1.7401161430667e-07	2.14724579604371e-05	Serpina3n
486.187	0.371202	0.0896439	4.14085	3.46016234146866e-05	0.00175385	Smoc1
1470.66	0.205975	0.0513983	4.00744	6.13815604224733e-05	0.00272764	Rps6ka5
1511.53	0.25895	0.0759586	3.4091	0.000651779	0.0165505	Net1
688.933	0.307957	0.0903687	3.40778	0.000654934	0.0165849	Rgs6
488.579	-0.317098	0.0987955	-3.20964	0.001329	0.0280655	Dpf3
2260.66	0.151104	0.0508824	2.96967	0.00298121	0.0495683	Aldh6a1
248.615	0.499824	0.167886	2.97716	0.00290934	0.0488631	Fos
747.237	0.281581	0.072473	3.88533	0.000102192	0.00403658	Gcnt2
10810.7	0.224049	0.0418939	5.348	8.89299877450357e-08	1.29307064175521e-05	Cap2
2917.54	0.248302	0.0680422	3.64923	0.000263032	0.00828549	Id4
373.447	0.513688	0.1228	4.18311	2.87541865102053e-05	0.00152244	Ogn
337.319	-0.341831	0.10877	-3.14268	0.00167409	0.033195	Nkd2
1538.08	-0.175026	0.0577972	-3.02828	0.00245952	0.0437778	Rhobtb3
584.889	-0.252048	0.0772887	-3.26112	0.00110973	0.0246935	Glrx
4337.73	0.233278	0.0785922	2.9682	0.00299546	0.0497499	Arhgef28
736.116	0.307144	0.0870911	3.5267	0.000420774	0.0120126	Crhbp
2736.21	0.211424	0.0527095	4.01112	6.04324239757218e-05	0.00270155	Pde4d
8286.68	0.160765	0.0449763	3.57444	0.000350983	0.0105443	Plk2
1386.87	-0.737973	0.0811538	-9.09351	9.58942734475332e-20	2.86359479369023e-16	Htr1a
922.089	0.319272	0.0705882	4.52303	6.09616712369368e-06	0.000444009	Emb
403.919	-0.697028	0.0933968	-7.46309	8.45195870211041e-14	6.30980976906053e-11	Fgf10
5534.48	0.160143	0.0478817	3.34455	0.000824147	0.0198794	Kat6b
406.949	-0.480192	0.100305	-4.78731	1.69032530344879e-06	0.000158238	Cdhr1
813.356	0.223044	0.0731687	3.04835	0.00230098	0.0419062	Anxa11
4275.13	0.29301	0.0529091	5.53798	3.05974818769413e-08	5.22632477332876e-06	Arhgef3
156.724	0.468335	0.143547	3.2626	0.00110396	0.0246385	Galnt15
780.637	-0.338902	0.109446	-3.09653	0.001958	0.0375288	Prkcd
6597.27	0.186789	0.0446474	4.18364	2.86872107090021e-05	0.00152244	Extl3
60.0691	-0.631062	0.211068	-2.98986	0.00279107	0.0475725	Klhl1
14318.5	0.166943	0.0384812	4.3383	1.43587615087122e-05	0.000867978	Mbnl2
4700.69	0.217238	0.0459382	4.72892	2.25713519140142e-06	0.000197084	Pdzd2
15945.7	-0.150131	0.0495581	-3.0294	0.00245039	0.0437118	Cpne6
432.798	0.281849	0.0861739	3.2707	0.00107283	0.0241388	Sdr39u1
11877.6	0.178218	0.0515256	3.45883	0.00054252	0.0141863	Sema5a
5924.89	0.339155	0.048488	6.99461	2.6598966885068e-12	1.32383058186984e-09	Ankrd33b
1834.21	0.164968	0.0523194	3.15309	0.0016155	0.0322905	Nadk2
2433.04	0.299653	0.0561588	5.33581	9.51209261414211e-08	1.32733696095099e-05	Zfpm2
11353.6	0.166119	0.0381538	4.35393	1.33720935410791e-05	0.000818273	Oxr1
376.566	-0.364864	0.0840897	-4.33899	1.4314076112024e-05	0.000867978	Atad2
156.968	-0.6467	0.139548	-4.63423	3.58267923414722e-06	0.000292486	Sla
1400.08	-0.446358	0.0774508	-5.76311	8.25782714975314e-09	1.68900845442417e-06	Wnt7b
6786.3	0.199212	0.0583783	3.41243	0.000643861	0.0163773	Slc38a2
9698.6	0.207989	0.0564691	3.68323	0.000230295	0.00755521	Plec
6264.54	0.203567	0.0429454	4.74013	2.13578253046817e-06	0.000190954	Alcam
2826.28	0.16496	0.0460217	3.5844	0.000337852	0.0102315	Bbx
2345.9	-0.193923	0.0509248	-3.80803	0.000140078	0.00508881	Nectin3
6961.04	0.151277	0.0449854	3.36281	0.000771537	0.0189865	Ncam2
363.918	-0.329533	0.0862494	-3.8207	0.000133073	0.00488186	Spag6l
4796.62	0.175469	0.040328	4.35103	1.35496750769493e-05	0.000825756	Robo1
818.236	-0.458343	0.0965715	-4.74615	2.07322068190171e-06	0.000186477	Adamts1
83.3326	-0.664899	0.214498	-3.09979	0.00193658	0.0372617	Adamts5
3358.2	0.245886	0.0399054	6.16171	7.19640363836483e-10	1.98980560600788e-07	Ets2
1799.38	0.170421	0.0524419	3.2497	0.00115526	0.0253665	Slc11a2
784.268	-0.215005	0.0642247	-3.3477	0.00081484	0.0197506	Vwa5a
2905.01	-0.232774	0.0691904	-3.36425	0.000767507	0.0189729	Grm2
3833.06	0.225149	0.0507989	4.43215	9.32965998056819e-06	0.00061097	Scg5
1588.42	-0.24487	0.0589765	-4.15198	3.29606857142058e-05	0.0016854	Ache
2646.69	0.323056	0.0454543	7.10727	1.18361265248879e-12	6.3116144693965e-10	Rps6ka2
376.924	-0.330844	0.0913667	-3.62106	0.0002934	0.00912658	Slc29a1
590.717	-0.278211	0.0714387	-3.89441	9.84392501954973e-05	0.00397242	Rgs11
2583.31	0.435962	0.0711657	6.12602	9.01055120831025e-10	2.40243821591572e-07	Fkbp5
570.27	0.277369	0.0699488	3.96532	7.32984966686725e-05	0.00315395	Svil
2533.72	0.280554	0.0463392	6.05436	1.4097766980494e-09	3.34117077437708e-07	Tmem178
2007.5	-0.173535	0.0567342	-3.05873	0.00222278	0.0411256	Tpgs2
552.349	-0.334445	0.0848488	-3.94165	8.0921691162279e-05	0.00338702	Col11a2
1475.13	-0.156798	0.0502778	-3.11863	0.00181693	0.0355086	Psd2
7624.28	-0.246957	0.0809267	-3.05161	0.00227614	0.0416994	Aqp4
28625.6	-0.194615	0.0405458	-4.79987	1.58768607810353e-06	0.000153933	Gabbr1
274.557	-0.354403	0.111778	-3.1706	0.00152123	0.0309448	Hbegf
3178.78	-0.246762	0.0812578	-3.03678	0.00239116	0.0429632	Dpysl3
405.242	-0.923475	0.115639	-7.98587	1.39539102810362e-15	1.48818453147251e-12	Grp
4722.58	-0.235896	0.0462927	-5.09576	3.47342016985089e-07	3.95890355389646e-05	Gnal
942.589	0.28692	0.0648427	4.42487	9.65014615553551e-06	0.000629198	Prelid3a
1202.94	0.190011	0.0638878	2.97414	0.00293811	0.0491576	Ldlrad4
4016.31	0.257923	0.0484726	5.321	1.0319606675511e-07	1.41147446102555e-05	Mapk4
1327.15	0.244324	0.0599527	4.07528	4.59594465706295e-05	0.00217848	Megf10
5894.3	-0.194195	0.0507204	-3.82874	0.000128803	0.00481994	Fads2
466.144	0.28524	0.0855736	3.33327	0.000858325	0.0205379	Ostf1
906.358	0.316997	0.0669372	4.73574	2.18253796042513e-06	0.00019299	Cemip2
1057.23	0.219855	0.0654009	3.36165	0.000774781	0.0189955	Pcgf5
1199.09	-0.223201	0.0732303	-3.04793	0.00230426	0.0419062	Il33
11385.5	-0.160885	0.0539754	-2.98071	0.00287579	0.048573	Cnih2
2594.76	0.170409	0.0431231	3.95169	7.76007364025165e-05	0.00327304	Pcx
337.138	-0.365391	0.0982711	-3.71819	0.000200653	0.00682447	Kcnk4
2522.12	-0.174671	0.0497113	-3.51371	0.000441893	0.0124237	Gpr137
1780.91	0.213357	0.0465964	4.57884	4.6756423665952e-06	0.000365508	Mxi1
3068.21	0.356609	0.0463802	7.68881	1.4850709368821e-14	1.38584963491166e-11	Gfra1
874.185	-0.402674	0.0741079	-5.43362	5.52215608064767e-08	8.86573252044627e-06	Sema4g
5850.58	-0.26272	0.0549044	-4.78503	1.70959531344189e-06	0.000158546	Kcnip2
1846.47	0.159076	0.0495232	3.21215	0.00131747	0.0280617	Sp4
168.292	-0.444478	0.134948	-3.29369	0.000988813	0.0227138	Rdh5
1050.64	-0.577096	0.0673393	-8.56997	1.03512477112983e-17	1.7172719953044e-14	Gdf11
1494.15	-0.212761	0.0690815	-3.07986	0.00207101	0.038896	Cdh9
2601.59	-0.216932	0.0587849	-3.69026	0.000224022	0.00741656	St8sia5
437.453	-0.411121	0.0949399	-4.33033	1.48888563815353e-05	0.000889222	Klhl4
6283.6	-0.17209	0.049366	-3.486	0.000490299	0.0132861	Sdc3
730.335	0.444005	0.107145	4.14398	3.41325492066142e-05	0.00173936	Rassf3
6838.1	-0.185998	0.0455826	-4.08045	4.49486452550108e-05	0.00214418	Homer2
1799.6	-0.303557	0.0555574	-5.46385	4.65906256654474e-08	7.5613546935956e-06	Pdia4
889.267	-0.295371	0.0817948	-3.61112	0.000304872	0.00938565	Fam20c
73243.2	-0.178146	0.0448168	-3.97499	7.03836782978401e-05	0.00306384	Cplx2
455.027	-0.626354	0.111217	-5.6318	1.78341999336621e-08	3.17002903820844e-06	Tspan17
4247.85	-0.234246	0.0570527	-4.10577	4.02962071334872e-05	0.00195345	Myo5b
5020.43	-0.182933	0.0603309	-3.03215	0.00242816	0.043419	Snca
2331.76	-0.235501	0.0632531	-3.72316	0.000196748	0.00673772	Gria4
1284.26	0.157161	0.0518989	3.02822	0.00245995	0.0437778	Carf
1262.4	-0.18123	0.0604914	-2.99597	0.00273571	0.0469856	Wdr12
1279.19	0.274164	0.0718367	3.81649	0.000135365	0.00495376	Slc9a2
15805.9	0.183562	0.052845	3.4736	0.000513529	0.013692	2010300C02Rik
9144.7	-0.19727	0.0482263	-4.0905	4.30436365424562e-05	0.00206651	Igfbp5
460.235	-0.408276	0.0955746	-4.27181	1.93893819222827e-05	0.00110077	Slc16a14
1101.85	-0.314869	0.0632497	-4.97819	6.41812652222588e-07	6.60889980023135e-05	Bok
363.101	0.518373	0.0973578	5.32441	1.01281298890021e-07	1.40021395715454e-05	Tfcp2l1
266.797	-0.339213	0.113234	-2.99567	0.00273845	0.0469856	Steap3
725.174	-0.390088	0.104883	-3.71926	0.00019981	0.00681135	Cdk18
1611.34	-0.215271	0.0613354	-3.50974	0.000448542	0.0125118	Pik3c2b
597.065	-0.339851	0.0823082	-4.12901	3.6433093625774e-05	0.00181934	Cyb5r1
1748.52	0.216412	0.0586896	3.68739	0.000226565	0.00748415	Trp53bp2
902.471	-0.714865	0.235201	-3.03938	0.00237069	0.0427497	F5
1207.24	0.524882	0.0695961	7.54183	4.63422353645096e-14	4.07021127192643e-11	Esrrg
4356.46	0.176378	0.0401311	4.39503	1.10755608813566e-05	0.000703699	Pter
6412.92	-0.253079	0.0490497	-5.15965	2.47413327790168e-07	2.97913580422177e-05	Gad2
62.1377	-0.686314	0.216334	-3.17248	0.00151144	0.0307876	Ak8
319.287	0.523651	0.136031	3.84951	0.000118355	0.00454281	Col5a1
5148.69	-0.309473	0.0504031	-6.13995	8.25452960021876e-10	2.24087966292484e-07	Fibcd1
1268.44	-0.157782	0.0508129	-3.10516	0.00190178	0.0367341	Crat
5081.5	-0.179601	0.0598391	-3.00139	0.00268749	0.0464433	Hspa5
493.218	-0.311507	0.0815219	-3.82115	0.000132832	0.00488186	Dpp7
798.198	0.288015	0.0665451	4.32812	1.50386356706646e-05	0.000892239	Rbms1
2246.23	0.186586	0.0576014	3.23926	0.00119839	0.0260454	Baz2b
993.022	-0.318151	0.0863594	-3.68403	0.000229573	0.00755012	Frzb
3694.4	0.23788	0.0468169	5.08106	3.75326402077319e-07	4.15111000697515e-05	Itgav
2292.49	-0.168041	0.0561271	-2.99394	0.00275398	0.0471544	Lpcat4
808.567	0.433532	0.0823196	5.26645	1.39089934030038e-07	1.77500154273718e-05	Fbn1
10057.4	-0.186033	0.0532128	-3.49601	0.000472262	0.0130339	Mapk8ip1
2476.62	-0.258158	0.0786861	-3.28086	0.00103491	0.0235917	Lrp4
3439.81	-0.20273	0.0665142	-3.04793	0.00230425	0.0419062	Tyro3
1414.13	-0.185208	0.0557037	-3.32487	0.000884582	0.0209646	Crls1
168.974	0.477584	0.151505	3.15226	0.00162014	0.03234	Bmp2
344.365	0.494761	0.116341	4.25267	2.11237244378544e-05	0.00115955	Bcl2l11
390.443	-0.462382	0.117712	-3.92806	8.5632614911175e-05	0.00353199	Pdyn
510.772	-0.419633	0.120253	-3.48959	0.000483759	0.0131704	Necab3
174.044	-0.634117	0.193278	-3.28085	0.00103493	0.0235917	E2f1
1997.24	0.209464	0.0565003	3.70731	0.000209476	0.0070285	Tpd52
2564.2	0.237672	0.0482861	4.92216	8.55939772770506e-07	8.57720587062848e-05	Zdbf2
5626.87	-0.201935	0.0453142	-4.45634	8.33712738026804e-06	0.000566511	Car2
66.5596	-0.742152	0.236622	-3.13645	0.00171007	0.0336848	Postn
9218.78	0.202638	0.0520895	3.89019	0.000100166	0.0040145	Ppm1l
889.64	0.328043	0.0617644	5.3112	1.08904210585904e-07	1.45182925737333e-05	Smad9
325.211	-0.384854	0.107717	-3.57281	0.000353169	0.0105887	Mme
493.438	-0.346104	0.108747	-3.18265	0.00145936	0.0300547	Olfml3
242.035	-0.335771	0.112321	-2.98939	0.00279539	0.0475918	Syt6
756.506	0.387917	0.10869	3.56901	0.000358331	0.0106579	Ptgfrn
2665.4	0.155744	0.0510004	3.05378	0.00225978	0.041508	Notch2
183.01	-0.44348	0.14387	-3.0825	0.00205267	0.0387464	Sypl2
149.177	-0.628858	0.138806	-4.53047	5.88524366107701e-06	0.000434053	Npr1
186.824	-0.745196	0.130211	-5.72301	1.04655585221447e-08	2.02936693888496e-06	Slc27a3
2528.8	-0.173156	0.0491408	-3.52368	0.000425601	0.0121041	Ints3
1078.23	-0.368864	0.096215	-3.83375	0.000126204	0.00474677	Vcam1
1294.52	0.231256	0.0736078	3.14173	0.0016795	0.0332582	Olfm3
374.371	-0.535971	0.124271	-4.31294	1.61096799042184e-05	0.000943269	Hcn3
3787.66	0.163284	0.0516193	3.16324	0.00156025	0.0314388	Dclk2
1118.7	-0.37744	0.0974319	-3.87388	0.000107115	0.00417581	Wls
3517.46	0.460321	0.0514697	8.94353	3.76920449229303e-19	9.37966537907119e-16	Adgrl2
5044.35	0.151057	0.0457641	3.30076	0.000964221	0.022286	Asph
4231.51	-0.330359	0.0486102	-6.79607	1.07508503668793e-11	4.72120431846689e-09	Calb1
3230.29	-0.231313	0.0506675	-4.56531	4.98747255714615e-06	0.000381838	Ubxn2b
6396.48	0.243493	0.0525964	4.62946	3.66613931884223e-06	0.000294296	Lmo4
4108.52	-0.235142	0.046523	-5.05432	4.31927683392676e-07	4.63964909405471e-05	Rragd
2825.17	0.181728	0.0508144	3.57631	0.000348478	0.0104902	Ptbp3
4259.6	0.176412	0.0397635	4.43653	9.14202577447035e-06	0.00060132	Zdhhc21
1958.12	0.517209	0.0639876	8.08297	6.32096341961788e-16	7.25986960140881e-13	Epb41l4b
2154.03	-0.214145	0.0454767	-4.70889	2.4907107608481e-06	0.000216214	Unc13b
313.717	-0.277969	0.0907482	-3.06308	0.00219072	0.0406332	Ccdc107
2904.87	0.24035	0.0557396	4.31201	1.61777517507227e-05	0.000943555	Prkaa2
7840.49	0.170555	0.0338578	5.03739	4.71929615917154e-07	4.99743340089292e-05	Jak1
3085.03	0.285416	0.0731774	3.90033	9.60626124700624e-05	0.00388702	Elavl4
219.664	-0.394626	0.112997	-3.49235	0.000478797	0.0131656	Echdc2
4015.03	-0.160433	0.0433696	-3.6992	0.000216278	0.00720583	Lrp8
1288.06	-0.254164	0.0560309	-4.53614	5.72940402818237e-06	0.000429878	Mycl
839.661	-0.257263	0.0628323	-4.09443	4.23200754776623e-05	0.00203833	Lurap1
176.724	-0.781428	0.128128	-6.09882	1.06851422906166e-09	2.70406541595249e-07	Vwa5b1
183.401	-0.382075	0.115704	-3.30219	0.000959343	0.022213	Stpg1
358.839	0.603622	0.118193	5.1071	3.27140692795905e-07	3.84609266467374e-05	Sema3a
1898.4	0.396032	0.0744872	5.31678	1.05618520310924e-07	1.42071182591207e-05	Epb41
861.92	0.208989	0.0610371	3.42396	0.000617146	0.0157515	Casp9
4142.65	0.395428	0.0699687	5.65149	1.59059992176164e-08	2.91765009294662e-06	Pcdh7
8389.51	-0.156355	0.0407439	-3.83752	0.000124284	0.00470074	Crmp1
3135.66	0.150015	0.0490208	3.06023	0.00221166	0.0409707	Ociad2
1871.21	0.253819	0.0667267	3.80386	0.000142458	0.00516271	Tbc1d1
4589.97	0.270907	0.043653	6.20591	5.43813681053341e-10	1.65707797383825e-07	Apbb2
2454.75	-0.229643	0.0559193	-4.10669	4.01377258418936e-05	0.00195211	Dr1
1512.11	0.289536	0.0700841	4.13126	3.60776138510148e-05	0.00180763	Tgfbr3
1709.81	0.391237	0.069281	5.64711	1.63167687105212e-08	2.93524907972039e-06	Aff1
584.868	0.714759	0.13363	5.34879	8.85456455330651e-08	1.29307064175521e-05	Bmp3
183.622	0.606059	0.130328	4.65027	3.31499471364109e-06	0.00027346	Fgf5
685.536	0.212915	0.068985	3.08639	0.00202604	0.0383407	Tpst2
5423.65	-0.315651	0.065825	-4.79531	1.62426271148749e-06	0.000155924	Nos1
305.129	0.317492	0.0944235	3.36243	0.00077261	0.0189865	Shroom3
1195.73	0.35166	0.061097	5.75576	8.6254950384971e-09	1.74036846513244e-06	Naaa
246.072	-0.468674	0.141176	-3.3198	0.000900823	0.0212483	Wdr66
760.46	-0.251611	0.0676195	-3.72098	0.000198453	0.00678054	Dhx37
1458.27	0.225984	0.0614208	3.67927	0.000233901	0.00760868	Cabp1
11547.9	-0.17767	0.0536583	-3.31113	0.000929185	0.0216504	Rph3a
10477.4	0.271649	0.0468221	5.80171	6.56416423893289e-09	1.36124355904871e-06	Auts2
486.617	-0.255377	0.0806664	-3.16584	0.00154634	0.0313702	Tmem176b
1226.08	0.394396	0.0546534	7.21632	5.34142554925111e-13	3.06741634137955e-10	Osbpl3
1343.72	-0.297776	0.0695229	-4.28313	1.84282145334003e-05	0.00105828	Zyx
2940.85	-0.172143	0.0512632	-3.35802	0.000785038	0.019133	Fam131b
156.467	-0.583961	0.149414	-3.90834	9.29318706485198e-05	0.00378083	Trpv6
1927.54	-0.263869	0.0573586	-4.60033	4.21821919696397e-06	0.000331485	Ephb6
679.361	-0.315984	0.0778637	-4.05817	4.94586448147943e-05	0.00230052	Prdm5
5723.47	0.259574	0.0419128	6.19319	5.89583381009044e-10	1.76061389236921e-07	Foxp1
599.507	0.408917	0.0807502	5.06397	4.10606722804264e-07	4.44258621608004e-05	Klf15
147.026	-0.567014	0.158212	-3.58389	0.000338513	0.0102315	Ret
170.235	-0.496209	0.138386	-3.58569	0.000336192	0.0102234	Tuba8
775.794	0.246027	0.0667699	3.6847	0.000228972	0.00754698	Etv6
9507.37	0.184743	0.0499931	3.69538	0.000219561	0.00728503	Lmo3
2091.54	0.264729	0.0536952	4.93022	8.21365514246581e-07	8.28635709001061e-05	Bhlhe41
1233.42	0.258401	0.0603896	4.27889	1.87825031468153e-05	0.00107449	Rassf8
3789.86	0.229991	0.0435873	5.27655	1.31638482129305e-07	1.69439153161436e-05	Bcat1
749.892	-0.285516	0.0834043	-3.42327	0.000618722	0.0157648	Camk1
265.437	-0.439146	0.116315	-3.77548	0.000159697	0.00565033	Scnn1a
1944.33	0.216449	0.0638582	3.38953	0.000700125	0.0174517	Tspan9
1824.92	0.18472	0.0575803	3.20803	0.00133645	0.0280655	Uri1
913.232	-0.215736	0.0670483	-3.21762	0.0012926	0.0276898	Zfp719
838.927	-0.372223	0.0722083	-5.15485	2.53835448879173e-07	3.0079500692182e-05	Slc7a10
1881.9	0.157049	0.0506238	3.10228	0.00192039	0.0369995	Synm
10072.5	0.180841	0.0512423	3.52914	0.000416917	0.0119482	Mef2a
3578.75	-0.228049	0.0745965	-3.05709	0.00223495	0.0412995	Mfge8
1528.85	0.245077	0.0630413	3.88757	0.000101253	0.00402076	Me3
11610.1	-0.176749	0.0367801	-4.80556	1.54321190389032e-06	0.000150599	Sez6l2
1960.25	-0.184741	0.0606844	-3.04429	0.00233233	0.0422622	Syt3
11258	0.150952	0.0477777	3.15947	0.00158057	0.0316773	Dkk3
2910.78	-0.163271	0.039621	-4.12081	3.77539702452226e-05	0.00186876	Tpp1
3776.7	-0.196727	0.0530038	-3.71157	0.000205975	0.00696438	Crym
2491.98	0.195687	0.050925	3.84266	0.000121709	0.00464767	Gpc4
1054.66	-0.24659	0.0702659	-3.50938	0.000449153	0.0125118	Arhgef6
1261.27	-0.225357	0.0651091	-3.46122	0.000537738	0.0141107	Pim2
1899.27	0.390447	0.0795588	4.90765	9.21729227554056e-07	9.17489273107307e-05	Rbm3
132.486	-0.52934	0.149905	-3.53116	0.000413741	0.0118799	Slc38a5
1537.32	0.462984	0.0505492	9.15909	5.23359744390568e-20	1.95357108587389e-16	Aff2
1237.1	-0.270702	0.0608103	-4.45158	8.5242002237703e-06	0.00057331	Fundc2
458.243	-0.33569	0.113028	-2.96997	0.00297833	0.0495683	Gpr165
3215.48	0.172892	0.0420793	4.10872	3.97857335030158e-05	0.00194131	Chic1
2455.67	-0.296322	0.0726368	-4.0795	4.51322411014612e-05	0.00214608	Gabra3
80.3238	-0.58059	0.176566	-3.28824	0.00100817	0.0231229	Grpr
1012.03	-0.303309	0.0746807	-4.06141	4.87768873377918e-05	0.00228068	Plxnb3
2346.1	0.918037	0.0571224	16.0714	4.04793408747633e-58	3.02198519300546e-54	Irak1
5885.11	-3.31918	0.178537	-18.591	3.79733695013055e-77	5.66980380023992e-73	Mecp2
1033.12	-0.347682	0.0640247	-5.43042	5.62201562845475e-08	8.93003354770829e-06	Plxna3
1740.04	0.21941	0.0549886	3.9901	6.60443128886777e-05	0.00290887	Col4a1
1867.87	0.202657	0.0546047	3.71134	0.000206165	0.00696438	Col4a2
2131.17	0.162094	0.0542496	2.98793	0.00280875	0.0477104	Adam9
3443.7	0.281627	0.0533021	5.2836	1.26672060620515e-07	1.6590706466008e-05	Slit2
9258.16	0.563244	0.0637781	8.83131	1.03459040406857e-18	2.20678133187826e-15	Tenm3
2327.91	0.22503	0.0469329	4.79471	1.62910508286433e-06	0.000155924	Wwc2
629.256	0.382234	0.0817719	4.67439	2.94834218971468e-06	0.00024871	Galnt7
3238.86	-0.166042	0.0458785	-3.61916	0.000295557	0.00915552	Sin3b
1218.98	0.302852	0.0717762	4.2194	2.44950418732501e-05	0.0013348	Smad1
142.154	-0.45418	0.138723	-3.27402	0.0010603	0.0239144	Nudt7
349.514	-0.570214	0.163024	-3.49774	0.000469222	0.012974	Drc7
161.41	0.872252	0.18213	4.78917	1.67471570541851e-06	0.000158238	Crispld2
1716.32	-0.237022	0.064364	-3.68252	0.000230942	0.00755521	Necab2
297.01	0.577439	0.122824	4.70136	2.58438060860269e-06	0.000221767	Bmper
828.01	-0.231197	0.0747596	-3.09254	0.00198452	0.0378358	Abcb10
868.091	0.411162	0.117467	3.50023	0.000464862	0.0129012	Agt
2301.57	-0.255049	0.0631036	-4.04175	5.30532855056285e-05	0.00243676	Cryab
812.764	-0.578895	0.119282	-4.85318	1.21498999187316e-06	0.000119349	Robo3
3797.28	0.488022	0.0648112	7.52991	5.07757130645769e-14	4.21184539870665e-11	Rora
1716.98	0.318322	0.0607939	5.23609	1.64010453408556e-07	2.04070006653596e-05	Sh3bgrl2
254.83	-0.419516	0.101974	-4.11396	3.88933779774953e-05	0.00190399	Htr3a
2661.13	0.245913	0.0564111	4.3593	1.30477177678821e-05	0.00080171	Tle3
3245.71	0.387485	0.077416	5.00523	5.57951307403017e-07	5.78525761863503e-05	Thsd4
484.483	-0.320762	0.084577	-3.79254	0.000149116	0.00532595	Stra6
142.695	-0.477647	0.147576	-3.2366	0.00120961	0.0262129	Loxl1
27329.7	0.200029	0.0507499	3.94147	8.09836350709798e-05	0.00338702	Rasgrf1
2225.7	-0.360652	0.0965458	-3.73555	0.000187307	0.00650389	Car12
367.589	0.338039	0.0883812	3.82478	0.000130888	0.00484936	Plod2
4410.36	0.320029	0.0549862	5.82017	5.87888105976148e-09	1.23630384652533e-06	Smad3
3203.01	0.227028	0.0657149	3.45474	0.000550824	0.0142971	Xrn1
2133.33	0.150485	0.0467865	3.21642	0.00129803	0.0277662	Pik3cb
28256	-0.158249	0.0449661	-3.5193	0.000432689	0.012259	Map4
641.674	0.307242	0.0760295	4.04109	5.32035454258126e-05	0.00243676	Dclk3
241.702	-0.375499	0.112367	-3.34172	0.000832599	0.0200186	Slco2a1
5101.47	-0.18382	0.0461616	-3.98211	6.83069928693117e-05	0.00298214	Cpne4
1104.43	0.564266	0.0822543	6.86002	6.88498109932402e-12	3.11514099375779e-09	Pygm
158.659	0.465424	0.133942	3.47482	0.000511203	0.0136543	March3
16654.4	0.245397	0.0329376	7.45038	9.30721003226696e-14	6.61742633294181e-11	Ppp1r9a
14410.2	0.168351	0.0552265	3.04837	0.00230088	0.0419062	Arhgef17
4202.81	-0.175659	0.0588128	-2.98674	0.00281969	0.0478341	Ccdc85a
2313.5	0.188618	0.0631595	2.98638	0.00282303	0.0478341	Slc16a1
135.897	-0.644281	0.176724	-3.6457	0.00026667	0.00838242	Asic4
22085.6	0.166339	0.03899	4.26619	1.98839279516721e-05	0.00111194	Atp1a1
1598.5	0.203113	0.062248	3.26296	0.00110255	0.0246385	Ptprm
2215.71	-0.208051	0.0634301	-3.28	0.00103806	0.0236268	Mif
3500.24	-0.161183	0.0441404	-3.65159	0.000260623	0.00822698	Ipo13
998.146	-0.360934	0.0657542	-5.48914	4.03886853660133e-08	6.62685122197741e-06	Palmd
1800.96	-0.29286	0.0656796	-4.45893	8.23711293424007e-06	0.000564167	Tmem35a
619.049	-0.350481	0.0744717	-4.70623	2.52341373781355e-06	0.000217787	Adra2a
8678.32	-0.176696	0.0508505	-3.47482	0.000511192	0.0136543	Mtss2
68.4256	-1.41884	0.218693	-6.48782	8.70848472005419e-11	3.17137525256412e-08	Npbwr1
979.179	-0.203078	0.0678712	-2.9921	0.00277061	0.0472777	Ephx4
3040.73	0.174766	0.0469209	3.72469	0.000195556	0.00672775	Tmed8
83.7388	-0.770996	0.175502	-4.39309	1.11750190259401e-05	0.000704054	Zbbx
13058.8	0.160551	0.0472644	3.39687	0.000681601	0.0171619	Lrrc58
1901.65	-0.186162	0.0578318	-3.21903	0.00128626	0.0275936	Gas2l1
895.261	-0.357622	0.0851673	-4.19905	2.6803223593754e-05	0.00142928	Rasl10a
885.677	0.242279	0.0604401	4.00857	6.10864950451896e-05	0.00272263	Jdp2
1047.03	0.323623	0.0965847	3.35066	0.000806183	0.0196044	Tmem132d
1358.32	-0.33332	0.102514	-3.25147	0.00114809	0.0252462	Cpne2
776.954	0.456958	0.100841	4.53148	5.8572015726552e-06	0.000434053	Kcnh5
100.507	-0.701505	0.178048	-3.93997	8.14933992488647e-05	0.00339882	Six4
961.559	-0.213961	0.0716523	-2.9861	0.00282564	0.0478341	Caskin2
367.672	0.407628	0.106211	3.83792	0.000124082	0.00470074	Zfp395
2073.26	0.312691	0.0584986	5.34527	9.02848230416012e-08	1.29307064175521e-05	Fras1
6068.07	0.29571	0.072955	4.05332	5.04948104220092e-05	0.0023348	Mast4
536.775	-0.279582	0.083652	-3.34221	0.00083115	0.020016	Tle2
194.157	-0.545319	0.133838	-4.07449	4.611596076396e-05	0.00217898	Scn7a
558.436	0.340455	0.076451	4.45324	8.45834657784916e-06	0.000571455	Filip1
990.505	0.311005	0.0577028	5.38977	7.05473044230102e-08	1.07483857381629e-05	Htr2a
3259.92	0.388384	0.0721712	5.38143	7.38980267860817e-08	1.11451660398281e-05	Tbr1
9005.72	0.272695	0.0777237	3.50852	0.000450611	0.012529	Tanc1
228.286	0.383229	0.114413	3.34953	0.000809479	0.0196526	Slc24a5
2766.43	-0.184871	0.0523153	-3.53378	0.000409656	0.0118088	Arl6ip5
460.903	0.712897	0.121701	5.8578	4.69042529607158e-09	1.02989323670066e-06	Tpbg
1826.91	-0.340855	0.0565795	-6.02436	1.697773000321e-09	3.96045515092142e-07	Raver2
860.952	0.219267	0.0621661	3.52712	0.00042011	0.0120126	Adrb1
604.935	0.34871	0.0991166	3.51818	0.000434511	0.0122687	Pdzrn3
429.556	-0.46065	0.110794	-4.15773	3.21425620417386e-05	0.00166639	Sstr1
1656.87	0.271918	0.0687625	3.95444	7.67127163791147e-05	0.00325397	Prdm8
8413.45	0.153538	0.0409118	3.7529	0.000174801	0.00612666	Pcdh17
4587.65	-0.173851	0.0571313	-3.043	0.00234229	0.0423912	Mboat7
8730.39	0.255687	0.0349747	7.31061	2.65922762229866e-13	1.58819710514165e-10	Phf24
12798.6	-0.165678	0.0410158	-4.03938	5.35932281369048e-05	0.00243959	Dgkb
5117.42	0.159315	0.0504422	3.15837	0.00158655	0.0317544	Prickle1
1255.53	0.214442	0.0574548	3.73236	0.000189695	0.00655632	Fstl4
7183.67	0.188538	0.0485625	3.88237	0.000103443	0.00407521	Slc2a13
2918.62	-0.257291	0.0538761	-4.7756	1.79168134626626e-06	0.000165133	Zdhhc23
486.96	0.617394	0.114015	5.41501	6.12847858013251e-08	9.56271600538757e-06	Gpr101
5033.46	0.236882	0.053225	4.45058	8.56379991484313e-06	0.000573391	Arhgap26
6044.9	0.18609	0.039846	4.67022	3.00874710193838e-06	0.00025238	Tbc1d9b
3039.57	-0.235242	0.0552946	-4.25434	2.09670935675128e-05	0.0011552	Slitrk2
3131.65	0.180231	0.0541834	3.32632	0.000880006	0.0208893	Ssx2ip
3143.86	-0.208402	0.0583659	-3.57062	0.000356133	0.0106349	Neto2
376.7	-0.540147	0.0972003	-5.55705	2.74375586815271e-08	4.76360684504513e-06	Fzd8
1444.35	0.195151	0.0510015	3.82639	0.000130038	0.00484189	Elac1
5086.31	0.202267	0.0438774	4.60981	4.03028395734519e-06	0.000321798	Aff3
486.441	0.558734	0.0864852	6.46046	1.04382931082358e-10	3.55122408623394e-08	Arhgap10
1200.14	0.219979	0.0648545	3.39188	0.000694145	0.0173897	Lrrc20
3524.49	-0.228144	0.0504059	-4.52614	6.00707222991479e-06	0.000439665	E330009J07Rik
488.632	0.297272	0.0791665	3.75502	0.00017333	0.00608941	Pacrg
2349.9	0.238121	0.0722292	3.29673	0.000978163	0.0225038	Zmat4
1839.24	0.22211	0.0747603	2.97096	0.00296868	0.0495255	Kcnk2
2063.84	0.229982	0.0587636	3.91368	9.09010894800898e-05	0.00371848	Slc20a2
199.654	0.510456	0.164543	3.10226	0.00192048	0.0369995	Cdkn1c
1143.55	0.213813	0.0586694	3.64437	0.000268047	0.00840802	Fam13a
4456.87	0.193228	0.0438475	4.40681	1.04901894823236e-05	0.000669355	Ppm1k
44397.6	0.218107	0.0510161	4.27526	1.909165256056e-05	0.00108801	Slc24a2
1785.39	0.179677	0.0600204	2.9936	0.00275707	0.0471544	Galnt11
2274.73	-0.217949	0.0561517	-3.88143	0.000103846	0.00408032	Kcna6
126.032	-1.15343	0.186941	-6.17003	6.82753795169434e-10	1.923433380316e-07	AW551984
3122.52	0.238725	0.0528215	4.51946	6.19974124894673e-06	0.000449352	Ttc39b
1406.84	-0.209836	0.0535827	-3.91612	8.9986496333645e-05	0.00370135	Snx25
1828.98	0.154699	0.050663	3.05349	0.00226199	0.041508	Sesn1
3191.39	0.187741	0.0607095	3.09245	0.00198511	0.0378358	Plcl1
678.413	0.436241	0.0816097	5.34545	9.01926967901515e-08	1.29307064175521e-05	Txnip
5925.45	0.285834	0.06113	4.67584	2.92759745151125e-06	0.000248363	Nos1ap
2281.54	0.200221	0.050502	3.96462	7.35132202235509e-05	0.0031541	Jarid2
299.244	0.33104	0.109778	3.01553	0.00256533	0.0449038	Ciart
2115.56	-0.182157	0.0575504	-3.16517	0.00154994	0.0313991	Fndc4
2109.63	0.303374	0.0686438	4.41954	9.89115047220848e-06	0.000639328	Zkscan16
158.84	-0.500645	0.130885	-3.82508	0.000130732	0.00484936	Aspdh
357.271	0.542036	0.106334	5.09751	3.44145671836722e-07	3.95890355389646e-05	Pbx3
3700.27	0.213666	0.0449713	4.75116	2.0225462184528e-06	0.000183022	Ptpn3
727.494	-0.42534	0.0796701	-5.33876	9.35844207692247e-08	1.318216025005e-05	Sema6c
1428.5	-0.180775	0.0576519	-3.13564	0.0017148	0.0337335	Tmem214
818.998	-0.265696	0.0722384	-3.67804	0.000235029	0.00761314	Hrh3
652.599	-0.275599	0.0685853	-4.01834	5.86098644530673e-05	0.00262794	Htr5a
12819.8	0.169004	0.0419123	4.03231	5.52304636771871e-05	0.00249893	Camk1d
796.01	0.436976	0.0943555	4.63117	3.63602197321593e-06	0.000293456	Runx2
9442.56	0.150433	0.0419281	3.58788	0.000333381	0.0101586	Pcsk1n
682.754	-0.924646	0.227134	-4.07093	4.68256088697507e-05	0.00220553	Igfbp2
1270.07	-0.306569	0.0738207	-4.15289	3.28296907357994e-05	0.00168447	March4
1039.8	0.447857	0.0687191	6.51722	7.16236090677574e-11	2.67353026747671e-08	Cdh6
7281.82	0.254718	0.0363681	7.00389	2.48946027259466e-12	1.28172866655555e-09	Cntnap2
1409.06	0.177547	0.0534434	3.32214	0.000893285	0.0211038	Slc9a8
2559.76	0.192601	0.0556791	3.45913	0.000541927	0.0141863	Zdhhc2
387.378	0.45112	0.100565	4.48586	7.26199866331405e-06	0.000511457	Cntn5
1669.5	0.188595	0.0594022	3.17487	0.00149901	0.030618	Ajap1
238.485	-0.565701	0.111175	-5.08839	3.61109433331378e-07	4.06149918478384e-05	Rsph4a
2579.71	-0.235445	0.0744871	-3.16089	0.00157288	0.0316019	Grin3a
4084.71	0.170886	0.0550008	3.10697	0.00189013	0.0365563	Rcan2
1502.06	0.210504	0.0541403	3.88812	0.000101022	0.00402076	Rbms3
629.661	0.287628	0.0745887	3.85618	0.000115172	0.00443203	Trmt9b
1226.75	0.210476	0.0580866	3.62348	0.00029066	0.00906023	Lonrf1
554.376	0.931921	0.106178	8.77699	1.67913896027019e-18	3.13390297697427e-15	Sdk1
1274.11	-0.236577	0.0688369	-3.43678	0.000588673	0.0150505	Olig2
1375.92	0.403196	0.0640197	6.298	3.01509374751621e-10	9.5783754774818e-08	Plcb4
274.454	-0.341	0.107141	-3.18274	0.0014589	0.0300547	Stk32a
1810.4	0.307646	0.0746615	4.12054	3.77983337221338e-05	0.00186876	Rhou
175.832	-0.616595	0.166269	-3.70841	0.000208564	0.00701366	Ifi203
9207.36	0.181701	0.0509075	3.56924	0.000358016	0.0106579	Negr1
3417.8	0.17879	0.0459703	3.88924	0.000100557	0.0040145	Flywch1
3255.28	0.247171	0.0461947	5.35064	8.76424586146124e-08	1.29307064175521e-05	Hs2st1
5054.71	0.16161	0.0465874	3.46897	0.000522463	0.0138559	Zfp704
857.424	0.208893	0.0692268	3.01751	0.00254859	0.0447682	Bach2
364.178	0.312133	0.0994631	3.13818	0.00170001	0.0335308	Cdk6
530.675	0.386368	0.0998855	3.86811	0.000109682	0.00424266	Cdh18
1578.86	0.217534	0.0591532	3.67746	0.000235568	0.00761314	Cdh12
1198.01	-0.171355	0.0553829	-3.094	0.00197477	0.0378017	Rabggta
2337.27	0.204898	0.0545373	3.75702	0.00017195	0.00605517	Pitpnm3
198.561	-0.618628	0.130668	-4.73436	2.19751202473701e-06	0.000193006	Mettl27
430.626	0.364681	0.0920612	3.96129	7.45469611224597e-05	0.00318017	Mthfd1l
686.277	-0.262152	0.0679414	-3.8585	0.000114083	0.0044015	Cep126
2300.97	-0.23748	0.0592733	-4.00653	6.16171145172529e-05	0.00272999	C1qtnf4
822.804	1.60623	0.229919	6.98604	2.82745896392583e-12	1.36183192872182e-09	Dlk1
698.697	0.21843	0.068732	3.17799	0.00148298	0.0303709	Osbpl10
84.7227	0.670007	0.179922	3.72388	0.000196183	0.00673383	Ramp3
1701	-0.190626	0.063464	-3.00369	0.00266724	0.0462002	Nacad
2953.42	0.15331	0.0501701	3.0558	0.00224459	0.0413887	Tspyl2
2499.69	0.287469	0.0530931	5.41443	6.14842097995584e-08	9.56271600538757e-06	Elmo1
293.032	-0.332076	0.109836	-3.02339	0.00249961	0.0442199	Dnah7b
2282.28	-0.246568	0.0758263	-3.25175	0.00114698	0.0252462	Map6d1
2710.59	0.245494	0.067086	3.6594	0.000252811	0.00806566	Sntb2
351.874	-0.342809	0.0965817	-3.54942	0.000386087	0.0113478	Ankrd42
1314.83	-0.211374	0.0661605	-3.19487	0.00139895	0.0291322	Shtn1
6477.21	0.186458	0.0533588	3.49442	0.000475097	0.0130879	Pik3r1
2151.76	0.240183	0.0525398	4.57145	4.84367955339303e-06	0.00037472	Sox5
1270.74	0.198901	0.0523542	3.79914	0.000145196	0.00523654	Utp15
1505.05	0.279727	0.0858746	3.25739	0.00112441	0.0249089	Slc24a4
43273.8	0.161458	0.0357332	4.51844	6.22971547895411e-06	0.000449352	Enc1
2978.61	0.213983	0.0514365	4.16013	3.18066740976469e-05	0.00166051	Myrip
364.919	-0.693584	0.126115	-5.4996	3.80653089984787e-08	6.31503476284762e-06	Abca8a
2507.24	-0.291844	0.0764988	-3.81502	0.000136174	0.00497117	Shisa4
899.068	-0.201589	0.0659715	-3.0557	0.00224533	0.0413887	Dlx1
801.343	-0.300398	0.0672652	-4.46588	7.97390646758862e-06	0.000551196	Rnpep
4105.08	0.164859	0.0415424	3.96846	7.23401093185318e-05	0.00313063	Tlk1
1410.81	0.242098	0.0568214	4.26069	2.03795065940609e-05	0.00113422	Igsf3
3128.03	-0.278024	0.0584378	-4.7576	1.95903544941821e-06	0.000178356	Csdc2
411.277	-0.300324	0.0935403	-3.21064	0.00132439	0.0280655	Vwa1
3278.8	-0.250986	0.0751662	-3.33907	0.000840583	0.020178	Reln
1881.65	0.195629	0.0616523	3.1731	0.0015082	0.0307635	Elmsan1
4255.15	0.228533	0.0447628	5.10544	3.30033471421971e-07	3.84978887640738e-05	Rgs8
80.7821	-0.593824	0.196607	-3.02036	0.00252477	0.0445069	Dnali1
288.362	-0.636418	0.120572	-5.27834	1.30361170525943e-07	1.69254142358509e-05	Gpr153
2688.81	0.193116	0.0641134	3.01209	0.00259455	0.045256	Hecw2
1027.14	-0.515707	0.0700575	-7.36119	1.82281375002121e-13	1.18332313485072e-10	Fgf11
3379.95	0.19676	0.0500462	3.93158	8.43899701625172e-05	0.00349038	Ppp2r3a
2828.79	-0.169902	0.0420344	-4.04198	5.30009155190371e-05	0.00243676	Fam13c
224.966	0.371928	0.123665	3.00754	0.0026337	0.0456722	Filip1l
774.538	0.470001	0.0702343	6.6919	2.20294747716554e-11	9.39777393758819e-09	Epop
679.435	0.309778	0.0966186	3.2062	0.001345	0.0281829	Sorcs1
161.597	0.596518	0.130388	4.57494	4.76349776667547e-06	0.000370436	Rbm20
485.537	0.274626	0.0872339	3.14816	0.00164302	0.0327092	Tox3
2644.15	0.202044	0.0476967	4.23602	2.27519064106947e-05	0.00124435	Fmn1
1580.68	-0.188902	0.0529696	-3.56623	0.000362148	0.0107243	Eml6
201.766	-0.906868	0.146701	-6.18175	6.3394938928814e-10	1.82028814066562e-07	Spink10
196.218	1.9279	0.330655	5.83056	5.52429712543356e-09	1.17833257685498e-06	Wfikkn2
657.066	0.305388	0.0876455	3.48435	0.00049333	0.0133199	Ackr3
7674.5	0.167101	0.0352864	4.73557	2.1843968695521e-06	0.00019299	Csrnp3
7679.19	-0.240157	0.0472598	-5.08163	3.74218306612037e-07	4.15111000697515e-05	Kcnj10
64.9166	-1.11274	0.241499	-4.60763	4.07288559877418e-06	0.000323469	Erich5
190.654	-0.413642	0.1289	-3.20901	0.00133192	0.0280655	Serpinb1a
405.494	0.48429	0.096709	5.0077	5.50837071127959e-07	5.75143238392416e-05	Shb
1883.71	-0.150655	0.0480868	-3.13298	0.00173043	0.0339515	Ankrd45
1952.13	-0.242184	0.0543491	-4.45608	8.34722597638022e-06	0.000566511	Lsm11
1026.82	-0.225309	0.0623425	-3.61405	0.000301453	0.00929956	Sstr3
983.029	0.221214	0.063599	3.47827	0.00050466	0.0135767	Tubg2
561.862	0.295737	0.0883775	3.3463	0.000818989	0.019803	Kcng3
1559.63	0.504763	0.0771262	6.54464	5.96383424582986e-11	2.28323100319194e-08	Cirbp
265.187	-0.477423	0.115757	-4.12436	3.71765158314263e-05	0.00185028	Kcng4
749.313	-0.20925	0.0686478	-3.04816	0.00230245	0.0419062	Akr1e1
233.126	-0.376897	0.124737	-3.02154	0.00251493	0.0443858	C1ql1
803.882	0.294832	0.0655996	4.49442	6.97600386291152e-06	0.000498367	Plekha7
207.718	-0.717486	0.141014	-5.08804	3.6178379986354e-07	4.06149918478384e-05	Pnoc
876.843	0.270926	0.0763666	3.5477	0.000388611	0.0113995	Adra1a
424.284	-0.319958	0.092194	-3.47049	0.000519517	0.0138023	C2cd4c
2960.08	0.181428	0.0477047	3.80314	0.000142873	0.00516522	Lrrc8d
37277.8	-0.280311	0.0621287	-4.51178	6.42855442730561e-06	0.000461465	Hpcal4
948.254	0.36624	0.109953	3.33088	0.000865718	0.0206157	Gsg1l
2890.41	-0.203142	0.0482869	-4.20698	2.58807669649978e-05	0.00139504	Pnma2
933.631	0.492503	0.110201	4.46912	7.85410360352332e-06	0.00054544	Scn4b
456.982	0.346442	0.110558	3.13357	0.00172692	0.0339272	Fam43a
4524.73	0.211179	0.0576125	3.66551	0.000246848	0.00790919	Fat4
1730.73	-0.364082	0.0976018	-3.73028	0.000191266	0.00659537	Vat1l
1649.53	0.432008	0.0622342	6.94166	3.87517529497831e-12	1.80813257279129e-09	Tshz1
307.074	-0.369252	0.112311	-3.28778	0.00100982	0.0231252	Cfap65
117.514	0.531794	0.159993	3.32387	0.000887785	0.0210072	Dmrta2
1355.9	-0.237455	0.0528461	-4.49333	7.01188706236991e-06	0.000498545	Samd14
137.949	-0.61191	0.141418	-4.32695	1.5118636716091e-05	0.000892239	A2ml1
345.406	-0.407168	0.125125	-3.2541	0.00113753	0.0250879	Hist1h2be
387.33	0.367598	0.0960082	3.82882	0.00012876	0.00481994	Gm973
619.035	0.368084	0.0819562	4.49123	7.08129854278651e-06	0.000501094	Rnf152
61.3727	-0.938621	0.22308	-4.20755	2.58158590399476e-05	0.00139504	Mafa
5018.6	0.176283	0.0422439	4.17299	3.00633131924122e-05	0.001575	Ppp1r2
4309.31	-0.213555	0.0604114	-3.53502	0.000407746	0.0118028	Tmem229a
1133.67	0.441649	0.0664328	6.64805	2.97000095989671e-11	1.23180789811716e-08	Frmd6
450.083	0.322385	0.0994044	3.24317	0.00118209	0.0258415	Lhfp
295.972	0.408298	0.0971308	4.20359	2.6271183336602e-05	0.00140875	F2r
5323.84	0.193488	0.0463513	4.17438	2.98803008540109e-05	0.001575	Nrip1
90.8145	-0.748085	0.166918	-4.48175	7.40337895088232e-06	0.000518966	Nhlh2
159.037	-0.545337	0.143767	-3.79321	0.000148714	0.00532482	Nog
4572.48	0.234548	0.0527151	4.44935	8.6129757773218e-06	0.000574109	Foxo3
547.605	0.870289	0.105281	8.26636	1.38116766405556e-16	1.71851786600113e-13	Efna5
267.127	-0.404247	0.114358	-3.53492	0.000407893	0.0118028	Mrgpre
8739.24	-0.241253	0.0538936	-4.47646	7.58895889940939e-06	0.000529489	Nrsn1
1747.44	-0.234139	0.0604029	-3.87629	0.000106062	0.00414558	Ndnf
8671.4	0.1677	0.0439837	3.81277	0.000137415	0.00500426	Acap2
884.044	0.200661	0.0614836	3.26365	0.00109987	0.0246209	Zadh2
7132.5	0.229743	0.0539291	4.26009	2.04343740066049e-05	0.00113422	Pcdh10
6196.96	0.302329	0.0716985	4.21667	2.47931010603094e-05	0.00134613	Lrp1b
11325.8	-0.274782	0.0542564	-5.06451	4.09461966087653e-07	4.44258621608004e-05	Scn3b
9695.12	0.196932	0.059638	3.30212	0.000959572	0.022213	Tenm2
342.553	-0.353988	0.10054	-3.52086	0.00043015	0.0122102	Htr1b
3390.06	-0.159662	0.042566	-3.75093	0.000176177	0.00616041	Sall2
1596.34	0.203593	0.0520585	3.91084	9.19747124174815e-05	0.00375212	C1ql3
1794.94	0.238146	0.0535613	4.44622	8.73926468272769e-06	0.000579185	Sertad2
259.191	-0.455684	0.126924	-3.59021	0.000330406	0.0100885	Spink8
4528.29	0.185978	0.0436719	4.25854	2.05768210083557e-05	0.0011379	Dscam
560.846	0.236903	0.0727746	3.2553	0.00113274	0.0250192	Nsun3
2127.93	-0.206451	0.0600672	-3.437	0.000588194	0.0150505	Sept6
5502.72	-0.192796	0.0413095	-4.66711	3.0547157550951e-06	0.000254804	Scg2
1365.3	-0.354637	0.0914201	-3.8792	0.0001048	0.00410699	Slc29a4
1500.27	0.297135	0.0693629	4.28377	1.83756658972853e-05	0.00105828	Minar2
1009.05	0.241282	0.079627	3.03015	0.00244432	0.0436557	Mb21d2
6777.02	-0.155451	0.0479675	-3.24075	0.00119215	0.0259854	Pcdh19
2896.85	0.16914	0.0462423	3.65768	0.000254508	0.00808524	Plekhm3
2026.03	0.278272	0.0777034	3.58121	0.000342005	0.0103161	Zfp46
2402.36	0.29802	0.0490454	6.07642	1.22898131723055e-09	2.95966452380151e-07	Flrt3
2734.45	0.238536	0.079284	3.00863	0.00262432	0.0455625	Kcnf1
869.153	0.406227	0.109528	3.70888	0.00020818	0.00701366	Ttn
1310.9	-0.361926	0.0572669	-6.31998	2.61594693717415e-10	8.49102254759723e-08	Slc6a7
1784.11	0.306495	0.0643806	4.76067	1.92951273753456e-06	0.000176746	Mtcl1
2629.49	0.189757	0.0590283	3.21468	0.00130591	0.0278949	Tbc1d30
137.452	-0.545212	0.145729	-3.74127	0.000183092	0.00637238	Tchh
6468.6	0.274781	0.0541168	5.07755	3.82327965104732e-07	4.1974550345432e-05	Robo2
11410.5	0.151046	0.0425993	3.54575	0.0003915	0.0114313	Pbx1
2499.4	0.213962	0.0526541	4.06354	4.83346480460991e-05	0.00226945	Magi3
1037.29	0.305643	0.0691982	4.41692	1.00117430486196e-05	0.000644333	Lrrtm4
2266.31	-0.172117	0.0579466	-2.97026	0.00297544	0.0495683	Jun
1183.96	0.247872	0.0766565	3.23355	0.00122264	0.0264568	Junb
411.01	-0.411873	0.102436	-4.02079	5.80020960810327e-05	0.0026164	Dnah6
1138.73	0.247003	0.0608243	4.06092	4.88794151941896e-05	0.00228068	Lamb2
1090.37	0.226976	0.0698675	3.24866	0.00115951	0.0253851	Prkg1
624.088	0.48685	0.0753628	6.46008	1.04650632773621e-10	3.55122408623394e-08	Cdh22
1535.25	-0.42492	0.0746238	-5.69417	1.23974706201412e-08	2.34312194720669e-06	Aldh1a1
1760.25	0.207474	0.0662421	3.13205	0.00173589	0.0340139	Cbx7
1236.23	0.290011	0.0587635	4.93522	8.00600052562992e-07	8.13180910531839e-05	Hs6st3
9382.17	-0.183304	0.0463745	-3.95268	7.72801073944372e-05	0.00326875	Shisa7
183.126	-0.389982	0.12537	-3.11064	0.00186682	0.0362937	Tll1
1130.95	0.202204	0.0656437	3.08033	0.00206771	0.0388829	Skida1
5633.81	0.221207	0.0578059	3.82672	0.000129862	0.00484189	Lifr
690.992	-0.368873	0.105003	-3.51296	0.00044314	0.0124237	Tmem158
229.027	0.44549	0.112151	3.97224	7.1201152063934e-05	0.00309042	Pdlim1
1202.85	0.245924	0.0617447	3.98292	6.80750632189188e-05	0.00298073	Smyd3
6121.06	-0.19004	0.0552044	-3.44249	0.000576391	0.0148227	Gabra5
10340.3	0.296594	0.0356019	8.33085	8.02662784724603e-17	1.1984558038723e-13	Pcdh9
8790.96	0.386387	0.0698715	5.52996	3.20307753907167e-08	5.3736124422336e-06	Nap1l5
599.66	-0.251088	0.0818767	-3.06666	0.00216465	0.0402495	Tmem191c
1680.55	0.168357	0.054176	3.10759	0.00188618	0.0365272	Nkain3
5976.08	0.170394	0.0454479	3.74921	0.000177395	0.00618851	Fto
564.566	0.210695	0.0698086	3.01818	0.00254295	0.0447217	Triqk
4310.41	-0.23811	0.0473331	-5.03051	4.89172130012316e-07	5.14354160085485e-05	Synpr
1982.53	0.159966	0.0483079	3.31138	0.000928376	0.0216504	Adgrf5
1038.84	0.424354	0.0739096	5.74154	9.38215681554118e-09	1.86779977883794e-06	Ier5
1511.66	-0.266054	0.0836694	-3.17982	0.00147366	0.0302242	Dnah9
3363.1	0.1817	0.0425679	4.26847	1.96818357425225e-05	0.00110894	Kcnh1
3724.76	-0.237404	0.0641508	-3.70071	0.000214997	0.00718147	Panx2
11723.4	0.160178	0.0458914	3.49037	0.000482357	0.0131704	Gda
1034.83	0.29809	0.0584963	5.09587	3.47137664626321e-07	3.95890355389646e-05	Zfp516
3439.43	0.218945	0.0434208	5.0424	4.59726444906094e-07	4.9029825349235e-05	Col25a1
2426.86	0.17211	0.0573548	3.0008	0.0026927	0.0464793	Vwa8
71.6664	-0.629634	0.196203	-3.2091	0.00133152	0.0280655	Kcp
4751.17	0.178865	0.0456839	3.91527	9.03039972551641e-05	0.0037042	Sept9
6781.91	0.241164	0.0640549	3.76495	0.00016658	0.00587993	Kcnh7
1272.12	0.282021	0.0547054	5.15527	2.53264414095792e-07	3.0079500692182e-05	Kcng2
1873.95	0.183942	0.0618404	2.97447	0.00293497	0.0491576	Ntng1
5650.07	0.194925	0.0533366	3.65462	0.000257563	0.00815049	Ntm
1234.57	0.214958	0.0618426	3.47589	0.00050917	0.0136489	Nptx2
963.928	-0.208367	0.0589996	-3.53168	0.000412934	0.0118796	Rp2
959.969	-0.248888	0.079014	-3.14992	0.00163317	0.0325566	Tsga10
326.334	-0.314072	0.103754	-3.0271	0.00246916	0.0438892	Acyp2
1842.44	0.29316	0.0599883	4.88695	1.02408463804282e-06	0.000101262	Fnip2
197.698	-0.429975	0.132711	-3.23993	0.00119557	0.026022	Sfmbt2
1056.31	0.225696	0.0642506	3.51275	0.000443496	0.0124237	Stx17
2080.21	0.210837	0.0482441	4.37022	1.24124210322633e-05	0.000772208	Ext1
13156.2	0.164485	0.0380968	4.31754	1.57775434849516e-05	0.000927459	Rapgef2
2905.16	0.176042	0.0569102	3.09333	0.00197925	0.0378358	Tmem65
711.596	-0.370717	0.0854962	-4.33607	1.45055060298168e-05	0.000873313	Kdr
3292.89	-0.151041	0.0415716	-3.63328	0.00027984	0.0087412	Bcl9l
1867.72	0.32477	0.0930439	3.49051	0.000482104	0.0131704	Unc5d
200.569	0.415792	0.122227	3.4018	0.000669446	0.0169129	Krt73
195.386	-0.677612	0.148283	-4.56972	4.88380441542411e-06	0.000375877	Klk8
19597.7	0.151716	0.0475334	3.19177	0.00141401	0.0293639	Cadm2
1179.49	0.362656	0.100761	3.59916	0.00031925	0.00977703	Cntn4
7095.35	0.21357	0.0493489	4.32776	1.50631661860395e-05	0.000892239	Scn1a
255277	-0.164289	0.0545751	-3.01033	0.00260962	0.0454128	mt-Nd1
166168	-0.279399	0.0674791	-4.14052	3.46517727804965e-05	0.00175385	mt-Nd2
142659	-0.190895	0.0547584	-3.48614	0.000490048	0.0132861	mt-Nd4
1824.6	-0.177715	0.0591995	-3.00196	0.00268247	0.0464101	Ppp1r3c
109.765	-0.50132	0.152601	-3.28517	0.00101921	0.0233044	Pi15
1153.24	-0.27252	0.0709113	-3.84311	0.000121486	0.00464767	Mas1
206.33	-0.44248	0.134951	-3.27882	0.0010424	0.0236897	Gmnc
356.225	-0.332021	0.098879	-3.35785	0.000785516	0.019133	Efcab1
4573.35	0.174497	0.0516262	3.38001	0.000724828	0.0180374	Cry2
3983.04	0.244329	0.0694494	3.51808	0.000434674	0.0122687	Ahnak
4592.83	0.268158	0.0571835	4.68942	2.73975470312061e-06	0.000233756	Fat1
8262.81	0.153308	0.0416991	3.67654	0.00023642	0.00762415	Rasal2
4848.39	0.202497	0.0617882	3.27727	0.00104817	0.0237484	Fryl
190.844	0.539113	0.129772	4.1543	3.26288107397743e-05	0.00167993	Trabd2b
547.516	-0.221087	0.0733107	-3.01576	0.00256337	0.0449038	Rabepk
123.488	-0.54558	0.148187	-3.68171	0.000231676	0.00755521	Syndig1l
31009	0.300812	0.0483324	6.22382	4.85182567264397e-10	1.50922102329681e-07	Cdr1os
1789.58	0.177291	0.0489799	3.61967	0.000294981	0.00915552	Mcc
470.898	0.418602	0.116313	3.59891	0.000319549	0.00977703	Fndc1
2905.95	0.161738	0.0460363	3.51327	0.000442624	0.0124237	Klf12
237.106	-0.386583	0.116872	-3.30775	0.000940497	0.0218731	Spef2
1051.7	0.403291	0.0888641	4.53828	5.67140825526227e-06	0.000427676	C4b
480.594	-0.379975	0.116273	-3.26795	0.00108329	0.0243227	Arhgdig
4131.8	0.155897	0.0488762	3.18962	0.00142459	0.0295014	Arfgef2
633.589	0.205125	0.0675103	3.03842	0.00237818	0.0428011	Mafb
176.311	0.550802	0.163896	3.36067	0.000777526	0.0190315	Ifit3
688.34	0.266689	0.0804013	3.31698	0.000909977	0.0214304	Pde11a
634.846	0.588123	0.0792748	7.41878	1.18201995770671e-13	8.02215454023583e-11	Rprm
1028.66	-0.185966	0.0587685	-3.16438	0.00155416	0.0314007	6330403L08Rik
4070.16	0.277566	0.0533706	5.20072	1.98513479411187e-07	2.42951209925282e-05	Hs3st4
4677.36	-0.15166	0.0385336	-3.93579	8.2924482920216e-05	0.00343929	Tmem8b
161.448	-0.687938	0.211735	-3.24905	0.00115793	0.0253851	Kcnj13
1089.36	-0.224788	0.0623958	-3.60261	0.000315036	0.00967859	St6galnac4
753.199	-0.439876	0.0680383	-6.46511	1.01222016904624e-10	3.55122408623394e-08	Rab26
3436.9	0.238618	0.0539498	4.42297	9.73555012294274e-06	0.000632007	Nap1l2
670.457	0.751155	0.124738	6.02187	1.72412822188663e-09	3.96045515092142e-07	A830036E02Rik
193.187	0.689906	0.157063	4.39255	1.1202629438621e-05	0.000704054	Gm11549
1021.18	-0.193796	0.0620851	-3.12146	0.00179957	0.0352155	A730017L22Rik
1026.61	0.279974	0.060015	4.66507	3.08517850062694e-06	0.000255916	Zfp703
324.249	-0.500122	0.109573	-4.56427	5.01240107013572e-06	0.000381838	Syna
202.051	-0.359479	0.120002	-2.99562	0.00273888	0.0469856	Gm14204
529.479	0.233829	0.0777104	3.00898	0.0026213	0.0455625	2610035D17Rik
1561.79	0.255569	0.0485953	5.25914	1.4473340334616e-07	1.81597852551387e-05	Gm22009
925.06	0.521142	0.171368	3.04107	0.00235741	0.0426132	Rasgef1b
1600.2	-0.281258	0.0795915	-3.53377	0.000409682	0.0118088	Nwd2
251.421	-0.423618	0.137057	-3.09081	0.00199609	0.0379181	1110002E22Rik
2380.77	0.1725	0.0489338	3.52518	0.000423195	0.0120586	Pou3f1
142.532	-0.445796	0.143198	-3.11314	0.00185111	0.0360351	Mndal
1339.36	-0.278822	0.093183	-2.9922	0.00276972	0.0472777	Lrrc10b
136.288	-0.445065	0.140062	-3.17762	0.00148488	0.0303709	Zfp493
1472.67	-0.269346	0.0822672	-3.27404	0.00106021	0.0239144	Ccdc71l
485.94	0.461361	0.0833261	5.53681	3.08027982086217e-08	5.22632477332876e-06	Akain1
1229.02	0.393827	0.0919155	4.28466	1.83019205223926e-05	0.00105828	Peg10
2835.66	0.195993	0.050204	3.90393	9.46432697645903e-05	0.00384	Kcnb2
370.347	0.311107	0.0873702	3.56079	0.000369745	0.0109104	Hist4h4
1326.21	0.200596	0.0562553	3.56582	0.000362718	0.0107243	Cep83os
7756.01	-0.203857	0.0612239	-3.3297	0.000869388	0.0206701	Gm2115
145.235	-0.562815	0.131852	-4.26853	1.96764616882056e-05	0.00110894	Panct2
57.2718	0.828694	0.270305	3.06578	0.00217104	0.0403181	Gm6999
176.5	0.480651	0.119012	4.03867	5.37555087160936e-05	0.00243959	Gm19744
496.006	-0.357628	0.0814239	-4.39217	1.12226181457448e-05	0.000704054	Gm37233
67.2356	-0.684544	0.201313	-3.40039	0.000672902	0.0169714	Gm19026
10858.9	0.199108	0.0372585	5.34397	9.09332378168218e-08	1.29307064175521e-05	Peg13
562.765	-0.427821	0.0980754	-4.36217	1.28780487000312e-05	0.000794554	Gm19410
121.549	-0.662689	0.164877	-4.0193	5.83707575787138e-05	0.0026251	6330420H09Rik
1765.74	0.321535	0.0927869	3.4653	0.000529635	0.0139964	9330121K16Rik
432.012	-0.42685	0.0826261	-5.16604	2.39105258046683e-07	2.90250455926425e-05	C230057M02Rik
87.7022	-0.621467	0.169479	-3.66693	0.00024548	0.00788228	Gm39822
2265.44	0.160941	0.0504014	3.19318	0.00140715	0.0292622	C030017B01Rik
169.595	0.747465	0.126066	5.92918	3.04456571391626e-09	6.88763798098238e-07	Gpr52

## Sheet: bulk_HET_P28
baseMean	log2FoldChange	lfcSE	stat	pvalue	padj	gene_name
1697.26	0.293347	0.0540921	5.42311	5.85703454870171e-08	0.000118095	Pnck
7722.44	0.161147	0.0396327	4.06601	4.78255761171544e-05	0.0197347	Tiam1
613.064	-0.269764	0.0664338	-4.06064	4.89382388019107e-05	0.0197347	Grin2d
599.197	-0.314639	0.0764647	-4.11483	3.87471607311876e-05	0.016572	Homer3
5351.26	-0.150946	0.0396422	-3.8077	0.000140267	0.0319311	Efnb3
8459.19	0.24211	0.0630253	3.84147	0.000122301	0.0302834	Hlf
15469.6	0.186185	0.0433811	4.29185	1.77187168884296e-05	0.0108167	Prkacb
491.568	0.615984	0.124421	4.95082	7.39004122956789e-07	0.000869192	Klf5
2682.61	-0.175861	0.0447169	-3.93276	8.39775745395103e-05	0.0239983	Tle1
7024	0.665067	0.152953	4.34819	1.37268262851921e-05	0.00922573	Ptgds
1961.36	-0.339078	0.0607311	-5.58327	2.36032079648904e-08	5.55226128694105e-05	Lpl
8665.33	-0.253808	0.0613843	-4.13475	3.5534817767185e-05	0.0156731	Pls3
129.368	0.595576	0.148199	4.01877	5.85036777365888e-05	0.0211232	Eya2
78.361	-0.692409	0.179562	-3.8561	0.000115209	0.0301123	Rab32
134.356	0.648131	0.169762	3.81787	0.000134607	0.0316641	Nts
175.099	0.592079	0.15008	3.9451	7.976819038795e-05	0.0239542	Ccn2
301.789	0.393094	0.093841	4.18894	2.80257635350016e-05	0.0131852	Col6a2
2044.38	-0.204355	0.0553191	-3.69411	0.000220656	0.0457992	Nefh
2095.46	-0.31028	0.0581536	-5.33552	9.52708300152178e-08	0.000168082	Cacna1g
1719.49	-0.256162	0.0531973	-4.81532	1.46961608104776e-06	0.00138281	Serpina3n
259.429	0.695024	0.130842	5.31195	1.08457845893421e-07	0.000170086	Drd1
1670.31	-0.279546	0.0716469	-3.90172	9.5513148638567e-05	0.0254353	Htr1a
444.669	-0.424516	0.0861969	-4.92495	8.43807331738954e-07	0.000906643	Fgf10
6020.93	0.156329	0.0411412	3.79981	0.000144806	0.0319343	Alcam
2485.81	0.201475	0.0455551	4.42266	9.7492472719842e-06	0.00688004	Rps6ka2
213.375	0.570755	0.143091	3.98876	6.64200631940785e-05	0.0221148	Slc22a6
1242.27	-0.279975	0.0698021	-4.01099	6.04655327595169e-05	0.0211232	Gdf11
246.26	0.569752	0.123444	4.61547	3.92199339510533e-06	0.00307528	Col5a1
5644.63	-0.308012	0.0613215	-5.02291	5.08950166434295e-07	0.000653029	Fibcd1
1431.18	-0.204909	0.0511311	-4.00751	6.1361044790088e-05	0.0211232	Mycl
37720.6	-0.163717	0.0386627	-4.23449	2.29069435520154e-05	0.0124349	Hpca
4117.08	0.206723	0.0493063	4.19262	2.75748037235465e-05	0.0131852	Pcdh7
3147.95	0.186638	0.0461621	4.0431	5.27499579134014e-05	0.020122	Cds1
173.58	0.530173	0.141708	3.7413	0.000183074	0.0397525	Prkg2
553.352	0.504266	0.0901414	5.59417	2.21681803831824e-08	5.55226128694105e-05	Bmp3
1875.39	0.524609	0.0616785	8.50554	1.80751628742068e-17	2.55112848806555e-13	Irak1
7862.05	-1.04672	0.169548	-6.1736	6.67518790434439e-10	2.35534005204792e-06	Mecp2
292.001	0.468598	0.109395	4.28355	1.83931796833914e-05	0.0108167	Bmper
3624.48	0.247214	0.0582663	4.24284	2.20712182539651e-05	0.0124349	Smad3
7137.91	0.23133	0.0470903	4.91248	8.99319744791079e-07	0.000906643	Arpp21
447.339	0.435563	0.113779	3.82815	0.000129111	0.030886	Tpbg
521.76	0.416988	0.0989884	4.2125	2.52564761188469e-05	0.0127311	Slc6a20a
138.776	0.595797	0.156296	3.81197	0.000137863	0.0318983	Itih2
1767.05	0.217294	0.0541838	4.01031	6.06381843682445e-05	0.0211232	Kcnk2
715.616	0.34471	0.0852292	4.0445	5.24348724589121e-05	0.020122	Txnip
1240.72	0.311631	0.0683692	4.55807	5.16264676794628e-06	0.00383503	Akap12
775.536	-0.239764	0.0603397	-3.97357	7.08043683733796e-05	0.0225246	Sema6c
986.096	0.321949	0.077808	4.13774	3.50745135330097e-05	0.0156731	Cdh6
329.779	0.447965	0.113916	3.93241	8.40976325792305e-05	0.0239983	Cntn5
512.079	0.328248	0.0835278	3.9298	8.50158081180685e-05	0.0239983	Sdk1
224.654	-0.415141	0.106176	-3.90995	9.23151961457865e-05	0.0250565	Ifi203
497.146	0.503397	0.108663	4.63266	3.61001078792026e-06	0.00299716	Cdh18
788.046	0.828019	0.208559	3.97019	7.18155858486457e-05	0.0225246	Dlk1
637.353	0.39152	0.101805	3.84577	0.000120173	0.0302834	Tox
489.111	0.744558	0.104866	7.10009	1.24672306621437e-12	8.79812467827482e-09	Fmod
510.37	0.450846	0.0860763	5.23775	1.62545022487249e-07	0.000229416	Efna5
11776.7	-0.180103	0.045622	-3.94772	7.89006098223528e-05	0.0239542	Scn3b
2216.97	0.20989	0.0536359	3.91325	9.10634656470683e-05	0.0250565	Flrt3
2629.56	0.243604	0.0633176	3.84734	0.00011941	0.0302834	Kcnf1
8619.14	0.214399	0.0559061	3.83499	0.000125571	0.030557	Nap1l5
369.493	0.570216	0.0891145	6.39869	1.56715590894206e-10	7.37294616626943e-07	Col23a1
1057.4	0.27622	0.0742393	3.72067	0.000198693	0.0424903	Cntn4
1225.72	0.304492	0.0821617	3.70601	0.000210554	0.0443546	Hpcal1
452.893	0.461385	0.0989429	4.66315	3.1141106531059e-06	0.00274703	Gm25395
1035.13	0.22934	0.0603403	3.80077	0.000144244	0.0319343	Hist2h4
8163.89	-0.161093	0.0373762	-4.31004	1.63227296149131e-05	0.0104718	Gm2115
152.504	0.576231	0.136781	4.2128	2.5222286286541e-05	0.0127311	Gpr52

## Sheet: bulk_HET_P45
baseMean	log2FoldChange	lfcSE	stat	pvalue	padj	gene_name
716.928	-0.328659	0.0727589	-4.5171	6.26917176711645e-06	0.00356112	Car4
746.233	0.238879	0.0645772	3.69912	0.000216349	0.039037	Kctd10
1157.64	-0.368758	0.0834227	-4.42035	9.85390685933794e-06	0.00472279	Rnd2
531.001	-0.319477	0.0815174	-3.91912	8.88712428910908e-05	0.0235003	Grin2d
670.602	-0.394594	0.0815094	-4.84109	1.29131642774612e-06	0.00141464	Calb2
675.088	0.276854	0.0684748	4.04316	5.27366883947413e-05	0.0168505	Cavin1
914.995	0.221665	0.0614207	3.60896	0.000307421	0.0491138	Map3k20
8177.2	0.268506	0.067133	3.99961	6.34461723340132e-05	0.018713	Etv1
6740.66	-0.196111	0.0519899	-3.77209	0.000161884	0.0335515	Bcan
8875.95	-0.289771	0.0534232	-5.42408	5.8253738032685e-08	0.000127634	Nav1
1692.91	-0.267606	0.0725782	-3.68715	0.000226783	0.0399789	Lpl
8033.42	-0.18013	0.0472848	-3.80947	0.000139267	0.0314108	Pls3
3880.68	0.17062	0.0410017	4.1613	3.16444665232851e-05	0.0112868	Frs2
784.976	0.276592	0.0690636	4.0049	6.20444114682999e-05	0.0186583	Kremen1
3870.19	-0.220107	0.0559049	-3.93717	8.24475953904966e-05	0.0225803	Doc2b
1977.43	-0.277414	0.0600234	-4.62177	3.80482941749836e-06	0.00291773	Cacna1g
4425.73	-0.285345	0.0786333	-3.62881	0.000284731	0.0469561	Traf3
3649.55	-0.160154	0.0426711	-3.75321	0.000174585	0.0352318	Hecw1
392.104	0.528996	0.126551	4.18009	2.91398465517649e-05	0.0106409	Ogn
1886.98	-0.351372	0.0890601	-3.94534	7.96879030945556e-05	0.0222213	Hapln1
1236.97	-0.340605	0.0722675	-4.71312	2.43949716719407e-06	0.00207859	Vcan
713.032	0.450979	0.0775231	5.81735	5.97879609528517e-09	2.71756969324567e-05	Crhbp
1305.19	-0.449646	0.0646637	-6.9536	3.56070476126507e-12	2.73052644617612e-08	Htr1a
396.699	-0.424724	0.115182	-3.68743	0.000226528	0.0399789	Cdhr1
1384.75	0.258929	0.0618077	4.18927	2.79855304852499e-05	0.0104686	Spry2
4972.72	0.263326	0.0641257	4.10641	4.01851445898039e-05	0.013696	Ankrd33b
827.776	-0.333492	0.0872227	-3.82345	0.000131595	0.03058	Slc15a2
498.212	-0.37458	0.085965	-4.35736	1.31643407547338e-05	0.00562046	Pcdhgc4
456.142	-0.355673	0.0959151	-3.7082	0.000208734	0.039037	Grp
410.314	-0.421637	0.108143	-3.89888	9.66391407947032e-05	0.0239145	Rcor2
2611.97	0.269163	0.057594	4.67347	2.96159744407014e-06	0.00239063	Gfra1
879.292	-0.366858	0.0803582	-4.56529	4.98810627752572e-06	0.00318224	Sema4g
1115.07	-0.257522	0.0704459	-3.6556	0.000256577	0.0428343	Gdf11
3406.08	-0.21729	0.0455582	-4.7695	1.84682725543688e-06	0.00188832	Ppfia4
1026.11	0.251203	0.068724	3.65524	0.000256944	0.0428343	Esrrg
56.8284	0.92556	0.210227	4.40268	1.06922380928224e-05	0.0049693	Depdc7
1372.96	-0.279335	0.0587857	-4.75175	2.0166384610835e-06	0.00192787	Tspan18
480.242	-0.347181	0.0927453	-3.74338	0.000181563	0.0357003	Necab3
204.031	-0.511261	0.115651	-4.42072	9.83726212668813e-06	0.00472279	Slc27a3
2142.41	0.284268	0.0599719	4.74003	2.13691315909312e-06	0.00192787	Ndst3
2937.82	0.271207	0.0590184	4.59529	4.32154867625931e-06	0.00307315	Adgrl2
203.671	-0.471426	0.128541	-3.66751	0.000244924	0.0422067	Col15a1
1290.33	-0.259356	0.0686701	-3.77684	0.000158828	0.0334034	Mycl
3505.02	0.321357	0.0841847	3.81729	0.000134924	0.0308856	Fosl2
1461.76	0.218754	0.0544513	4.01743	5.88372125425308e-05	0.0180477	Aff1
2927.39	0.254593	0.0674135	3.77659	0.000158991	0.0334034	Cds1
1081.84	0.246644	0.0652377	3.7807	0.000156388	0.0334034	Naaa
187.445	0.57417	0.140924	4.07433	4.6146281880423e-05	0.0153858	Oasl2
1307.16	0.231955	0.0547161	4.23925	2.24266547312469e-05	0.00859894	Npy
1327.5	-0.236387	0.0625502	-3.77915	0.000157364	0.0334034	Zyx
399.438	0.330533	0.0888846	3.71868	0.00020027	0.0379202	Bag3
1779.19	0.44586	0.0569724	7.8259	5.04049950651187e-15	7.73061409313726e-11	Irak1
7582.36	-0.911801	0.157669	-5.78299	7.33825721021741e-09	2.71756969324567e-05	Mecp2
1538.47	0.261512	0.0693969	3.76835	0.000164328	0.0336039	Sh3bgrl2
1260.26	-0.243332	0.0624288	-3.89774	9.70929198954612e-05	0.0239145	Phka1
127.403	0.793136	0.159415	4.97528	6.51535264278972e-07	0.000832716	Ifit1
395.146	0.449755	0.113824	3.95132	7.7721116634194e-05	0.0220742	Tpbg
832.732	-0.308789	0.0797515	-3.87189	0.000107995	0.0258801	Fxyd7
4148.81	-0.198111	0.039445	-5.02247	5.10121505087411e-07	0.000711249	Arhgap33
395.599	-0.601464	0.131271	-4.58186	4.60862951294221e-06	0.00307315	Trim67
172.066	-0.597841	0.134291	-4.45184	8.51376167864695e-06	0.00435252	AW551984
2201.78	0.225317	0.0548564	4.10739	4.00147157296962e-05	0.013696	Rreb1
870.311	0.435244	0.0796441	5.46486	4.63265958333489e-08	0.000118419	Cdh6
311.304	0.488765	0.0933056	5.23832	1.62046564151423e-07	0.000248531	Prss23
4568.72	-0.307119	0.0534006	-5.75123	8.85952172278042e-09	2.71756969324567e-05	Wfs1
497.551	0.435502	0.107322	4.0579	4.95159113040676e-05	0.016158	Sdk1
187.108	-0.527756	0.121157	-4.35597	1.32475912019192e-05	0.00562046	Ifi203
2676.77	0.220958	0.0557412	3.964	7.37056700849171e-05	0.0213288	Efhd2
661.417	1.31543	0.300676	4.3749	1.21488760024989e-05	0.00548022	Dlk1
10937.6	0.201792	0.044785	4.5058	6.6123174112771e-06	0.0036219	Rapgef5
2208.69	-0.328026	0.084219	-3.89491	9.82338989987264e-05	0.0239145	Nrep
2265.03	0.272052	0.0695111	3.91379	9.08576084465449e-05	0.0236184	Fmn1
1393.52	-0.208646	0.0518912	-4.02083	5.7994270974674e-05	0.0180477	Eml6
1965.38	-0.228383	0.062464	-3.65623	0.000255952	0.0428343	Lsm11
692.247	0.307672	0.0680127	4.52374	6.0755043107824e-06	0.00356112	Plekha7
1215.34	-0.220449	0.0587982	-3.74925	0.000177364	0.0353277	Nxph1
1478.28	0.241529	0.0615143	3.92639	8.62318688175356e-05	0.0232024	Tshz1
1342.51	-0.218391	0.0590206	-3.70025	0.000215388	0.039037	Samd14
991.983	0.306289	0.05684	5.38861	7.10042878896694e-08	0.000136124	Frmd6
470.445	0.554344	0.120815	4.58839	4.46688195695133e-06	0.00307315	Efna5
10419.7	-0.166336	0.0387955	-4.28751	1.80686841005027e-05	0.00710563	Scn3b
4701.98	-0.266875	0.0500736	-5.32965	9.84018104259766e-08	0.000167688	Xkr4
201.795	0.550937	0.14108	3.90514	9.41718162597499e-05	0.0239145	Pdlim1
5781.11	-0.166595	0.0452479	-3.68183	0.000231566	0.0403583	Gabra5
921.501	0.342724	0.0694232	4.93673	7.94437570303405e-07	0.000937253	Ier5
494.02	-0.378125	0.0843821	-4.4811	7.42600133757988e-06	0.00392733	Adamts17
83.7027	0.85743	0.198077	4.32877	1.49946412520323e-05	0.00605192	mt-Tm
482.409	-0.315776	0.0852568	-3.70383	0.000212372	0.039037	Arhgdig
104.3	-0.668461	0.17928	-3.72858	0.000192565	0.0369829	Pappa2
3711.02	0.199793	0.0527073	3.79061	0.000150278	0.0334031	Hs3st4
357.079	0.523026	0.120211	4.35088	1.35591707712054e-05	0.00562046	Gm25395
4188.49	0.234799	0.0612582	3.83294	0.000126623	0.0298772	Scarna2
416.877	0.433274	0.0950773	4.55707	5.18720034352532e-06	0.00318224	Tcerg1l
4295.82	0.642695	0.177589	3.619	0.000295749	0.0477463	AC149090.1
67.794	-0.729435	0.195657	-3.72813	0.000192908	0.0369829	Gm43662
