# Supplementary material for: Single-nucleus profiling reveals a core disease signature and cell type–specific vulnerabilities in early Rett syndrome
Source: Sci Adv. 2026 Jun 10;12(24):eaeb4265. doi: 10.1126/sciadv.aeb4265 (PMC13251834; doi:10.1126/sciadv.aeb4265)
Supplement: Supplementary file 2 — Tables S1 to S8 [file sciadv.aeb4265_tables_s1_to_s8.zip › supplemental_tables_2Rev/8_suppletmental_table_GO_HET_NEG_POS.xlsx]

## Sheet: Supplemental_Table_HET_Neg_vs_P
Cluster	Condition	Regulation	ID	Description	GeneRatio	BgRatio	pvalue	p.adjust	qvalue	geneID	Count
0	Het_Neg	Up-regulated	GO:0007409	axonogenesis	14/103	498/28564	3.33747025129038e-09	7.54268276791626e-06	5.51560873107989e-06	Efna5/Ntng1/Actb/Cntn5/Epha5/Hsp90ab1/Prdm8/Aplp1/Unc5d/Prkca/Chn1/Ablim1/Cobl/Stmn1	14
0	Het_Neg	Up-regulated	GO:0050807	regulation of synapse organization	11/103	305/28564	1.43374199567197e-08	1.40892568774518e-05	1.03028101060081e-05	Mecp2/Tuba1a/Hspa8/Efna5/Grid2/C1ql3/Ywhaz/Tubb5/Sparcl1/Prkca/Prnp	11
0	Het_Neg	Up-regulated	GO:0050803	regulation of synapse structure or activity	11/103	313/28564	1.87025533771484e-08	1.40892568774518e-05	1.03028101060081e-05	Mecp2/Tuba1a/Hspa8/Efna5/Grid2/C1ql3/Ywhaz/Tubb5/Sparcl1/Prkca/Prnp	11
0	Het_Neg	Up-regulated	GO:0034329	cell junction assembly	12/103	477/28564	1.58622910495795e-07	7.70418495518182e-05	5.63370767565694e-05	Mecp2/Efna5/Actb/Actg1/Cntn5/Grid2/C1ql3/Gabrg2/Itgav/Gabra1/Prkca/Cdh18	12
0	Het_Neg	Up-regulated	GO:0046034	ATP metabolic process	9/103	232/28564	1.70446569804907e-07	7.70418495518182e-05	5.63370767565694e-05	Atp1b1/Hspa8/Gapdh/Aldoa/Atp5b/Atp6v1a/Eno1/Pgam1/Pkm	9
0	Het_Neg	Up-regulated	GO:0006735	NADH regeneration	4/103	17/28564	3.65999766938414e-07	9.81219592160311e-05	7.17519683135393e-05	Gapdh/Aldoa/Eno1/Pkm	4
0	Het_Neg	Up-regulated	GO:0061621	canonical glycolysis	4/103	17/28564	3.65999766938414e-07	9.81219592160311e-05	7.17519683135393e-05	Gapdh/Aldoa/Eno1/Pkm	4
0	Het_Neg	Up-regulated	GO:0061718	glucose catabolic process to pyruvate	4/103	17/28564	3.65999766938414e-07	9.81219592160311e-05	7.17519683135393e-05	Gapdh/Aldoa/Eno1/Pkm	4
0	Het_Neg	Up-regulated	GO:0009205	purine ribonucleoside triphosphate metabolic process	9/103	256/28564	3.90751165019593e-07	9.81219592160311e-05	7.17519683135393e-05	Atp1b1/Hspa8/Gapdh/Aldoa/Atp5b/Atp6v1a/Eno1/Pgam1/Pkm	9
0	Het_Neg	Up-regulated	GO:0009144	purine nucleoside triphosphate metabolic process	9/103	262/28564	4.74407246871202e-07	0.000100624	7.35814326396757e-05	Atp1b1/Hspa8/Gapdh/Aldoa/Atp5b/Atp6v1a/Eno1/Pgam1/Pkm	9
0	Het_Neg	Up-regulated	GO:0009199	ribonucleoside triphosphate metabolic process	9/103	263/28564	4.89761765022045e-07	0.000100624	7.35814326396757e-05	Atp1b1/Hspa8/Gapdh/Aldoa/Atp5b/Atp6v1a/Eno1/Pgam1/Pkm	9
0	Het_Neg	Up-regulated	GO:0061620	glycolytic process through glucose-6-phosphate	4/103	20/28564	7.38897168437239e-07	0.000139159	0.00010176	Gapdh/Aldoa/Eno1/Pkm	4
0	Het_Neg	Up-regulated	GO:0009141	nucleoside triphosphate metabolic process	9/103	281/28564	8.50036424253031e-07	0.000147776	0.000108061	Atp1b1/Hspa8/Gapdh/Aldoa/Atp5b/Atp6v1a/Eno1/Pgam1/Pkm	9
0	Het_Neg	Up-regulated	GO:0098742	cell-cell adhesion via plasma-membrane adhesion molecules	8/103	211/28564	1.01167752125417e-06	0.000163314	0.000119424	Tenm3/Efna5/Ntng1/Cntn5/Grid2/Unc5d/Sparcl1/Cdh18	8
0	Het_Neg	Up-regulated	GO:0007416	synapse assembly	8/103	216/28564	1.2060301764371e-06	0.000181709	0.000132875	Mecp2/Efna5/Cntn5/Grid2/C1ql3/Gabrg2/Gabra1/Prkca	8
0	Het_Neg	Up-regulated	GO:0006007	glucose catabolic process	4/103	24/28564	1.60266718970434e-06	0.000226377	0.000165539	Gapdh/Aldoa/Eno1/Pkm	4
0	Het_Neg	Up-regulated	GO:0061615	glycolytic process through fructose-6-phosphate	4/103	26/28564	2.24236870386302e-06	0.000298103	0.000217989	Gapdh/Aldoa/Eno1/Pkm	4
0	Het_Neg	Up-regulated	GO:0021549	cerebellum development	6/103	112/28564	3.33251100620978e-06	0.000418415	0.000305967	Mecp2/Tuba1a/Zbtb18/Grid2/Hspa5/Psap	6
0	Het_Neg	Up-regulated	GO:0030534	adult behavior	7/103	191/28564	6.17245880717329e-06	0.000734198	0.000536884	Mecp2/Tuba1a/Homer2/Chd7/Gabrg2/Sdk1/Fgfbp3	7
0	Het_Neg	Up-regulated	GO:0022037	metencephalon development	6/103	126/28564	6.58709826999463e-06	0.000744342	0.000544302	Mecp2/Tuba1a/Zbtb18/Grid2/Hspa5/Psap	6
0	Het_Neg	Up-regulated	GO:0006090	pyruvate metabolic process	6/103	131/28564	8.23804837235163e-06	0.000882819	0.000645564	Gapdh/Aldoa/Eno1/Pgam1/Ldhb/Pkm	6
0	Het_Neg	Up-regulated	GO:0019320	hexose catabolic process	4/103	36/28564	8.59381305408082e-06	0.000882819	0.000645564	Gapdh/Aldoa/Eno1/Pkm	4
0	Het_Neg	Up-regulated	GO:0032354	response to follicle-stimulating hormone	3/103	12/28564	9.78359854541625e-06	0.000961345	0.000702986	Efna5/Epha5/Tgfbr3	3
0	Het_Neg	Up-regulated	GO:0022898	regulation of transmembrane transporter activity	8/103	303/28564	1.452457128242e-05	0.00136773	0.00100016	Atp1b1/Actb/Ywhah/Slc25a4/Prkca/Hspa2/Calm1/Prnp	8
0	Het_Neg	Up-regulated	GO:0046365	monosaccharide catabolic process	4/103	43/28564	1.76590788655771e-05	0.00156848	0.00114695	Gapdh/Aldoa/Eno1/Pkm	4
0	Het_Neg	Up-regulated	GO:0072384	organelle transport along microtubule	5/103	89/28564	1.80444029015891e-05	0.00156848	0.00114695	Mecp2/Tuba1a/Rasgrp1/Ubb/Wasf1	5
0	Het_Neg	Up-regulated	GO:0032409	regulation of transporter activity	8/103	317/28564	2.00854208399267e-05	0.00158165	0.00115659	Atp1b1/Actb/Ywhah/Slc25a4/Prkca/Hspa2/Calm1/Prnp	8
0	Het_Neg	Up-regulated	GO:0030900	forebrain development	9/103	416/28564	2.0295553639133e-05	0.00158165	0.00115659	Tuba1a/Zbtb18/Epha5/Tubb2a/Prdm8/Chd7/Aplp1/Phactr1/Ubb	9
0	Het_Neg	Up-regulated	GO:0051098	regulation of binding	9/103	416/28564	2.0295553639133e-05	0.00158165	0.00115659	Mecp2/Actb/Hsp90ab1/Btaf1/Tgfbr3/Eno1/Calm1/Hspa4/Stmn1	9
0	Het_Neg	Up-regulated	GO:0009150	purine ribonucleotide metabolic process	9/103	434/28564	2.82730386580982e-05	0.0021299	0.0015575	Atp1b1/Hspa8/Gapdh/Aldoa/Atp5b/Atp6v1a/Eno1/Pgam1/Pkm	9
0	Het_Neg	Up-regulated	GO:0006096	glycolytic process	5/103	99/28564	3.02192984345124e-05	0.00213424	0.00156067	Gapdh/Aldoa/Eno1/Pgam1/Pkm	5
0	Het_Neg	Up-regulated	GO:1902600	proton transmembrane transport	5/103	99/28564	3.02192984345124e-05	0.00213424	0.00156067	Atp1b1/Atp6ap1/Atp5b/Slc25a4/Atp6v1a	5
0	Het_Neg	Up-regulated	GO:0006757	ATP generation from ADP	5/103	100/28564	3.17192929303464e-05	0.00217229	0.00158849	Gapdh/Aldoa/Eno1/Pgam1/Pkm	5
0	Het_Neg	Up-regulated	GO:0034698	response to gonadotropin	3/103	18/28564	3.57212098547238e-05	0.00237441	0.00173629	Efna5/Epha5/Tgfbr3	3
0	Het_Neg	Up-regulated	GO:0009259	ribonucleotide metabolic process	9/103	453/28564	3.94383510163935e-05	0.00254659	0.0018622	Atp1b1/Hspa8/Gapdh/Aldoa/Atp5b/Atp6v1a/Eno1/Pgam1/Pkm	9
0	Het_Neg	Up-regulated	GO:0019318	hexose metabolic process	7/103	256/28564	4.07811399031791e-05	0.00256015	0.00187212	Gapdh/Aldoa/Mdh1/Chst1/Eno1/Pgam1/Pkm	7
0	Het_Neg	Up-regulated	GO:0042026	protein refolding	3/103	19/28564	4.23077943208645e-05	0.00258421	0.00188971	Hspa8/Hspa5/Hspa2	3
0	Het_Neg	Up-regulated	GO:0090150	establishment of protein localization to membrane	7/103	260/28564	4.49840235128327e-05	0.00259038	0.00189422	Hspa5/Atp6ap1/Ccdc47/Arpc2/Prnp/Hspa4/Emc10	7
0	Het_Neg	Up-regulated	GO:0046031	ADP metabolic process	5/103	108/28564	4.5904967794485e-05	0.00259038	0.00189422	Gapdh/Aldoa/Eno1/Pgam1/Pkm	5
0	Het_Neg	Up-regulated	GO:0019693	ribose phosphate metabolic process	9/103	464/28564	4.74641022688485e-05	0.00259038	0.00189422	Atp1b1/Hspa8/Gapdh/Aldoa/Atp5b/Atp6v1a/Eno1/Pgam1/Pkm	9
0	Het_Neg	Up-regulated	GO:0010970	transport along microtubule	6/103	179/28564	4.81397923344108e-05	0.00259038	0.00189422	Mecp2/Tuba1a/Hspa8/Rasgrp1/Ubb/Wasf1	6
0	Het_Neg	Up-regulated	GO:0030902	hindbrain development	6/103	179/28564	4.81397923344108e-05	0.00259038	0.00189422	Mecp2/Tuba1a/Zbtb18/Grid2/Hspa5/Psap	6
0	Het_Neg	Up-regulated	GO:0009135	purine nucleoside diphosphate metabolic process	5/103	113/28564	5.69875346812144e-05	0.00292509	0.00213898	Gapdh/Aldoa/Eno1/Pgam1/Pkm	5
0	Het_Neg	Up-regulated	GO:0009179	purine ribonucleoside diphosphate metabolic process	5/103	113/28564	5.69875346812144e-05	0.00292509	0.00213898	Gapdh/Aldoa/Eno1/Pgam1/Pkm	5
0	Het_Neg	Up-regulated	GO:0021587	cerebellum morphogenesis	4/103	58/28564	5.82429817962262e-05	0.00292509	0.00213898	Tuba1a/Grid2/Hspa5/Psap	4
0	Het_Neg	Up-regulated	GO:0021537	telencephalon development	7/103	274/28564	6.25895551038432e-05	0.00307505	0.00224864	Tuba1a/Zbtb18/Epha5/Tubb2a/Prdm8/Chd7/Phactr1	7
0	Het_Neg	Up-regulated	GO:0006165	nucleoside diphosphate phosphorylation	5/103	116/28564	6.45639087370279e-05	0.00310456	0.00227022	Gapdh/Aldoa/Eno1/Pgam1/Pkm	5
0	Het_Neg	Up-regulated	GO:0005996	monosaccharide metabolic process	7/103	282/28564	7.4949969010483e-05	0.00342832	0.00250697	Gapdh/Aldoa/Mdh1/Chst1/Eno1/Pgam1/Pkm	7
0	Het_Neg	Up-regulated	GO:0021575	hindbrain morphogenesis	4/103	62/28564	7.5738136827719e-05	0.00342832	0.00250697	Tuba1a/Grid2/Hspa5/Psap	4
0	Het_Neg	Up-regulated	GO:0046939	nucleotide phosphorylation	5/103	120/28564	7.58478002967808e-05	0.00342832	0.00250697	Gapdh/Aldoa/Eno1/Pgam1/Pkm	5
0	Het_Neg	Up-regulated	GO:0009185	ribonucleoside diphosphate metabolic process	5/103	124/28564	8.85930383320389e-05	0.00392589	0.00287082	Gapdh/Aldoa/Eno1/Pgam1/Pkm	5
0	Het_Neg	Up-regulated	GO:0021695	cerebellar cortex development	4/103	70/28564	0.000121766	0.00525445	0.00384233	Tuba1a/Grid2/Hspa5/Psap	4
0	Het_Neg	Up-regulated	GO:0021953	central nervous system neuron differentiation	6/103	213/28564	0.000125549	0.00525445	0.00384233	Grid2/Psap/Hsp90ab1/Prdm8/Ubb/Prkca	6
0	Het_Neg	Up-regulated	GO:0030705	cytoskeleton-dependent intracellular transport	6/103	213/28564	0.000125549	0.00525445	0.00384233	Mecp2/Tuba1a/Hspa8/Rasgrp1/Ubb/Wasf1	6
0	Het_Neg	Up-regulated	GO:0099111	microtubule-based transport	6/103	220/28564	0.000149714	0.00615188	0.00449858	Mecp2/Tuba1a/Hspa8/Rasgrp1/Ubb/Wasf1	6
0	Het_Neg	Up-regulated	GO:0006006	glucose metabolic process	6/103	222/28564	0.000157254	0.00634632	0.00464076	Gapdh/Aldoa/Mdh1/Eno1/Pgam1/Pkm	6
0	Het_Neg	Up-regulated	GO:0042982	amyloid precursor protein metabolic process	4/103	76/28564	0.000167584	0.00663022	0.00484837	Rtn1/Itm2b/Prnp/Itm2c	4
0	Het_Neg	Up-regulated	GO:0071353	cellular response to interleukin-4	3/103	30/28564	0.000172227	0.00663022	0.00484837	Hspa5/Hsp90ab1/Tuba1b	3
0	Het_Neg	Up-regulated	GO:0009132	nucleoside diphosphate metabolic process	5/103	143/28564	0.00017309	0.00663022	0.00484837	Gapdh/Aldoa/Eno1/Pgam1/Pkm	5
0	Het_Neg	Up-regulated	GO:2000113	negative regulation of cellular macromolecule biosynthetic process	6/103	229/28564	0.000186043	0.00700761	0.00512433	Gapdh/Itm2b/Enc1/Prkca/Ncl/Itm2c	6
0	Het_Neg	Up-regulated	GO:0034249	negative regulation of amide metabolic process	6/103	232/28564	0.000199587	0.00739454	0.00540728	Gapdh/Rtn1/Enc1/Prkca/Prnp/Ncl	6
0	Het_Neg	Up-regulated	GO:0051085	chaperone cofactor-dependent protein refolding	3/103	32/28564	0.000209306	0.00750844	0.00549057	Hspa8/Hspa5/Hspa2	3
0	Het_Neg	Up-regulated	GO:0070670	response to interleukin-4	3/103	32/28564	0.000209306	0.00750844	0.00549057	Hspa5/Hsp90ab1/Tuba1b	3
0	Het_Neg	Up-regulated	GO:0140058	neuron projection arborization	3/103	33/28564	0.000229635	0.00810897	0.00592971	Tuba1a/Ntng1/Phactr1	3
0	Het_Neg	Up-regulated	GO:0048013	ephrin receptor signaling pathway	3/103	35/28564	0.000274031	0.00952784	0.00696726	Efna5/Epha5/Chn1	3
0	Het_Neg	Up-regulated	GO:0098656	monoatomic anion transmembrane transport	4/103	87/28564	0.000282062	0.00965849	0.0070628	Gabrg2/Gabra1/Prkca/Prnp	4
0	Het_Neg	Up-regulated	GO:0099560	synaptic membrane adhesion	3/103	36/28564	0.000298161	0.0100574	0.00735449	Efna5/Ntng1/Sparcl1	3
0	Het_Neg	Up-regulated	GO:0099173	postsynapse organization	6/103	251/28564	0.000304471	0.0101192	0.00739969	Hspa8/Actb/Grid2/Epha5/C1ql3/Prnp	6
0	Het_Neg	Up-regulated	GO:0007411	axon guidance	6/103	253/28564	0.000317633	0.0101819	0.00744553	Efna5/Cntn5/Epha5/Unc5d/Chn1/Ablim1	6
0	Het_Neg	Up-regulated	GO:0034248	regulation of amide metabolic process	8/103	473/28564	0.000320827	0.0101819	0.00744553	Gapdh/Rtn1/Aplp1/Enc1/Prkca/Prnp/Ncl/Pkm	8
0	Het_Neg	Up-regulated	GO:0051084	'de novo' post-translational protein folding	3/103	37/28564	0.000323622	0.0101819	0.00744553	Hspa8/Hspa5/Hspa2	3
0	Het_Neg	Up-regulated	GO:0097485	neuron projection guidance	6/103	254/28564	0.000324379	0.0101819	0.00744553	Efna5/Cntn5/Epha5/Unc5d/Chn1/Ablim1	6
0	Het_Neg	Up-regulated	GO:0016052	carbohydrate catabolic process	5/103	165/28564	0.000335745	0.0102857	0.00752147	Gapdh/Aldoa/Eno1/Pgam1/Pkm	5
0	Het_Neg	Up-regulated	GO:0032956	regulation of actin cytoskeleton organization	7/103	362/28564	0.000346381	0.0102857	0.00752147	Efna5/Actg1/Epha5/Arpc2/Pam/Wasf1/Stmn1	7
0	Het_Neg	Up-regulated	GO:0001964	startle response	3/103	38/28564	0.000350443	0.0102857	0.00752147	Mecp2/Tuba1a/Grid2	3
0	Het_Neg	Up-regulated	GO:0006458	'de novo' protein folding	3/103	38/28564	0.000350443	0.0102857	0.00752147	Hspa8/Hspa5/Hspa2	3
0	Het_Neg	Up-regulated	GO:0071364	cellular response to epidermal growth factor stimulus	3/103	38/28564	0.000350443	0.0102857	0.00752147	Eef1a1/Arpc2/Ncl	3
0	Het_Neg	Up-regulated	GO:0006094	gluconeogenesis	4/103	94/28564	0.000379047	0.0109826	0.00803108	Gapdh/Mdh1/Eno1/Pgam1	4
0	Het_Neg	Up-regulated	GO:0006457	protein folding	5/103	170/28564	0.000385001	0.011014	0.00805399	Hspa8/Hspa5/Hsp90ab1/Hspa2/Hspa4	5
0	Het_Neg	Up-regulated	GO:0042391	regulation of membrane potential	8/103	488/28564	0.000394775	0.0111524	0.00815521	Mecp2/Atp1b1/Grid2/Gabrg2/Ubb/Gabra1/Ywhah/Calm1	8
0	Het_Neg	Up-regulated	GO:1904062	regulation of monoatomic cation transmembrane transport	7/103	371/28564	0.000401241	0.0111951	0.00818646	Atp1b1/Chd7/Ywhah/Slc25a4/Hspa2/Calm1/Prnp	7
0	Het_Neg	Up-regulated	GO:0034765	regulation of monoatomic ion transmembrane transport	8/103	492/28564	0.000416677	0.0113562	0.00830426	Atp1b1/Chd7/Ywhah/Slc25a4/Prkca/Hspa2/Calm1/Prnp	8
0	Het_Neg	Up-regulated	GO:0021543	pallium development	5/103	173/28564	0.000417064	0.0113562	0.00830426	Tuba1a/Zbtb18/Epha5/Tubb2a/Phactr1	5
0	Het_Neg	Up-regulated	GO:0070849	response to epidermal growth factor	3/103	41/28564	0.00043937	0.0117057	0.00855981	Eef1a1/Arpc2/Ncl	3
0	Het_Neg	Up-regulated	GO:0019319	hexose biosynthetic process	4/103	98/28564	0.00044408	0.0117057	0.00855981	Gapdh/Mdh1/Eno1/Pgam1	4
0	Het_Neg	Up-regulated	GO:2000112	regulation of cellular macromolecule biosynthetic process	8/103	497/28564	0.000445437	0.0117057	0.00855981	Gapdh/Itm2b/Aplp1/Enc1/Prkca/Ncl/Itm2c/Pkm	8
0	Het_Neg	Up-regulated	GO:0021954	central nervous system neuron development	4/103	100/28564	0.000479413	0.0124537	0.00910682	Hsp90ab1/Prdm8/Ubb/Prkca	4
0	Het_Neg	Up-regulated	GO:0042220	response to cocaine	3/103	44/28564	0.00054161	0.0139095	0.0101714	Mecp2/Homer2/Sdk1	3
0	Het_Neg	Up-regulated	GO:0006754	ATP biosynthetic process	4/103	104/28564	0.000556017	0.0141191	0.0103246	Aldoa/Atp5b/Eno1/Pkm	4
0	Het_Neg	Up-regulated	GO:0044829	positive regulation by host of viral genome replication	2/103	10/28564	0.000568636	0.0142791	0.0104416	Hspa8/Eef1a1	2
0	Het_Neg	Up-regulated	GO:0043484	regulation of RNA splicing	5/103	186/28564	0.000579849	0.0144006	0.0105305	Hspa8/Srsf5/Aff2/Hnrnpa2b1/Ncl	5
0	Het_Neg	Up-regulated	GO:0032388	positive regulation of intracellular transport	5/103	187/28564	0.000594093	0.014594	0.0106719	Mecp2/Hsp90ab1/Tmem30a/Arpc2/Prnp	5
0	Het_Neg	Up-regulated	GO:0021955	central nervous system neuron axonogenesis	3/103	46/28564	0.000617547	0.0148567	0.010864	Hsp90ab1/Prdm8/Prkca	3
0	Het_Neg	Up-regulated	GO:0048588	developmental cell growth	6/103	287/28564	0.000617934	0.0148567	0.010864	Mecp2/Efna5/Hsp90ab1/Slc25a4/Wasf1/Cobl	6
0	Het_Neg	Up-regulated	GO:0006605	protein targeting	6/103	290/28564	0.000652404	0.0153019	0.0111895	Hspa8/Hspa5/Ywhaz/Arpc2/Prnp/Hspa4	6
0	Het_Neg	Up-regulated	GO:0032412	regulation of monoatomic ion transmembrane transporter activity	6/103	290/28564	0.000652404	0.0153019	0.0111895	Atp1b1/Ywhah/Prkca/Hspa2/Calm1/Prnp	6
0	Het_Neg	Up-regulated	GO:0021696	cerebellar cortex morphogenesis	3/103	47/28564	0.000657931	0.0153019	0.0111895	Tuba1a/Grid2/Psap	3
0	Het_Neg	Up-regulated	GO:0046364	monosaccharide biosynthetic process	4/103	109/28564	0.000663532	0.0153019	0.0111895	Gapdh/Mdh1/Eno1/Pgam1	4
0	Het_Neg	Up-regulated	GO:0051924	regulation of calcium ion transport	6/103	292/28564	0.000676201	0.0154365	0.011288	Atp1b1/Homer2/Chd7/Hspa2/Calm1/Prnp	6
0	Het_Neg	Up-regulated	GO:0071372	cellular response to follicle-stimulating hormone stimulus	2/103	11/28564	0.000693365	0.0155149	0.0113453	Efna5/Epha5	2
0	Het_Neg	Up-regulated	GO:0071420	cellular response to histamine	2/103	11/28564	0.000693365	0.0155149	0.0113453	Gabrg2/Gabra1	2
0	Het_Neg	Up-regulated	GO:0032970	regulation of actin filament-based process	7/103	411/28564	0.000735117	0.0162879	0.0119106	Efna5/Actg1/Epha5/Arpc2/Pam/Wasf1/Stmn1	7
0	Het_Neg	Up-regulated	GO:0021761	limbic system development	4/103	113/28564	0.000759551	0.0166659	0.012187	Tuba1a/Zbtb18/Epha5/Ubb	4
0	Het_Neg	Up-regulated	GO:1901021	positive regulation of calcium ion transmembrane transporter activity	3/103	50/28564	0.000789073	0.0171472	0.0125389	Atp1b1/Hspa2/Calm1	3
0	Het_Neg	Up-regulated	GO:0051099	positive regulation of binding	5/103	200/28564	0.000804151	0.0172925	0.0126452	Hsp90ab1/Eno1/Calm1/Hspa4/Stmn1	5
0	Het_Neg	Up-regulated	GO:0009206	purine ribonucleoside triphosphate biosynthetic process	4/103	115/28564	0.000811066	0.0172925	0.0126452	Aldoa/Atp5b/Eno1/Pkm	4
0	Het_Neg	Up-regulated	GO:1903169	regulation of calcium ion transmembrane transport	5/103	201/28564	0.000822333	0.0173689	0.0127011	Atp1b1/Chd7/Hspa2/Calm1/Prnp	5
0	Het_Neg	Up-regulated	GO:0036295	cellular response to increased oxygen levels	2/103	12/28564	0.000830081	0.0173694	0.0127014	Atp6ap1/Atp6v1a	2
0	Het_Neg	Up-regulated	GO:0009145	purine nucleoside triphosphate biosynthetic process	4/103	116/28564	0.000837726	0.0173694	0.0127014	Aldoa/Atp5b/Eno1/Pkm	4
0	Het_Neg	Up-regulated	GO:0021987	cerebral cortex development	4/103	118/28564	0.000892893	0.0183449	0.0134148	Tuba1a/Zbtb18/Tubb2a/Phactr1	4
0	Het_Neg	Up-regulated	GO:0009201	ribonucleoside triphosphate biosynthetic process	4/103	120/28564	0.000950573	0.019354	0.0141527	Aldoa/Atp5b/Eno1/Pkm	4
0	Het_Neg	Up-regulated	GO:0006983	ER overload response	2/103	13/28564	0.000978699	0.019574	0.0143135	Hspa5/Ccdc47	2
0	Het_Neg	Up-regulated	GO:0010561	negative regulation of glycoprotein biosynthetic process	2/103	13/28564	0.000978699	0.019574	0.0143135	Itm2b/Itm2c	2
0	Het_Neg	Up-regulated	GO:0033120	positive regulation of RNA splicing	3/103	54/28564	0.000988208	0.0195908	0.0143258	Hspa8/Srsf5/Ncl	3
0	Het_Neg	Up-regulated	GO:0006874	intracellular calcium ion homeostasis	6/103	316/28564	0.00101756	0.0199972	0.014623	Atp1b1/Chd7/Itgav/Ccdc47/Prkca/Calm1	6
0	Het_Neg	Up-regulated	GO:0051261	protein depolymerization	4/103	124/28564	0.00107372	0.0209189	0.015297	Hspa8/Arpc2/Stmn3/Stmn1	4
0	Het_Neg	Up-regulated	GO:0051205	protein insertion into membrane	3/103	56/28564	0.00109864	0.0212215	0.0155183	Ccdc47/Hspa4/Emc10	3
0	Het_Neg	Up-regulated	GO:0010359	regulation of anion channel activity	2/103	14/28564	0.00113913	0.0212763	0.0155584	Prkca/Prnp	2
0	Het_Neg	Up-regulated	GO:0036296	response to increased oxygen levels	2/103	14/28564	0.00113913	0.0212763	0.0155584	Atp6ap1/Atp6v1a	2
0	Het_Neg	Up-regulated	GO:0042983	amyloid precursor protein biosynthetic process	2/103	14/28564	0.00113913	0.0212763	0.0155584	Itm2b/Itm2c	2
0	Het_Neg	Up-regulated	GO:0042984	regulation of amyloid precursor protein biosynthetic process	2/103	14/28564	0.00113913	0.0212763	0.0155584	Itm2b/Itm2c	2
0	Het_Neg	Up-regulated	GO:2001222	regulation of neuron migration	3/103	57/28564	0.00115665	0.0214265	0.0156682	Ntng1/Unc5d/Phactr1	3
0	Het_Neg	Up-regulated	GO:0010631	epithelial cell migration	6/103	327/28564	0.00121244	0.0220976	0.0161589	Mecp2/Tgfbr3/Itgav/Atp5b/Prkca/Emc10	6
0	Het_Neg	Up-regulated	GO:0016358	dendrite development	6/103	327/28564	0.00121244	0.0220976	0.0161589	Mecp2/Epha5/Phactr1/Sdk1/Ywhah/Cobl	6
0	Het_Neg	Up-regulated	GO:0048639	positive regulation of developmental growth	5/103	220/28564	0.00122949	0.0222292	0.0162552	Mecp2/Efna5/Chd7/Tgfbr3/Slc25a4	5
0	Het_Neg	Up-regulated	GO:0022411	cellular component disassembly	7/103	450/28564	0.00124302	0.0222573	0.0162757	Hspa8/Slc25a4/Arpc2/Hspa2/Calm1/Stmn3/Stmn1	7
0	Het_Neg	Up-regulated	GO:0090132	epithelium migration	6/103	329/28564	0.00125074	0.0222573	0.0162757	Mecp2/Tgfbr3/Itgav/Atp5b/Prkca/Emc10	6
0	Het_Neg	Up-regulated	GO:0006816	calcium ion transport	7/103	452/28564	0.00127502	0.0224041	0.0163831	Atp1b1/Homer2/Chd7/Itgav/Hspa2/Calm1/Prnp	7
0	Het_Neg	Up-regulated	GO:0009142	nucleoside triphosphate biosynthetic process	4/103	130/28564	0.00127882	0.0224041	0.0163831	Aldoa/Atp5b/Eno1/Pkm	4
0	Het_Neg	Up-regulated	GO:0090130	tissue migration	6/103	331/28564	0.00128997	0.0224256	0.0163988	Mecp2/Tgfbr3/Itgav/Atp5b/Prkca/Emc10	6
0	Het_Neg	Up-regulated	GO:0031053	primary miRNA processing	2/103	15/28564	0.00131129	0.0225227	0.0164698	Mecp2/Hnrnpa2b1	2
0	Het_Neg	Up-regulated	GO:0031109	microtubule polymerization or depolymerization	4/103	131/28564	0.00131548	0.0225227	0.0164698	Mecp2/Tuba1a/Stmn3/Stmn1	4
0	Het_Neg	Up-regulated	GO:0060078	regulation of postsynaptic membrane potential	4/103	132/28564	0.00135287	0.0229887	0.0168105	Mecp2/Grid2/Gabrg2/Gabra1	4
0	Het_Neg	Up-regulated	GO:0043393	regulation of protein binding	5/103	226/28564	0.00138458	0.0229951	0.0168153	Mecp2/Actb/Hsp90ab1/Tgfbr3/Hspa4	5
0	Het_Neg	Up-regulated	GO:0031346	positive regulation of cell projection organization	7/103	459/28564	0.00139215	0.0229951	0.0168153	Tenm3/Efna5/Hspa5/Tmem30a/Enc1/Arpc2/Cobl	7
0	Het_Neg	Up-regulated	GO:0010959	regulation of metal ion transport	7/103	460/28564	0.00140954	0.0229951	0.0168153	Atp1b1/Homer2/Chd7/Ywhah/Hspa2/Calm1/Prnp	7
0	Het_Neg	Up-regulated	GO:0051402	neuron apoptotic process	6/103	337/28564	0.00141332	0.0229951	0.0168153	Mecp2/Tuba1a/Gapdh/Grid2/Hsp90ab1/Prnp	6
0	Het_Neg	Up-regulated	GO:0070997	neuron death	7/103	461/28564	0.00142711	0.0229951	0.0168153	Mecp2/Tuba1a/Gapdh/Grid2/Hsp90ab1/Ubb/Prnp	7
0	Het_Neg	Up-regulated	GO:0000086	G2/M transition of mitotic cell cycle	4/103	134/28564	0.00142987	0.0229951	0.0168153	Mecp2/Hspa2/Calm1/Cdk6	4
0	Het_Neg	Up-regulated	GO:0070588	calcium ion transmembrane transport	6/103	339/28564	0.00145638	0.0229951	0.0168153	Atp1b1/Chd7/Itgav/Hspa2/Calm1/Prnp	6
0	Het_Neg	Up-regulated	GO:0034776	response to histamine	2/103	16/28564	0.0014951	0.0229951	0.0168153	Gabrg2/Gabra1	2
0	Het_Neg	Up-regulated	GO:0070885	negative regulation of calcineurin-NFAT signaling cascade	2/103	16/28564	0.0014951	0.0229951	0.0168153	Homer2/Prnp	2
0	Het_Neg	Up-regulated	GO:0071371	cellular response to gonadotropin stimulus	2/103	16/28564	0.0014951	0.0229951	0.0168153	Efna5/Epha5	2
0	Het_Neg	Up-regulated	GO:0106057	negative regulation of calcineurin-mediated signaling	2/103	16/28564	0.0014951	0.0229951	0.0168153	Homer2/Prnp	2
0	Het_Neg	Up-regulated	GO:1903019	negative regulation of glycoprotein metabolic process	2/103	16/28564	0.0014951	0.0229951	0.0168153	Itm2b/Itm2c	2
0	Het_Neg	Up-regulated	GO:1903959	regulation of monoatomic anion transmembrane transport	2/103	16/28564	0.0014951	0.0229951	0.0168153	Prkca/Prnp	2
0	Het_Neg	Up-regulated	GO:0043542	endothelial cell migration	5/103	230/28564	0.0014957	0.0229951	0.0168153	Mecp2/Itgav/Atp5b/Prkca/Emc10	5
0	Het_Neg	Up-regulated	GO:0099504	synaptic vesicle cycle	5/103	231/28564	0.00152448	0.0232792	0.017023	Actb/Actg1/Atp6ap1/Atp6v1a/Prkca	5
0	Het_Neg	Up-regulated	GO:0061077	chaperone-mediated protein folding	3/103	64/28564	0.0016172	0.0245294	0.0179372	Hspa8/Hspa5/Hspa2	3
0	Het_Neg	Up-regulated	GO:0055074	calcium ion homeostasis	6/103	347/28564	0.0016387	0.0246897	0.0180544	Atp1b1/Chd7/Itgav/Ccdc47/Prkca/Calm1	6
0	Het_Neg	Up-regulated	GO:0051056	regulation of small GTPase mediated signal transduction	5/103	236/28564	0.00167452	0.0248082	0.018141	Rasgrp1/Itgav/Stmn3/Chn1/Stmn1	5
0	Het_Neg	Up-regulated	GO:0032411	positive regulation of transporter activity	4/103	140/28564	0.00167915	0.0248082	0.018141	Atp1b1/Slc25a4/Hspa2/Calm1	4
0	Het_Neg	Up-regulated	GO:0098760	response to interleukin-7	2/103	17/28564	0.00169047	0.0248082	0.018141	Atp5b/Eno1	2
0	Het_Neg	Up-regulated	GO:0098761	cellular response to interleukin-7	2/103	17/28564	0.00169047	0.0248082	0.018141	Atp5b/Eno1	2
0	Het_Neg	Up-regulated	GO:0010976	positive regulation of neuron projection development	5/103	237/28564	0.00170578	0.0248714	0.0181873	Tenm3/Hspa5/Tmem30a/Enc1/Cobl	5
0	Het_Neg	Up-regulated	GO:0006091	generation of precursor metabolites and energy	7/103	478/28564	0.00175284	0.0253937	0.0185692	Gapdh/Aldoa/Mdh1/Atp5b/Eno1/Pgam1/Pkm	7
0	Het_Neg	Up-regulated	GO:0006397	mRNA processing	7/103	479/28564	0.00177366	0.0255317	0.0186701	Hspa8/Adarb2/Srsf5/Aplp1/Aff2/Hnrnpa2b1/Ncl	7
0	Het_Neg	Up-regulated	GO:0043087	regulation of GTPase activity	6/103	353/28564	0.00178647	0.0255532	0.0186859	Efna5/Rasgrp1/Epha5/Stmn3/Chn1/Stmn1	6
0	Het_Neg	Up-regulated	GO:0032984	protein-containing complex disassembly	5/103	240/28564	0.00180215	0.0256154	0.0187314	Hspa8/Arpc2/Calm1/Stmn3/Stmn1	5
0	Het_Neg	Up-regulated	GO:0097401	synaptic vesicle lumen acidification	2/103	18/28564	0.00189731	0.0266283	0.019472	Atp6ap1/Atp6v1a	2
0	Het_Neg	Up-regulated	GO:1904862	inhibitory synapse assembly	2/103	18/28564	0.00189731	0.0266283	0.019472	Gabrg2/Gabra1	2
0	Het_Neg	Up-regulated	GO:0090316	positive regulation of intracellular protein transport	4/103	145/28564	0.00190875	0.0266283	0.019472	Hsp90ab1/Tmem30a/Arpc2/Prnp	4
0	Het_Neg	Up-regulated	GO:0097305	response to alcohol	5/103	246/28564	0.00200678	0.0278241	0.0203464	Efna5/Epha5/Tgfbr3/Prkca/Arpc2	5
0	Het_Neg	Up-regulated	GO:0030100	regulation of endocytosis	5/103	248/28564	0.00207862	0.0285365	0.0208674	Actb/Actg1/Pacsin2/Itgav/Prkca	5
0	Het_Neg	Up-regulated	GO:0050890	cognition	6/103	364/28564	0.00208342	0.0285365	0.0208674	Mecp2/Tuba1a/Chd7/Aff2/Prkca/Prnp	6
0	Het_Neg	Up-regulated	GO:0010632	regulation of epithelial cell migration	5/103	249/28564	0.00211524	0.0286296	0.0209355	Mecp2/Tgfbr3/Atp5b/Prkca/Emc10	5
0	Het_Neg	Up-regulated	GO:1902430	negative regulation of amyloid-beta formation	2/103	19/28564	0.00211555	0.0286296	0.0209355	Rtn1/Prnp	2
0	Het_Neg	Up-regulated	GO:0044839	cell cycle G2/M phase transition	4/103	150/28564	0.00215924	0.029047	0.0212407	Mecp2/Hspa2/Calm1/Cdk6	4
0	Het_Neg	Up-regulated	GO:0032252	secretory granule localization	2/103	20/28564	0.00234509	0.0309936	0.0226642	Mecp2/Rasgrp1	2
0	Het_Neg	Up-regulated	GO:0044827	modulation by host of viral genome replication	2/103	20/28564	0.00234509	0.0309936	0.0226642	Hspa8/Eef1a1	2
0	Het_Neg	Up-regulated	GO:0048148	behavioral response to cocaine	2/103	20/28564	0.00234509	0.0309936	0.0226642	Homer2/Sdk1	2
0	Het_Neg	Up-regulated	GO:0044794	positive regulation by host of viral process	2/103	21/28564	0.00258586	0.0338639	0.024763	Hspa8/Eef1a1	2
0	Het_Neg	Up-regulated	GO:0090257	regulation of muscle system process	5/103	261/28564	0.00259223	0.0338639	0.024763	Atp1b1/Slc25a4/Prkca/Eno1/Calm1	5
0	Het_Neg	Up-regulated	GO:0006820	monoatomic anion transport	4/103	159/28564	0.00266576	0.0346243	0.0253191	Gabrg2/Gabra1/Prkca/Prnp	4
0	Het_Neg	Up-regulated	GO:0001824	blastocyst development	4/103	161/28564	0.00278847	0.0359991	0.0263244	Atp1b1/Matr3/Tgfbr3/Stmn3	4
0	Het_Neg	Up-regulated	GO:0035584	calcium-mediated signaling using intracellular calcium source	2/103	22/28564	0.00283778	0.0359991	0.0263244	Homer2/Prnp	2
0	Het_Neg	Up-regulated	GO:0050849	negative regulation of calcium-mediated signaling	2/103	22/28564	0.00283778	0.0359991	0.0263244	Homer2/Prnp	2
0	Het_Neg	Up-regulated	GO:1902992	negative regulation of amyloid precursor protein catabolic process	2/103	22/28564	0.00283778	0.0359991	0.0263244	Rtn1/Prnp	2
0	Het_Neg	Up-regulated	GO:0070507	regulation of microtubule cytoskeleton organization	4/103	162/28564	0.00285125	0.0359991	0.0263244	Mecp2/Efna5/Stmn3/Stmn1	4
0	Het_Neg	Up-regulated	GO:0099003	vesicle-mediated transport in synapse	5/103	271/28564	0.00304577	0.0380854	0.02785	Actb/Actg1/Atp6ap1/Atp6v1a/Prkca	5
0	Het_Neg	Up-regulated	GO:0051965	positive regulation of synapse assembly	3/103	80/28564	0.00305902	0.0380854	0.02785	Efna5/Grid2/Prkca	3
0	Het_Neg	Up-regulated	GO:1902903	regulation of supramolecular fiber organization	6/103	394/28564	0.00308375	0.0380854	0.02785	Mecp2/Hspa8/Actg1/Arpc2/Wasf1/Stmn1	6
0	Het_Neg	Up-regulated	GO:0010880	regulation of release of sequestered calcium ion into cytosol by sarcoplasmic reticulum	2/103	23/28564	0.00310076	0.0380854	0.02785	Chd7/Calm1	2
0	Het_Neg	Up-regulated	GO:0045048	protein insertion into ER membrane	2/103	23/28564	0.00310076	0.0380854	0.02785	Ccdc47/Emc10	2
0	Het_Neg	Up-regulated	GO:0006937	regulation of muscle contraction	4/103	168/28564	0.00324839	0.0394324	0.0288351	Atp1b1/Prkca/Eno1/Calm1	4
0	Het_Neg	Up-regulated	GO:0007043	cell-cell junction assembly	4/103	168/28564	0.00324839	0.0394324	0.0288351	Actb/Actg1/Prkca/Cdh18	4
0	Het_Neg	Up-regulated	GO:0021766	hippocampus development	3/103	82/28564	0.00328022	0.0394324	0.0288351	Tuba1a/Zbtb18/Epha5	3
0	Het_Neg	Up-regulated	GO:0043279	response to alkaloid	3/103	82/28564	0.00328022	0.0394324	0.0288351	Mecp2/Homer2/Sdk1	3
0	Het_Neg	Up-regulated	GO:0150105	protein localization to cell-cell junction	2/103	24/28564	0.00337471	0.0403537	0.0295088	Actb/Actg1	2
0	Het_Neg	Up-regulated	GO:0048638	regulation of developmental growth	6/103	405/28564	0.00352834	0.0419687	0.0306897	Mecp2/Efna5/Chd7/Tgfbr3/Slc25a4/Tnks2	6
0	Het_Neg	Up-regulated	GO:0051258	protein polymerization	5/103	281/28564	0.00355406	0.0420532	0.0307516	Mecp2/Tuba1a/Arpc2/Cobl/Stmn1	5
0	Het_Neg	Up-regulated	GO:0014808	release of sequestered calcium ion into cytosol by sarcoplasmic reticulum	2/103	25/28564	0.00365957	0.0426321	0.0311749	Chd7/Calm1	2
0	Het_Neg	Up-regulated	GO:0034643	establishment of mitochondrion localization, microtubule-mediated	2/103	25/28564	0.00365957	0.0426321	0.0311749	Ubb/Wasf1	2
0	Het_Neg	Up-regulated	GO:0047497	mitochondrion transport along microtubule	2/103	25/28564	0.00365957	0.0426321	0.0311749	Ubb/Wasf1	2
0	Het_Neg	Up-regulated	GO:0006417	regulation of translation	6/103	411/28564	0.0037901	0.0439263	0.0321212	Gapdh/Aplp1/Enc1/Prkca/Ncl/Pkm	6
0	Het_Neg	Up-regulated	GO:0008088	axo-dendritic transport	3/103	87/28564	0.00387536	0.0444719	0.0325202	Mecp2/Hspa8/Wasf1	3
0	Het_Neg	Up-regulated	GO:0010594	regulation of endothelial cell migration	4/103	177/28564	0.00391238	0.0444719	0.0325202	Mecp2/Atp5b/Prkca/Emc10	4
0	Het_Neg	Up-regulated	GO:0008211	glucocorticoid metabolic process	2/103	26/28564	0.00395525	0.0444719	0.0325202	Mecp2/Ywhah	2
0	Het_Neg	Up-regulated	GO:0032703	negative regulation of interleukin-2 production	2/103	26/28564	0.00395525	0.0444719	0.0325202	Homer2/Prnp	2
0	Het_Neg	Up-regulated	GO:0044070	regulation of monoatomic anion transport	2/103	26/28564	0.00395525	0.0444719	0.0325202	Prkca/Prnp	2
0	Het_Neg	Up-regulated	GO:1903514	release of sequestered calcium ion into cytosol by endoplasmic reticulum	2/103	26/28564	0.00395525	0.0444719	0.0325202	Chd7/Calm1	2
0	Het_Neg	Up-regulated	GO:0048041	focal adhesion assembly	3/103	88/28564	0.00400173	0.0447719	0.0327396	Efna5/Actg1/Itgav	3
0	Het_Neg	Up-regulated	GO:0060560	developmental growth involved in morphogenesis	5/103	290/28564	0.00406129	0.0452144	0.0330632	Mecp2/Efna5/Hsp90ab1/Wasf1/Cobl	5
0	Het_Neg	Up-regulated	GO:0046785	microtubule polymerization	3/103	89/28564	0.00413059	0.0457605	0.0334625	Mecp2/Tuba1a/Stmn1	3
0	Het_Neg	Up-regulated	GO:0051100	negative regulation of binding	4/103	180/28564	0.00415268	0.0457807	0.0334773	Mecp2/Actb/Btaf1/Hspa4	4
0	Het_Neg	Up-regulated	GO:0062009	secondary palate development	2/103	27/28564	0.00426166	0.0463078	0.0338627	Chd7/Tgfbr3	2
0	Het_Neg	Up-regulated	GO:0097107	postsynaptic density assembly	2/103	27/28564	0.00426166	0.0463078	0.0338627	Grid2/C1ql3	2
0	Het_Neg	Up-regulated	GO:0007029	endoplasmic reticulum organization	3/103	90/28564	0.00426196	0.0463078	0.0338627	Rtn1/Ccdc47/Emc10	3
0	Het_Neg	Up-regulated	GO:0019932	second-messenger-mediated signaling	5/103	295/28564	0.00436447	0.0471947	0.0345113	Atp1b1/Gapdh/Epha5/Homer2/Prnp	5
0	Het_Neg	Up-regulated	GO:0097581	lamellipodium organization	3/103	91/28564	0.00439583	0.0473075	0.0345938	Arpc2/Wasf1/Ablim1	3
0	Het_Neg	Up-regulated	GO:0016188	synaptic vesicle maturation	2/103	28/28564	0.00457874	0.04813	0.0351952	Atp6ap1/Atp6v1a	2
0	Het_Neg	Up-regulated	GO:0036010	protein localization to endosome	2/103	28/28564	0.00457874	0.04813	0.0351952	Pacsin2/Tmem30a	2
0	Het_Neg	Up-regulated	GO:0046716	muscle cell cellular homeostasis	2/103	28/28564	0.00457874	0.04813	0.0351952	Aldoa/Prkca	2
0	Het_Neg	Up-regulated	GO:0090314	positive regulation of protein targeting to membrane	2/103	28/28564	0.00457874	0.04813	0.0351952	Arpc2/Prnp	2
0	Het_Neg	Up-regulated	GO:1900242	regulation of synaptic vesicle endocytosis	2/103	28/28564	0.00457874	0.04813	0.0351952	Actb/Actg1	2
0	Het_Neg	Up-regulated	GO:0007264	small GTPase mediated signal transduction	6/103	428/28564	0.00461023	0.0482367	0.0352732	Rasgrp1/Itgav/Wasf1/Stmn3/Chn1/Stmn1	6
0	Het_Neg	Up-regulated	GO:0034620	cellular response to unfolded protein	3/103	93/28564	0.00467118	0.0486491	0.0355748	Hspa8/Hspa5/Hspa2	3
0	Het_Neg	Up-regulated	GO:0031110	regulation of microtubule polymerization or depolymerization	3/103	94/28564	0.00481268	0.0498929	0.0364843	Mecp2/Stmn3/Stmn1	3
0	Het_Neg	Down-regulated	GO:0042391	regulation of membrane potential	1983-11-01	488/28564	1.72570677877365e-07	0.000240564	0.000183833	Cacna1c/Unc13b/Kcnq3/Kcnk9/Kcnk13/Gria4/Gria3/Cacnb2/Scn9a/Cacna1g/Bin1	11
0	Het_Neg	Down-regulated	GO:0034765	regulation of monoatomic ion transmembrane transport	1983-10-01	492/28564	1.6587307769237e-06	0.000912633	0.000697413	Cacna1e/Cacna1c/Kcnq3/Kcnk13/Cacnb2/Scn9a/Adcyap1r1/Prkd1/Bin1/Kcnb2	10
0	Het_Neg	Down-regulated	GO:0086010	membrane depolarization during action potential	1983-04-01	31/28564	1.96405851514776e-06	0.000912633	0.000697413	Cacna1c/Cacnb2/Scn9a/Cacna1g	4
0	Het_Neg	Down-regulated	GO:0086016	AV node cell action potential	1983-03-01	11/28564	3.83836120009377e-06	0.000959658	0.000733349	Cacna1c/Cacnb2/Cacna1g	3
0	Het_Neg	Down-regulated	GO:0086027	AV node cell to bundle of His cell signaling	1983-03-01	11/28564	3.83836120009377e-06	0.000959658	0.000733349	Cacna1c/Cacnb2/Cacna1g	3
0	Het_Neg	Down-regulated	GO:0007162	negative regulation of cell adhesion	1983-08-01	318/28564	4.13052418923192e-06	0.000959658	0.000733349	Dscaml1/Plxna4/Dscam/Cblb/Plxna2/Angpt1/Epha4/Dlc1	8
0	Het_Neg	Down-regulated	GO:0086091	regulation of heart rate by cardiac conduction	1983-04-01	39/28564	5.04412758612933e-06	0.0010045	0.000767618	Cacna1c/Cacnb2/Cacna1g/Bin1	4
0	Het_Neg	Down-regulated	GO:0086067	AV node cell to bundle of His cell communication	1983-03-01	13/28564	6.62526201734441e-06	0.00105742	0.000808058	Cacna1c/Cacnb2/Cacna1g	3
0	Het_Neg	Down-regulated	GO:0086002	cardiac muscle cell action potential involved in contraction	1983-04-01	43/28564	7.50163325293502e-06	0.00105742	0.000808058	Cacna1c/Cacnb2/Cacna1g/Bin1	4
0	Het_Neg	Down-regulated	GO:0031346	positive regulation of cell projection organization	1983-09-01	459/28564	7.58552614142874e-06	0.00105742	0.000808058	Negr1/Plxna4/Dscam/Adamts1/Plxna2/Eps8l1/Prkd1/Myo5b/Epha4	9
0	Het_Neg	Down-regulated	GO:0007411	axon guidance	1983-07-01	253/28564	9.2144753809757e-06	0.00109819	0.000839214	Dscaml1/Plxna4/Dscam/Plxna2/Cntn4/Epha4/Robo3	7
0	Het_Neg	Down-regulated	GO:0097485	neuron projection guidance	1983-07-01	254/28564	9.45359426869142e-06	0.00109819	0.000839214	Dscaml1/Plxna4/Dscam/Plxna2/Cntn4/Epha4/Robo3	7
0	Het_Neg	Down-regulated	GO:1902514	regulation of calcium ion transmembrane transport via high voltage-gated calcium channel	1983-03-01	15/28564	1.04960034481306e-05	0.00112549	0.000860077	Cacna1c/Cacnb2/Bin1	3
0	Het_Neg	Down-regulated	GO:0008038	neuron recognition	1983-04-01	48/28564	1.16978444409551e-05	0.00116477	0.000890092	Dscaml1/Dscam/Epha4/Robo3	4
0	Het_Neg	Down-regulated	GO:0061577	calcium ion transmembrane transport via high voltage-gated calcium channel	1983-03-01	16/28564	1.28910567914628e-05	0.00119013	0.000909473	Cacna1c/Cacnb2/Bin1	3
0	Het_Neg	Down-regulated	GO:0007626	locomotory behavior	1983-07-01	270/28564	1.40380181562506e-05	0.00119013	0.000909473	Cacna1e/Negr1/Cacna1c/Dscam/Nav2/Epha4/Oxr1	7
0	Het_Neg	Down-regulated	GO:0007409	axonogenesis	1983-09-01	498/28564	1.45138249450027e-05	0.00119013	0.000909473	Dscaml1/Plxna4/Dscam/Plxna2/Cntn4/Cdh11/Myo5b/Epha4/Robo3	9
0	Het_Neg	Down-regulated	GO:0086012	membrane depolarization during cardiac muscle cell action potential	1983-03-01	17/28564	1.56205901519375e-05	0.00120973	0.000924447	Cacna1c/Cacnb2/Cacna1g	3
0	Het_Neg	Down-regulated	GO:0022604	regulation of cell morphogenesis	1983-07-01	278/28564	1.69425679613079e-05	0.00124305	0.00094991	Plxna4/Pakap/Palmd/Plxna2/Myo5b/Epha4/Dlc1	7
0	Het_Neg	Down-regulated	GO:0002027	regulation of heart rate	1983-05-01	113/28564	2.01253425876933e-05	0.00140274	0.00107194	Cacna1e/Cacna1c/Cacnb2/Cacna1g/Bin1	5
0	Het_Neg	Down-regulated	GO:0070509	calcium ion import	1983-04-01	56/28564	2.16941933379195e-05	0.00144008	0.00110048	Cacna1e/Cacna1c/Cacnb2/Cacna1g	4
0	Het_Neg	Down-regulated	GO:0050807	regulation of synapse organization	1983-07-01	305/28564	3.0650905286541e-05	0.00194215	0.00148415	Grid1/Negr1/Lrfn5/Lrfn2/Il1rapl2/Myo5b/Epha4	7
0	Het_Neg	Down-regulated	GO:0086001	cardiac muscle cell action potential	1983-04-01	62/28564	3.25158933300655e-05	0.00196576	0.00150219	Cacna1c/Cacnb2/Cacna1g/Bin1	4
0	Het_Neg	Down-regulated	GO:0035249	synaptic transmission, glutamatergic	1983-05-01	127/28564	3.53118960702053e-05	0.00196576	0.00150219	Grid1/Grik4/Unc13b/Gria4/Gria3	5
0	Het_Neg	Down-regulated	GO:0050803	regulation of synapse structure or activity	1983-07-01	313/28564	3.61286585441948e-05	0.00196576	0.00150219	Grid1/Negr1/Lrfn5/Lrfn2/Il1rapl2/Myo5b/Epha4	7
0	Het_Neg	Down-regulated	GO:0030048	actin filament-based movement	1983-05-01	128/28564	3.66640854308501e-05	0.00196576	0.00150219	Cacna1c/Cacnb2/Cacna1g/Myo5b/Bin1	5
0	Het_Neg	Down-regulated	GO:0061337	cardiac conduction	1983-04-01	70/28564	5.25092314674755e-05	0.00268755	0.00205377	Cacna1c/Cacnb2/Cacna1g/Bin1	4
0	Het_Neg	Down-regulated	GO:0086003	cardiac muscle cell contraction	1983-04-01	71/28564	5.55215058521683e-05	0.00268755	0.00205377	Cacna1c/Cacnb2/Cacna1g/Bin1	4
0	Het_Neg	Down-regulated	GO:0008360	regulation of cell shape	1983-05-01	141/28564	5.81680666308203e-05	0.00268755	0.00205377	Plxna4/Pakap/Palmd/Plxna2/Dlc1	5
0	Het_Neg	Down-regulated	GO:0099504	synaptic vesicle cycle	1983-06-01	231/28564	5.88601532986316e-05	0.00268755	0.00205377	Pls3/Cacna1e/Unc13b/Trim9/Myo5b/Bin1	6
0	Het_Neg	Down-regulated	GO:0070588	calcium ion transmembrane transport	1983-07-01	339/28564	5.97662517789756e-05	0.00268755	0.00205377	Cacna1e/Cacna1c/Cacnb2/Cacna1g/Adcyap1r1/Prkd1/Bin1	7
0	Het_Neg	Down-regulated	GO:0017156	calcium-ion regulated exocytosis	1983-04-01	75/28564	6.88436589016446e-05	0.002999	0.00229177	Cacna1c/Unc13b/Trim9/Cacna1g	4
0	Het_Neg	Down-regulated	GO:0001508	action potential	1983-05-01	154/28564	8.83185360922835e-05	0.00370399	0.00283051	Cacna1c/Cacnb2/Scn9a/Cacna1g/Bin1	5
0	Het_Neg	Down-regulated	GO:0086019	cell-cell signaling involved in cardiac conduction	1983-03-01	30/28564	9.07545522204703e-05	0.00370399	0.00283051	Cacna1c/Cacnb2/Cacna1g	3
0	Het_Neg	Down-regulated	GO:0099173	postsynapse organization	1983-06-01	251/28564	9.29983569911348e-05	0.00370399	0.00283051	Grid1/Lrfn2/Dock10/Cadm1/Myo5b/Epha4	6
0	Het_Neg	Down-regulated	GO:0021952	central nervous system projection neuron axonogenesis	1983-03-01	33/28564	0.000121195	0.00469295	0.00358624	Plxna4/Cdh11/Epha4	3
0	Het_Neg	Down-regulated	GO:0008037	cell recognition	1983-05-01	167/28564	0.000129265	0.00487013	0.00372164	Dscaml1/Dscam/Cadm1/Epha4/Robo3	5
0	Het_Neg	Down-regulated	GO:0099003	vesicle-mediated transport in synapse	1983-06-01	271/28564	0.00014132	0.0051842	0.00396165	Pls3/Cacna1e/Unc13b/Trim9/Myo5b/Bin1	6
0	Het_Neg	Down-regulated	GO:0051899	membrane depolarization	1983-04-01	94/28564	0.000165642	0.00592065	0.00452443	Cacna1c/Cacnb2/Scn9a/Cacna1g	4
0	Het_Neg	Down-regulated	GO:1902003	regulation of amyloid-beta formation	1983-03-01	38/28564	0.000185438	0.0064625	0.0049385	Spon1/Epha4/Bin1	3
0	Het_Neg	Down-regulated	GO:0070252	actin-mediated cell contraction	1983-04-01	99/28564	0.000202234	0.00687596	0.00525445	Cacna1c/Cacnb2/Cacna1g/Bin1	4
0	Het_Neg	Down-regulated	GO:0051924	regulation of calcium ion transport	1983-06-01	292/28564	0.000211572	0.00702219	0.0053662	Cacna1c/Cacnb2/Cacna1g/Adcyap1r1/Prkd1/Bin1	6
0	Het_Neg	Down-regulated	GO:0050770	regulation of axonogenesis	1983-05-01	187/28564	0.000218914	0.0070969	0.00542329	Plxna4/Dscam/Plxna2/Myo5b/Epha4	5
0	Het_Neg	Down-regulated	GO:0050772	positive regulation of axonogenesis	1983-04-01	102/28564	0.000226798	0.00718537	0.00549089	Plxna4/Dscam/Plxna2/Myo5b	4
0	Het_Neg	Down-regulated	GO:0097553	calcium ion transmembrane import into cytosol	1983-05-01	193/28564	0.000253333	0.00784769	0.00599703	Cacna1e/Cacna1c/Cacna1g/Adcyap1r1/Prkd1	5
0	Het_Neg	Down-regulated	GO:0086065	cell communication involved in cardiac conduction	1983-03-01	43/28564	0.000268451	0.00813522	0.00621675	Cacna1c/Cacnb2/Cacna1g	3
0	Het_Neg	Down-regulated	GO:0007156	homophilic cell adhesion via plasma membrane adhesion molecules	1983-04-01	109/28564	0.00029237	0.0085698	0.00654885	Dscaml1/Dscam/Cadm1/Cdh11	4
0	Het_Neg	Down-regulated	GO:0008016	regulation of heart contraction	1983-05-01	200/28564	0.000298524	0.0085698	0.00654885	Cacna1e/Cacna1c/Cacnb2/Cacna1g/Bin1	5
0	Het_Neg	Down-regulated	GO:1903169	regulation of calcium ion transmembrane transport	1983-05-01	201/28564	0.000305448	0.0085698	0.00654885	Cacna1c/Cacnb2/Adcyap1r1/Prkd1/Bin1	5
0	Het_Neg	Down-regulated	GO:1902991	regulation of amyloid precursor protein catabolic process	1983-03-01	45/28564	0.000307382	0.0085698	0.00654885	Spon1/Epha4/Bin1	3
0	Het_Neg	Down-regulated	GO:0021955	central nervous system neuron axonogenesis	1983-03-01	46/28564	0.00032814	0.00886663	0.00677567	Plxna4/Cdh11/Epha4	3
0	Het_Neg	Down-regulated	GO:0050769	positive regulation of neurogenesis	1983-06-01	318/28564	0.000333899	0.00886663	0.00677567	Plxna4/Dscam/Plxna2/Myo5b/Epha4/Bin1	6
0	Het_Neg	Down-regulated	GO:0071805	potassium ion transmembrane transport	1983-05-01	207/28564	0.000349585	0.00886663	0.00677567	Kcnq3/Kcnk9/Kcnk13/Bin1/Kcnb2	5
0	Het_Neg	Down-regulated	GO:0007628	adult walking behavior	1983-03-01	47/28564	0.00034978	0.00886663	0.00677567	Cacna1c/Epha4/Oxr1	3
0	Het_Neg	Down-regulated	GO:0006816	calcium ion transport	1983-07-01	452/28564	0.000349831	0.00886663	0.00677567	Cacna1e/Cacna1c/Cacnb2/Cacna1g/Adcyap1r1/Prkd1/Bin1	7
0	Het_Neg	Down-regulated	GO:0021957	corticospinal tract morphogenesis	1983-02-01	10/28564	0.000369753	0.00894849	0.00683823	Cdh11/Epha4	2
0	Het_Neg	Down-regulated	GO:0045759	negative regulation of action potential	1983-02-01	10/28564	0.000369753	0.00894849	0.00683823	Scn9a/Bin1	2
0	Het_Neg	Down-regulated	GO:0034205	amyloid-beta formation	1983-03-01	48/28564	0.000372319	0.00894849	0.00683823	Spon1/Epha4/Bin1	3
0	Het_Neg	Down-regulated	GO:0098742	cell-cell adhesion via plasma-membrane adhesion molecules	1983-05-01	211/28564	0.000381584	0.00901573	0.00688962	Dscaml1/Lrfn5/Dscam/Cadm1/Cdh11	5
0	Het_Neg	Down-regulated	GO:0017158	regulation of calcium ion-dependent exocytosis	1983-03-01	50/28564	0.000420154	0.00976157	0.00745957	Unc13b/Trim9/Cacna1g	3
0	Het_Neg	Down-regulated	GO:0090659	walking behavior	1983-03-01	51/28564	0.000445481	0.0101417	0.00775009	Cacna1c/Epha4/Oxr1	3
0	Het_Neg	Down-regulated	GO:1902959	regulation of aspartic-type endopeptidase activity involved in amyloid precursor protein catabolic process	1983-02-01	11/28564	0.000451067	0.0101417	0.00775009	Epha4/Bin1	2
0	Het_Neg	Down-regulated	GO:0017157	regulation of exocytosis	1983-05-01	226/28564	0.000521659	0.0112406	0.00858982	Cacna1e/Unc13b/Trim9/Cacna1g/Myo5b	5
0	Het_Neg	Down-regulated	GO:0099054	presynapse assembly	1983-03-01	54/28564	0.00052728	0.0112406	0.00858982	Lrfn5/Il1rapl2/Cadm1	3
0	Het_Neg	Down-regulated	GO:0070593	dendrite self-avoidance	1983-02-01	12/28564	0.000540259	0.0112406	0.00858982	Dscaml1/Dscam	2
0	Het_Neg	Down-regulated	GO:0098911	regulation of ventricular cardiac muscle cell action potential	1983-02-01	12/28564	0.000540259	0.0112406	0.00858982	Cacna1c/Bin1	2
0	Het_Neg	Down-regulated	GO:1905245	regulation of aspartic-type peptidase activity	1983-02-01	12/28564	0.000540259	0.0112406	0.00858982	Epha4/Bin1	2
0	Het_Neg	Down-regulated	GO:0043087	regulation of GTPase activity	1983-06-01	353/28564	0.000579219	0.0116859	0.00893008	Plxna4/Cblb/Dock10/Plxna2/Epha4/Bin1	6
0	Het_Neg	Down-regulated	GO:0060048	cardiac muscle contraction	1983-04-01	131/28564	0.000586682	0.0116859	0.00893008	Cacna1c/Cacnb2/Cacna1g/Bin1	4
0	Het_Neg	Down-regulated	GO:0050435	amyloid-beta metabolic process	1983-03-01	56/28564	0.000586809	0.0116859	0.00893008	Spon1/Epha4/Bin1	3
0	Het_Neg	Down-regulated	GO:0043536	positive regulation of blood vessel endothelial cell migration	1983-03-01	58/28564	0.00065047	0.0127712	0.00975947	Hdac9/Angpt1/Prkd1	3
0	Het_Neg	Down-regulated	GO:0060047	heart contraction	1983-05-01	242/28564	0.000710426	0.0137181	0.010483	Cacna1e/Cacna1c/Cacnb2/Cacna1g/Bin1	5
0	Het_Neg	Down-regulated	GO:0042987	amyloid precursor protein catabolic process	1983-03-01	60/28564	0.000718378	0.0137181	0.010483	Spon1/Epha4/Bin1	3
0	Het_Neg	Down-regulated	GO:0006813	potassium ion transport	1983-05-01	245/28564	0.000750852	0.0141444	0.0108088	Kcnq3/Kcnk9/Kcnk13/Bin1/Kcnb2	5
0	Het_Neg	Down-regulated	GO:0099172	presynapse organization	1983-03-01	62/28564	0.000790642	0.0146954	0.0112299	Lrfn5/Il1rapl2/Cadm1	3
0	Het_Neg	Down-regulated	GO:0051962	positive regulation of nervous system development	1983-06-01	379/28564	0.000838294	0.0150808	0.0115244	Plxna4/Dscam/Plxna2/Myo5b/Epha4/Bin1	6
0	Het_Neg	Down-regulated	GO:0086014	atrial cardiac muscle cell action potential	1983-02-01	15/28564	0.000854649	0.0150808	0.0115244	Cacna1c/Cacnb2	2
0	Het_Neg	Down-regulated	GO:0086026	atrial cardiac muscle cell to AV node cell signaling	1983-02-01	15/28564	0.000854649	0.0150808	0.0115244	Cacna1c/Cacnb2	2
0	Het_Neg	Down-regulated	GO:0086066	atrial cardiac muscle cell to AV node cell communication	1983-02-01	15/28564	0.000854649	0.0150808	0.0115244	Cacna1c/Cacnb2	2
0	Het_Neg	Down-regulated	GO:0006887	exocytosis	1983-06-01	382/28564	0.000873151	0.0151875	0.011606	Cacna1e/Cacna1c/Unc13b/Trim9/Cacna1g/Myo5b	6
0	Het_Neg	Down-regulated	GO:0045055	regulated exocytosis	1983-05-01	254/28564	0.000882489	0.0151875	0.011606	Cacna1e/Cacna1c/Unc13b/Trim9/Cacna1g	5
0	Het_Neg	Down-regulated	GO:0003015	heart process	1983-05-01	255/28564	0.00089811	0.0152679	0.0116674	Cacna1e/Cacna1c/Cacnb2/Cacna1g/Bin1	5
0	Het_Neg	Down-regulated	GO:0030322	stabilization of membrane potential	1983-02-01	16/28564	0.0009749	0.0161787	0.0123634	Kcnk9/Kcnk13	2
0	Het_Neg	Down-regulated	GO:1902287	semaphorin-plexin signaling pathway involved in axon guidance	1983-02-01	16/28564	0.0009749	0.0161787	0.0123634	Plxna4/Plxna2	2
0	Het_Neg	Down-regulated	GO:1902285	semaphorin-plexin signaling pathway involved in neuron projection guidance	1983-02-01	17/28564	0.0011028	0.018086	0.0138209	Plxna4/Plxna2	2
0	Het_Neg	Down-regulated	GO:1903522	regulation of blood circulation	1983-05-01	270/28564	0.00115802	0.0187706	0.0143441	Cacna1e/Cacna1c/Cacnb2/Cacna1g/Bin1	5
0	Het_Neg	Down-regulated	GO:0098900	regulation of action potential	1983-03-01	71/28564	0.00117261	0.0187887	0.0143579	Cacna1c/Scn9a/Bin1	3
0	Het_Neg	Down-regulated	GO:0033194	response to hydroperoxide	1983-02-01	18/28564	0.00123832	0.0196161	0.0149901	Prkd1/Oxr1	2
0	Het_Neg	Down-regulated	GO:1903305	regulation of regulated secretory pathway	1983-04-01	161/28564	0.00126416	0.0198004	0.015131	Cacna1e/Unc13b/Trim9/Cacna1g	4
0	Het_Neg	Down-regulated	GO:0021783	preganglionic parasympathetic fiber development	1983-02-01	19/28564	0.00138139	0.0211611	0.0161708	Plxna4/Nav2	2
0	Het_Neg	Down-regulated	GO:1902430	negative regulation of amyloid-beta formation	1983-02-01	19/28564	0.00138139	0.0211611	0.0161708	Spon1/Bin1	2
0	Het_Neg	Down-regulated	GO:0042982	amyloid precursor protein metabolic process	1983-03-01	76/28564	0.00142733	0.0213946	0.0163492	Spon1/Epha4/Bin1	3
0	Het_Neg	Down-regulated	GO:0060997	dendritic spine morphogenesis	1983-03-01	76/28564	0.00142733	0.0213946	0.0163492	Dock10/Myo5b/Epha4	3
0	Het_Neg	Down-regulated	GO:0006941	striated muscle contraction	1983-04-01	173/28564	0.0016459	0.0244083	0.0186523	Cacna1c/Cacnb2/Cacna1g/Bin1	4
0	Het_Neg	Down-regulated	GO:0048172	regulation of short-term neuronal synaptic plasticity	1983-02-01	21/28564	0.00169006	0.0247994	0.0189512	Unc13b/Shisa9	2
0	Het_Neg	Down-regulated	GO:0048486	parasympathetic nervous system development	1983-02-01	22/28564	0.00185557	0.0266666	0.020378	Plxna4/Nav2	2
0	Het_Neg	Down-regulated	GO:1902992	negative regulation of amyloid precursor protein catabolic process	1983-02-01	22/28564	0.00185557	0.0266666	0.020378	Spon1/Bin1	2
0	Het_Neg	Down-regulated	GO:0060191	regulation of lipase activity	1983-03-01	85/28564	0.0019681	0.0279952	0.0213933	Hdac9/Adcyap1r1/Dlc1	3
0	Het_Neg	Down-regulated	GO:1905244	regulation of modification of synaptic structure	1983-02-01	23/28564	0.00202846	0.0285624	0.0218267	Myo5b/Epha4	2
0	Het_Neg	Down-regulated	GO:0010959	regulation of metal ion transport	1983-06-01	460/28564	0.00224163	0.0312483	0.0238792	Cacna1c/Cacnb2/Cacna1g/Adcyap1r1/Prkd1/Bin1	6
0	Het_Neg	Down-regulated	GO:0048813	dendrite morphogenesis	1983-04-01	192/28564	0.00240367	0.0331754	0.0253519	Dscam/Dock10/Myo5b/Epha4	4
0	Het_Neg	Down-regulated	GO:0001667	ameboidal-type cell migration	1983-06-01	470/28564	0.00249443	0.0340905	0.0260512	Fbn2/Hdac9/Angpt1/Ptprg/Prkd1/Fut8	6
0	Het_Neg	Down-regulated	GO:0021675	nerve development	1983-03-01	93/28564	0.00254301	0.0343993	0.0262871	Plxna4/Unc13b/Nav2	3
0	Het_Neg	Down-regulated	GO:0007202	activation of phospholipase C activity	1983-02-01	26/28564	0.00259105	0.0343993	0.0262871	Adcyap1r1/Dlc1	2
0	Het_Neg	Down-regulated	GO:1902993	positive regulation of amyloid precursor protein catabolic process	1983-02-01	26/28564	0.00259105	0.0343993	0.0262871	Spon1/Epha4	2
0	Het_Neg	Down-regulated	GO:0034329	cell junction assembly	1983-06-01	477/28564	0.00268377	0.0352941	0.026971	Negr1/Lrfn5/Il1rapl2/Cadm1/Cdh11/Dlc1	6
0	Het_Neg	Down-regulated	GO:0050767	regulation of neurogenesis	1983-06-01	480/28564	0.00276815	0.0357205	0.0272968	Plxna4/Dscam/Plxna2/Myo5b/Epha4/Bin1	6
0	Het_Neg	Down-regulated	GO:0043535	regulation of blood vessel endothelial cell migration	1983-03-01	96/28564	0.00278258	0.0357205	0.0272968	Hdac9/Angpt1/Prkd1	3
0	Het_Neg	Down-regulated	GO:0099558	maintenance of synapse structure	1983-02-01	27/28564	0.00279307	0.0357205	0.0272968	Plxna4/Cadm1	2
0	Het_Neg	Down-regulated	GO:0021954	central nervous system neuron development	1983-03-01	100/28564	0.00312301	0.0393572	0.0300759	Plxna4/Cdh11/Epha4	3
0	Het_Neg	Down-regulated	GO:0098739	import across plasma membrane	1983-04-01	208/28564	0.00320475	0.0393572	0.0300759	Cacna1e/Slc15a2/Cacna1c/Kcnk9	4
0	Het_Neg	Down-regulated	GO:0019226	transmission of nerve impulse	1983-03-01	101/28564	0.00321193	0.0393572	0.0300759	Cacna1e/Scn9a/Cacna1g	3
0	Het_Neg	Down-regulated	GO:0086005	ventricular cardiac muscle cell action potential	1983-02-01	29/28564	0.00321859	0.0393572	0.0300759	Cacna1c/Bin1	2
0	Het_Neg	Down-regulated	GO:0098901	regulation of cardiac muscle cell action potential	1983-02-01	29/28564	0.00321859	0.0393572	0.0300759	Cacna1c/Bin1	2
0	Het_Neg	Down-regulated	GO:0045921	positive regulation of exocytosis	1983-03-01	103/28564	0.0033944	0.041146	0.0314428	Unc13b/Cacna1g/Myo5b	3
0	Het_Neg	Down-regulated	GO:0060343	trabecula formation	1983-02-01	30/28564	0.00344201	0.0413634	0.031609	Adamts1/Fbn2	2
0	Het_Neg	Down-regulated	GO:0007416	synapse assembly	1983-04-01	216/28564	0.00366639	0.0426619	0.0326013	Negr1/Lrfn5/Il1rapl2/Cadm1	4
0	Het_Neg	Down-regulated	GO:0048266	behavioral response to pain	1983-02-01	31/28564	0.00367247	0.0426619	0.0326013	Cacna1e/Scn9a	2
0	Het_Neg	Down-regulated	GO:0060402	calcium ion transport into cytosol	1983-02-01	31/28564	0.00367247	0.0426619	0.0326013	Cacna1g/Adcyap1r1	2
0	Het_Neg	Down-regulated	GO:1901185	negative regulation of ERBB signaling pathway	1983-02-01	31/28564	0.00367247	0.0426619	0.0326013	Cblb/Cadm1	2
0	Het_Neg	Down-regulated	GO:0097061	dendritic spine organization	1983-03-01	108/28564	0.00387798	0.0446769	0.034141	Dock10/Myo5b/Epha4	3
0	Het_Neg	Down-regulated	GO:1904427	positive regulation of calcium ion transmembrane transport	1983-03-01	109/28564	0.00397946	0.0454702	0.0347473	Cacna1c/Cacnb2/Adcyap1r1	3
0	Het_Neg	Down-regulated	GO:0008045	motor neuron axon guidance	1983-02-01	33/28564	0.00415438	0.0466961	0.0356841	Plxna4/Epha4	2
0	Het_Neg	Down-regulated	GO:0048841	regulation of axon extension involved in axon guidance	1983-02-01	33/28564	0.00415438	0.0466961	0.0356841	Plxna4/Dscam	2
0	Het_Neg	Down-regulated	GO:0010595	positive regulation of endothelial cell migration	1983-03-01	111/28564	0.00418724	0.0466961	0.0356841	Hdac9/Angpt1/Prkd1	3
0	Het_Neg	Down-regulated	GO:0008344	adult locomotory behavior	1983-03-01	112/28564	0.00429356	0.0475018	0.0362998	Cacna1c/Epha4/Oxr1	3
0	Het_Neg	Down-regulated	GO:0009225	nucleotide-sugar metabolic process	1983-02-01	34/28564	0.00440574	0.048359	0.0369549	Gmds/Fut8	2
0	Het_Neg	Down-regulated	GO:0030516	regulation of axon extension	1983-03-01	114/28564	0.0045111	0.0491287	0.037543	Plxna4/Dscam/Myo5b	3
0	Het_Neg	Down-regulated	GO:1904062	regulation of monoatomic cation transmembrane transport	1983-05-01	371/28564	0.00456615	0.0493427	0.0377066	Cacna1c/Cacnb2/Adcyap1r1/Prkd1/Bin1	5
0	Het_Neg	Down-regulated	GO:0016079	synaptic vesicle exocytosis	1983-03-01	115/28564	0.00462233	0.0495656	0.0378769	Cacna1e/Unc13b/Trim9	3
0	Het_Neg	Down-regulated	GO:0010863	positive regulation of phospholipase C activity	1983-02-01	35/28564	0.00466398	0.0496304	0.0379264	Adcyap1r1/Dlc1	2
0	Het_Pos	Up-regulated	GO:0046034	ATP metabolic process	15/178	232/28564	2.06927562367963e-11	5.42770996091167e-08	4.47399171688207e-08	Gapdh/Atp1b1/Aldoa/Hspa8/Atp5g3/Pkm/Atp5b/Eno1/Atp6v1a/Atp6v1b2/Ndufc2/Ppp2ca/Pgam1/Ndufs7/Ndufb8	15
0	Het_Pos	Up-regulated	GO:0009205	purine ribonucleoside triphosphate metabolic process	15/178	256/28564	8.32185047882516e-11	7.9664375541015e-08	6.5666323157993e-08	Gapdh/Atp1b1/Aldoa/Hspa8/Atp5g3/Pkm/Atp5b/Eno1/Atp6v1a/Atp6v1b2/Ndufc2/Ppp2ca/Pgam1/Ndufs7/Ndufb8	15
0	Het_Pos	Up-regulated	GO:0009144	purine nucleoside triphosphate metabolic process	15/178	262/28564	1.1517506157636e-10	7.9664375541015e-08	6.5666323157993e-08	Gapdh/Atp1b1/Aldoa/Hspa8/Atp5g3/Pkm/Atp5b/Eno1/Atp6v1a/Atp6v1b2/Ndufc2/Ppp2ca/Pgam1/Ndufs7/Ndufb8	15
0	Het_Pos	Up-regulated	GO:0009199	ribonucleoside triphosphate metabolic process	15/178	263/28564	1.2148589483952e-10	7.9664375541015e-08	6.5666323157993e-08	Gapdh/Atp1b1/Aldoa/Hspa8/Atp5g3/Pkm/Atp5b/Eno1/Atp6v1a/Atp6v1b2/Ndufc2/Ppp2ca/Pgam1/Ndufs7/Ndufb8	15
0	Het_Pos	Up-regulated	GO:0099003	vesicle-mediated transport in synapse	15/178	271/28564	1.84648888276253e-10	9.68668067897226e-08	7.98460666356684e-08	Actb/Actg1/Rab3a/Snap47/Sncb/Atp6v1a/Atp6v1b2/Vamp2/Atp6v1d/Atp6ap1/Vps35/Syp/Caly/Ap2m1/Prrt2	15
0	Het_Pos	Up-regulated	GO:0009141	nucleoside triphosphate metabolic process	15/178	281/28564	3.05660720512047e-10	1.33624678317183e-07	1.10145108759955e-07	Gapdh/Atp1b1/Aldoa/Hspa8/Atp5g3/Pkm/Atp5b/Eno1/Atp6v1a/Atp6v1b2/Ndufc2/Ppp2ca/Pgam1/Ndufs7/Ndufb8	15
0	Het_Pos	Up-regulated	GO:0006091	generation of precursor metabolites and energy	18/178	478/28564	1.36073671600943e-09	5.09887486584677e-07	4.2029371649374e-07	Gapdh/Aldoa/Mdh1/Mdh2/Pkm/Atp5b/Eno1/Hmgb1/Ndufc2/Ndufa4/Ppp2ca/Pgam1/Mt3/Cox5a/Cox4i1/Ndufs7/Ppp1r1a/Ndufb8	18
0	Het_Pos	Up-regulated	GO:0099504	synaptic vesicle cycle	13/178	231/28564	2.56896781983204e-09	8.42300323927432e-07	6.94297355517766e-07	Actb/Actg1/Rab3a/Snap47/Sncb/Atp6v1a/Atp6v1b2/Vamp2/Atp6v1d/Atp6ap1/Syp/Ap2m1/Prrt2	13
0	Het_Pos	Up-regulated	GO:0031647	regulation of protein stability	14/178	311/28564	1.07918656804119e-08	3.14522929774672e-06	2.59257217632352e-06	Gapdh/Atp1b1/Hspa8/Hsp90ab1/Usp2/Mt3/Ccnh/Vps35/Rad23a/Pfn1/Prnp/Cdc37/Cd81/Npm1	14
0	Het_Pos	Up-regulated	GO:1902600	proton transmembrane transport	9/178	99/28564	1.23726351165727e-08	3.24534219107702e-06	2.67509395046741e-06	Atp1b1/Atp5g3/Atp5b/Atp6v1a/Atp6v1b2/Ndufa4/Atp6v1d/Atp6ap1/Ndufs7	9
0	Het_Pos	Up-regulated	GO:0009150	purine ribonucleotide metabolic process	16/178	434/28564	1.5729534792049e-08	3.7507790690495e-06	3.09171908735585e-06	Gapdh/Atp1b1/Aldoa/Hspa8/Atp5g3/Pkm/Atp5b/Eno1/Atp6v1a/Atp6v1b2/Ndufc2/Ppp2ca/Pgam1/Ndufs7/Ndufb8/Mpc2	16
0	Het_Pos	Up-regulated	GO:1990778	protein localization to cell periphery	15/178	389/28564	2.49937514827704e-08	5.46321751160889e-06	4.50326013557985e-06	Atp1b1/Actb/Rab3a/Snap47/Vamp2/C1ql3/Atp6ap1/Vps35/Sqstm1/C1ql2/Ap2m1/Prnp/Bsg/Cd81/Gorasp2	15
0	Het_Pos	Up-regulated	GO:0009259	ribonucleotide metabolic process	16/178	453/28564	2.85232464993104e-08	5.47037502471729e-06	4.50915998184855e-06	Gapdh/Atp1b1/Aldoa/Hspa8/Atp5g3/Pkm/Atp5b/Eno1/Atp6v1a/Atp6v1b2/Ndufc2/Ppp2ca/Pgam1/Ndufs7/Ndufb8/Mpc2	16
0	Het_Pos	Up-regulated	GO:0002181	cytoplasmic translation	10/178	146/28564	2.91975792398178e-08	5.47037502471729e-06	4.50915998184855e-06	Pkm/Rpl28/Eef2/Rpl6/Rpl3/Cnbp/Rps10/Rpl19/Rpl27/Rpl13	10
0	Het_Pos	Up-regulated	GO:0019693	ribose phosphate metabolic process	16/178	464/28564	3.9718405533769e-08	6.94542518100508e-06	5.72502490992011e-06	Gapdh/Atp1b1/Aldoa/Hspa8/Atp5g3/Pkm/Atp5b/Eno1/Atp6v1a/Atp6v1b2/Ndufc2/Ppp2ca/Pgam1/Ndufs7/Ndufb8/Mpc2	16
0	Het_Pos	Up-regulated	GO:0006754	ATP biosynthetic process	8/178	104/28564	3.00623081397867e-07	4.92833964066628e-05	4.0623671657317e-05	Aldoa/Atp5g3/Pkm/Atp5b/Eno1/Ndufc2/Ndufs7/Ndufb8	8
0	Het_Pos	Up-regulated	GO:0061615	glycolytic process through fructose-6-phosphate	5/178	26/28564	5.25463043451226e-07	7.33738106650397e-05	6.04810911997076e-05	Gapdh/Aldoa/Pkm/Eno1/Ppp2ca	5
0	Het_Pos	Up-regulated	GO:0140241	translation at synapse	6/178	48/28564	5.3149157553784e-07	7.33738106650397e-05	6.04810911997076e-05	Rpl28/Eef2/Rpl6/Rps10/Rpl27/Rpl13	6
0	Het_Pos	Up-regulated	GO:0140242	translation at postsynapse	6/178	48/28564	5.3149157553784e-07	7.33738106650397e-05	6.04810911997076e-05	Rpl28/Eef2/Rpl6/Rps10/Rpl27/Rpl13	6
0	Het_Pos	Up-regulated	GO:0072659	protein localization to plasma membrane	12/178	308/28564	5.86275463804415e-07	7.68900270779491e-05	6.33794632975931e-05	Atp1b1/Actb/Rab3a/Vamp2/Atp6ap1/Vps35/Sqstm1/Ap2m1/Prnp/Bsg/Cd81/Gorasp2	12
0	Het_Pos	Up-regulated	GO:0009206	purine ribonucleoside triphosphate biosynthetic process	8/178	115/28564	6.51349103917875e-07	8.13566047417422e-05	6.70612059873341e-05	Aldoa/Atp5g3/Pkm/Atp5b/Eno1/Ndufc2/Ndufs7/Ndufb8	8
0	Het_Pos	Up-regulated	GO:0009145	purine nucleoside triphosphate biosynthetic process	8/178	116/28564	6.95910393951221e-07	8.29714983333661e-05	6.83923420658282e-05	Aldoa/Atp5g3/Pkm/Atp5b/Eno1/Ndufc2/Ndufs7/Ndufb8	8
0	Het_Pos	Up-regulated	GO:0016188	synaptic vesicle maturation	5/178	28/28564	7.7719276120542e-07	8.86337657670356e-05	7.30596764995851e-05	Rab3a/Atp6v1a/Atp6v1b2/Atp6v1d/Atp6ap1	5
0	Het_Pos	Up-regulated	GO:0021700	developmental maturation	13/178	381/28564	8.78199796379407e-07	9.4551746837806e-05	7.79377924051823e-05	Rab3a/Atp6v1a/Atp6v1b2/Ppp2r1a/Ywhaz/Atp6v1d/Atp6ap1/Vps35/C1ql2/Pebp1/Pfn1/Nefl/Ctsl	13
0	Het_Pos	Up-regulated	GO:0009201	ribonucleoside triphosphate biosynthetic process	8/178	120/28564	9.0117943993334e-07	9.4551746837806e-05	7.79377924051823e-05	Aldoa/Atp5g3/Pkm/Atp5b/Eno1/Ndufc2/Ndufs7/Ndufb8	8
0	Het_Pos	Up-regulated	GO:0009142	nucleoside triphosphate biosynthetic process	8/178	130/28564	1.6523128113802e-06	0.000164076	0.000135246	Aldoa/Atp5g3/Pkm/Atp5b/Eno1/Ndufc2/Ndufs7/Ndufb8	8
0	Het_Pos	Up-regulated	GO:0036465	synaptic vesicle recycling	7/178	91/28564	1.68892622403804e-06	0.000164076	0.000135246	Actb/Actg1/Rab3a/Sncb/Vamp2/Syp/Ap2m1	7
0	Het_Pos	Up-regulated	GO:0006735	NADH regeneration	4/178	17/28564	3.25672047810418e-06	0.000284746	0.000234712	Gapdh/Aldoa/Pkm/Eno1	4
0	Het_Pos	Up-regulated	GO:0061621	canonical glycolysis	4/178	17/28564	3.25672047810418e-06	0.000284746	0.000234712	Gapdh/Aldoa/Pkm/Eno1	4
0	Het_Pos	Up-regulated	GO:0061718	glucose catabolic process to pyruvate	4/178	17/28564	3.25672047810418e-06	0.000284746	0.000234712	Gapdh/Aldoa/Pkm/Eno1	4
0	Het_Pos	Up-regulated	GO:0050821	protein stabilization	9/178	196/28564	4.16460482772527e-06	0.000341552	0.000281537	Gapdh/Atp1b1/Hsp90ab1/Usp2/Mt3/Ccnh/Pfn1/Cdc37/Npm1	9
0	Het_Pos	Up-regulated	GO:0097401	synaptic vesicle lumen acidification	4/178	18/28564	4.1668505812641e-06	0.000341552	0.000281537	Atp6v1a/Atp6v1b2/Atp6v1d/Atp6ap1	4
0	Het_Pos	Up-regulated	GO:0060074	synapse maturation	5/178	39/28564	4.30730586154045e-06	0.000342366	0.000282208	Ywhaz/Vps35/C1ql2/Pfn1/Nefl	5
0	Het_Pos	Up-regulated	GO:0009152	purine ribonucleotide biosynthetic process	9/178	199/28564	4.71262003394723e-06	0.000363565	0.000299682	Aldoa/Atp5g3/Pkm/Atp5b/Eno1/Ndufc2/Ndufs7/Ndufb8/Mpc2	9
0	Het_Pos	Up-regulated	GO:0061620	glycolytic process through glucose-6-phosphate	4/178	20/28564	6.53352211304569e-06	0.000489641	0.000403605	Gapdh/Aldoa/Pkm/Eno1	4
0	Het_Pos	Up-regulated	GO:0009260	ribonucleotide biosynthetic process	9/178	211/28564	7.56901005352911e-06	0.000551486	0.000454583	Aldoa/Atp5g3/Pkm/Atp5b/Eno1/Ndufc2/Ndufs7/Ndufb8/Mpc2	9
0	Het_Pos	Up-regulated	GO:0048024	regulation of mRNA splicing, via spliceosome	7/178	115/28564	8.06494056683401e-06	0.000571739	0.000471277	Hspa8/Rnps1/Hnrnpa0/Hnrnpa2b1/Cirbp/Snw1/Npm1	7
0	Het_Pos	Up-regulated	GO:0048488	synaptic vesicle endocytosis	6/178	79/28564	1.02618326367099e-05	0.000708337	0.000583873	Actb/Actg1/Sncb/Vamp2/Syp/Ap2m1	6
0	Het_Pos	Up-regulated	GO:0046390	ribose phosphate biosynthetic process	9/178	220/28564	1.05842298780181e-05	0.000711857	0.000586775	Aldoa/Atp5g3/Pkm/Atp5b/Eno1/Ndufc2/Ndufs7/Ndufb8/Mpc2	9
0	Het_Pos	Up-regulated	GO:0140236	translation at presynapse	5/178	47/28564	1.10222325453993e-05	0.000722783	0.000595781	Rpl28/Rpl6/Rps10/Rpl27/Rpl13	5
0	Het_Pos	Up-regulated	GO:0006006	glucose metabolic process	9/178	222/28564	1.13783065726143e-05	0.000727934	0.000600027	Gapdh/Aldoa/Mdh1/Mdh2/Pkm/Eno1/Hmgb1/Pgam1/Got1	9
0	Het_Pos	Up-regulated	GO:0090128	regulation of synapse maturation	4/178	23/28564	1.1767809367144e-05	0.000734928	0.000605791	Ywhaz/Vps35/C1ql2/Nefl	4
0	Het_Pos	Up-regulated	GO:0015980	energy derivation by oxidation of organic compounds	11/178	347/28564	1.24227645184418e-05	0.000757789	0.000624635	Mdh1/Mdh2/Atp5b/Hmgb1/Ndufc2/Mt3/Cox5a/Cox4i1/Ndufs7/Ppp1r1a/Ndufb8	11
0	Het_Pos	Up-regulated	GO:0140238	presynaptic endocytosis	6/178	82/28564	1.2729307022737e-05	0.00075884	0.000625502	Actb/Actg1/Sncb/Vamp2/Syp/Ap2m1	6
0	Het_Pos	Up-regulated	GO:0006007	glucose catabolic process	4/178	24/28564	1.40527760197955e-05	0.000803456	0.000662278	Gapdh/Aldoa/Pkm/Eno1	4
0	Het_Pos	Up-regulated	GO:0000375	RNA splicing, via transesterification reactions	10/178	289/28564	1.47029611605236e-05	0.000803456	0.000662278	Hspa8/Srsf5/Rnps1/Hnrnpa0/Hnrnpa2b1/Sf3b6/Cirbp/Sf3a3/Snw1/Npm1	10
0	Het_Pos	Up-regulated	GO:0000377	RNA splicing, via transesterification reactions with bulged adenosine as nucleophile	10/178	289/28564	1.47029611605236e-05	0.000803456	0.000662278	Hspa8/Srsf5/Rnps1/Hnrnpa0/Hnrnpa2b1/Sf3b6/Cirbp/Sf3a3/Snw1/Npm1	10
0	Het_Pos	Up-regulated	GO:0000398	mRNA splicing, via spliceosome	10/178	289/28564	1.47029611605236e-05	0.000803456	0.000662278	Hspa8/Srsf5/Rnps1/Hnrnpa0/Hnrnpa2b1/Sf3b6/Cirbp/Sf3a3/Snw1/Npm1	10
0	Het_Pos	Up-regulated	GO:0007409	axonogenesis	13/178	498/28564	1.59749761999594e-05	0.00085515	0.000704889	Actb/Aplp1/Chn1/Olfm1/Rab3a/Hsp90ab1/Mt3/Tubb2b/Nrn1/Ndn/B4gat1/Nefl/Bsg	13
0	Het_Pos	Up-regulated	GO:0006164	purine nucleotide biosynthetic process	9/178	233/28564	1.67169552601678e-05	0.000876971	0.000722876	Aldoa/Atp5g3/Pkm/Atp5b/Eno1/Ndufc2/Ndufs7/Ndufb8/Mpc2	9
0	Het_Pos	Up-regulated	GO:0006090	pyruvate metabolic process	7/178	131/28564	1.88972623876493e-05	0.000971912	0.000801135	Gapdh/Aldoa/Pkm/Eno1/Ppp2ca/Pgam1/Mpc2	7
0	Het_Pos	Up-regulated	GO:0099072	regulation of postsynaptic membrane neurotransmitter receptor levels	7/178	133/28564	2.08455845752043e-05	0.00103166	0.000850384	Snap47/Vamp2/C1ql3/Vps35/C1ql2/Caly/Ap2m1	7
0	Het_Pos	Up-regulated	GO:1902414	protein localization to cell junction	7/178	133/28564	2.08455845752043e-05	0.00103166	0.000850384	Actb/Actg1/Snap47/Vamp2/C1ql3/Vps35/C1ql2	7
0	Het_Pos	Up-regulated	GO:0072522	purine-containing compound biosynthetic process	9/178	241/28564	2.18249931730313e-05	0.00106013	0.000873851	Aldoa/Atp5g3/Pkm/Atp5b/Eno1/Ndufc2/Ndufs7/Ndufb8/Mpc2	9
0	Het_Pos	Up-regulated	GO:0043484	regulation of RNA splicing	8/178	186/28564	2.30943451136739e-05	0.00109294	0.000900897	Hspa8/Srsf5/Rnps1/Hnrnpa0/Hnrnpa2b1/Cirbp/Snw1/Npm1	8
0	Het_Pos	Up-regulated	GO:0050807	regulation of synapse organization	10/178	305/28564	2.333383855331e-05	0.00109294	0.000900897	Tuba1a/Hspa8/Tubb5/Ywhaz/C1ql3/Vps35/C1ql2/Camkv/Prnp/Nefl	10
0	Het_Pos	Up-regulated	GO:0006094	gluconeogenesis	6/178	94/28564	2.78281231990146e-05	0.00128058	0.00105557	Gapdh/Mdh1/Mdh2/Eno1/Pgam1/Got1	6
0	Het_Pos	Up-regulated	GO:0050803	regulation of synapse structure or activity	10/178	313/28564	2.90788557693965e-05	0.00131507	0.00108399	Tuba1a/Hspa8/Tubb5/Ywhaz/C1ql3/Vps35/C1ql2/Camkv/Prnp/Nefl	10
0	Het_Pos	Up-regulated	GO:0009060	aerobic respiration	8/178	193/28564	3.00806551021188e-05	0.00133731	0.00110233	Mdh1/Mdh2/Atp5b/Ndufc2/Cox5a/Cox4i1/Ndufs7/Ndufb8	8
0	Het_Pos	Up-regulated	GO:0019318	hexose metabolic process	9/178	256/28564	3.50185949782203e-05	0.00149107	0.00122907	Gapdh/Aldoa/Mdh1/Mdh2/Pkm/Eno1/Hmgb1/Pgam1/Got1	9
0	Het_Pos	Up-regulated	GO:0070997	neuron death	12/178	461/28564	3.50386219473649e-05	0.00149107	0.00122907	Gapdh/Tuba1a/Ubb/Hsp90ab1/Sncb/Mt3/Cx3cl1/Vps35/Prnp/Nefl/Mt1/Npm1	12
0	Het_Pos	Up-regulated	GO:0019319	hexose biosynthetic process	6/178	98/28564	3.52444288997878e-05	0.00149107	0.00122907	Gapdh/Mdh1/Mdh2/Eno1/Pgam1/Got1	6
0	Het_Pos	Up-regulated	GO:0006096	glycolytic process	6/178	99/28564	3.7326058798844e-05	0.00155407	0.001281	Gapdh/Aldoa/Pkm/Eno1/Ppp2ca/Pgam1	6
0	Het_Pos	Up-regulated	GO:0050684	regulation of mRNA processing	7/178	146/28564	3.79660886039288e-05	0.00155602	0.0012826	Hspa8/Rnps1/Hnrnpa0/Hnrnpa2b1/Cirbp/Snw1/Npm1	7
0	Het_Pos	Up-regulated	GO:0090150	establishment of protein localization to membrane	9/178	260/28564	3.95047436345431e-05	0.00157003	0.00129416	Snap47/Arl6ip1/Hspa4/Vamp2/Atp6ap1/Vps35/Prnp/Ccdc47/Gorasp2	9
0	Het_Pos	Up-regulated	GO:0006757	ATP generation from ADP	6/178	100/28564	3.95051663697937e-05	0.00157003	0.00129416	Gapdh/Aldoa/Pkm/Eno1/Ppp2ca/Pgam1	6
0	Het_Pos	Up-regulated	GO:0009165	nucleotide biosynthetic process	9/178	266/28564	4.71407806808366e-05	0.00184553	0.00152124	Aldoa/Atp5g3/Pkm/Atp5b/Eno1/Ndufc2/Ndufs7/Ndufb8/Mpc2	9
0	Het_Pos	Up-regulated	GO:0006107	oxaloacetate metabolic process	3/178	12/28564	5.02266367068096e-05	0.00189799	0.00156449	Mdh1/Mdh2/Got1	3
0	Het_Pos	Up-regulated	GO:0019646	aerobic electron transport chain	5/178	64/28564	5.02959212934864e-05	0.00189799	0.00156449	Ndufc2/Cox5a/Cox4i1/Ndufs7/Ndufb8	5
0	Het_Pos	Up-regulated	GO:0006397	mRNA processing	12/178	479/28564	5.06515370911499e-05	0.00189799	0.00156449	Aplp1/Hspa8/Srsf5/Pcbp1/Rnps1/Hnrnpa0/Hnrnpa2b1/Sf3b6/Cirbp/Sf3a3/Snw1/Npm1	12
0	Het_Pos	Up-regulated	GO:0051402	neuron apoptotic process	10/178	337/28564	5.41270891155545e-05	0.00198267	0.00163429	Gapdh/Tuba1a/Hsp90ab1/Sncb/Mt3/Cx3cl1/Prnp/Nefl/Mt1/Npm1	10
0	Het_Pos	Up-regulated	GO:1901293	nucleoside phosphate biosynthetic process	9/178	271/28564	5.44232831823522e-05	0.00198267	0.00163429	Aldoa/Atp5g3/Pkm/Atp5b/Eno1/Ndufc2/Ndufs7/Ndufb8/Mpc2	9
0	Het_Pos	Up-regulated	GO:0046031	ADP metabolic process	6/178	108/28564	6.08644184353591e-05	0.00218695	0.00180268	Gapdh/Aldoa/Pkm/Eno1/Ppp2ca/Pgam1	6
0	Het_Pos	Up-regulated	GO:1903539	protein localization to postsynaptic membrane	5/178	67/28564	6.27546690004362e-05	0.0022244	0.00183354	Snap47/Vamp2/C1ql3/Vps35/C1ql2	5
0	Het_Pos	Up-regulated	GO:0046364	monosaccharide biosynthetic process	6/178	109/28564	6.40802477630862e-05	0.0022411	0.00184731	Gapdh/Mdh1/Mdh2/Eno1/Pgam1/Got1	6
0	Het_Pos	Up-regulated	GO:0062237	protein localization to postsynapse	5/178	68/28564	6.73958173024133e-05	0.00232604	0.00191733	Snap47/Vamp2/C1ql3/Vps35/C1ql2	5
0	Het_Pos	Up-regulated	GO:0048524	positive regulation of viral process	5/178	69/28564	7.22970998005431e-05	0.00245166	0.00202087	Ppia/Hmgb1/Rad23a/Pfn1/Bsg	5
0	Het_Pos	Up-regulated	GO:0019320	hexose catabolic process	4/178	36/28564	7.34847909865607e-05	0.00245166	0.00202087	Gapdh/Aldoa/Pkm/Eno1	4
0	Het_Pos	Up-regulated	GO:0005996	monosaccharide metabolic process	9/178	282/28564	7.38395506118916e-05	0.00245166	0.00202087	Gapdh/Aldoa/Mdh1/Mdh2/Pkm/Eno1/Hmgb1/Pgam1/Got1	9
0	Het_Pos	Up-regulated	GO:2001233	regulation of apoptotic signaling pathway	11/178	424/28564	7.68059421575176e-05	0.00247532	0.00204038	Grina/Ppia/Ubb/Eno1/Itm2c/Ppp2r1a/Scg2/Cx3cl1/Htra2/Slc25a5/Ctsl	11
0	Het_Pos	Up-regulated	GO:0015986	proton motive force-driven ATP synthesis	5/178	70/28564	7.74684116263318e-05	0.00247532	0.00204038	Atp5g3/Atp5b/Ndufc2/Ndufs7/Ndufb8	5
0	Het_Pos	Up-regulated	GO:0009135	purine nucleoside diphosphate metabolic process	6/178	113/28564	7.83270554058787e-05	0.00247532	0.00204038	Gapdh/Aldoa/Pkm/Eno1/Ppp2ca/Pgam1	6
0	Het_Pos	Up-regulated	GO:0009179	purine ribonucleoside diphosphate metabolic process	6/178	113/28564	7.83270554058787e-05	0.00247532	0.00204038	Gapdh/Aldoa/Pkm/Eno1/Ppp2ca/Pgam1	6
0	Het_Pos	Up-regulated	GO:1903421	regulation of synaptic vesicle recycling	4/178	37/28564	8.19927604231411e-05	0.00248353	0.00204714	Actb/Actg1/Vamp2/Ap2m1	4
0	Het_Pos	Up-regulated	GO:2000767	positive regulation of cytoplasmic translation	3/178	14/28564	8.23422596069215e-05	0.00248353	0.00204714	Pkm/Eef2/Cnbp	3
0	Het_Pos	Up-regulated	GO:0016052	carbohydrate catabolic process	7/178	165/28564	8.2365960635012e-05	0.00248353	0.00204714	Gapdh/Aldoa/Pkm/Eno1/Hmgb1/Ppp2ca/Pgam1	7
0	Het_Pos	Up-regulated	GO:0070050	neuron cellular homeostasis	5/178	71/28564	8.29198360385266e-05	0.00248353	0.00204714	Atp6v1a/Atp6v1b2/Atp6v1d/Atp6ap1/Cx3cl1	5
0	Het_Pos	Up-regulated	GO:0016050	vesicle organization	10/178	355/28564	8.33209121735008e-05	0.00248353	0.00204714	Rab3a/Snap47/Atp6v1a/Atp6v1b2/Vamp2/Atp6v1d/Atp6ap1/Sqstm1/Ap2m1/Prrt2	10
0	Het_Pos	Up-regulated	GO:0006165	nucleoside diphosphate phosphorylation	6/178	116/28564	9.05831709280677e-05	0.00265783	0.00219081	Gapdh/Aldoa/Pkm/Eno1/Ppp2ca/Pgam1	6
0	Het_Pos	Up-regulated	GO:0000423	mitophagy	4/178	38/28564	9.11949599133132e-05	0.00265783	0.00219081	Sqstm1/Htra2/Slc25a5/Cdc37	4
0	Het_Pos	Up-regulated	GO:0046939	nucleotide phosphorylation	6/178	120/28564	0.000109248	0.00314898	0.00259566	Gapdh/Aldoa/Pkm/Eno1/Ppp2ca/Pgam1	6
0	Het_Pos	Up-regulated	GO:0042775	mitochondrial ATP synthesis coupled electron transport	5/178	77/28564	0.000122099	0.00348114	0.00286946	Ndufc2/Cox5a/Cox4i1/Ndufs7/Ndufb8	5
0	Het_Pos	Up-regulated	GO:0009185	ribonucleoside diphosphate metabolic process	6/178	124/28564	0.000130845	0.0036904	0.00304195	Gapdh/Aldoa/Pkm/Eno1/Ppp2ca/Pgam1	6
0	Het_Pos	Up-regulated	GO:0031503	protein-containing complex localization	8/178	239/28564	0.00013439	0.00375006	0.00309113	Snap47/Vamp2/C1ql3/Vps35/C1ql2/Caly/Ap2m1/Npm1	8
0	Het_Pos	Up-regulated	GO:0042773	ATP synthesis coupled electron transport	5/178	79/28564	0.000137886	0.00380712	0.00313816	Ndufc2/Cox5a/Cox4i1/Ndufs7/Ndufb8	5
0	Het_Pos	Up-regulated	GO:0046365	monosaccharide catabolic process	4/178	43/28564	0.000148811	0.00406089	0.00334734	Gapdh/Aldoa/Pkm/Eno1	4
0	Het_Pos	Up-regulated	GO:0098760	response to interleukin-7	3/178	17/28564	0.000151722	0.00406089	0.00334734	Atp5b/Eno1/Hmgb1	3
0	Het_Pos	Up-regulated	GO:0098761	cellular response to interleukin-7	3/178	17/28564	0.000151722	0.00406089	0.00334734	Atp5b/Eno1/Hmgb1	3
0	Het_Pos	Up-regulated	GO:0032409	regulation of transporter activity	9/178	317/28564	0.000178384	0.00472627	0.00389581	Atp1b1/Actb/Ywhah/Ndfip1/Calm1/Ndufa4/Vamp2/Prnp/Hspa2	9
0	Het_Pos	Up-regulated	GO:0071280	cellular response to copper ion	3/178	18/28564	0.000181233	0.00475375	0.00391846	Mt3/Prnp/Mt1	3
0	Het_Pos	Up-regulated	GO:0045333	cellular respiration	8/178	252/28564	0.00019294	0.00501071	0.00413026	Mdh1/Mdh2/Atp5b/Ndufc2/Cox5a/Cox4i1/Ndufs7/Ndufb8	8
0	Het_Pos	Up-regulated	GO:0097120	receptor localization to synapse	5/178	86/28564	0.000205723	0.0052903	0.00436072	Snap47/Vamp2/C1ql3/Vps35/C1ql2	5
0	Het_Pos	Up-regulated	GO:1901214	regulation of neuron death	10/178	405/28564	0.000242316	0.00617083	0.00508654	Ubb/Hsp90ab1/Sncb/Mt3/Cx3cl1/Vps35/Prnp/Nefl/Mt1/Npm1	10
0	Het_Pos	Up-regulated	GO:0043524	negative regulation of neuron apoptotic process	7/178	199/28564	0.000261976	0.00655636	0.00540433	Hsp90ab1/Sncb/Mt3/Cx3cl1/Nefl/Mt1/Npm1	7
0	Het_Pos	Up-regulated	GO:0016032	viral process	9/178	334/28564	0.000262455	0.00655636	0.00540433	Ppia/Hspa8/Pcbp1/Hmgb1/Eef1a1/Rad23a/Pfn1/Bsg/Snw1	9
0	Het_Pos	Up-regulated	GO:0009132	nucleoside diphosphate metabolic process	6/178	143/28564	0.000283909	0.0070254	0.00579095	Gapdh/Aldoa/Pkm/Eno1/Ppp2ca/Pgam1	6
0	Het_Pos	Up-regulated	GO:0007039	protein catabolic process in the vacuole	3/178	21/28564	0.000291357	0.00714234	0.00588734	Psap/Vps35/Cd81	3
0	Het_Pos	Up-regulated	GO:2000112	regulation of cellular macromolecule biosynthetic process	11/178	497/28564	0.000304302	0.00736114	0.00606769	Gapdh/Aplp1/Pkm/Itm2b/Itm2c/Mt3/Eef2/Eif1/Cirbp/Cnbp/Npm1	11
0	Het_Pos	Up-regulated	GO:0006119	oxidative phosphorylation	6/178	145/28564	0.000305896	0.00736114	0.00606769	Atp5b/Ndufc2/Cox5a/Cox4i1/Ndufs7/Ndufb8	6
0	Het_Pos	Up-regulated	GO:0051222	positive regulation of protein transport	9/178	343/28564	0.000318841	0.00760291	0.00626698	Ppia/Hsp90ab1/Vamp2/Vps35/Tmem30a/Prnp/Bsg/Cd81/Mpc2	9
0	Het_Pos	Up-regulated	GO:0055072	iron ion homeostasis	5/178	95/28564	0.000327177	0.00773139	0.00637288	Ndfip1/Atp6v1a/Fth1/Atp6ap1/Slc22a17	5
0	Het_Pos	Up-regulated	GO:1901215	negative regulation of neuron death	8/178	273/28564	0.000330718	0.00774529	0.00638434	Hsp90ab1/Sncb/Mt3/Cx3cl1/Vps35/Nefl/Mt1/Npm1	8
0	Het_Pos	Up-regulated	GO:0098969	neurotransmitter receptor transport to postsynaptic membrane	3/178	22/28564	0.000335819	0.00779515	0.00642545	Snap47/Vamp2/Vps35	3
0	Het_Pos	Up-regulated	GO:1903312	negative regulation of mRNA metabolic process	5/178	96/28564	0.00034343	0.00790191	0.00651344	Rnps1/Hnrnpa0/Hnrnpa2b1/Cirbp/Npm1	5
0	Het_Pos	Up-regulated	GO:0033120	positive regulation of RNA splicing	4/178	54/28564	0.000361545	0.00824636	0.00679737	Hspa8/Srsf5/Cirbp/Snw1	4
0	Het_Pos	Up-regulated	GO:0098780	response to mitochondrial depolarisation	3/178	23/28564	0.000384426	0.00861838	0.00710402	Sqstm1/Htra2/Cdc37	3
0	Het_Pos	Up-regulated	GO:1903540	establishment of protein localization to postsynaptic membrane	3/178	23/28564	0.000384426	0.00861838	0.00710402	Snap47/Vamp2/Vps35	3
0	Het_Pos	Up-regulated	GO:0008380	RNA splicing	10/178	430/28564	0.00038874	0.00864123	0.00712285	Hspa8/Srsf5/Rnps1/Hnrnpa0/Hnrnpa2b1/Sf3b6/Cirbp/Sf3a3/Snw1/Npm1	10
0	Het_Pos	Up-regulated	GO:0031396	regulation of protein ubiquitination	7/178	214/28564	0.000406132	0.00890797	0.00734273	Ppia/Ubb/Ndfip1/Prr7/Sqstm1/Rbx1/Npm1	7
0	Het_Pos	Up-regulated	GO:0098876	vesicle-mediated transport to the plasma membrane	6/178	153/28564	0.000407532	0.00890797	0.00734273	Ndrg4/Snap47/Vamp2/Atp6ap1/Vps35/Vps29	6
0	Het_Pos	Up-regulated	GO:0035418	protein localization to synapse	5/178	100/28564	0.000414627	0.00894072	0.00736972	Snap47/Vamp2/C1ql3/Vps35/C1ql2	5
0	Het_Pos	Up-regulated	GO:0031648	protein destabilization	4/178	56/28564	0.000415848	0.00894072	0.00736972	Vps35/Rad23a/Prnp/Npm1	4
0	Het_Pos	Up-regulated	GO:0048025	negative regulation of mRNA splicing, via spliceosome	3/178	24/28564	0.000437337	0.00925108	0.00762555	Rnps1/Hnrnpa2b1/Npm1	3
0	Het_Pos	Up-regulated	GO:0098877	neurotransmitter receptor transport to plasma membrane	3/178	24/28564	0.000437337	0.00925108	0.00762555	Snap47/Vamp2/Vps35	3
0	Het_Pos	Up-regulated	GO:1904951	positive regulation of establishment of protein localization	9/178	359/28564	0.000443749	0.00926529	0.00763726	Ppia/Hsp90ab1/Vamp2/Vps35/Tmem30a/Prnp/Bsg/Cd81/Mpc2	9
0	Het_Pos	Up-regulated	GO:1900271	regulation of long-term synaptic potentiation	4/178	57/28564	0.000445073	0.00926529	0.00763726	Rab3a/Sqstm1/Prnp/Cyp46a1	4
0	Het_Pos	Up-regulated	GO:0022904	respiratory electron transport chain	5/178	103/28564	0.000474933	0.00980904	0.00808547	Ndufc2/Cox5a/Cox4i1/Ndufs7/Ndufb8	5
0	Het_Pos	Up-regulated	GO:0006706	steroid catabolic process	3/178	25/28564	0.000494703	0.00998159	0.0082277	Ywhah/Mt3/Cyp46a1	3
0	Het_Pos	Up-regulated	GO:0050686	negative regulation of mRNA processing	3/178	25/28564	0.000494703	0.00998159	0.0082277	Rnps1/Hnrnpa2b1/Npm1	3
0	Het_Pos	Up-regulated	GO:0060547	negative regulation of necrotic cell death	3/178	25/28564	0.000494703	0.00998159	0.0082277	Ndufc2/Fth1/Mt3	3
0	Het_Pos	Up-regulated	GO:0140029	exocytic process	5/178	105/28564	0.000518654	0.0103849	0.00856018	Rab3a/Snap47/Ywhaz/Vamp2/Prrt2	5
0	Het_Pos	Up-regulated	GO:0043523	regulation of neuron apoptotic process	8/178	294/28564	0.000539988	0.0107302	0.00884478	Hsp90ab1/Sncb/Mt3/Cx3cl1/Prnp/Nefl/Mt1/Npm1	8
0	Het_Pos	Up-regulated	GO:2000765	regulation of cytoplasmic translation	3/178	27/28564	0.000623401	0.0122946	0.0101343	Pkm/Eef2/Cnbp	3
0	Het_Pos	Up-regulated	GO:0022898	regulation of transmembrane transporter activity	8/178	303/28564	0.000657555	0.0128714	0.0106097	Atp1b1/Actb/Ywhah/Calm1/Ndufa4/Vamp2/Prnp/Hspa2	8
0	Het_Pos	Up-regulated	GO:1900242	regulation of synaptic vesicle endocytosis	3/178	28/28564	0.000695023	0.013504	0.0111312	Actb/Actg1/Ap2m1	3
0	Het_Pos	Up-regulated	GO:0006457	protein folding	6/178	170/28564	0.000710181	0.0136971	0.0112903	Ppia/Hspa8/Hsp90ab1/Hspa4/Cdc37/Hspa2	6
0	Het_Pos	Up-regulated	GO:0009266	response to temperature stimulus	6/178	171/28564	0.000732261	0.0139494	0.0114983	Hsp90ab1/Hspa4/Pcsk1n/Htra2/Cirbp/Rbbp7	6
0	Het_Pos	Up-regulated	GO:0042776	proton motive force-driven mitochondrial ATP synthesis	4/178	65/28564	0.0007339	0.0139494	0.0114983	Atp5b/Ndufc2/Ndufs7/Ndufb8	4
0	Het_Pos	Up-regulated	GO:0022900	electron transport chain	5/178	114/28564	0.000753855	0.0142256	0.011726	Ndufc2/Cox5a/Cox4i1/Ndufs7/Ndufb8	5
0	Het_Pos	Up-regulated	GO:0006120	mitochondrial electron transport, NADH to ubiquinone	3/178	29/28564	0.000771681	0.0142544	0.0117497	Ndufc2/Ndufs7/Ndufb8	3
0	Het_Pos	Up-regulated	GO:0033119	negative regulation of RNA splicing	3/178	29/28564	0.000771681	0.0142544	0.0117497	Rnps1/Hnrnpa2b1/Npm1	3
0	Het_Pos	Up-regulated	GO:0046688	response to copper ion	3/178	29/28564	0.000771681	0.0142544	0.0117497	Mt3/Prnp/Mt1	3
0	Het_Pos	Up-regulated	GO:0016079	synaptic vesicle exocytosis	5/178	115/28564	0.000784196	0.0143842	0.0118567	Rab3a/Snap47/Vamp2/Syp/Prrt2	5
0	Het_Pos	Up-regulated	GO:0034248	regulation of amide metabolic process	10/178	473/28564	0.000810283	0.0147595	0.0121661	Gapdh/Rtn1/Aplp1/Pkm/Eef2/Eif1/Cirbp/Prnp/Cnbp/Npm1	10
0	Het_Pos	Up-regulated	GO:0071353	cellular response to interleukin-4	3/178	30/28564	0.000853512	0.0154397	0.0127268	Tuba1b/Hsp90ab1/Rpl3	3
0	Het_Pos	Up-regulated	GO:0021987	cerebral cortex development	5/178	118/28564	0.000880702	0.0158225	0.0130423	Tuba1a/Tubb2a/Zbtb18/Tubb2b/Cul5	5
0	Het_Pos	Up-regulated	GO:0061951	establishment of protein localization to plasma membrane	4/178	69/28564	0.000919174	0.0164013	0.0135194	Vamp2/Atp6ap1/Vps35/Gorasp2	4
0	Het_Pos	Up-regulated	GO:0006882	intracellular zinc ion homeostasis	3/178	31/28564	0.00094065	0.0165592	0.0136496	Slc39a6/Mt3/Mt1	3
0	Het_Pos	Up-regulated	GO:0031629	synaptic vesicle fusion to presynaptic active zone membrane	3/178	31/28564	0.00094065	0.0165592	0.0136496	Rab3a/Snap47/Prrt2	3
0	Het_Pos	Up-regulated	GO:0006914	autophagy	10/178	485/28564	0.000979128	0.0170083	0.0140197	Hspa8/Calm1/Hmgb1/Mt3/Sqstm1/Htra2/Slc25a5/Rraga/Cdc37/Rragb	10
0	Het_Pos	Up-regulated	GO:0061919	process utilizing autophagic mechanism	10/178	485/28564	0.000979128	0.0170083	0.0140197	Hspa8/Calm1/Hmgb1/Mt3/Sqstm1/Htra2/Slc25a5/Rraga/Cdc37/Rragb	10
0	Het_Pos	Up-regulated	GO:1903320	regulation of protein modification by small protein conjugation or removal	7/178	249/28564	0.000992093	0.0171201	0.0141119	Ppia/Ubb/Ndfip1/Prr7/Sqstm1/Rbx1/Npm1	7
0	Het_Pos	Up-regulated	GO:0006879	intracellular iron ion homeostasis	4/178	71/28564	0.00102316	0.0174849	0.0144126	Ndfip1/Atp6v1a/Fth1/Atp6ap1	4
0	Het_Pos	Up-regulated	GO:0070670	response to interleukin-4	3/178	32/28564	0.00103323	0.0174849	0.0144126	Tuba1b/Hsp90ab1/Rpl3	3
0	Het_Pos	Up-regulated	GO:0099500	vesicle fusion to plasma membrane	3/178	32/28564	0.00103323	0.0174849	0.0144126	Rab3a/Snap47/Prrt2	3
0	Het_Pos	Up-regulated	GO:0099637	neurotransmitter receptor transport	3/178	33/28564	0.00113137	0.019023	0.0156804	Snap47/Vamp2/Vps35	3
0	Het_Pos	Up-regulated	GO:0032388	positive regulation of intracellular transport	6/178	187/28564	0.00116319	0.0194335	0.0160188	Hsp90ab1/Vamp2/Tmem30a/Caly/Prnp/Cd81	6
0	Het_Pos	Up-regulated	GO:0019058	viral life cycle	7/178	257/28564	0.00119093	0.0197709	0.0162969	Ppia/Hspa8/Pcbp1/Hmgb1/Eef1a1/Rad23a/Bsg	7
0	Het_Pos	Up-regulated	GO:0046631	alpha-beta T cell activation	6/178	191/28564	0.00129629	0.0213847	0.0176271	Ndfip1/Psap/Hmgb1/Prr7/Cd81/Ctsl	6
0	Het_Pos	Up-regulated	GO:0042982	amyloid precursor protein metabolic process	4/178	76/28564	0.00131881	0.0215994	0.0178041	Rtn1/Itm2b/Itm2c/Prnp	4
0	Het_Pos	Up-regulated	GO:0032386	regulation of intracellular transport	8/178	338/28564	0.00132578	0.0215994	0.0178041	Ndrg4/Hsp90ab1/Vamp2/Vps35/Tmem30a/Caly/Prnp/Cd81	8
0	Het_Pos	Up-regulated	GO:0048499	synaptic vesicle membrane organization	3/178	35/28564	0.00134485	0.021775	0.0179488	Rab3a/Snap47/Prrt2	3
0	Het_Pos	Up-regulated	GO:0019079	viral genome replication	5/178	133/28564	0.00150127	0.0241585	0.0199135	Ppia/Hspa8/Pcbp1/Eef1a1/Rad23a	5
0	Het_Pos	Up-regulated	GO:0048026	positive regulation of mRNA splicing, via spliceosome	3/178	37/28564	0.00158206	0.0253033	0.0208571	Hspa8/Cirbp/Snw1	3
0	Het_Pos	Up-regulated	GO:0140056	organelle localization by membrane tethering	4/178	80/28564	0.00159471	0.0253511	0.0208966	Rab3a/Ndrg4/Calm1/Vamp2	4
0	Het_Pos	Up-regulated	GO:0044829	positive regulation by host of viral genome replication	2/178	10/28564	0.00168153	0.0262539	0.0216408	Hspa8/Eef1a1	2
0	Het_Pos	Up-regulated	GO:1904350	regulation of protein catabolic process in the vacuole	2/178	10/28564	0.00168153	0.0262539	0.0216408	Vps35/Cd81	2
0	Het_Pos	Up-regulated	GO:2001269	positive regulation of cysteine-type endopeptidase activity involved in apoptotic signaling pathway	2/178	10/28564	0.00168153	0.0262539	0.0216408	Prr7/Htra2	2
0	Het_Pos	Up-regulated	GO:0045727	positive regulation of translation	5/178	139/28564	0.00182283	0.0282917	0.0233205	Pkm/Eef2/Cirbp/Cnbp/Npm1	5
0	Het_Pos	Up-regulated	GO:0000422	autophagy of mitochondrion	4/178	84/28564	0.00190841	0.0292734	0.0241297	Sqstm1/Htra2/Slc25a5/Cdc37	4
0	Het_Pos	Up-regulated	GO:0061726	mitochondrion disassembly	4/178	84/28564	0.00190841	0.0292734	0.0241297	Sqstm1/Htra2/Slc25a5/Cdc37	4
0	Het_Pos	Up-regulated	GO:0022406	membrane docking	4/178	86/28564	0.00208022	0.0315399	0.025998	Rab3a/Ndrg4/Calm1/Vamp2	4
0	Het_Pos	Up-regulated	GO:0032456	endocytic recycling	4/178	86/28564	0.00208022	0.0315399	0.025998	Ndrg4/Atp6ap1/Vps35/Vps29	4
0	Het_Pos	Up-regulated	GO:0042176	regulation of protein catabolic process	8/178	364/28564	0.00210681	0.0317596	0.026179	Ubb/Hsp90ab1/Ndfip1/Ppp2ca/Vps35/Rad23a/Rbx1/Cd81	8
0	Het_Pos	Up-regulated	GO:0090316	positive regulation of intracellular protein transport	5/178	145/28564	0.00219218	0.0328576	0.0270841	Hsp90ab1/Vamp2/Tmem30a/Prnp/Cd81	5
0	Het_Pos	Up-regulated	GO:1903580	positive regulation of ATP metabolic process	3/178	42/28564	0.00228478	0.034051	0.0280678	Eno1/Ndufc2/Ppp2ca	3
0	Het_Pos	Up-regulated	GO:0030641	regulation of cellular pH	4/178	89/28564	0.00235753	0.0347169	0.0286167	Atp6v0c/Atp5b/Atp6v1b2/Atp6ap1	4
0	Het_Pos	Up-regulated	GO:0032412	regulation of monoatomic ion transmembrane transporter activity	7/178	290/28564	0.00236193	0.0347169	0.0286167	Atp1b1/Ywhah/Calm1/Ndufa4/Vamp2/Prnp/Hspa2	7
0	Het_Pos	Up-regulated	GO:1904062	regulation of monoatomic cation transmembrane transport	8/178	371/28564	0.00236917	0.0347169	0.0286167	Atp1b1/Ywhah/Calm1/Ndufa4/Vamp2/Cx3cl1/Prnp/Hspa2	8
0	Het_Pos	Up-regulated	GO:0010939	regulation of necrotic cell death	3/178	43/28564	0.00244498	0.0351762	0.0289953	Ndufc2/Fth1/Mt3	3
0	Het_Pos	Up-regulated	GO:0036295	cellular response to increased oxygen levels	2/178	12/28564	0.00244611	0.0351762	0.0289953	Atp6v1a/Atp6ap1	2
0	Het_Pos	Up-regulated	GO:0070863	positive regulation of protein exit from endoplasmic reticulum	2/178	12/28564	0.00244611	0.0351762	0.0289953	Tmem30a/Cd81	2
0	Het_Pos	Up-regulated	GO:0051924	regulation of calcium ion transport	7/178	292/28564	0.00245415	0.0351762	0.0289953	Atp1b1/Calm1/Usp2/Saraf/Cx3cl1/Prnp/Hspa2	7
0	Het_Pos	Up-regulated	GO:0010959	regulation of metal ion transport	9/178	460/28564	0.00248161	0.0353765	0.0291604	Atp1b1/Ywhah/Calm1/Usp2/Saraf/Vamp2/Cx3cl1/Prnp/Hspa2	9
0	Het_Pos	Up-regulated	GO:0016051	carbohydrate biosynthetic process	6/178	220/28564	0.00263999	0.0374308	0.0308537	Gapdh/Mdh1/Mdh2/Eno1/Pgam1/Got1	6
0	Het_Pos	Up-regulated	GO:0061912	selective autophagy	4/178	92/28564	0.00265928	0.0375016	0.0309121	Sqstm1/Htra2/Slc25a5/Cdc37	4
0	Het_Pos	Up-regulated	GO:0052547	regulation of peptidase activity	9/178	466/28564	0.00270482	0.0379399	0.0312733	Gapdh/Hmgb1/Arl6ip1/Mt3/Pcsk1n/Prr7/Htra2/Pebp1/Ctsl	9
0	Het_Pos	Up-regulated	GO:0010559	regulation of glycoprotein biosynthetic process	3/178	45/28564	0.00278582	0.0384589	0.0317012	Itm2b/Itm2c/Mt3	3
0	Het_Pos	Up-regulated	GO:0032781	positive regulation of ATP-dependent activity	3/178	45/28564	0.00278582	0.0384589	0.0317012	Atp1b1/Pfn1/Hspa2	3
0	Het_Pos	Up-regulated	GO:0050918	positive chemotaxis	3/178	45/28564	0.00278582	0.0384589	0.0317012	Hmgb1/Scg2/Cx3cl1	3
0	Het_Pos	Up-regulated	GO:0010561	negative regulation of glycoprotein biosynthetic process	2/178	13/28564	0.00287904	0.0393319	0.0324208	Itm2b/Itm2c	2
0	Het_Pos	Up-regulated	GO:0033240	positive regulation of amine metabolic process	2/178	13/28564	0.00287904	0.0393319	0.0324208	Vps35/Pebp1	2
0	Het_Pos	Up-regulated	GO:0048167	regulation of synaptic plasticity	8/178	386/28564	0.00301757	0.0410108	0.0338047	Rab3a/Snap47/Vamp2/Sqstm1/Syp/Prrt2/Prnp/Cyp46a1	8
0	Het_Pos	Up-regulated	GO:0070374	positive regulation of ERK1 and ERK2 cascade	6/178	228/28564	0.00314853	0.0415796	0.0342736	Atp6v0c/Fgfbp3/Ndrg4/Hmgb1/Mt3/Cx3cl1	6
0	Het_Pos	Up-regulated	GO:0003016	respiratory system process	3/178	47/28564	0.00315454	0.0415796	0.0342736	Rab3a/Ywhaz/Ndn	3
0	Het_Pos	Up-regulated	GO:0045981	positive regulation of nucleotide metabolic process	3/178	47/28564	0.00315454	0.0415796	0.0342736	Eno1/Ndufc2/Ppp2ca	3
0	Het_Pos	Up-regulated	GO:0050685	positive regulation of mRNA processing	3/178	47/28564	0.00315454	0.0415796	0.0342736	Hspa8/Cirbp/Snw1	3
0	Het_Pos	Up-regulated	GO:1900544	positive regulation of purine nucleotide metabolic process	3/178	47/28564	0.00315454	0.0415796	0.0342736	Eno1/Ndufc2/Ppp2ca	3
0	Het_Pos	Up-regulated	GO:2001239	regulation of extrinsic apoptotic signaling pathway in absence of ligand	3/178	47/28564	0.00315454	0.0415796	0.0342736	Ppp2r1a/Cx3cl1/Htra2	3
0	Het_Pos	Up-regulated	GO:1903311	regulation of mRNA metabolic process	7/178	307/28564	0.00323731	0.0423882	0.03494	Hspa8/Rnps1/Hnrnpa0/Hnrnpa2b1/Cirbp/Snw1/Npm1	7
0	Het_Pos	Up-regulated	GO:0007034	vacuolar transport	5/178	159/28564	0.00326226	0.0423882	0.03494	Hspa8/Ndfip1/Psap/Vps35/Vps29	5
0	Het_Pos	Up-regulated	GO:0036296	response to increased oxygen levels	2/178	14/28564	0.00334516	0.0423882	0.03494	Atp6v1a/Atp6ap1	2
0	Het_Pos	Up-regulated	GO:0042983	amyloid precursor protein biosynthetic process	2/178	14/28564	0.00334516	0.0423882	0.03494	Itm2b/Itm2c	2
0	Het_Pos	Up-regulated	GO:0042984	regulation of amyloid precursor protein biosynthetic process	2/178	14/28564	0.00334516	0.0423882	0.03494	Itm2b/Itm2c	2
0	Het_Pos	Up-regulated	GO:0046598	positive regulation of viral entry into host cell	2/178	14/28564	0.00334516	0.0423882	0.03494	Hmgb1/Bsg	2
0	Het_Pos	Up-regulated	GO:0075294	positive regulation by symbiont of entry into host	2/178	14/28564	0.00334516	0.0423882	0.03494	Hmgb1/Bsg	2
0	Het_Pos	Up-regulated	GO:2001241	positive regulation of extrinsic apoptotic signaling pathway in absence of ligand	2/178	14/28564	0.00334516	0.0423882	0.03494	Ppp2r1a/Htra2	2
0	Het_Pos	Up-regulated	GO:0001824	blastocyst development	5/178	161/28564	0.00344112	0.0433946	0.0357696	Atp1b1/Stmn3/Matr3/Sf3b6/Rpl13	5
0	Het_Pos	Up-regulated	GO:0009408	response to heat	4/178	99/28564	0.00346422	0.0434768	0.0358373	Hsp90ab1/Hspa4/Htra2/Rbbp7	4
0	Het_Pos	Up-regulated	GO:0000041	transition metal ion transport	4/178	100/28564	0.00359129	0.0448569	0.0369749	Slc39a6/Fth1/Mt3/Slc22a17	4
0	Het_Pos	Up-regulated	GO:0042391	regulation of membrane potential	9/178	488/28564	0.0036628	0.0455333	0.0375325	Atp1b1/Ubb/Ywhah/Calm1/Kcna4/Ndufc2/Cx3cl1/Gabra1/Got1	9
0	Het_Pos	Up-regulated	GO:0031146	SCF-dependent proteasomal ubiquitin-dependent protein catabolic process	3/178	50/28564	0.00376142	0.0458893	0.0378259	Cul5/Fbxl6/Rbx1	3
0	Het_Pos	Up-regulated	GO:0099068	postsynapse assembly	3/178	50/28564	0.00376142	0.0458893	0.0378259	C1ql3/Vps35/C1ql2	3
0	Het_Pos	Up-regulated	GO:1901021	positive regulation of calcium ion transmembrane transporter activity	3/178	50/28564	0.00376142	0.0458893	0.0378259	Atp1b1/Calm1/Hspa2	3
0	Het_Pos	Up-regulated	GO:1903018	regulation of glycoprotein metabolic process	3/178	50/28564	0.00376142	0.0458893	0.0378259	Itm2b/Itm2c/Mt3	3
0	Het_Pos	Up-regulated	GO:0050930	induction of positive chemotaxis	2/178	15/28564	0.00384404	0.0466801	0.0384778	Hmgb1/Scg2	2
0	Het_Pos	Up-regulated	GO:0034765	regulation of monoatomic ion transmembrane transport	9/178	492/28564	0.00386252	0.0466884	0.0384847	Atp1b1/Ywhah/Calm1/Kcna4/Ndufa4/Vamp2/Cx3cl1/Prnp/Hspa2	9
0	Het_Pos	Up-regulated	GO:0001505	regulation of neurotransmitter levels	6/178	242/28564	0.00420984	0.0495034	0.040805	Rab3a/Snap47/Vamp2/Pebp1/Syp/Prrt2	6
0	Het_Pos	Up-regulated	GO:0097191	extrinsic apoptotic signaling pathway	6/178	242/28564	0.00420984	0.0495034	0.040805	Itm2c/Ppp2r1a/Scg2/Cx3cl1/Htra2/Bex3	6
0	Het_Pos	Up-regulated	GO:0097529	myeloid leukocyte migration	6/178	242/28564	0.00420984	0.0495034	0.040805	Ppia/Hmgb1/Scg2/Cx3cl1/Bsg/Cd81	6
0	Het_Pos	Up-regulated	GO:0007269	neurotransmitter secretion	5/178	169/28564	0.00422751	0.0495034	0.040805	Rab3a/Snap47/Vamp2/Syp/Prrt2	5
0	Het_Pos	Up-regulated	GO:0034250	positive regulation of amide metabolic process	5/178	169/28564	0.00422751	0.0495034	0.040805	Pkm/Eef2/Cirbp/Cnbp/Npm1	5
0	Het_Pos	Up-regulated	GO:0099643	signal release from synapse	5/178	169/28564	0.00422751	0.0495034	0.040805	Rab3a/Snap47/Vamp2/Syp/Prrt2	5
0	Het_Pos	Up-regulated	GO:2001236	regulation of extrinsic apoptotic signaling pathway	5/178	169/28564	0.00422751	0.0495034	0.040805	Itm2c/Ppp2r1a/Scg2/Cx3cl1/Htra2	5
0	Het_Pos	Down-regulated	GO:0007409	axonogenesis	1982-12-01	498/28564	1.89618040503169e-08	3.36439042369245e-05	2.38506732506662e-05	Auts2/Tnr/Plxna4/Dscaml1/Trio/Foxp1/Slit1/Ext1/Celsr3/Nrp1/Nfasc/Igf1r	12
0	Het_Pos	Down-regulated	GO:0007411	axon guidance	1982-09-01	253/28564	4.8571580259763e-08	3.36439042369245e-05	2.38506732506662e-05	Plxna4/Dscaml1/Trio/Foxp1/Slit1/Ext1/Celsr3/Nrp1/Nfasc	9
0	Het_Pos	Down-regulated	GO:0097485	neuron projection guidance	1982-09-01	254/28564	5.0239777357279e-08	3.36439042369245e-05	2.38506732506662e-05	Plxna4/Dscaml1/Trio/Foxp1/Slit1/Ext1/Celsr3/Nrp1/Nfasc	9
0	Het_Pos	Down-regulated	GO:0008045	motor neuron axon guidance	1982-04-01	33/28564	2.42238559429763e-06	0.00102072	0.000723601	Plxna4/Foxp1/Slit1/Nrp1	4
0	Het_Pos	Down-regulated	GO:0007422	peripheral nervous system development	1982-05-01	75/28564	2.54035707098362e-06	0.00102072	0.000723601	Plxna4/Pard3/Ski/Adgrb2/Nfasc	5
0	Het_Pos	Down-regulated	GO:0070997	neuron death	1982-09-01	461/28564	7.1026928821873e-06	0.00231699	0.00164255	Itpr1/Grik5/Sorl1/Nrp1/Itsn1/Polb/Aatk/Hdac4/Kcnb1	9
0	Het_Pos	Down-regulated	GO:0099173	postsynapse organization	1982-07-01	251/28564	8.073147489462e-06	0.00231699	0.00164255	Lrfn2/Grid1/Tanc1/Shisa6/Nrp1/Itsn1/Igf1r	7
0	Het_Pos	Down-regulated	GO:0097475	motor neuron migration	1982-03-01	15/28564	1.01198204713885e-05	0.00248844	0.00176409	Celsr3/Nrp1/Celsr2	3
0	Het_Pos	Down-regulated	GO:0008038	neuron recognition	1982-04-01	48/28564	1.11478078409341e-05	0.00248844	0.00176409	Dscaml1/Ext1/Celsr3/Nrp1	4
0	Het_Pos	Down-regulated	GO:0014904	myotube cell development	1982-04-01	54/28564	1.7883004401243e-05	0.00350611	0.00248553	Lncpint/Ski/Smyd3/Hdac4	4
0	Het_Pos	Down-regulated	GO:0048588	developmental cell growth	1982-07-01	287/28564	1.9197211066996e-05	0.00350611	0.00248553	Auts2/Tnr/Plxna4/Foxp1/Slit1/Ext1/Nrp1	7
0	Het_Pos	Down-regulated	GO:0035249	synaptic transmission, glutamatergic	1982-05-01	127/28564	3.33025377065127e-05	0.00521694	0.00369837	Tnr/Grik5/Ext1/Grid1/Grik4	5
0	Het_Pos	Down-regulated	GO:0071625	vocalization behavior	1982-03-01	22/28564	3.37582163226744e-05	0.00521694	0.00369837	Auts2/Foxp1/Ext1	3
0	Het_Pos	Down-regulated	GO:0051402	neuron apoptotic process	1982-07-01	337/28564	5.32630530924253e-05	0.0076161	0.00539917	Grik5/Nrp1/Itsn1/Polb/Aatk/Hdac4/Kcnb1	7
0	Het_Pos	Down-regulated	GO:0014902	myotube differentiation	1982-05-01	144/28564	6.06558841050951e-05	0.0076161	0.00539917	Lncpint/Ski/Tanc1/Smyd3/Hdac4	5
0	Het_Pos	Down-regulated	GO:0048675	axon extension	1982-05-01	144/28564	6.06558841050951e-05	0.0076161	0.00539917	Auts2/Tnr/Plxna4/Slit1/Nrp1	5
0	Het_Pos	Down-regulated	GO:0034329	cell junction assembly	1982-08-01	477/28564	6.8958209221918e-05	0.00814924	0.00577712	Kirrel3/Pard3/Lrrtm3/Ptprj/Nrp1/Adgrb2/Nfasc/Bcr	8
0	Het_Pos	Down-regulated	GO:0042391	regulation of membrane potential	1982-08-01	488/28564	8.07915478147743e-05	0.00901723	0.00639245	Cacna1c/Prkce/Kcnq3/Grik5/Foxp1/Kcnd3/Rimbp2/Kcnb1	8
0	Het_Pos	Down-regulated	GO:0048841	regulation of axon extension involved in axon guidance	1982-03-01	33/28564	0.000116907	0.0123613	0.00876314	Plxna4/Slit1/Nrp1	3
0	Het_Pos	Down-regulated	GO:0021537	telencephalon development	1982-06-01	274/28564	0.000140294	0.0128851	0.00913444	Kirrel3/Tnr/Plxna4/Slit1/Ext1/Ski	6
0	Het_Pos	Down-regulated	GO:0050768	negative regulation of neurogenesis	1982-05-01	173/28564	0.000143972	0.0128851	0.00913444	Tnr/Sorl1/Slit1/Ski/Nrp1	5
0	Het_Pos	Down-regulated	GO:0051961	negative regulation of nervous system development	1982-05-01	178/28564	0.000164441	0.0128851	0.00913444	Tnr/Sorl1/Slit1/Ski/Nrp1	5
0	Het_Pos	Down-regulated	GO:0048846	axon extension involved in axon guidance	1982-03-01	37/28564	0.000165117	0.0128851	0.00913444	Plxna4/Slit1/Nrp1	3
0	Het_Pos	Down-regulated	GO:1902284	neuron projection extension involved in neuron projection guidance	1982-03-01	37/28564	0.000165117	0.0128851	0.00913444	Plxna4/Slit1/Nrp1	3
0	Het_Pos	Down-regulated	GO:0048638	regulation of developmental growth	1982-07-01	405/28564	0.000166756	0.0128851	0.00913444	Cacna1c/Tnr/Plxna4/Foxp1/Slit1/Nrp1/Igf1r	7
0	Het_Pos	Down-regulated	GO:1901214	regulation of neuron death	1982-07-01	405/28564	0.000166756	0.0128851	0.00913444	Itpr1/Grik5/Sorl1/Nrp1/Itsn1/Hdac4/Kcnb1	7
0	Het_Pos	Down-regulated	GO:0060560	developmental growth involved in morphogenesis	1982-06-01	290/28564	0.000190755	0.0138039	0.00978581	Auts2/Tnr/Plxna4/Slit1/Ext1/Nrp1	6
0	Het_Pos	Down-regulated	GO:0030900	forebrain development	1982-07-01	416/28564	0.000196427	0.0138039	0.00978581	Kirrel3/Tnr/Plxna4/Slit1/Ext1/Ski/Nrp1	7
0	Het_Pos	Down-regulated	GO:0019932	second-messenger-mediated signaling	1982-06-01	295/28564	0.000209159	0.0138039	0.00978581	Pde10a/Itpr1/Ksr1/Ptprj/Adgrb2/Hdac4	6
0	Het_Pos	Down-regulated	GO:0042593	glucose homeostasis	1982-06-01	295/28564	0.000209159	0.0138039	0.00978581	Cacna1c/Prkce/Ptprj/Igf1r/Kcnb1/Hectd4	6
0	Het_Pos	Down-regulated	GO:0033500	carbohydrate homeostasis	1982-06-01	296/28564	0.000213002	0.0138039	0.00978581	Cacna1c/Prkce/Ptprj/Igf1r/Kcnb1/Hectd4	6
0	Het_Pos	Down-regulated	GO:0007264	small GTPase mediated signal transduction	1982-07-01	428/28564	0.000233525	0.014144	0.0100269	Auts2/Sipa1l3/Ksr1/Nrp1/Itsn1/Dock9/Bcr	7
0	Het_Pos	Down-regulated	GO:0071772	response to BMP	1982-05-01	193/28564	0.000239371	0.014144	0.0100269	Nfia/Sorl1/Ext1/Ski/Kcnd3	5
0	Het_Pos	Down-regulated	GO:0071773	cellular response to BMP stimulus	1982-05-01	193/28564	0.000239371	0.014144	0.0100269	Nfia/Sorl1/Ext1/Ski/Kcnd3	5
0	Het_Pos	Down-regulated	GO:0050807	regulation of synapse organization	1982-06-01	305/28564	0.000250161	0.0143593	0.0101795	Lrfn2/Grid1/Lrrtm3/Tanc1/Adgrb2/Itsn1	6
0	Het_Pos	Down-regulated	GO:0007156	homophilic cell adhesion via plasma membrane adhesion molecules	1982-04-01	109/28564	0.000279094	0.015427	0.0109364	Kirrel3/Dscaml1/Celsr3/Celsr2	4
0	Het_Pos	Down-regulated	GO:0050803	regulation of synapse structure or activity	1982-06-01	313/28564	0.000287313	0.015427	0.0109364	Lrfn2/Grid1/Lrrtm3/Tanc1/Adgrb2/Itsn1	6
0	Het_Pos	Down-regulated	GO:0001764	neuron migration	1982-05-01	204/28564	0.000309031	0.015427	0.0109364	Auts2/Kirrel3/Celsr3/Nrp1/Celsr2	5
0	Het_Pos	Down-regulated	GO:0030516	regulation of axon extension	1982-04-01	114/28564	0.000331145	0.015427	0.0109364	Tnr/Plxna4/Slit1/Nrp1	4
0	Het_Pos	Down-regulated	GO:0030308	negative regulation of cell growth	1982-05-01	208/28564	0.000337836	0.015427	0.0109364	Tnr/Foxp1/Slit1/Ptprj/Nrp1	5
0	Het_Pos	Down-regulated	GO:1990138	neuron projection extension	1982-05-01	209/28564	0.000345344	0.015427	0.0109364	Auts2/Tnr/Plxna4/Slit1/Nrp1	5
0	Het_Pos	Down-regulated	GO:0031346	positive regulation of cell projection organization	1982-07-01	459/28564	0.000356065	0.015427	0.0109364	Auts2/Plxna4/Camk1d/Itpr1/Nrp1/Igf1r/Hdac4	7
0	Het_Pos	Down-regulated	GO:0030517	negative regulation of axon extension	1982-03-01	48/28564	0.000359284	0.015427	0.0109364	Tnr/Slit1/Nrp1	3
0	Het_Pos	Down-regulated	GO:0048741	skeletal muscle fiber development	1982-03-01	48/28564	0.000359284	0.015427	0.0109364	Lncpint/Ski/Hdac4	3
0	Het_Pos	Down-regulated	GO:0042692	muscle cell differentiation	1982-07-01	460/28564	0.00036074	0.015427	0.0109364	Foxp1/Lncpint/Rora/Ski/Tanc1/Smyd3/Hdac4	7
0	Het_Pos	Down-regulated	GO:0021612	facial nerve structural organization	1982-02-01	10/28564	0.000360911	0.015427	0.0109364	Plxna4/Nrp1	2
0	Het_Pos	Down-regulated	GO:0033152	immunoglobulin V(D)J recombination	1982-02-01	10/28564	0.000360911	0.015427	0.0109364	Foxp1/Polb	2
0	Het_Pos	Down-regulated	GO:0021772	olfactory bulb development	1982-03-01	50/28564	0.000405466	0.0169704	0.0120306	Slit1/Ext1/Ski	3
0	Het_Pos	Down-regulated	GO:0021559	trigeminal nerve development	1982-02-01	11/28564	0.000440291	0.0180519	0.0127973	Plxna4/Nrp1	2
0	Het_Pos	Down-regulated	GO:0051146	striated muscle cell differentiation	1982-06-01	342/28564	0.000459693	0.0183181	0.012986	Foxp1/Lncpint/Ski/Tanc1/Smyd3/Hdac4	6
0	Het_Pos	Down-regulated	GO:0021988	olfactory lobe development	1982-03-01	53/28564	0.000481621	0.0183181	0.012986	Slit1/Ext1/Ski	3
0	Het_Pos	Down-regulated	GO:1901890	positive regulation of cell junction assembly	1982-04-01	127/28564	0.000498592	0.0183181	0.012986	Lrrtm3/Ptprj/Nrp1/Adgrb2	4
0	Het_Pos	Down-regulated	GO:0035272	exocrine system development	1982-03-01	54/28564	0.000508899	0.0183181	0.012986	Nrp1/Polb/Igf1r	3
0	Het_Pos	Down-regulated	GO:0021561	facial nerve development	1982-02-01	12/28564	0.000527364	0.0183181	0.012986	Plxna4/Nrp1	2
0	Het_Pos	Down-regulated	GO:0021610	facial nerve morphogenesis	1982-02-01	12/28564	0.000527364	0.0183181	0.012986	Plxna4/Nrp1	2
0	Het_Pos	Down-regulated	GO:0070593	dendrite self-avoidance	1982-02-01	12/28564	0.000527364	0.0183181	0.012986	Dscaml1/Ext1	2
0	Het_Pos	Down-regulated	GO:0048640	negative regulation of developmental growth	1982-04-01	129/28564	0.000528845	0.0183181	0.012986	Tnr/Foxp1/Slit1/Nrp1	4
0	Het_Pos	Down-regulated	GO:0061387	regulation of extent of cell growth	1982-04-01	129/28564	0.000528845	0.0183181	0.012986	Tnr/Plxna4/Slit1/Nrp1	4
0	Het_Pos	Down-regulated	GO:0050920	regulation of chemotaxis	1982-05-01	232/28564	0.000555607	0.0189189	0.0134119	Plxna4/Camk1d/Slit1/Ptprj/Nrp1	5
0	Het_Pos	Down-regulated	GO:0055001	muscle cell development	1982-05-01	235/28564	0.000588849	0.0194966	0.0138214	Foxp1/Lncpint/Ski/Smyd3/Hdac4	5
0	Het_Pos	Down-regulated	GO:0021545	cranial nerve development	1982-03-01	57/28564	0.000596616	0.0194966	0.0138214	Plxna4/Ext1/Nrp1	3
0	Het_Pos	Down-regulated	GO:0040013	negative regulation of locomotion	1982-06-01	360/28564	0.000601687	0.0194966	0.0138214	Slit1/Srgap3/Ptprj/Nrp1/Ptprg/Bcr	6
0	Het_Pos	Down-regulated	GO:0021604	cranial nerve structural organization	1982-02-01	13/28564	0.000622087	0.0195277	0.0138435	Plxna4/Nrp1	2
0	Het_Pos	Down-regulated	GO:1902946	protein localization to early endosome	1982-02-01	13/28564	0.000622087	0.0195277	0.0138435	Sorl1/Nrp1	2
0	Het_Pos	Down-regulated	GO:0099175	regulation of postsynapse organization	1982-04-01	139/28564	0.000699986	0.021635	0.0153374	Lrfn2/Grid1/Tanc1/Itsn1	4
0	Het_Pos	Down-regulated	GO:0045161	neuronal ion channel clustering	1982-02-01	14/28564	0.000724416	0.0220508	0.0156321	Nfasc/Kcnb1	2
0	Het_Pos	Down-regulated	GO:0006887	exocytosis	1982-06-01	382/28564	0.000819115	0.0245612	0.0174118	Cacna1c/Grik5/Itsn1/Bcr/Rimbp2/Kcnb1	6
0	Het_Pos	Down-regulated	GO:0045055	regulated exocytosis	1982-05-01	254/28564	0.000835306	0.0246784	0.0174949	Cacna1c/Grik5/Bcr/Rimbp2/Kcnb1	5
0	Het_Pos	Down-regulated	GO:0090277	positive regulation of peptide hormone secretion	1982-04-01	148/28564	0.000884637	0.025757	0.0182596	Cacna1c/Prkce/Itpr1/Itsn1	4
0	Het_Pos	Down-regulated	GO:0010469	regulation of signaling receptor activity	1982-04-01	149/28564	0.000907074	0.0258379	0.0183169	Shisa9/Dapk1/Shisa6/Ptprj	4
0	Het_Pos	Down-regulated	GO:0048008	platelet-derived growth factor receptor signaling pathway	1982-03-01	66/28564	0.000915889	0.0258379	0.0183169	Ptprj/Nrp1/Bcr	3
0	Het_Pos	Down-regulated	GO:0019216	regulation of lipid metabolic process	1982-06-01	393/28564	0.000948386	0.0258379	0.0183169	Prkce/Prkag2/Sorl1/Rora/Zfp69/Igf1r	6
0	Het_Pos	Down-regulated	GO:0060263	regulation of respiratory burst	1982-02-01	16/28564	0.000951719	0.0258379	0.0183169	Camk1d/Bcr	2
0	Het_Pos	Down-regulated	GO:1902287	semaphorin-plexin signaling pathway involved in axon guidance	1982-02-01	16/28564	0.000951719	0.0258379	0.0183169	Plxna4/Nrp1	2
0	Het_Pos	Down-regulated	GO:0002793	positive regulation of peptide secretion	1982-04-01	152/28564	0.000976788	0.0261649	0.0185487	Cacna1c/Prkce/Itpr1/Itsn1	4
0	Het_Pos	Down-regulated	GO:0090276	regulation of peptide hormone secretion	1982-05-01	264/28564	0.000992385	0.0262329	0.0185969	Cacna1c/Prkce/Itpr1/Itsn1/Kcnb1	5
0	Het_Pos	Down-regulated	GO:0045926	negative regulation of growth	1982-05-01	267/28564	0.00104353	0.0269818	0.0191278	Tnr/Foxp1/Slit1/Ptprj/Nrp1	5
0	Het_Pos	Down-regulated	GO:1902285	semaphorin-plexin signaling pathway involved in neuron projection guidance	1982-02-01	17/28564	0.00107661	0.0269818	0.0191278	Plxna4/Nrp1	2
0	Het_Pos	Down-regulated	GO:0002791	regulation of peptide secretion	1982-05-01	269/28564	0.00107869	0.0269818	0.0191278	Cacna1c/Prkce/Itpr1/Itsn1/Kcnb1	5
0	Het_Pos	Down-regulated	GO:0050771	negative regulation of axonogenesis	1982-03-01	70/28564	0.00108663	0.0269818	0.0191278	Tnr/Slit1/Nrp1	3
0	Het_Pos	Down-regulated	GO:0022612	gland morphogenesis	1982-04-01	157/28564	0.00110123	0.0269818	0.0191278	Itpr1/Nrp1/Polb/Igf1r	4
0	Het_Pos	Down-regulated	GO:0042326	negative regulation of phosphorylation	1982-06-01	405/28564	0.00110677	0.0269818	0.0191278	Prkag2/Sorl1/Pard3/Ptprj/Smyd3/Hdac4	6
0	Het_Pos	Down-regulated	GO:0090087	regulation of peptide transport	1982-05-01	271/28564	0.00111473	0.0269818	0.0191278	Cacna1c/Prkce/Itpr1/Itsn1/Kcnb1	5
0	Het_Pos	Down-regulated	GO:0098900	regulation of action potential	1982-03-01	71/28564	0.00113223	0.0270792	0.0191968	Cacna1c/Foxp1/Kcnb1	3
0	Het_Pos	Down-regulated	GO:0099601	regulation of neurotransmitter receptor activity	1982-03-01	72/28564	0.00117903	0.0278666	0.0197551	Shisa9/Dapk1/Shisa6	3
0	Het_Pos	Down-regulated	GO:0010977	negative regulation of neuron projection development	1982-04-01	165/28564	0.00132285	0.0301046	0.0213416	Tnr/Slit1/Nrp1/Ptprg	4
0	Het_Pos	Down-regulated	GO:0021783	preganglionic parasympathetic fiber development	1982-02-01	19/28564	0.00134864	0.0301046	0.0213416	Plxna4/Nrp1	2
0	Het_Pos	Down-regulated	GO:0031630	regulation of synaptic vesicle fusion to presynaptic active zone membrane	1982-02-01	19/28564	0.00134864	0.0301046	0.0213416	Grik5/Rimbp2	2
0	Het_Pos	Down-regulated	GO:0097623	potassium ion export across plasma membrane	1982-02-01	19/28564	0.00134864	0.0301046	0.0213416	Kcnd3/Kcnb1	2
0	Het_Pos	Down-regulated	GO:1901632	regulation of synaptic vesicle membrane organization	1982-02-01	19/28564	0.00134864	0.0301046	0.0213416	Grik5/Rimbp2	2
0	Het_Pos	Down-regulated	GO:0008037	cell recognition	1982-04-01	167/28564	0.00138278	0.0305275	0.0216414	Dscaml1/Ext1/Celsr3/Nrp1	4
0	Het_Pos	Down-regulated	GO:0033151	V(D)J recombination	1982-02-01	20/28564	0.0014957	0.0323104	0.0229053	Foxp1/Polb	2
0	Het_Pos	Down-regulated	GO:0035641	locomotory exploration behavior	1982-02-01	20/28564	0.0014957	0.0323104	0.0229053	Tnr/Prkce	2
0	Het_Pos	Down-regulated	GO:0043523	regulation of neuron apoptotic process	1982-05-01	294/28564	0.00159627	0.034116	0.0241854	Grik5/Nrp1/Itsn1/Hdac4/Kcnb1	5
0	Het_Pos	Down-regulated	GO:0048172	regulation of short-term neuronal synaptic plasticity	1982-02-01	21/28564	0.00165007	0.0348946	0.0247373	Shisa9/Shisa6	2
0	Het_Pos	Down-regulated	GO:0045471	response to ethanol	1982-03-01	82/28564	0.00171506	0.0353369	0.0250509	Prkce/Unc79/Igf1r	3
0	Het_Pos	Down-regulated	GO:0044262	cellular carbohydrate metabolic process	1982-05-01	299/28564	0.00171849	0.0353369	0.0250509	Prkce/Prkag2/Ext1/Rora/Hdac4	5
0	Het_Pos	Down-regulated	GO:0019722	calcium-mediated signaling	1982-04-01	179/28564	0.00178274	0.0353369	0.0250509	Itpr1/Ptprj/Adgrb2/Hdac4	4
0	Het_Pos	Down-regulated	GO:0035107	appendage morphogenesis	1982-04-01	179/28564	0.00178274	0.0353369	0.0250509	Cacna1c/Nfia/Ext1/Ski	4
0	Het_Pos	Down-regulated	GO:0035108	limb morphogenesis	1982-04-01	179/28564	0.00178274	0.0353369	0.0250509	Cacna1c/Nfia/Ext1/Ski	4
0	Het_Pos	Down-regulated	GO:0030252	growth hormone secretion	1982-02-01	22/28564	0.0018117	0.0353369	0.0250509	Cacna1c/Itsn1	2
0	Het_Pos	Down-regulated	GO:0048486	parasympathetic nervous system development	1982-02-01	22/28564	0.0018117	0.0353369	0.0250509	Plxna4/Nrp1	2
0	Het_Pos	Down-regulated	GO:0048532	anatomical structure arrangement	1982-02-01	22/28564	0.0018117	0.0353369	0.0250509	Plxna4/Nrp1	2
0	Het_Pos	Down-regulated	GO:0030509	BMP signaling pathway	1982-04-01	181/28564	0.00185642	0.035861	0.0254224	Nfia/Sorl1/Ext1/Ski	4
0	Het_Pos	Down-regulated	GO:0043954	cellular component maintenance	1982-03-01	85/28564	0.00190102	0.0363728	0.0257852	Plxna4/Tanc1/Igf1r	3
0	Het_Pos	Down-regulated	GO:0031290	retinal ganglion cell axon guidance	1982-02-01	23/28564	0.00198055	0.0371862	0.0263619	Slit1/Nrp1	2
0	Het_Pos	Down-regulated	GO:0098962	regulation of postsynaptic neurotransmitter receptor activity	1982-02-01	23/28564	0.00198055	0.0371862	0.0263619	Shisa9/Shisa6	2
0	Het_Pos	Down-regulated	GO:0050770	regulation of axonogenesis	1982-04-01	187/28564	0.00209009	0.0385628	0.0273377	Tnr/Plxna4/Slit1/Nrp1	4
0	Het_Pos	Down-regulated	GO:0048041	focal adhesion assembly	1982-03-01	88/28564	0.00209909	0.0385628	0.0273377	Ptprj/Nrp1/Bcr	3
0	Het_Pos	Down-regulated	GO:0010563	negative regulation of phosphorus metabolic process	1982-06-01	461/28564	0.00213065	0.0385628	0.0273377	Prkag2/Sorl1/Pard3/Ptprj/Smyd3/Hdac4	6
0	Het_Pos	Down-regulated	GO:0045936	negative regulation of phosphate metabolic process	1982-06-01	461/28564	0.00213065	0.0385628	0.0273377	Prkag2/Sorl1/Pard3/Ptprj/Smyd3/Hdac4	6
0	Het_Pos	Down-regulated	GO:0048485	sympathetic nervous system development	1982-02-01	24/28564	0.00215659	0.0386837	0.0274235	Plxna4/Nrp1	2
0	Het_Pos	Down-regulated	GO:0001558	regulation of cell growth	1982-06-01	464/28564	0.00220071	0.0391259	0.0277369	Tnr/Plxna4/Foxp1/Slit1/Ptprj/Nrp1	6
0	Het_Pos	Down-regulated	GO:0010721	negative regulation of cell development	1982-05-01	318/28564	0.00224631	0.0395614	0.0280457	Tnr/Sorl1/Slit1/Ski/Nrp1	5
0	Het_Pos	Down-regulated	GO:0030072	peptide hormone secretion	1982-05-01	320/28564	0.00230803	0.0395614	0.0280457	Cacna1c/Prkce/Itpr1/Itsn1/Kcnb1	5
0	Het_Pos	Down-regulated	GO:0050766	positive regulation of phagocytosis	1982-03-01	91/28564	0.00230954	0.0395614	0.0280457	Camk1d/Ptprj/Bcr	3
0	Het_Pos	Down-regulated	GO:0007413	axonal fasciculation	1982-02-01	25/28564	0.00233976	0.0395614	0.0280457	Celsr3/Nrp1	2
0	Het_Pos	Down-regulated	GO:0106030	neuron projection fasciculation	1982-02-01	25/28564	0.00233976	0.0395614	0.0280457	Celsr3/Nrp1	2
0	Het_Pos	Down-regulated	GO:0046887	positive regulation of hormone secretion	1982-04-01	193/28564	0.00234336	0.0395614	0.0280457	Cacna1c/Prkce/Itpr1/Itsn1	4
0	Het_Pos	Down-regulated	GO:0021675	nerve development	1982-03-01	93/28564	0.00245684	0.0409346	0.0290192	Plxna4/Ext1/Nrp1	3
0	Het_Pos	Down-regulated	GO:0018108	peptidyl-tyrosine phosphorylation	1982-05-01	326/28564	0.00250061	0.0409346	0.0290192	Prkce/Ptprj/Nrp1/Aatk/Igf1r	5
0	Het_Pos	Down-regulated	GO:0038083	peptidyl-tyrosine autophosphorylation	1982-02-01	26/28564	0.00253003	0.0409346	0.0290192	Aatk/Igf1r	2
0	Het_Pos	Down-regulated	GO:2000311	regulation of AMPA receptor activity	1982-02-01	26/28564	0.00253003	0.0409346	0.0290192	Shisa9/Shisa6	2
0	Het_Pos	Down-regulated	GO:0016358	dendrite development	1982-05-01	327/28564	0.00253381	0.0409346	0.0290192	Camk1d/Arid1b/Nrp1/Itsn1/Celsr2	5
0	Het_Pos	Down-regulated	GO:0002790	peptide secretion	1982-05-01	328/28564	0.00256733	0.0409346	0.0290192	Cacna1c/Prkce/Itpr1/Itsn1/Kcnb1	5
0	Het_Pos	Down-regulated	GO:0018212	peptidyl-tyrosine modification	1982-05-01	328/28564	0.00256733	0.0409346	0.0290192	Prkce/Ptprj/Nrp1/Aatk/Igf1r	5
0	Het_Pos	Down-regulated	GO:0050767	regulation of neurogenesis	1982-06-01	480/28564	0.00260423	0.0411961	0.0292045	Tnr/Plxna4/Sorl1/Slit1/Ski/Nrp1	6
0	Het_Pos	Down-regulated	GO:0048843	negative regulation of axon extension involved in axon guidance	1982-02-01	27/28564	0.00272735	0.0428066	0.0303463	Slit1/Nrp1	2
0	Het_Pos	Down-regulated	GO:0031644	regulation of nervous system process	1982-04-01	204/28564	0.00286124	0.0439764	0.0311755	Tnr/Shisa9/Pard3/Shisa6	4
0	Het_Pos	Down-regulated	GO:0046883	regulation of hormone secretion	1982-05-01	337/28564	0.00288366	0.0439764	0.0311755	Cacna1c/Prkce/Itpr1/Itsn1/Kcnb1	5
0	Het_Pos	Down-regulated	GO:0036010	protein localization to endosome	1982-02-01	28/28564	0.00293169	0.0439764	0.0311755	Sorl1/Nrp1	2
0	Het_Pos	Down-regulated	GO:0045730	respiratory burst	1982-02-01	28/28564	0.00293169	0.0439764	0.0311755	Camk1d/Bcr	2
0	Het_Pos	Down-regulated	GO:0097062	dendritic spine maintenance	1982-02-01	28/28564	0.00293169	0.0439764	0.0311755	Tanc1/Igf1r	2
0	Het_Pos	Down-regulated	GO:0007044	cell-substrate junction assembly	1982-03-01	99/28564	0.00293322	0.0439764	0.0311755	Ptprj/Nrp1/Bcr	3
0	Het_Pos	Down-regulated	GO:0006469	negative regulation of protein kinase activity	1982-04-01	206/28564	0.00296315	0.0440961	0.0312604	Prkag2/Sorl1/Ptprj/Smyd3	4
0	Het_Pos	Down-regulated	GO:0006109	regulation of carbohydrate metabolic process	1982-04-01	207/28564	0.00301503	0.0442131	0.0313433	Prkce/Prkag2/Rora/Hdac4	4
0	Het_Pos	Down-regulated	GO:0034612	response to tumor necrosis factor	1982-04-01	207/28564	0.00301503	0.0442131	0.0313433	Traip/Ext1/Rora/Map4k3	4
0	Het_Pos	Down-regulated	GO:0015833	peptide transport	1982-05-01	342/28564	0.00307112	0.0447093	0.0316951	Cacna1c/Prkce/Itpr1/Itsn1/Kcnb1	5
0	Het_Pos	Down-regulated	GO:0051222	positive regulation of protein transport	1982-05-01	343/28564	0.00310965	0.0447349	0.0317132	Cacna1c/Prkce/Itpr1/Sorl1/Kcnb1	5
0	Het_Pos	Down-regulated	GO:0042044	fluid transport	1982-02-01	29/28564	0.00314301	0.0447349	0.0317132	Itpr1/Ext1	2
0	Het_Pos	Down-regulated	GO:0090630	activation of GTPase activity	1982-03-01	102/28564	0.00319122	0.0447349	0.0317132	Agap1/Sipa1l3/Bcr	3
0	Het_Pos	Down-regulated	GO:0007519	skeletal muscle tissue development	1982-04-01	211/28564	0.00322875	0.0447349	0.0317132	Foxp1/Lncpint/Ski/Hdac4	4
0	Het_Pos	Down-regulated	GO:0048736	appendage development	1982-04-01	211/28564	0.00322875	0.0447349	0.0317132	Cacna1c/Nfia/Ext1/Ski	4
0	Het_Pos	Down-regulated	GO:0060173	limb development	1982-04-01	211/28564	0.00322875	0.0447349	0.0317132	Cacna1c/Nfia/Ext1/Ski	4
0	Het_Pos	Down-regulated	GO:0098742	cell-cell adhesion via plasma-membrane adhesion molecules	1982-04-01	211/28564	0.00322875	0.0447349	0.0317132	Kirrel3/Dscaml1/Celsr3/Celsr2	4
0	Het_Pos	Down-regulated	GO:0010592	positive regulation of lamellipodium assembly	1982-02-01	30/28564	0.00336126	0.0459372	0.0325655	Auts2/Hdac4	2
0	Het_Pos	Down-regulated	GO:0051894	positive regulation of focal adhesion assembly	1982-02-01	30/28564	0.00336126	0.0459372	0.0325655	Ptprj/Nrp1	2
0	Het_Pos	Down-regulated	GO:0140029	exocytic process	1982-03-01	105/28564	0.00346275	0.0464843	0.0329534	Grik5/Rimbp2/Kcnb1	3
0	Het_Pos	Down-regulated	GO:0072001	renal system development	1982-05-01	352/28564	0.00347226	0.0464843	0.0329534	Kirrel3/Nfia/Klhl3/Ext1/Nrp1	5
0	Het_Pos	Down-regulated	GO:0043087	regulation of GTPase activity	1982-05-01	353/28564	0.00351435	0.0464843	0.0329534	Plxna4/Agap1/Sipa1l3/Dock9/Bcr	5
0	Het_Pos	Down-regulated	GO:0150115	cell-substrate junction organization	1982-03-01	106/28564	0.0035563	0.0464843	0.0329534	Ptprj/Nrp1/Bcr	3
0	Het_Pos	Down-regulated	GO:0001933	negative regulation of protein phosphorylation	1982-05-01	354/28564	0.00355681	0.0464843	0.0329534	Prkag2/Sorl1/Pard3/Ptprj/Smyd3	5
0	Het_Pos	Down-regulated	GO:0021602	cranial nerve morphogenesis	1982-02-01	31/28564	0.0035864	0.0464843	0.0329534	Plxna4/Nrp1	2
0	Het_Pos	Down-regulated	GO:0031629	synaptic vesicle fusion to presynaptic active zone membrane	1982-02-01	31/28564	0.0035864	0.0464843	0.0329534	Grik5/Rimbp2	2
0	Het_Pos	Down-regulated	GO:0048535	lymph node development	1982-02-01	31/28564	0.0035864	0.0464843	0.0329534	Spns2/Polb	2
0	Het_Pos	Down-regulated	GO:0008361	regulation of cell size	1982-04-01	218/28564	0.00362725	0.0467124	0.0331152	Tnr/Plxna4/Slit1/Nrp1	4
0	Het_Pos	Down-regulated	GO:0031345	negative regulation of cell projection organization	1982-04-01	219/28564	0.00368678	0.0471766	0.0334442	Tnr/Slit1/Nrp1/Ptprg	4
0	Het_Pos	Down-regulated	GO:1904951	positive regulation of establishment of protein localization	1982-05-01	359/28564	0.00377463	0.0473527	0.0335691	Cacna1c/Prkce/Itpr1/Sorl1/Kcnb1	5
0	Het_Pos	Down-regulated	GO:0050796	regulation of insulin secretion	1982-04-01	221/28564	0.00380782	0.0473527	0.0335691	Cacna1c/Prkce/Itpr1/Kcnb1	4
0	Het_Pos	Down-regulated	GO:0022011	myelination in peripheral nervous system	1982-02-01	32/28564	0.00381839	0.0473527	0.0335691	Pard3/Ski	2
0	Het_Pos	Down-regulated	GO:0032292	peripheral nervous system axon ensheathment	1982-02-01	32/28564	0.00381839	0.0473527	0.0335691	Pard3/Ski	2
0	Het_Pos	Down-regulated	GO:0099500	vesicle fusion to plasma membrane	1982-02-01	32/28564	0.00381839	0.0473527	0.0335691	Grik5/Rimbp2	2
0	Het_Pos	Down-regulated	GO:0042116	macrophage activation	1982-03-01	109/28564	0.00384619	0.0474049	0.033606	Prkce/Foxp1/Rora	3
0	Het_Pos	Down-regulated	GO:0060538	skeletal muscle organ development	1982-04-01	224/28564	0.0039944	0.0489314	0.0346882	Foxp1/Lncpint/Ski/Hdac4	4
1	Het_Neg	Up-regulated	GO:0034329	cell junction assembly	18/114	477/28564	6.80746172398434e-13	1.76109034799475e-09	1.28768512821051e-09	Mecp2/Gabra1/C1ql3/Actg1/Efna5/Actb/Gabrg2/Cntn5/Gpm6b/App/Cdh18/Mef2c/Itgav/Pik3r1/Adgrl3/Cdh13/C1ql2/Cdh20	18
1	Het_Neg	Up-regulated	GO:0050807	regulation of synapse organization	15/114	305/28564	1.52941434078642e-12	1.91176683413918e-09	1.39785770998641e-09	Mecp2/Nefl/Hspa8/C1ql3/Ywhaz/Efna5/Sparcl1/App/Prnp/Tuba1a/Pcdh8/Mef2c/Pik3r1/Adgrl3/C1ql2	15
1	Het_Neg	Up-regulated	GO:0050803	regulation of synapse structure or activity	15/114	313/28564	2.21696965690667e-12	1.91176683413918e-09	1.39785770998641e-09	Mecp2/Nefl/Hspa8/C1ql3/Ywhaz/Efna5/Sparcl1/App/Prnp/Tuba1a/Pcdh8/Mef2c/Pik3r1/Adgrl3/C1ql2	15
1	Het_Neg	Up-regulated	GO:0006007	glucose catabolic process	7/114	24/28564	4.37843545944657e-12	2.83175313339707e-09	2.07053908437513e-09	Gapdh/Aldoa/Eno1/Tpi1/Eno2/Ldha/Pkm	7
1	Het_Neg	Up-regulated	GO:0007409	axonogenesis	17/114	498/28564	1.52131460716075e-11	7.87128177744974e-09	5.75537336645868e-09	Nefl/Nefm/Chn1/Efna5/Ntng1/Actb/Unc5d/Cntn5/Hsp90ab1/Aplp1/App/Epha5/Ndn/Mef2c/Robo2/Rab3a/Unc5c	17
1	Het_Neg	Up-regulated	GO:0006735	NADH regeneration	6/114	17/28564	4.22405847480686e-11	1.36595490929067e-08	9.98767510424728e-09	Gapdh/Aldoa/Eno1/Tpi1/Eno2/Pkm	6
1	Het_Neg	Up-regulated	GO:0061621	canonical glycolysis	6/114	17/28564	4.22405847480686e-11	1.36595490929067e-08	9.98767510424728e-09	Gapdh/Aldoa/Eno1/Tpi1/Eno2/Pkm	6
1	Het_Neg	Up-regulated	GO:0061718	glucose catabolic process to pyruvate	6/114	17/28564	4.22405847480686e-11	1.36595490929067e-08	9.98767510424728e-09	Gapdh/Aldoa/Eno1/Tpi1/Eno2/Pkm	6
1	Het_Neg	Up-regulated	GO:0098742	cell-cell adhesion via plasma-membrane adhesion molecules	12/114	211/28564	5.50236964736445e-11	1.58162558641465e-08	1.15646295395484e-08	Tenm3/Efna5/Ntng1/Unc5d/Cntn5/Sparcl1/Cdh18/Pcdh8/Robo2/Adgrl3/Cdh13/Cdh20	12
1	Het_Neg	Up-regulated	GO:0019320	hexose catabolic process	7/114	36/28564	1.01524807641897e-10	2.62644677369586e-08	1.9204218877104e-08	Gapdh/Aldoa/Eno1/Tpi1/Eno2/Ldha/Pkm	7
1	Het_Neg	Up-regulated	GO:0061620	glycolytic process through glucose-6-phosphate	6/114	20/28564	1.31010198289102e-10	3.08112166339916e-08	2.25287393612935e-08	Gapdh/Aldoa/Eno1/Tpi1/Eno2/Pkm	6
1	Het_Neg	Up-regulated	GO:0046365	monosaccharide catabolic process	7/114	43/28564	3.83010775650583e-10	8.25707397173381e-08	6.03745933196577e-08	Gapdh/Aldoa/Eno1/Tpi1/Eno2/Ldha/Pkm	7
1	Het_Neg	Up-regulated	GO:0019318	hexose metabolic process	12/114	256/28564	5.10529515506696e-10	1.01595373585833e-07	7.42851448878975e-08	Gapdh/Aldoa/Eno1/Mdh1/Tpi1/Eno2/Ldha/Got1/Chst1/Mdh2/Pik3r1/Pkm	12
1	Het_Neg	Up-regulated	GO:0061615	glycolytic process through fructose-6-phosphate	6/114	26/28564	7.63182003878548e-10	1.410251317167e-07	1.03115643681936e-07	Gapdh/Aldoa/Eno1/Tpi1/Eno2/Pkm	6
1	Het_Neg	Up-regulated	GO:0042391	regulation of membrane potential	15/114	488/28564	1.10455599357136e-09	1.88565644499012e-07	1.37876615126127e-07	Mecp2/Atp1b1/Gabra1/Ubb/Plk2/Gabrg2/App/Atp1a1/Got1/Calm1/Ywhah/Drd1/Mef2c/Kcnk1/Neto1	15
1	Het_Neg	Up-regulated	GO:0007416	synapse assembly	11/114	216/28564	1.16623514185705e-09	1.88565644499012e-07	1.37876615126127e-07	Mecp2/Gabra1/C1ql3/Efna5/Gabrg2/Cntn5/App/Mef2c/Pik3r1/Adgrl3/C1ql2	11
1	Het_Neg	Up-regulated	GO:0005996	monosaccharide metabolic process	12/114	282/28564	1.53232441066157e-09	2.23688971335976e-07	1.63558310374035e-07	Gapdh/Aldoa/Eno1/Mdh1/Tpi1/Eno2/Ldha/Got1/Chst1/Mdh2/Pik3r1/Pkm	12
1	Het_Neg	Up-regulated	GO:0006006	glucose metabolic process	11/114	222/28564	1.55639794512855e-09	2.23688971335976e-07	1.63558310374035e-07	Gapdh/Aldoa/Eno1/Mdh1/Tpi1/Eno2/Ldha/Got1/Mdh2/Pik3r1/Pkm	11
1	Het_Neg	Up-regulated	GO:0046034	ATP metabolic process	11/114	232/28564	2.47162728840122e-09	3.3653156816284e-07	2.4606727076216e-07	Atp1b1/Gapdh/Aldoa/Hspa8/Eno1/Tpi1/Eno2/App/Atp6v1a/Atp5b/Pkm	11
1	Het_Neg	Up-regulated	GO:0010970	transport along microtubule	10/114	179/28564	2.81349612945752e-09	3.63925724345331e-07	2.66097502349219e-07	Mecp2/Nefl/Hspa8/Nefm/Rasgrp1/Ubb/App/Tuba1a/Wasf1/Neto1	10
1	Het_Neg	Up-regulated	GO:0009205	purine ribonucleoside triphosphate metabolic process	11/114	256/28564	6.89619141368289e-09	8.49545104152268e-07	6.21175737864068e-07	Atp1b1/Gapdh/Aldoa/Hspa8/Eno1/Tpi1/Eno2/App/Atp6v1a/Atp5b/Pkm	11
1	Het_Neg	Up-regulated	GO:0009144	purine nucleoside triphosphate metabolic process	11/114	262/28564	8.76664258623506e-09	1.02568951781855e-06	7.49970119227692e-07	Atp1b1/Gapdh/Aldoa/Hspa8/Eno1/Tpi1/Eno2/App/Atp6v1a/Atp5b/Pkm	11
1	Het_Neg	Up-regulated	GO:0009199	ribonucleoside triphosphate metabolic process	11/114	263/28564	9.11900228443242e-09	1.02568951781855e-06	7.49970119227692e-07	Atp1b1/Gapdh/Aldoa/Hspa8/Eno1/Tpi1/Eno2/App/Atp6v1a/Atp5b/Pkm	11
1	Het_Neg	Up-regulated	GO:0030705	cytoskeleton-dependent intracellular transport	10/114	213/28564	1.49117811228972e-08	1.60736574020562e-06	1.17528380165992e-06	Mecp2/Nefl/Hspa8/Nefm/Rasgrp1/Ubb/App/Tuba1a/Wasf1/Neto1	10
1	Het_Neg	Up-regulated	GO:0009141	nucleoside triphosphate metabolic process	11/114	281/28564	1.8039854732513e-08	1.86676416772044e-06	1.36495237702424e-06	Atp1b1/Gapdh/Aldoa/Hspa8/Eno1/Tpi1/Eno2/App/Atp6v1a/Atp5b/Pkm	11
1	Het_Neg	Up-regulated	GO:0099111	microtubule-based transport	10/114	220/28564	2.02712097368127e-08	2.01698536881287e-06	1.47479206060941e-06	Mecp2/Nefl/Hspa8/Nefm/Rasgrp1/Ubb/App/Tuba1a/Wasf1/Neto1	10
1	Het_Neg	Up-regulated	GO:0006090	pyruvate metabolic process	8/114	131/28564	5.775569726044e-08	5.53385143750957e-06	4.04627633438638e-06	Gapdh/Aldoa/Eno1/Tpi1/Eno2/App/Ldha/Pkm	8
1	Het_Neg	Up-regulated	GO:0008088	axo-dendritic transport	7/114	87/28564	6.01201870514311e-08	5.55467585364472e-06	4.06150286208352e-06	Mecp2/Nefl/Hspa8/Nefm/App/Wasf1/Neto1	7
1	Het_Neg	Up-regulated	GO:0006094	gluconeogenesis	7/114	94/28564	1.02924346109719e-07	9.18156149606356e-06	6.71343194044157e-06	Gapdh/Eno1/Mdh1/Tpi1/Eno2/Got1/Mdh2	7
1	Het_Neg	Up-regulated	GO:0019319	hexose biosynthetic process	7/114	98/28564	1.37296961500456e-07	1.14710491669939e-05	8.3874739499473e-06	Gapdh/Eno1/Mdh1/Tpi1/Eno2/Got1/Mdh2	7
1	Het_Neg	Up-regulated	GO:0001764	neuron migration	9/114	204/28564	1.37457489051724e-07	1.14710491669939e-05	8.3874739499473e-06	Ntng1/Unc5d/Ndn/Tuba1a/Drd1/Mef2c/Unc5c/Cdk5r2/Adgrl3	9
1	Het_Neg	Up-regulated	GO:0006096	glycolytic process	7/114	99/28564	1.47260091500344e-07	1.1905058022231e-05	8.70481527717497e-06	Gapdh/Aldoa/Eno1/Tpi1/Eno2/App/Pkm	7
1	Het_Neg	Up-regulated	GO:0006757	ATP generation from ADP	7/114	100/28564	1.57826136431262e-07	1.23726125741719e-05	9.04668475811729e-06	Gapdh/Aldoa/Eno1/Tpi1/Eno2/App/Pkm	7
1	Het_Neg	Up-regulated	GO:0046031	ADP metabolic process	7/114	108/28564	2.67801121273083e-07	2.03765147274549e-05	1.48990283259359e-05	Gapdh/Aldoa/Eno1/Tpi1/Eno2/App/Pkm	7
1	Het_Neg	Up-regulated	GO:0046364	monosaccharide biosynthetic process	7/114	109/28564	2.8524355643561e-07	2.10835737285407e-05	1.54160201778885e-05	Gapdh/Eno1/Mdh1/Tpi1/Eno2/Got1/Mdh2	7
1	Het_Neg	Up-regulated	GO:0016052	carbohydrate catabolic process	8/114	165/28564	3.42281721456729e-07	2.45967448169044e-05	1.79848027326825e-05	Gapdh/Aldoa/Eno1/Tpi1/Eno2/App/Ldha/Pkm	8
1	Het_Neg	Up-regulated	GO:0009135	purine nucleoside diphosphate metabolic process	7/114	113/28564	3.64897680081021e-07	2.48418499570948e-05	1.81640202522326e-05	Gapdh/Aldoa/Eno1/Tpi1/Eno2/App/Pkm	7
1	Het_Neg	Up-regulated	GO:0009179	purine ribonucleoside diphosphate metabolic process	7/114	113/28564	3.64897680081021e-07	2.48418499570948e-05	1.81640202522326e-05	Gapdh/Aldoa/Eno1/Tpi1/Eno2/App/Pkm	7
1	Het_Neg	Up-regulated	GO:0022898	regulation of transmembrane transporter activity	10/114	303/28564	4.00326003645289e-07	2.65549582418042e-05	1.94166215533221e-05	Atp1b1/Actb/App/Prnp/Ppp3r1/Calm1/Ywhah/Mef2c/Hspa2/Neto1	10
1	Het_Neg	Up-regulated	GO:0006165	nucleoside diphosphate phosphorylation	7/114	116/28564	4.36244305692154e-07	2.821410047064e-05	2.06297636139158e-05	Gapdh/Aldoa/Eno1/Tpi1/Eno2/App/Pkm	7
1	Het_Neg	Up-regulated	GO:0006091	generation of precursor metabolites and energy	12/114	478/28564	4.96374865407156e-07	3.13200433367881e-05	2.29007864733417e-05	Gapdh/Aldoa/Eno1/Mdh1/Tpi1/Eno2/App/Ldha/Atp5b/Mdh2/Pkm/Ide	12
1	Het_Neg	Up-regulated	GO:0046939	nucleotide phosphorylation	7/114	120/28564	5.4931768374568e-07	3.38353535202398e-05	2.47399468092979e-05	Gapdh/Aldoa/Eno1/Tpi1/Eno2/App/Pkm	7
1	Het_Neg	Up-regulated	GO:0032409	regulation of transporter activity	10/114	317/28564	6.04381892511148e-07	3.63613013006125e-05	2.65868852103435e-05	Atp1b1/Actb/App/Prnp/Ppp3r1/Calm1/Ywhah/Mef2c/Hspa2/Neto1	10
1	Het_Neg	Up-regulated	GO:0009185	ribonucleoside diphosphate metabolic process	7/114	124/28564	6.86055857644663e-07	4.03369659937896e-05	2.94938367508961e-05	Gapdh/Aldoa/Eno1/Tpi1/Eno2/App/Pkm	7
1	Het_Neg	Up-regulated	GO:0007411	axon guidance	9/114	253/28564	8.40095839169321e-07	4.82961763540229e-05	3.53135022920999e-05	Chn1/Efna5/Unc5d/Cntn5/App/Epha5/Mef2c/Robo2/Unc5c	9
1	Het_Neg	Up-regulated	GO:0097485	neuron projection guidance	9/114	254/28564	8.68077211593496e-07	4.8819907530269e-05	3.56964473508813e-05	Chn1/Efna5/Unc5d/Cntn5/App/Epha5/Mef2c/Robo2/Unc5c	9
1	Het_Neg	Up-regulated	GO:0051098	regulation of binding	11/114	416/28564	9.20495618370525e-07	5.06664290366925e-05	3.70465985713737e-05	Mecp2/Eno1/Actb/Btaf1/Plk2/Hsp90ab1/App/Hspa4/Calm1/Epb41/Ide	11
1	Het_Neg	Up-regulated	GO:0060078	regulation of postsynaptic membrane potential	7/114	132/28564	1.04631493558728e-06	5.63920153825895e-05	4.12330688432093e-05	Mecp2/Gabra1/Plk2/Gabrg2/App/Mef2c/Neto1	7
1	Het_Neg	Up-regulated	GO:0008038	neuron recognition	5/114	48/28564	1.38401940142099e-06	7.18901598623351e-05	5.25650996979294e-05	Ywhaz/Cntn5/App/Ndn/Robo2	5
1	Het_Neg	Up-regulated	GO:0009150	purine ribonucleotide metabolic process	11/114	434/28564	1.3894503259052e-06	7.18901598623351e-05	5.25650996979294e-05	Atp1b1/Gapdh/Aldoa/Hspa8/Eno1/Tpi1/Eno2/App/Atp6v1a/Atp5b/Pkm	11
1	Het_Neg	Up-regulated	GO:0051099	positive regulation of binding	8/114	200/28564	1.46517010236327e-06	7.43214716630155e-05	5.43428415675295e-05	Eno1/Plk2/Hsp90ab1/App/Hspa4/Calm1/Epb41/Ide	8
1	Het_Neg	Up-regulated	GO:0072384	organelle transport along microtubule	6/114	89/28564	1.57059190846395e-06	7.81369474460817e-05	5.71326651722616e-05	Mecp2/Nefl/Rasgrp1/Ubb/Tuba1a/Wasf1	6
1	Het_Neg	Up-regulated	GO:0009132	nucleoside diphosphate metabolic process	7/114	143/28564	1.78997046823099e-06	8.7370822666294e-05	6.38843481908857e-05	Gapdh/Aldoa/Eno1/Tpi1/Eno2/App/Pkm	7
1	Het_Neg	Up-regulated	GO:0009259	ribonucleotide metabolic process	11/114	453/28564	2.10124853634833e-06	0.000100665	7.36051387878743e-05	Atp1b1/Gapdh/Aldoa/Hspa8/Eno1/Tpi1/Eno2/App/Atp6v1a/Atp5b/Pkm	11
1	Het_Neg	Up-regulated	GO:0010959	regulation of metal ion transport	11/114	460/28564	2.43473424399706e-06	0.000112902	8.25522718188025e-05	Atp1b1/Prnp/Ppp3r1/Atp1a1/Calm1/Ywhah/Drd1/Epb41/Hspa2/Gnb2/Neto1	11
1	Het_Neg	Up-regulated	GO:0070997	neuron death	11/114	461/28564	2.48597967643834e-06	0.000112902	8.25522718188025e-05	Mecp2/Gapdh/Nefl/Ubb/Hsp90ab1/Eno2/App/Prnp/Tuba1a/Ppp2r2b/Mef2c	11
1	Het_Neg	Up-regulated	GO:1904062	regulation of monoatomic cation transmembrane transport	10/114	371/28564	2.48759349971517e-06	0.000112902	8.25522718188025e-05	Atp1b1/App/Prnp/Ppp3r1/Calm1/Ywhah/Drd1/Hspa2/Gnb2/Neto1	10
1	Het_Neg	Up-regulated	GO:0032412	regulation of monoatomic ion transmembrane transporter activity	9/114	290/28564	2.58628831843809e-06	0.000115357	8.43477333617649e-05	Atp1b1/App/Prnp/Ppp3r1/Calm1/Ywhah/Mef2c/Hspa2/Neto1	9
1	Het_Neg	Up-regulated	GO:0019693	ribose phosphate metabolic process	11/114	464/28564	2.64544120575186e-06	0.000115996	8.48145913779857e-05	Atp1b1/Gapdh/Aldoa/Hspa8/Eno1/Tpi1/Eno2/App/Atp6v1a/Atp5b/Pkm	11
1	Het_Neg	Up-regulated	GO:1900271	regulation of long-term synaptic potentiation	5/114	57/28564	3.28897529645186e-06	0.00014181	0.000103689	App/Prnp/Drd1/Nsg1/Rab3a	5
1	Het_Neg	Up-regulated	GO:0048167	regulation of synaptic plasticity	10/114	386/28564	3.53491945111272e-06	0.000149915	0.000109616	Mecp2/Plk2/App/Prnp/Ncdn/Drd1/Nsg1/Mef2c/Rab3a/Neto1	10
1	Het_Neg	Up-regulated	GO:0043393	regulation of protein binding	8/114	226/28564	3.63461327240679e-06	0.000151657	0.00011089	Mecp2/Actb/Plk2/Hsp90ab1/App/Hspa4/Epb41/Ide	8
1	Het_Neg	Up-regulated	GO:1990778	protein localization to cell periphery	10/114	389/28564	3.78509148677044e-06	0.000155429	0.000113648	Atp1b1/C1ql3/Actb/Prnp/Nsg1/Epb41/Pik3r1/Rab3a/C1ql2/Neto1	10
1	Het_Neg	Up-regulated	GO:0032092	positive regulation of protein binding	6/114	104/28564	3.90684573532502e-06	0.000157922	0.00011547	Plk2/Hsp90ab1/App/Hspa4/Epb41/Ide	6
1	Het_Neg	Up-regulated	GO:0007156	homophilic cell adhesion via plasma membrane adhesion molecules	6/114	109/28564	5.13025781089634e-06	0.000204184	0.000149297	Tenm3/Cntn5/Pcdh8/Robo2/Cdh13/Cdh20	6
1	Het_Neg	Up-regulated	GO:0030900	forebrain development	10/114	416/28564	6.82213902693151e-06	0.000267407	0.000195524	Ubb/Aplp1/App/Epha5/Tuba1a/Drd1/Tacc1/Robo2/Nars/Cdk5r2	10
1	Het_Neg	Up-regulated	GO:0099173	postsynapse organization	8/114	251/28564	7.84657266819603e-06	0.000302971	0.000221529	Hspa8/C1ql3/Actb/App/Epha5/Prnp/Adgrl3/C1ql2	8
1	Het_Neg	Up-regulated	GO:0051402	neuron apoptotic process	9/114	337/28564	8.70690121414951e-06	0.000331246	0.000242203	Mecp2/Gapdh/Nefl/Hsp90ab1/App/Prnp/Tuba1a/Ppp2r2b/Mef2c	9
1	Het_Neg	Up-regulated	GO:0072594	establishment of protein localization to organelle	10/114	439/28564	1.08890766195145e-05	0.000408261	0.000298515	Hspa8/Ywhaz/Ddx5/Hsp90ab1/Ppp3r1/Ppp2r2b/Hspa4/Drd1/Hspa5/Pik3r1	10
1	Het_Neg	Up-regulated	GO:0007018	microtubule-based movement	10/114	443/28564	1.17768124110617e-05	0.000435237	0.00031824	Mecp2/Nefl/Hspa8/Nefm/Rasgrp1/Ubb/App/Tuba1a/Wasf1/Neto1	10
1	Het_Neg	Up-regulated	GO:0008542	visual learning	5/114	75/28564	1.2804561256353e-05	0.000461461	0.000337414	Mecp2/App/Tuba1a/Drd1/Neto1	5
1	Het_Neg	Up-regulated	GO:0099560	synaptic membrane adhesion	4/114	36/28564	1.28431425803998e-05	0.000461461	0.000337414	Efna5/Ntng1/Sparcl1/Pcdh8	4
1	Het_Neg	Up-regulated	GO:0006107	oxaloacetate metabolic process	3/114	12/28564	1.32681556900719e-05	0.000470202	0.000343805	Mdh1/Got1/Mdh2	3
1	Het_Neg	Up-regulated	GO:1902414	protein localization to cell junction	6/114	133/28564	1.60742425107147e-05	0.000561947	0.000410888	C1ql3/Actg1/Actb/Nsg1/C1ql2/Neto1	6
1	Het_Neg	Up-regulated	GO:0007632	visual behavior	5/114	79/28564	1.65095998294959e-05	0.000569471	0.000416389	Mecp2/App/Tuba1a/Drd1/Neto1	5
1	Het_Neg	Up-regulated	GO:0021700	developmental maturation	9/114	381/28564	2.30008304179154e-05	0.000782936	0.000572472	Mecp2/Nefl/Ywhaz/App/Atp6v1a/Ppp2r1a/Rab3a/Cdk5r2/C1ql2	9
1	Het_Neg	Up-regulated	GO:0019932	second-messenger-mediated signaling	8/114	295/28564	2.51363330760268e-05	0.000844516	0.000617498	Atp1b1/Gapdh/App/Epha5/Prnp/Ppp3r1/Drd1/Cdh13	8
1	Het_Neg	Up-regulated	GO:0034765	regulation of monoatomic ion transmembrane transport	10/114	492/28564	2.88738021838505e-05	0.000957648	0.000700219	Atp1b1/App/Prnp/Ppp3r1/Calm1/Ywhah/Drd1/Hspa2/Gnb2/Neto1	10
1	Het_Neg	Up-regulated	GO:0016051	carbohydrate biosynthetic process	7/114	220/28564	2.99226570827879e-05	0.000979872	0.000716469	Gapdh/Eno1/Mdh1/Tpi1/Eno2/Got1/Mdh2	7
1	Het_Neg	Up-regulated	GO:1901214	regulation of neuron death	9/114	405/28564	3.70262557992384e-05	0.00119734	0.000875476	Mecp2/Nefl/Ubb/Hsp90ab1/Eno2/App/Prnp/Ppp2r2b/Mef2c	9
1	Het_Neg	Up-regulated	GO:0003016	respiratory system process	4/114	47/28564	3.75960072095898e-05	0.00120075	0.000877973	Mecp2/Ywhaz/Ndn/Rab3a	4
1	Het_Neg	Up-regulated	GO:0060079	excitatory postsynaptic potential	5/114	95/28564	4.03452798088904e-05	0.00127284	0.000930686	Mecp2/Plk2/App/Mef2c/Neto1	5
1	Het_Neg	Up-regulated	GO:0032970	regulation of actin filament-based process	9/114	411/28564	4.14902472582596e-05	0.0012932	0.000945567	Actg1/Efna5/Gpm6b/Epha5/Atp1a1/Wasf1/Pam/Mef2c/Pik3r1	9
1	Het_Neg	Up-regulated	GO:1901021	positive regulation of calcium ion transmembrane transporter activity	4/114	50/28564	4.80975977888825e-05	0.00148129	0.0010831	Atp1b1/Ppp3r1/Calm1/Hspa2	4
1	Het_Neg	Up-regulated	GO:0007613	memory	6/114	162/28564	4.88032727071087e-05	0.00148534	0.00108606	Mecp2/Plk2/App/Tuba1a/Drd1/Neto1	6
1	Het_Neg	Up-regulated	GO:0007611	learning or memory	8/114	326/28564	5.09503194242586e-05	0.00153266	0.00112066	Mecp2/Plk2/App/Prnp/Tuba1a/Drd1/Mef2c/Neto1	8
1	Het_Neg	Up-regulated	GO:1901888	regulation of cell junction assembly	7/114	242/28564	5.47510060591666e-05	0.00162806	0.00119041	Actg1/Efna5/Gpm6b/App/Mef2c/Pik3r1/Adgrl3	7
1	Het_Neg	Up-regulated	GO:0042026	protein refolding	3/114	19/28564	5.72605340279447e-05	0.00167993	0.00122834	Hspa8/Hspa5/Hspa2	3
1	Het_Neg	Up-regulated	GO:0008037	cell recognition	6/114	167/28564	5.77942780162412e-05	0.00167993	0.00122834	Aldoa/Ywhaz/Cntn5/App/Ndn/Robo2	6
1	Het_Neg	Up-regulated	GO:0030100	regulation of endocytosis	7/114	248/28564	6.38659882641347e-05	0.00183579	0.00134231	Actg1/Actb/Plk2/App/Ppp3r1/Itgav/Cdh13	7
1	Het_Neg	Up-regulated	GO:0150115	cell-substrate junction organization	5/114	106/28564	6.81506551798882e-05	0.00192223	0.00140551	Actg1/Efna5/Gpm6b/Itgav/Pik3r1	5
1	Het_Neg	Up-regulated	GO:1902074	response to salt	8/114	340/28564	6.83592637783796e-05	0.00192223	0.00140551	Mecp2/Nefl/App/Tuba1a/Calm1/Drd1/Mef2c/Adgrl3	8
1	Het_Neg	Up-regulated	GO:0033674	positive regulation of kinase activity	9/114	440/28564	7.00401301927293e-05	0.00193424	0.00141429	Irak1/Rasgrp1/Hsp90ab1/App/Epha5/Prnp/Eef1a2/Mef2c/Cdk5r2	9
1	Het_Neg	Up-regulated	GO:0021543	pallium development	6/114	173/28564	7.02817169406197e-05	0.00193424	0.00141429	Epha5/Tuba1a/Drd1/Tacc1/Nars/Cdk5r2	6
1	Het_Neg	Up-regulated	GO:1904427	positive regulation of calcium ion transmembrane transport	5/114	109/28564	7.78234224569083e-05	0.00209964	0.00153523	Atp1b1/Ppp3r1/Calm1/Drd1/Hspa2	5
1	Het_Neg	Up-regulated	GO:0060291	long-term synaptic potentiation	7/114	256/28564	7.79147326189827e-05	0.00209964	0.00153523	Mecp2/Plk2/App/Prnp/Drd1/Nsg1/Rab3a	7
1	Het_Neg	Up-regulated	GO:2001222	regulation of neuron migration	4/114	57/28564	8.0742642305638e-05	0.00215341	0.00157455	Ntng1/Unc5d/Drd1/Unc5c	4
1	Het_Neg	Up-regulated	GO:0019722	calcium-mediated signaling	6/114	179/28564	8.48344633429629e-05	0.00223946	0.00163746	Atp1b1/App/Prnp/Ppp3r1/Drd1/Cdh13	6
1	Het_Neg	Up-regulated	GO:0034332	adherens junction organization	4/114	58/28564	8.64578124121611e-05	0.00225926	0.00165194	Actb/Cdh18/Cdh13/Cdh20	4
1	Het_Neg	Up-regulated	GO:0021549	cerebellum development	5/114	112/28564	8.85203092816247e-05	0.00227648	0.00166453	Mecp2/Psap/Tuba1a/Hspa5/Cdk5r2	5
1	Het_Neg	Up-regulated	GO:0051656	establishment of organelle localization	9/114	454/28564	8.88770171163643e-05	0.00227648	0.00166453	Mecp2/Nefl/Rasgrp1/Ubb/Ywhaz/Tuba1a/Wasf1/Tacc1/Rab3a	9
1	Het_Neg	Up-regulated	GO:0044282	small molecule catabolic process	8/114	355/28564	9.2236844778018e-05	0.00229661	0.00167925	Gapdh/Aldoa/Eno1/Tpi1/Eno2/Ldha/Got1/Pkm	8
1	Het_Neg	Up-regulated	GO:0015844	monoamine transport	5/114	113/28564	9.23259430201406e-05	0.00229661	0.00167925	Mecp2/Actb/Gpm6b/Drd1/Rab3a	5
1	Het_Neg	Up-regulated	GO:0021761	limbic system development	5/114	113/28564	9.23259430201406e-05	0.00229661	0.00167925	Ubb/Epha5/Tuba1a/Drd1/Cdk5r2	5
1	Het_Neg	Up-regulated	GO:0090128	regulation of synapse maturation	3/114	23/28564	0.000103441	0.0025486	0.0018635	Nefl/Ywhaz/C1ql2	3
1	Het_Neg	Up-regulated	GO:0099565	chemical synaptic transmission, postsynaptic	5/114	116/28564	0.000104501	0.00255042	0.00186483	Mecp2/Plk2/App/Mef2c/Neto1	5
1	Het_Neg	Up-regulated	GO:0032956	regulation of actin cytoskeleton organization	8/114	362/28564	0.000105542	0.00255174	0.0018658	Actg1/Efna5/Gpm6b/Epha5/Wasf1/Pam/Mef2c/Pik3r1	8
1	Het_Neg	Up-regulated	GO:0050890	cognition	8/114	364/28564	0.000109622	0.00262585	0.00191999	Mecp2/Plk2/App/Prnp/Tuba1a/Drd1/Mef2c/Neto1	8
1	Het_Neg	Up-regulated	GO:0021537	telencephalon development	7/114	274/28564	0.000118871	0.00282127	0.00206287	Epha5/Tuba1a/Drd1/Tacc1/Robo2/Nars/Cdk5r2	7
1	Het_Neg	Up-regulated	GO:0008306	associative learning	5/114	122/28564	0.00013252	0.003085	0.00225571	Mecp2/App/Tuba1a/Drd1/Neto1	5
1	Het_Neg	Up-regulated	GO:0034643	establishment of mitochondrion localization, microtubule-mediated	3/114	25/28564	0.00013356	0.003085	0.00225571	Nefl/Ubb/Wasf1	3
1	Het_Neg	Up-regulated	GO:0047497	mitochondrion transport along microtubule	3/114	25/28564	0.00013356	0.003085	0.00225571	Nefl/Ubb/Wasf1	3
1	Het_Neg	Up-regulated	GO:0042063	gliogenesis	8/114	378/28564	0.000142001	0.00325094	0.00237705	Mecp2/Gpm6b/App/Ndn/Ppp3r1/Tuba1a/Drd1/Cdk5r2	8
1	Het_Neg	Up-regulated	GO:0008211	glucocorticoid metabolic process	3/114	26/28564	0.000150543	0.00341626	0.00249792	Mecp2/Atp1a1/Ywhah	3
1	Het_Neg	Up-regulated	GO:1903539	protein localization to postsynaptic membrane	4/114	67/28564	0.00015194	0.00341799	0.00249919	C1ql3/Nsg1/C1ql2/Neto1	4
1	Het_Neg	Up-regulated	GO:0022037	metencephalon development	5/114	126/28564	0.00015417	0.00343826	0.00251401	Mecp2/Psap/Tuba1a/Hspa5/Cdk5r2	5
1	Het_Neg	Up-regulated	GO:1903169	regulation of calcium ion transmembrane transport	6/114	201/28564	0.000159923	0.00352845	0.00257996	Atp1b1/Prnp/Ppp3r1/Calm1/Drd1/Hspa2	6
1	Het_Neg	Up-regulated	GO:0062237	protein localization to postsynapse	4/114	68/28564	0.000160942	0.00352845	0.00257996	C1ql3/Nsg1/C1ql2/Neto1	4
1	Het_Neg	Up-regulated	GO:0051924	regulation of calcium ion transport	7/114	292/28564	0.000175833	0.00382252	0.00279497	Atp1b1/Prnp/Ppp3r1/Calm1/Drd1/Epb41/Hspa2	7
1	Het_Neg	Up-regulated	GO:0001952	regulation of cell-matrix adhesion	5/114	130/28564	0.000178427	0.0038466	0.00281258	Actg1/Efna5/Gpm6b/Pik3r1/Cdh13	5
1	Het_Neg	Up-regulated	GO:0150116	regulation of cell-substrate junction organization	4/114	70/28564	0.000180093	0.00385042	0.00281538	Actg1/Efna5/Gpm6b/Pik3r1	4
1	Het_Neg	Up-regulated	GO:0043523	regulation of neuron apoptotic process	7/114	294/28564	0.000183331	0.00388752	0.0028425	Mecp2/Nefl/Hsp90ab1/App/Prnp/Ppp2r2b/Mef2c	7
1	Het_Neg	Up-regulated	GO:0071805	potassium ion transmembrane transport	6/114	207/28564	0.000187553	0.0039447	0.00288431	Atp1b1/Prnp/Atp1a1/Kcnk1/Gnb2/Neto1	6
1	Het_Neg	Up-regulated	GO:0099072	regulation of postsynaptic membrane neurotransmitter receptor levels	5/114	133/28564	0.000198453	0.00409105	0.00299132	C1ql3/Ppp3r1/Nsg1/C1ql2/Neto1	5
1	Het_Neg	Up-regulated	GO:0007585	respiratory gaseous exchange by respiratory system	4/114	72/28564	0.000200836	0.00409105	0.00299132	Mecp2/Ywhaz/Ndn/Rab3a	4
1	Het_Neg	Up-regulated	GO:0071868	cellular response to monoamine stimulus	4/114	72/28564	0.000200836	0.00409105	0.00299132	Aplp1/App/Drd1/Nsg1	4
1	Het_Neg	Up-regulated	GO:0071870	cellular response to catecholamine stimulus	4/114	72/28564	0.000200836	0.00409105	0.00299132	Aplp1/App/Drd1/Nsg1	4
1	Het_Neg	Up-regulated	GO:0010971	positive regulation of G2/M transition of mitotic cell cycle	3/114	29/28564	0.000209733	0.0042389	0.00309943	Mecp2/App/Hspa2	3
1	Het_Neg	Up-regulated	GO:0048168	regulation of neuronal synaptic plasticity	4/114	74/28564	0.000223248	0.00447708	0.00327358	App/Ncdn/Rab3a/Neto1	4
1	Het_Neg	Up-regulated	GO:0071867	response to monoamine	4/114	75/28564	0.000235104	0.00464286	0.0033948	Aplp1/App/Drd1/Nsg1	4
1	Het_Neg	Up-regulated	GO:0071869	response to catecholamine	4/114	75/28564	0.000235104	0.00464286	0.0033948	Aplp1/App/Drd1/Nsg1	4
1	Het_Neg	Up-regulated	GO:0042982	amyloid precursor protein metabolic process	4/114	76/28564	0.000247407	0.00482796	0.00353014	Itm2b/App/Prnp/Nsg1	4
1	Het_Neg	Up-regulated	GO:0010038	response to metal ion	7/114	309/28564	0.00024821	0.00482796	0.00353014	Mecp2/App/Prnp/Tuba1a/Calm1/Pam/Mef2c	7
1	Het_Neg	Up-regulated	GO:0051963	regulation of synapse assembly	5/114	140/28564	0.000251831	0.00486184	0.00355491	Efna5/App/Mef2c/Pik3r1/Adgrl3	5
1	Het_Neg	Up-regulated	GO:1903523	negative regulation of blood circulation	3/114	31/28564	0.00025651	0.00491548	0.00359413	App/Atp1a1/Pik3r1	3
1	Het_Neg	Up-regulated	GO:0051085	chaperone cofactor-dependent protein refolding	3/114	32/28564	0.000282224	0.00529068	0.00386847	Hspa8/Hspa5/Hspa2	3
1	Het_Neg	Up-regulated	GO:0051654	establishment of mitochondrion localization	3/114	32/28564	0.000282224	0.00529068	0.00386847	Nefl/Ubb/Wasf1	3
1	Het_Neg	Up-regulated	GO:1902751	positive regulation of cell cycle G2/M phase transition	3/114	32/28564	0.000282224	0.00529068	0.00386847	Mecp2/App/Hspa2	3
1	Het_Neg	Up-regulated	GO:0043542	endothelial cell migration	6/114	230/28564	0.000330165	0.00611909	0.0044742	Mecp2/Plk2/Atp5b/Mef2c/Itgav/Cdh13	6
1	Het_Neg	Up-regulated	GO:0021766	hippocampus development	4/114	82/28564	0.000331145	0.00611909	0.0044742	Epha5/Tuba1a/Drd1/Cdk5r2	4
1	Het_Neg	Up-regulated	GO:0051928	positive regulation of calcium ion transport	5/114	150/28564	0.000346202	0.00635195	0.00464446	Atp1b1/Ppp3r1/Calm1/Drd1/Hspa2	5
1	Het_Neg	Up-regulated	GO:0048013	ephrin receptor signaling pathway	3/114	35/28564	0.00036918	0.00672583	0.00491784	Chn1/Efna5/Epha5	3
1	Het_Neg	Up-regulated	GO:0007160	cell-matrix adhesion	6/114	236/28564	0.000378609	0.006824	0.00498961	Actg1/Efna5/Gpm6b/Itgav/Pik3r1/Cdh13	6
1	Het_Neg	Up-regulated	GO:0043954	cellular component maintenance	4/114	85/28564	0.000379844	0.006824	0.00498961	App/Prnp/Rab3a/Adgrl3	4
1	Het_Neg	Up-regulated	GO:0097120	receptor localization to synapse	4/114	86/28564	0.000397156	0.0070858	0.00518104	C1ql3/Nsg1/C1ql2/Neto1	4
1	Het_Neg	Up-regulated	GO:0009410	response to xenobiotic stimulus	7/114	335/28564	0.000403629	0.00715198	0.00522943	Ywhaz/Prnp/Atp1a1/Drd1/Pam/Lyst/Mef2c	7
1	Het_Neg	Up-regulated	GO:0070588	calcium ion transmembrane transport	7/114	339/28564	0.000433251	0.00751507	0.00549492	Atp1b1/Prnp/Ppp3r1/Calm1/Drd1/Itgav/Hspa2	7
1	Het_Neg	Up-regulated	GO:0048041	focal adhesion assembly	4/114	88/28564	0.000433459	0.00751507	0.00549492	Actg1/Efna5/Gpm6b/Itgav	4
1	Het_Neg	Up-regulated	GO:0019674	NAD metabolic process	3/114	37/28564	0.00043574	0.00751507	0.00549492	Mdh1/Ldha/Mdh2	3
1	Het_Neg	Up-regulated	GO:0051084	'de novo' post-translational protein folding	3/114	37/28564	0.00043574	0.00751507	0.00549492	Hspa8/Hspa5/Hspa2	3
1	Het_Neg	Up-regulated	GO:0050806	positive regulation of synaptic transmission	7/114	341/28564	0.0004487	0.00768733	0.00562087	Mecp2/Plk2/App/Prnp/Drd1/Nsg1/Rab3a	7
1	Het_Neg	Up-regulated	GO:0006813	potassium ion transport	6/114	245/28564	0.000461512	0.00785481	0.00574333	Atp1b1/Prnp/Atp1a1/Kcnk1/Gnb2/Neto1	6
1	Het_Neg	Up-regulated	GO:0006816	calcium ion transport	8/114	452/28564	0.000471271	0.00787314	0.00575673	Atp1b1/Prnp/Ppp3r1/Calm1/Drd1/Epb41/Itgav/Hspa2	8
1	Het_Neg	Up-regulated	GO:0006458	'de novo' protein folding	3/114	38/28564	0.000471719	0.00787314	0.00575673	Hspa8/Hspa5/Hspa2	3
1	Het_Neg	Up-regulated	GO:0016339	calcium-dependent cell-cell adhesion via plasma membrane cell adhesion molecules	3/114	38/28564	0.000471719	0.00787314	0.00575673	Cdh18/Cdh13/Cdh20	3
1	Het_Neg	Up-regulated	GO:0060074	synapse maturation	3/114	39/28564	0.000509548	0.00839618	0.00613917	Nefl/Ywhaz/C1ql2	3
1	Het_Neg	Up-regulated	GO:0099170	postsynaptic modulation of chemical synaptic transmission	3/114	39/28564	0.000509548	0.00839618	0.00613917	Nefl/Ppp3r1/Drd1	3
1	Het_Neg	Up-regulated	GO:0031346	positive regulation of cell projection organization	8/114	459/28564	0.000521323	0.00853583	0.00624128	Nefl/Tenm3/Enc1/Efna5/Tmem30a/Hspa5/Pik3r1/Robo2	8
1	Het_Neg	Up-regulated	GO:0034620	cellular response to unfolded protein	4/114	93/28564	0.000534493	0.00864209	0.00631897	Hspa8/Hspa5/Pik3r1/Hspa2	4
1	Het_Neg	Up-regulated	GO:0051937	catecholamine transport	4/114	93/28564	0.000534493	0.00864209	0.00631897	Mecp2/Actb/Drd1/Rab3a	4
1	Het_Neg	Up-regulated	GO:0060292	long-term synaptic depression	3/114	40/28564	0.000549267	0.00878274	0.00642182	Plk2/App/Drd1	3
1	Het_Neg	Up-regulated	GO:0035725	sodium ion transmembrane transport	5/114	166/28564	0.000549982	0.00878274	0.00642182	Atp1b1/Atp1a1/Ywhah/Kcnk1/Neto1	5
1	Het_Neg	Up-regulated	GO:0007043	cell-cell junction assembly	5/114	168/28564	0.000580677	0.00921602	0.00673863	Actg1/Actb/Cdh18/Cdh13/Cdh20	5
1	Het_Neg	Up-regulated	GO:0099633	protein localization to postsynaptic specialization membrane	3/114	41/28564	0.000590913	0.0092648	0.0067743	C1ql3/C1ql2/Neto1	3
1	Het_Neg	Up-regulated	GO:0099645	neurotransmitter receptor localization to postsynaptic specialization membrane	3/114	41/28564	0.000590913	0.0092648	0.0067743	C1ql3/C1ql2/Neto1	3
1	Het_Neg	Up-regulated	GO:0043535	regulation of blood vessel endothelial cell migration	4/114	96/28564	0.000602574	0.00927892	0.00678462	Mecp2/Plk2/Atp5b/Mef2c	4
1	Het_Neg	Up-regulated	GO:1901019	regulation of calcium ion transmembrane transporter activity	4/114	96/28564	0.000602574	0.00927892	0.00678462	Atp1b1/Ppp3r1/Calm1/Hspa2	4
1	Het_Neg	Up-regulated	GO:1901379	regulation of potassium ion transmembrane transport	4/114	96/28564	0.000602574	0.00927892	0.00678462	Atp1b1/Prnp/Gnb2/Neto1	4
1	Het_Neg	Up-regulated	GO:0006457	protein folding	5/114	170/28564	0.000612641	0.00937812	0.00685715	Hspa8/Hsp90ab1/Hspa4/Hspa5/Hspa2	5
1	Het_Neg	Up-regulated	GO:0009266	response to temperature stimulus	5/114	171/28564	0.000629109	0.00957356	0.00700005	Irak1/Hsp90ab1/Hspa4/Pcsk1n/Ier5	5
1	Het_Neg	Up-regulated	GO:0007044	cell-substrate junction assembly	4/114	99/28564	0.000676593	0.0100354	0.00733775	Actg1/Efna5/Gpm6b/Itgav	4
1	Het_Neg	Up-regulated	GO:0009408	response to heat	4/114	99/28564	0.000676593	0.0100354	0.00733775	Irak1/Hsp90ab1/Hspa4/Ier5	4
1	Het_Neg	Up-regulated	GO:1902600	proton transmembrane transport	4/114	99/28564	0.000676593	0.0100354	0.00733775	Atp1b1/Atp6v1a/Atp1a1/Atp5b	4
1	Het_Neg	Up-regulated	GO:0050919	negative chemotaxis	3/114	43/28564	0.000680139	0.0100354	0.00733775	Itgav/Robo2/Unc5c	3
1	Het_Neg	Up-regulated	GO:1904064	positive regulation of cation transmembrane transport	5/114	174/28564	0.000680508	0.0100354	0.00733775	Atp1b1/Ppp3r1/Calm1/Drd1/Hspa2	5
1	Het_Neg	Up-regulated	GO:0098657	import into cell	6/114	264/28564	0.000682733	0.0100354	0.00733775	Atp1b1/Actb/Gpm6b/Prnp/Ppp3r1/Atp1a1	6
1	Het_Neg	Up-regulated	GO:0035418	protein localization to synapse	4/114	100/28564	0.000702634	0.0102696	0.00750897	C1ql3/Nsg1/C1ql2/Neto1	4
1	Het_Neg	Up-regulated	GO:0042220	response to cocaine	3/114	44/28564	0.000727793	0.01046	0.00764821	Mecp2/Drd1/Adgrl3	3
1	Het_Neg	Up-regulated	GO:0044331	cell-cell adhesion mediated by cadherin	3/114	44/28564	0.000727793	0.01046	0.00764821	Cdh18/Cdh13/Cdh20	3
1	Het_Neg	Up-regulated	GO:0097106	postsynaptic density organization	3/114	44/28564	0.000727793	0.01046	0.00764821	C1ql3/Adgrl3/C1ql2	3
1	Het_Neg	Up-regulated	GO:0045860	positive regulation of protein kinase activity	7/114	373/28564	0.000761675	0.0108106	0.00790454	Irak1/Rasgrp1/Hsp90ab1/App/Prnp/Mef2c/Cdk5r2	7
1	Het_Neg	Up-regulated	GO:0007626	locomotory behavior	6/114	270/28564	0.000767367	0.0108106	0.00790454	Mecp2/Psap/App/Tuba1a/Drd1/Adgrl3	6
1	Het_Neg	Up-regulated	GO:1903522	regulation of blood circulation	6/114	270/28564	0.000767367	0.0108106	0.00790454	Atp1b1/App/Atp1a1/Calm1/Drd1/Pik3r1	6
1	Het_Neg	Up-regulated	GO:0006606	protein import into nucleus	5/114	179/28564	0.000773079	0.0108106	0.00790454	Ddx5/Hsp90ab1/Ppp3r1/Drd1/Pik3r1	5
1	Het_Neg	Up-regulated	GO:0030902	hindbrain development	5/114	179/28564	0.000773079	0.0108106	0.00790454	Mecp2/Psap/Tuba1a/Hspa5/Cdk5r2	5
1	Het_Neg	Up-regulated	GO:0099003	vesicle-mediated transport in synapse	6/114	271/28564	0.000782227	0.01086	0.00794068	Actg1/Actb/Atp6v1a/Ppp3r1/Nsg1/Rab3a	6
1	Het_Neg	Up-regulated	GO:0002028	regulation of sodium ion transport	4/114	103/28564	0.00078501	0.01086	0.00794068	Atp1b1/Atp1a1/Ywhah/Neto1	4
1	Het_Neg	Up-regulated	GO:0051100	negative regulation of binding	5/114	180/28564	0.000792668	0.0109076	0.0079755	Mecp2/Actb/Btaf1/Plk2/Hspa4	5
1	Het_Neg	Up-regulated	GO:0006898	receptor-mediated endocytosis	6/114	273/28564	0.000812614	0.0110241	0.00806071	Plk2/App/Ppp3r1/Wasf1/Atp5b/Itgav	6
1	Het_Neg	Up-regulated	GO:1901215	negative regulation of neuron death	6/114	273/28564	0.000812614	0.0110241	0.00806071	Mecp2/Nefl/Hsp90ab1/Eno2/App/Mef2c	6
1	Het_Neg	Up-regulated	GO:0006754	ATP biosynthetic process	4/114	104/28564	0.000813921	0.0110241	0.00806071	Aldoa/Eno1/Atp5b/Pkm	4
1	Het_Neg	Up-regulated	GO:0010001	glial cell differentiation	6/114	274/28564	0.000828146	0.0111584	0.00815887	Mecp2/Gpm6b/App/Ppp3r1/Tuba1a/Drd1	6
1	Het_Neg	Up-regulated	GO:0060052	neurofilament cytoskeleton organization	2/114	11/28564	0.000848211	0.0112529	0.00822799	Nefl/Nefm	2
1	Het_Neg	Up-regulated	GO:0071372	cellular response to follicle-stimulating hormone stimulus	2/114	11/28564	0.000848211	0.0112529	0.00822799	Efna5/Epha5	2
1	Het_Neg	Up-regulated	GO:0071420	cellular response to histamine	2/114	11/28564	0.000848211	0.0112529	0.00822799	Gabra1/Gabrg2	2
1	Het_Neg	Up-regulated	GO:0051170	import into nucleus	5/114	184/28564	0.000874749	0.0115458	0.00844212	Ddx5/Hsp90ab1/Ppp3r1/Drd1/Pik3r1	5
1	Het_Neg	Up-regulated	GO:0032388	positive regulation of intracellular transport	5/114	187/28564	0.000940345	0.0122862	0.00898352	Mecp2/Hsp90ab1/Prnp/Tmem30a/Pik3r1	5
1	Het_Neg	Up-regulated	GO:0050770	regulation of axonogenesis	5/114	187/28564	0.000940345	0.0122862	0.00898352	Nefl/Nefm/Chn1/Efna5/Robo2	5
1	Het_Neg	Up-regulated	GO:0007612	learning	5/114	190/28564	0.00100953	0.0129376	0.00945976	Mecp2/App/Tuba1a/Drd1/Neto1	5
1	Het_Neg	Up-regulated	GO:0032354	response to follicle-stimulating hormone	2/114	12/28564	0.0010152	0.0129376	0.00945976	Efna5/Epha5	2
1	Het_Neg	Up-regulated	GO:1900272	negative regulation of long-term synaptic potentiation	2/114	12/28564	0.0010152	0.0129376	0.00945976	App/Prnp	2
1	Het_Neg	Up-regulated	GO:1990535	neuron projection maintenance	2/114	12/28564	0.0010152	0.0129376	0.00945976	App/Prnp	2
1	Het_Neg	Up-regulated	GO:2000009	negative regulation of protein localization to cell surface	2/114	12/28564	0.0010152	0.0129376	0.00945976	Plk2/Gpm6b	2
1	Het_Neg	Up-regulated	GO:0030534	adult behavior	5/114	191/28564	0.00103342	0.0131051	0.0095823	Mecp2/Gabrg2/App/Tuba1a/Drd1	5
1	Het_Neg	Up-regulated	GO:1902903	regulation of supramolecular fiber organization	7/114	394/28564	0.00104706	0.0132071	0.00965686	Mecp2/Hspa8/Actg1/App/Wasf1/Mef2c/Pik3r1	7
1	Het_Neg	Up-regulated	GO:0048588	developmental cell growth	6/114	287/28564	0.00105167	0.0132071	0.00965686	Mecp2/Efna5/Hsp90ab1/App/Ndn/Wasf1	6
1	Het_Neg	Up-regulated	GO:0045663	positive regulation of myoblast differentiation	3/114	50/28564	0.00105851	0.0132288	0.00967272	Actb/Mef2c/Pik3r1	3
1	Het_Neg	Up-regulated	GO:0008344	adult locomotory behavior	4/114	112/28564	0.00107286	0.0133438	0.00975677	Mecp2/App/Tuba1a/Drd1	4
1	Het_Neg	Up-regulated	GO:0097553	calcium ion transmembrane import into cytosol	5/114	193/28564	0.00108244	0.0133984	0.00979672	Prnp/Ppp3r1/Calm1/Drd1/Itgav	5
1	Het_Neg	Up-regulated	GO:0006605	protein targeting	6/114	290/28564	0.00110927	0.0136004	0.0099444	Hspa8/Ywhaz/Prnp/Ppp2r2b/Hspa4/Hspa5	6
1	Het_Neg	Up-regulated	GO:0060560	developmental growth involved in morphogenesis	6/114	290/28564	0.00110927	0.0136004	0.0099444	Mecp2/Efna5/Hsp90ab1/App/Ndn/Wasf1	6
1	Het_Neg	Up-regulated	GO:0032760	positive regulation of tumor necrosis factor production	4/114	114/28564	0.00114567	0.0139148	0.0101743	Rasgrp1/App/C1qtnf4/Pik3r1	4
1	Het_Neg	Up-regulated	GO:0035967	cellular response to topologically incorrect protein	4/114	114/28564	0.00114567	0.0139148	0.0101743	Hspa8/Hspa5/Pik3r1/Hspa2	4
1	Het_Neg	Up-regulated	GO:0009206	purine ribonucleoside triphosphate biosynthetic process	4/114	115/28564	0.00118334	0.0142662	0.0104312	Aldoa/Eno1/Atp5b/Pkm	4
1	Het_Neg	Up-regulated	GO:0050905	neuromuscular process	5/114	197/28564	0.00118563	0.0142662	0.0104312	Mecp2/Nefl/Psap/App/Tuba1a	5
1	Het_Neg	Up-regulated	GO:0009145	purine nucleoside triphosphate biosynthetic process	4/114	116/28564	0.00122187	0.0144999	0.0106021	Aldoa/Eno1/Atp5b/Pkm	4
1	Het_Neg	Up-regulated	GO:0043266	regulation of potassium ion transport	4/114	116/28564	0.00122187	0.0144999	0.0106021	Atp1b1/Prnp/Gnb2/Neto1	4
1	Het_Neg	Up-regulated	GO:1903557	positive regulation of tumor necrosis factor superfamily cytokine production	4/114	116/28564	0.00122187	0.0144999	0.0106021	Rasgrp1/App/C1qtnf4/Pik3r1	4
1	Het_Neg	Up-regulated	GO:0008089	anterograde axonal transport	3/114	53/28564	0.00125419	0.0148155	0.0108329	Mecp2/Nefl/Neto1	3
1	Het_Neg	Up-regulated	GO:0021987	cerebral cortex development	4/114	118/28564	0.00130155	0.015305	0.0111908	Tuba1a/Tacc1/Nars/Cdk5r2	4
1	Het_Neg	Up-regulated	GO:0006986	response to unfolded protein	4/114	119/28564	0.00134272	0.0157177	0.0114926	Hspa8/Hspa5/Pik3r1/Hspa2	4
1	Het_Neg	Up-regulated	GO:0009201	ribonucleoside triphosphate biosynthetic process	4/114	120/28564	0.00138479	0.0159853	0.0116883	Aldoa/Eno1/Atp5b/Pkm	4
1	Het_Neg	Up-regulated	GO:0032536	regulation of cell projection size	2/114	14/28564	0.00139246	0.0159853	0.0116883	Nefl/Nefm	2
1	Het_Neg	Up-regulated	GO:0034605	cellular response to heat	3/114	55/28564	0.00139648	0.0159853	0.0116883	Irak1/Hsp90ab1/Ier5	3
1	Het_Neg	Up-regulated	GO:0051646	mitochondrion localization	3/114	55/28564	0.00139648	0.0159853	0.0116883	Nefl/Ubb/Wasf1	3
1	Het_Neg	Up-regulated	GO:0099084	postsynaptic specialization organization	3/114	55/28564	0.00139648	0.0159853	0.0116883	C1ql3/Adgrl3/C1ql2	3
1	Het_Neg	Up-regulated	GO:0034767	positive regulation of monoatomic ion transmembrane transport	5/114	206/28564	0.00144427	0.0163874	0.0119822	Atp1b1/Ppp3r1/Calm1/Drd1/Hspa2	5
1	Het_Neg	Up-regulated	GO:0071902	positive regulation of protein serine/threonine kinase activity	5/114	206/28564	0.00144427	0.0163874	0.0119822	Irak1/Rasgrp1/Hsp90ab1/App/Mef2c	5
1	Het_Neg	Up-regulated	GO:0015850	organic hydroxy compound transport	6/114	306/28564	0.00145848	0.0164764	0.0120473	Mecp2/Irak1/Actb/Gpm6b/Drd1/Rab3a	6
1	Het_Neg	Up-regulated	GO:0001662	behavioral fear response	3/114	56/28564	0.00147126	0.0165485	0.0121	Mecp2/Drd1/Mef2c	3
1	Het_Neg	Up-regulated	GO:0072659	protein localization to plasma membrane	6/114	308/28564	0.00150742	0.0168818	0.0123438	Atp1b1/Actb/Prnp/Nsg1/Pik3r1/Rab3a	6
1	Het_Neg	Up-regulated	GO:0002209	behavioral defense response	3/114	57/28564	0.00154851	0.0172672	0.0126256	Mecp2/Drd1/Mef2c	3
1	Het_Neg	Up-regulated	GO:0043534	blood vessel endothelial cell migration	4/114	124/28564	0.00156231	0.0172722	0.0126292	Mecp2/Plk2/Atp5b/Mef2c	4
1	Het_Neg	Up-regulated	GO:0045445	myoblast differentiation	4/114	124/28564	0.00156231	0.0172722	0.0126292	Actb/Ddx5/Mef2c/Pik3r1	4
1	Het_Neg	Up-regulated	GO:0031647	regulation of protein stability	6/114	311/28564	0.00158317	0.0174188	0.0127364	Atp1b1/Gapdh/Hspa8/Hsp90ab1/Prnp/Pik3r1	6
1	Het_Neg	Up-regulated	GO:0030007	intracellular potassium ion homeostasis	2/114	15/28564	0.0016025	0.0174188	0.0127364	Atp1b1/Atp1a1	2
1	Het_Neg	Up-regulated	GO:0031053	primary miRNA processing	2/114	15/28564	0.0016025	0.0174188	0.0127364	Mecp2/Ddx5	2
1	Het_Neg	Up-regulated	GO:0036376	sodium ion export across plasma membrane	2/114	15/28564	0.0016025	0.0174188	0.0127364	Atp1b1/Atp1a1	2
1	Het_Neg	Up-regulated	GO:0021587	cerebellum morphogenesis	3/114	58/28564	0.00162826	0.0176247	0.012887	Psap/Tuba1a/Hspa5	3
1	Het_Neg	Up-regulated	GO:0098659	inorganic cation import across plasma membrane	4/114	126/28564	0.00165675	0.0177842	0.0130036	Atp1b1/Prnp/Ppp3r1/Atp1a1	4
1	Het_Neg	Up-regulated	GO:0099587	inorganic ion import across plasma membrane	4/114	126/28564	0.00165675	0.0177842	0.0130036	Atp1b1/Prnp/Ppp3r1/Atp1a1	4
1	Het_Neg	Up-regulated	GO:0006936	muscle contraction	6/114	318/28564	0.00177118	0.0188561	0.0137873	Atp1b1/Aldoa/Eno1/Atp1a1/Calm1/Drd1	6
1	Het_Neg	Up-regulated	GO:0007162	negative regulation of cell adhesion	6/114	318/28564	0.00177118	0.0188561	0.0137873	Efna5/Epha5/Prnp/Atp5b/Pik3r1/Cdh13	6
1	Het_Neg	Up-regulated	GO:2000649	regulation of sodium ion transmembrane transporter activity	3/114	60/28564	0.00179537	0.0189782	0.0138766	Atp1b1/Ywhah/Neto1	3
1	Het_Neg	Up-regulated	GO:0021782	glial cell development	4/114	129/28564	0.00180574	0.0189782	0.0138766	Gpm6b/App/Ppp3r1/Drd1	4
1	Het_Neg	Up-regulated	GO:0031987	locomotion involved in locomotory behavior	2/114	16/28564	0.00182666	0.0189782	0.0138766	Mecp2/Adgrl3	2
1	Het_Neg	Up-regulated	GO:0034776	response to histamine	2/114	16/28564	0.00182666	0.0189782	0.0138766	Gabra1/Gabrg2	2
1	Het_Neg	Up-regulated	GO:0071371	cellular response to gonadotropin stimulus	2/114	16/28564	0.00182666	0.0189782	0.0138766	Efna5/Epha5	2
1	Het_Neg	Up-regulated	GO:1902950	regulation of dendritic spine maintenance	2/114	16/28564	0.00182666	0.0189782	0.0138766	App/Prnp	2
1	Het_Neg	Up-regulated	GO:0009142	nucleoside triphosphate biosynthetic process	4/114	130/28564	0.0018574	0.0192204	0.0140537	Aldoa/Eno1/Atp5b/Pkm	4
1	Het_Neg	Up-regulated	GO:0003012	muscle system process	7/114	436/28564	0.00186626	0.0192352	0.0140645	Atp1b1/Aldoa/Eno1/Atp1a1/Calm1/Drd1/Mef2c	7
1	Het_Neg	Up-regulated	GO:0099171	presynaptic modulation of chemical synaptic transmission	3/114	61/28564	0.00188278	0.0193284	0.0141326	Ywhah/Drd1/Rab3a	3
1	Het_Neg	Up-regulated	GO:0048259	regulation of receptor-mediated endocytosis	4/114	131/28564	0.00191007	0.0195311	0.0142809	Plk2/App/Ppp3r1/Itgav	4
1	Het_Neg	Up-regulated	GO:0032414	positive regulation of ion transmembrane transporter activity	4/114	132/28564	0.00196378	0.0198104	0.0144851	Atp1b1/Ppp3r1/Calm1/Hspa2	4
1	Het_Neg	Up-regulated	GO:0043406	positive regulation of MAP kinase activity	4/114	132/28564	0.00196378	0.0198104	0.0144851	Irak1/Rasgrp1/App/Mef2c	4
1	Het_Neg	Up-regulated	GO:0021575	hindbrain morphogenesis	3/114	62/28564	0.0019728	0.0198104	0.0144851	Psap/Tuba1a/Hspa5	3
1	Het_Neg	Up-regulated	GO:0042596	fear response	3/114	62/28564	0.0019728	0.0198104	0.0144851	Mecp2/Drd1/Mef2c	3
1	Het_Neg	Up-regulated	GO:0034504	protein localization to nucleus	6/114	325/28564	0.00197568	0.0198104	0.0144851	Ddx5/Hsp90ab1/App/Ppp3r1/Drd1/Pik3r1	6
1	Het_Neg	Up-regulated	GO:0009416	response to light stimulus	6/114	327/28564	0.00203727	0.0198749	0.0145322	Mecp2/App/Tuba1a/Drd1/Pik3r1/Neto1	6
1	Het_Neg	Up-regulated	GO:0010631	epithelial cell migration	6/114	327/28564	0.00203727	0.0198749	0.0145322	Mecp2/Plk2/Atp5b/Mef2c/Itgav/Cdh13	6
1	Het_Neg	Up-regulated	GO:0016358	dendrite development	6/114	327/28564	0.00203727	0.0198749	0.0145322	Mecp2/Plk2/App/Epha5/Ywhah/Mef2c	6
1	Het_Neg	Up-regulated	GO:0006734	NADH metabolic process	2/114	17/28564	0.00206482	0.0198749	0.0145322	Mdh1/Mdh2	2
1	Het_Neg	Up-regulated	GO:0006878	intracellular copper ion homeostasis	2/114	17/28564	0.00206482	0.0198749	0.0145322	App/Prnp	2
1	Het_Neg	Up-regulated	GO:0055070	copper ion homeostasis	2/114	17/28564	0.00206482	0.0198749	0.0145322	App/Prnp	2
1	Het_Neg	Up-regulated	GO:0061000	negative regulation of dendritic spine development	2/114	17/28564	0.00206482	0.0198749	0.0145322	Mecp2/Plk2	2
1	Het_Neg	Up-regulated	GO:0098760	response to interleukin-7	2/114	17/28564	0.00206482	0.0198749	0.0145322	Eno1/Atp5b	2
1	Het_Neg	Up-regulated	GO:0098761	cellular response to interleukin-7	2/114	17/28564	0.00206482	0.0198749	0.0145322	Eno1/Atp5b	2
1	Het_Neg	Up-regulated	GO:0098815	modulation of excitatory postsynaptic potential	3/114	63/28564	0.00206547	0.0198749	0.0145322	Plk2/App/Neto1	3
1	Het_Neg	Up-regulated	GO:0000086	G2/M transition of mitotic cell cycle	4/114	134/28564	0.0020743	0.0198749	0.0145322	Mecp2/App/Calm1/Hspa2	4
1	Het_Neg	Up-regulated	GO:0060996	dendritic spine development	4/114	134/28564	0.0020743	0.0198749	0.0145322	Mecp2/Plk2/Epha5/Mef2c	4
1	Het_Neg	Up-regulated	GO:0090132	epithelium migration	6/114	329/28564	0.0021003	0.0200498	0.0146601	Mecp2/Plk2/Atp5b/Mef2c/Itgav/Cdh13	6
1	Het_Neg	Up-regulated	GO:0007188	adenylate cyclase-modulating G protein-coupled receptor signaling pathway	5/114	225/28564	0.00212385	0.0202	0.01477	Psap/Aplp1/App/Drd1/Adgrl3	5
1	Het_Neg	Up-regulated	GO:0061077	chaperone-mediated protein folding	3/114	64/28564	0.0021608	0.0204392	0.0149448	Hspa8/Hspa5/Hspa2	3
1	Het_Neg	Up-regulated	GO:0090130	tissue migration	6/114	331/28564	0.0021648	0.0204392	0.0149448	Mecp2/Plk2/Atp5b/Mef2c/Itgav/Cdh13	6
1	Het_Neg	Up-regulated	GO:0009791	post-embryonic development	4/114	136/28564	0.00218905	0.020593	0.0150573	Mecp2/Gabrg2/Ndn/Rab3a	4
1	Het_Neg	Up-regulated	GO:0051592	response to calcium ion	4/114	137/28564	0.00224804	0.0209446	0.0153144	App/Tuba1a/Calm1/Mef2c	4
1	Het_Neg	Up-regulated	GO:0003170	heart valve development	3/114	65/28564	0.00225882	0.0209446	0.0153144	Matr3/Mef2c/Robo2	3
1	Het_Neg	Up-regulated	GO:0051893	regulation of focal adhesion assembly	3/114	65/28564	0.00225882	0.0209446	0.0153144	Actg1/Efna5/Gpm6b	3
1	Het_Neg	Up-regulated	GO:0090109	regulation of cell-substrate junction assembly	3/114	65/28564	0.00225882	0.0209446	0.0153144	Actg1/Efna5/Gpm6b	3
1	Het_Neg	Up-regulated	GO:0003128	heart field specification	2/114	18/28564	0.00231688	0.0211048	0.0154316	Mef2c/Robo2	2
1	Het_Neg	Up-regulated	GO:0034698	response to gonadotropin	2/114	18/28564	0.00231688	0.0211048	0.0154316	Efna5/Epha5	2
1	Het_Neg	Up-regulated	GO:0046184	aldehyde biosynthetic process	2/114	18/28564	0.00231688	0.0211048	0.0154316	Aldoa/Tpi1	2
1	Het_Neg	Up-regulated	GO:0098814	spontaneous synaptic transmission	2/114	18/28564	0.00231688	0.0211048	0.0154316	App/Nsg1	2
1	Het_Neg	Up-regulated	GO:1904862	inhibitory synapse assembly	2/114	18/28564	0.00231688	0.0211048	0.0154316	Gabra1/Gabrg2	2
1	Het_Neg	Up-regulated	GO:0010810	regulation of cell-substrate adhesion	5/114	230/28564	0.00233596	0.0211298	0.0154498	Actg1/Efna5/Gpm6b/Pik3r1/Cdh13	5
1	Het_Neg	Up-regulated	GO:0045216	cell-cell junction organization	5/114	230/28564	0.00233596	0.0211298	0.0154498	Actg1/Actb/Cdh18/Cdh13/Cdh20	5
1	Het_Neg	Up-regulated	GO:0099504	synaptic vesicle cycle	5/114	231/28564	0.00238016	0.0214546	0.0156873	Actg1/Actb/Atp6v1a/Ppp3r1/Rab3a	5
1	Het_Neg	Up-regulated	GO:0032411	positive regulation of transporter activity	4/114	140/28564	0.00243156	0.0218418	0.0159704	Atp1b1/Ppp3r1/Calm1/Hspa2	4
1	Het_Neg	Up-regulated	GO:0098930	axonal transport	3/114	67/28564	0.00246304	0.022048	0.0161212	Mecp2/Nefl/Neto1	3
1	Het_Neg	Up-regulated	GO:0035966	response to topologically incorrect protein	4/114	142/28564	0.00255948	0.0228323	0.0166947	Hspa8/Hspa5/Pik3r1/Hspa2	4
1	Het_Neg	Up-regulated	GO:1905664	regulation of calcium ion import across plasma membrane	2/114	19/28564	0.00258272	0.0229605	0.0167884	Prnp/Ppp3r1	2
1	Het_Neg	Up-regulated	GO:1901224	positive regulation of NIK/NF-kappaB signaling	3/114	69/28564	0.00267833	0.0237289	0.0173503	Irak1/App/C1qtnf4	3
1	Het_Neg	Up-regulated	GO:0007189	adenylate cyclase-activating G protein-coupled receptor signaling pathway	4/114	144/28564	0.00269195	0.0237681	0.0173789	Aplp1/App/Drd1/Adgrl3	4
1	Het_Neg	Up-regulated	GO:0031503	protein-containing complex localization	5/114	239/28564	0.00275602	0.024203	0.0176969	C1ql3/Ppp3r1/Nsg1/C1ql2/Neto1	5
1	Het_Neg	Up-regulated	GO:0090316	positive regulation of intracellular protein transport	4/114	145/28564	0.00275991	0.024203	0.0176969	Hsp90ab1/Prnp/Tmem30a/Pik3r1	4
1	Het_Neg	Up-regulated	GO:0021695	cerebellar cortex development	3/114	70/28564	0.00279019	0.0243859	0.0178306	Psap/Tuba1a/Hspa5	3
1	Het_Neg	Up-regulated	GO:0021542	dentate gyrus development	2/114	20/28564	0.00286223	0.0248476	0.0181682	Tuba1a/Drd1	2
1	Het_Neg	Up-regulated	GO:0032252	secretory granule localization	2/114	20/28564	0.00286223	0.0248476	0.0181682	Mecp2/Rasgrp1	2
1	Het_Neg	Up-regulated	GO:0050885	neuromuscular process controlling balance	3/114	71/28564	0.0029049	0.0250499	0.0183161	Nefl/Psap/App	3
1	Het_Neg	Up-regulated	GO:0055117	regulation of cardiac muscle contraction	3/114	71/28564	0.0029049	0.0250499	0.0183161	Atp1b1/Atp1a1/Calm1	3
1	Het_Neg	Up-regulated	GO:0071900	regulation of protein serine/threonine kinase activity	6/114	354/28564	0.0030188	0.0258056	0.0188687	Irak1/Rasgrp1/Actb/Hsp90ab1/App/Mef2c	6
1	Het_Neg	Up-regulated	GO:0099601	regulation of neurotransmitter receptor activity	3/114	72/28564	0.00302246	0.0258056	0.0188687	App/Mef2c/Neto1	3
1	Het_Neg	Up-regulated	GO:1902305	regulation of sodium ion transmembrane transport	3/114	72/28564	0.00302246	0.0258056	0.0188687	Atp1b1/Ywhah/Neto1	3
1	Het_Neg	Up-regulated	GO:1904375	regulation of protein localization to cell periphery	4/114	149/28564	0.00304354	0.0259001	0.0189378	Actb/Prnp/Epb41/Pik3r1	4
1	Het_Neg	Up-regulated	GO:0044839	cell cycle G2/M phase transition	4/114	150/28564	0.00311744	0.026442	0.0193341	Mecp2/App/Calm1/Hspa2	4
1	Het_Neg	Up-regulated	GO:0006071	glycerol metabolic process	2/114	21/28564	0.00315529	0.0265887	0.0194413	Tpi1/Got1	2
1	Het_Neg	Up-regulated	GO:1901386	negative regulation of voltage-gated calcium channel activity	2/114	21/28564	0.00315529	0.0265887	0.0194413	Ppp3r1/Calm1	2
1	Het_Neg	Up-regulated	GO:2001257	regulation of cation channel activity	4/114	152/28564	0.0032689	0.0274566	0.0200759	App/Ppp3r1/Calm1/Neto1	4
1	Het_Neg	Up-regulated	GO:0001508	action potential	4/114	154/28564	0.0034253	0.0286772	0.0209684	Mecp2/Calm1/Ywhah/Drd1	4
1	Het_Neg	Up-regulated	GO:0098661	inorganic anion transmembrane transport	3/114	76/28564	0.00352184	0.0293903	0.0214898	Gabra1/Gabrg2/Slc25a3	3
1	Het_Neg	Up-regulated	GO:0045861	negative regulation of proteolysis	6/114	368/28564	0.00364919	0.0302015	0.0220829	Gapdh/Hsp90ab1/App/Pcsk1n/Pik3r1/Ide	6
1	Het_Neg	Up-regulated	GO:0006626	protein targeting to mitochondrion	3/114	77/28564	0.00365407	0.0302015	0.0220829	Ywhaz/Ppp2r2b/Hspa4	3
1	Het_Neg	Up-regulated	GO:0050805	negative regulation of synaptic transmission	3/114	77/28564	0.00365407	0.0302015	0.0220829	Plk2/App/Drd1	3
1	Het_Neg	Up-regulated	GO:0031589	cell-substrate adhesion	6/114	369/28564	0.00369768	0.0304647	0.0222753	Actg1/Efna5/Gpm6b/Itgav/Pik3r1/Cdh13	6
1	Het_Neg	Up-regulated	GO:0031290	retinal ganglion cell axon guidance	2/114	23/28564	0.00378164	0.0309592	0.0226369	Efna5/Robo2	2
1	Het_Neg	Up-regulated	GO:0098962	regulation of postsynaptic neurotransmitter receptor activity	2/114	23/28564	0.00378164	0.0309592	0.0226369	App/Neto1	2
1	Het_Neg	Up-regulated	GO:0006814	sodium ion transport	5/114	259/28564	0.00388165	0.0316777	0.0231623	Atp1b1/Atp1a1/Ywhah/Kcnk1/Neto1	5
1	Het_Neg	Up-regulated	GO:0046496	nicotinamide nucleotide metabolic process	3/114	79/28564	0.00392754	0.0319514	0.0233624	Mdh1/Ldha/Mdh2	3
1	Het_Neg	Up-regulated	GO:0090257	regulation of muscle system process	5/114	261/28564	0.0040099	0.0325191	0.0237775	Atp1b1/Eno1/Atp1a1/Calm1/Mef2c	5
1	Het_Neg	Up-regulated	GO:0051965	positive regulation of synapse assembly	3/114	80/28564	0.00406882	0.0328542	0.0240225	Efna5/Pik3r1/Adgrl3	3
1	Het_Neg	Up-regulated	GO:0008090	retrograde axonal transport	2/114	24/28564	0.00411471	0.0328542	0.0240225	Mecp2/Nefl	2
1	Het_Neg	Up-regulated	GO:0019400	alditol metabolic process	2/114	24/28564	0.00411471	0.0328542	0.0240225	Tpi1/Got1	2
1	Het_Neg	Up-regulated	GO:0051602	response to electrical stimulus	2/114	24/28564	0.00411471	0.0328542	0.0240225	Actb/Rab3a	2
1	Het_Neg	Up-regulated	GO:0150105	protein localization to cell-cell junction	2/114	24/28564	0.00411471	0.0328542	0.0240225	Actg1/Actb	2
1	Het_Neg	Up-regulated	GO:0051962	positive regulation of nervous system development	6/114	379/28564	0.00420941	0.0333317	0.0243717	Mecp2/Nefl/Efna5/Pik3r1/Robo2/Adgrl3	6
1	Het_Neg	Up-regulated	GO:0010921	regulation of phosphatase activity	3/114	81/28564	0.00421316	0.0333317	0.0243717	Ppp2r2b/Calm1/Mef2c	3
1	Het_Neg	Up-regulated	GO:0019362	pyridine nucleotide metabolic process	3/114	81/28564	0.00421316	0.0333317	0.0243717	Mdh1/Ldha/Mdh2	3
1	Het_Neg	Up-regulated	GO:0043279	response to alkaloid	3/114	82/28564	0.00436058	0.0343928	0.0251475	Mecp2/Drd1/Adgrl3	3
1	Het_Neg	Up-regulated	GO:0002090	regulation of receptor internalization	3/114	83/28564	0.0045111	0.0354718	0.0259365	Plk2/App/Ppp3r1	3
1	Het_Neg	Up-regulated	GO:0006937	regulation of muscle contraction	4/114	168/28564	0.00466485	0.0365696	0.0267392	Atp1b1/Eno1/Atp1a1/Calm1	4
1	Het_Neg	Up-regulated	GO:0050927	positive regulation of positive chemotaxis	2/114	26/28564	0.00482009	0.0376724	0.0275456	Scg2/Cdh13	2
1	Het_Neg	Up-regulated	GO:0043270	positive regulation of monoatomic ion transport	5/114	274/28564	0.00491848	0.0383257	0.0280232	Atp1b1/Ppp3r1/Calm1/Drd1/Hspa2	5
1	Het_Neg	Up-regulated	GO:0045661	regulation of myoblast differentiation	3/114	86/28564	0.00498141	0.0385835	0.0282118	Actb/Mef2c/Pik3r1	3
1	Het_Neg	Up-regulated	GO:0060998	regulation of dendritic spine development	3/114	86/28564	0.00498141	0.0385835	0.0282118	Mecp2/Plk2/Mef2c	3
1	Het_Neg	Up-regulated	GO:0006942	regulation of striated muscle contraction	3/114	87/28564	0.00514449	0.0393906	0.0288019	Atp1b1/Atp1a1/Calm1	3
1	Het_Neg	Up-regulated	GO:0098656	monoatomic anion transmembrane transport	3/114	87/28564	0.00514449	0.0393906	0.0288019	Gabra1/Gabrg2/Prnp	3
1	Het_Neg	Up-regulated	GO:0006941	striated muscle contraction	4/114	173/28564	0.00517201	0.0393906	0.0288019	Atp1b1/Aldoa/Atp1a1/Calm1	4
1	Het_Neg	Up-regulated	GO:0006883	intracellular sodium ion homeostasis	2/114	27/28564	0.00519219	0.0393906	0.0288019	Atp1b1/Atp1a1	2
1	Het_Neg	Up-regulated	GO:0050926	regulation of positive chemotaxis	2/114	27/28564	0.00519219	0.0393906	0.0288019	Scg2/Cdh13	2
1	Het_Neg	Up-regulated	GO:0097107	postsynaptic density assembly	2/114	27/28564	0.00519219	0.0393906	0.0288019	C1ql3/C1ql2	2
1	Het_Neg	Up-regulated	GO:0099558	maintenance of synapse structure	2/114	27/28564	0.00519219	0.0393906	0.0288019	Rab3a/Adgrl3	2
1	Het_Neg	Up-regulated	GO:0022604	regulation of cell morphogenesis	5/114	278/28564	0.00522524	0.0394102	0.0288162	Mecp2/Aldoa/Efna5/Ntng1/Epb41	5
1	Het_Neg	Up-regulated	GO:0034764	positive regulation of transmembrane transport	5/114	278/28564	0.00522524	0.0394102	0.0288162	Atp1b1/Ppp3r1/Calm1/Drd1/Hspa2	5
1	Het_Neg	Up-regulated	GO:0043525	positive regulation of neuron apoptotic process	3/114	88/28564	0.00531076	0.0399388	0.0292027	App/Prnp/Ppp2r2b	3
1	Het_Neg	Up-regulated	GO:0050848	regulation of calcium-mediated signaling	3/114	89/28564	0.00548024	0.0410733	0.0300322	Prnp/Ppp3r1/Cdh13	3
1	Het_Neg	Up-regulated	GO:0071248	cellular response to metal ion	4/114	176/28564	0.00549338	0.0410733	0.0300322	Mecp2/Prnp/Tuba1a/Mef2c	4
1	Het_Neg	Up-regulated	GO:0016188	synaptic vesicle maturation	2/114	28/28564	0.00557708	0.0413407	0.0302278	Atp6v1a/Rab3a	2
1	Het_Neg	Up-regulated	GO:0097062	dendritic spine maintenance	2/114	28/28564	0.00557708	0.0413407	0.0302278	App/Prnp	2
1	Het_Neg	Up-regulated	GO:1900242	regulation of synaptic vesicle endocytosis	2/114	28/28564	0.00557708	0.0413407	0.0302278	Actg1/Actb	2
1	Het_Neg	Up-regulated	GO:0010594	regulation of endothelial cell migration	4/114	177/28564	0.0056034	0.0414171	0.0302836	Mecp2/Plk2/Atp5b/Mef2c	4
1	Het_Neg	Up-regulated	GO:0072524	pyridine-containing compound metabolic process	3/114	90/28564	0.00565294	0.0416642	0.0304643	Mdh1/Ldha/Mdh2	3
1	Het_Neg	Up-regulated	GO:0032418	lysosome localization	3/114	91/28564	0.00582887	0.0424768	0.0310585	Rasgrp1/Ywhaz/Rab3a	3
1	Het_Neg	Up-regulated	GO:0036465	synaptic vesicle recycling	3/114	91/28564	0.00582887	0.0424768	0.0310585	Actg1/Actb/Rab3a	3
1	Het_Neg	Up-regulated	GO:0097581	lamellipodium organization	3/114	91/28564	0.00582887	0.0424768	0.0310585	Wasf1/Pik3r1/Cdh13	3
1	Het_Neg	Up-regulated	GO:1990849	vacuolar localization	3/114	91/28564	0.00582887	0.0424768	0.0310585	Rasgrp1/Ywhaz/Rab3a	3
1	Het_Neg	Up-regulated	GO:0045822	negative regulation of heart contraction	2/114	29/28564	0.00597466	0.0432954	0.031657	Atp1a1/Pik3r1	2
1	Het_Neg	Up-regulated	GO:0070841	inclusion body assembly	2/114	29/28564	0.00597466	0.0432954	0.031657	Psap/Hspa2	2
1	Het_Neg	Up-regulated	GO:0048708	astrocyte differentiation	3/114	93/28564	0.0061905	0.0447342	0.032709	Mecp2/App/Drd1	3
1	Het_Neg	Up-regulated	GO:0043648	dicarboxylic acid metabolic process	3/114	94/28564	0.00637624	0.0456286	0.033363	Mdh1/Got1/Mdh2	3
1	Het_Neg	Up-regulated	GO:0007141	male meiosis I	2/114	30/28564	0.00638483	0.0456286	0.033363	Ubb/Hspa2	2
1	Het_Neg	Up-regulated	GO:0007214	gamma-aminobutyric acid signaling pathway	2/114	30/28564	0.00638483	0.0456286	0.033363	Gabra1/Gabrg2	2
1	Het_Neg	Up-regulated	GO:0071353	cellular response to interleukin-4	2/114	30/28564	0.00638483	0.0456286	0.033363	Hsp90ab1/Hspa5	2
1	Het_Neg	Up-regulated	GO:0007219	Notch signaling pathway	4/114	184/28564	0.00641498	0.0457178	0.0334282	Mecp2/App/Got1/Robo2	4
1	Het_Neg	Up-regulated	GO:0032680	regulation of tumor necrosis factor production	4/114	185/28564	0.00653694	0.046459	0.0339702	Rasgrp1/App/C1qtnf4/Pik3r1	4
1	Het_Neg	Up-regulated	GO:0072655	establishment of protein localization to mitochondrion	3/114	96/28564	0.00675762	0.0478958	0.0350207	Ywhaz/Ppp2r2b/Hspa4	3
1	Het_Neg	Up-regulated	GO:1900273	positive regulation of long-term synaptic potentiation	2/114	31/28564	0.00680747	0.0481173	0.0351827	App/Drd1	2
1	Het_Neg	Up-regulated	GO:1903555	regulation of tumor necrosis factor superfamily cytokine production	4/114	188/28564	0.00691204	0.0487233	0.0356258	Rasgrp1/App/C1qtnf4/Pik3r1	4
1	Het_Neg	Up-regulated	GO:1901992	positive regulation of mitotic cell cycle phase transition	3/114	97/28564	0.00695329	0.0488809	0.035741	Mecp2/App/Hspa2	3
1	Het_Neg	Up-regulated	GO:0007051	spindle organization	4/114	189/28564	0.00704017	0.0493575	0.0360895	Mecp2/Plk2/Ppp2r1a/Tacc1	4
1	Het_Neg	Down-regulated	GO:0007626	locomotory behavior	1980-11-01	270/28564	2.5851487936069e-10	3.98629943974184e-07	2.7293728841976e-07	Dab1/Negr1/Cacna1c/Cacna1e/Dscam/Kalrn/Grin2a/Fgf14/Efnb3/Btbd9/Nav2	11
1	Het_Neg	Down-regulated	GO:0031346	positive regulation of cell projection organization	1980-12-01	459/28564	5.765595819054e-09	4.44527437649063e-06	3.04362768763745e-06	Plxna4/Negr1/Dscam/Kalrn/Tgfbr1/Nlgn1/Carmil1/Ror1/Ntrk3/Fgfr1/Dmd/Plxna2	12
1	Het_Neg	Down-regulated	GO:0007416	synapse assembly	1980-09-01	216/28564	9.96858453367879e-09	5.1238524503109e-06	3.5082422060631e-06	Negr1/Nrg3/Lrfn5/Nlgn1/Efnb3/Gria1/Ntrk3/Clstn2/Lrrn1	9
1	Het_Neg	Down-regulated	GO:0042391	regulation of membrane potential	1980-11-01	488/28564	1.17290913834793e-07	3.66512904305255e-05	2.50947124730815e-05	Cacna1c/Dpp6/Kcnq3/Grin2a/Nlgn1/Fgf14/Gria1/Ntrk3/Dmd/Slc4a4/Cnih3	11
1	Het_Neg	Down-regulated	GO:0051963	regulation of synapse assembly	1980-07-01	140/28564	1.37716885396336e-07	3.66512904305255e-05	2.50947124730815e-05	Negr1/Lrfn5/Nlgn1/Efnb3/Ntrk3/Clstn2/Lrrn1	7
1	Het_Neg	Down-regulated	GO:0098742	cell-cell adhesion via plasma-membrane adhesion molecules	1980-08-01	211/28564	1.426120250215e-07	3.66512904305255e-05	2.50947124730815e-05	Dab1/Dscaml1/Dscam/Lrfn5/Nlgn1/Cdh11/Pcdh19/Clstn2	8
1	Het_Neg	Down-regulated	GO:0050807	regulation of synapse organization	1980-09-01	305/28564	1.91465598420206e-07	4.21771361091368e-05	2.88781947692431e-05	Negr1/Kalrn/Lrfn5/Nlgn1/Efnb3/Grid1/Ntrk3/Clstn2/Lrrn1	9
1	Het_Neg	Down-regulated	GO:0050803	regulation of synapse structure or activity	1980-09-01	313/28564	2.3813567947532e-07	4.59006522188679e-05	3.1427642962335e-05	Negr1/Kalrn/Lrfn5/Nlgn1/Efnb3/Grid1/Ntrk3/Clstn2/Lrrn1	9
1	Het_Neg	Down-regulated	GO:0043087	regulation of GTPase activity	1980-09-01	353/28564	6.51093742111388e-07	0.000111554	7.63797688114295e-05	Plxna4/Kalrn/Cblb/Ntrk3/Agap1/Dennd1a/Plxna2/Ralgapa2/Rasgrf1	9
1	Het_Neg	Down-regulated	GO:0008344	adult locomotory behavior	1980-06-01	112/28564	7.53452484158229e-07	0.000116182	7.95487201695478e-05	Dab1/Cacna1c/Kalrn/Fgf14/Efnb3/Btbd9	6
1	Het_Neg	Down-regulated	GO:0034329	cell junction assembly	1980-10-01	477/28564	8.89582049617664e-07	0.000124703	8.53828512695232e-05	Negr1/Nrg3/Lrfn5/Nlgn1/Efnb3/Gria1/Cdh11/Ntrk3/Clstn2/Lrrn1	10
1	Het_Neg	Down-regulated	GO:0051962	positive regulation of nervous system development	1980-09-01	379/28564	1.17259295953578e-06	0.000150678	0.000103168	Plxna4/Dscam/Kalrn/Nlgn1/Vegfc/Ntrk3/Clstn2/Lrrn1/Plxna2	9
1	Het_Neg	Down-regulated	GO:0007409	axonogenesis	1980-10-01	498/28564	1.31094602239651e-06	0.000155498	0.000106468	Plxna4/Dab1/Dscaml1/Slit3/Dscam/Kalrn/Efnb3/Cdh11/Ntrk3/Plxna2	10
1	Het_Neg	Down-regulated	GO:0035249	synaptic transmission, glutamatergic	1980-06-01	127/28564	1.5747161728187e-06	0.000173444	0.000118755	Grin2a/Nlgn1/Grid1/Gria1/Grik4/Cnih3	6
1	Het_Neg	Down-regulated	GO:1905606	regulation of presynapse assembly	1980-04-01	38/28564	3.91584363782215e-06	0.000402549	0.00027562	Lrfn5/Nlgn1/Efnb3/Ntrk3	4
1	Het_Neg	Down-regulated	GO:0010976	positive regulation of neuron projection development	1980-07-01	237/28564	4.70370563333582e-06	0.000436883	0.000299129	Negr1/Kalrn/Nlgn1/Ror1/Ntrk3/Fgfr1/Dmd	7
1	Het_Neg	Down-regulated	GO:0001508	action potential	1980-06-01	154/28564	4.81648028361675e-06	0.000436883	0.000299129	Cacna1c/Dpp6/Grin2a/Gria1/Ntrk3/Dmd	6
1	Het_Neg	Down-regulated	GO:1901888	regulation of cell junction assembly	1980-07-01	242/28564	5.39341709326919e-06	0.000462036	0.000316351	Negr1/Lrfn5/Nlgn1/Efnb3/Ntrk3/Clstn2/Lrrn1	7
1	Het_Neg	Down-regulated	GO:0099174	regulation of presynapse organization	1980-04-01	42/28564	5.88752904758377e-06	0.000477819	0.000327157	Lrfn5/Nlgn1/Efnb3/Ntrk3	4
1	Het_Neg	Down-regulated	GO:0007411	axon guidance	1980-07-01	253/28564	7.21086927808446e-06	0.000543274	0.000371973	Plxna4/Dscaml1/Slit3/Dscam/Kalrn/Efnb3/Plxna2	7
1	Het_Neg	Down-regulated	GO:0097485	neuron projection guidance	1980-07-01	254/28564	7.39866736489243e-06	0.000543274	0.000371973	Plxna4/Dscaml1/Slit3/Dscam/Kalrn/Efnb3/Plxna2	7
1	Het_Neg	Down-regulated	GO:0050767	regulation of neurogenesis	1980-09-01	480/28564	7.99478174175029e-06	0.000560362	0.000383673	Plxna4/Dab1/Dscam/Kalrn/Efnb3/Vegfc/Ntrk3/Plxna2/Ski	9
1	Het_Neg	Down-regulated	GO:0007156	homophilic cell adhesion via plasma membrane adhesion molecules	1980-05-01	109/28564	1.41234387423173e-05	0.000938395	0.000642508	Dscaml1/Dscam/Cdh11/Pcdh19/Clstn2	5
1	Het_Neg	Down-regulated	GO:0050770	regulation of axonogenesis	1980-06-01	187/28564	1.46053746215615e-05	0.000938395	0.000642508	Plxna4/Dab1/Dscam/Efnb3/Ntrk3/Plxna2	6
1	Het_Neg	Down-regulated	GO:0099054	presynapse assembly	1980-04-01	54/28564	1.62159161086783e-05	0.000976491	0.000668592	Lrfn5/Nlgn1/Efnb3/Ntrk3	4
1	Het_Neg	Down-regulated	GO:0030534	adult behavior	1980-06-01	191/28564	1.64648360134142e-05	0.000976491	0.000668592	Dab1/Cacna1c/Kalrn/Fgf14/Efnb3/Btbd9	6
1	Het_Neg	Down-regulated	GO:0099172	presynapse organization	1980-04-01	62/28564	2.81217982388608e-05	0.00160607	0.00109966	Lrfn5/Nlgn1/Efnb3/Ntrk3	4
1	Het_Neg	Down-regulated	GO:0048532	anatomical structure arrangement	1980-03-01	22/28564	3.13498598579975e-05	0.00172648	0.0011821	Plxna4/Dab1/Dmd	3
1	Het_Neg	Down-regulated	GO:0007611	learning or memory	1980-07-01	326/28564	3.68141171880718e-05	0.0019575	0.00134027	Cacna1c/Cacna1e/Kalrn/Grin2a/Btbd9/Gria1/Tafa2	7
1	Het_Neg	Down-regulated	GO:0099504	synaptic vesicle cycle	1980-06-01	231/28564	4.78144988118519e-05	0.00245767	0.00168273	Cacna1e/Pls3/Nlgn1/Fgf14/Btbd9/Dennd1a	6
1	Het_Neg	Down-regulated	GO:0099601	regulation of neurotransmitter receptor activity	1980-04-01	72/28564	5.07734254609693e-05	0.00252557	0.00172923	Grin2a/Nlgn1/Cnih3/Rasgrf1	4
1	Het_Neg	Down-regulated	GO:0007422	peripheral nervous system development	1980-04-01	75/28564	5.96049084369188e-05	0.00278517	0.00190698	Plxna4/Ntrk3/Dmd/Ski	4
1	Het_Neg	Down-regulated	GO:0008542	visual learning	1980-04-01	75/28564	5.96049084369188e-05	0.00278517	0.00190698	Cacna1c/Cacna1e/Grin2a/Tafa2	4
1	Het_Neg	Down-regulated	GO:0010469	regulation of signaling receptor activity	1980-05-01	149/28564	6.33581838107403e-05	0.00287348	0.00196744	Grin2a/Cblb/Nlgn1/Cnih3/Rasgrf1	5
1	Het_Neg	Down-regulated	GO:2000310	regulation of NMDA receptor activity	1980-03-01	28/28564	6.58865638701453e-05	0.00290277	0.0019875	Grin2a/Nlgn1/Rasgrf1	3
1	Het_Neg	Down-regulated	GO:0007632	visual behavior	1980-04-01	79/28564	7.30590660482957e-05	0.00307031	0.0021022	Cacna1c/Cacna1e/Grin2a/Tafa2	4
1	Het_Neg	Down-regulated	GO:0050890	cognition	1980-07-01	364/28564	7.367148179055e-05	0.00307031	0.0021022	Cacna1c/Cacna1e/Kalrn/Grin2a/Btbd9/Gria1/Tafa2	7
1	Het_Neg	Down-regulated	GO:0051965	positive regulation of synapse assembly	1980-04-01	80/28564	7.67413196205392e-05	0.00311408	0.00213218	Nlgn1/Ntrk3/Clstn2/Lrrn1	4
1	Het_Neg	Down-regulated	GO:0043547	positive regulation of GTPase activity	1980-06-01	259/28564	8.9921741664079e-05	0.00353858	0.00242282	Kalrn/Ntrk3/Agap1/Dennd1a/Ralgapa2/Rasgrf1	6
1	Het_Neg	Down-regulated	GO:0042063	gliogenesis	1980-07-01	378/28564	9.31956242047868e-05	0.00353858	0.00242282	Dab1/Miat/Ror1/Vegfc/Ntrk3/Dmd/Ski	7
1	Het_Neg	Down-regulated	GO:0007613	memory	1980-05-01	162/28564	9.40866883927694e-05	0.00353858	0.00242282	Kalrn/Grin2a/Btbd9/Gria1/Tafa2	5
1	Het_Neg	Down-regulated	GO:0099003	vesicle-mediated transport in synapse	1980-06-01	271/28564	0.000115207	0.00422976	0.00289607	Cacna1e/Pls3/Nlgn1/Fgf14/Btbd9/Dennd1a	6
1	Het_Neg	Down-regulated	GO:0010001	glial cell differentiation	1980-06-01	274/28564	0.000122336	0.00438701	0.00300374	Dab1/Miat/Ror1/Ntrk3/Dmd/Ski	6
1	Het_Neg	Down-regulated	GO:0036465	synaptic vesicle recycling	1980-04-01	91/28564	0.000126693	0.00444002	0.00304003	Nlgn1/Fgf14/Btbd9/Dennd1a	4
1	Het_Neg	Down-regulated	GO:0048846	axon extension involved in axon guidance	1980-03-01	37/28564	0.000153457	0.00503471	0.0034472	Plxna4/Slit3/Dscam	3
1	Het_Neg	Down-regulated	GO:1902284	neuron projection extension involved in neuron projection guidance	1980-03-01	37/28564	0.000153457	0.00503471	0.0034472	Plxna4/Slit3/Dscam	3
1	Het_Neg	Down-regulated	GO:1903421	regulation of synaptic vesicle recycling	1980-03-01	37/28564	0.000153457	0.00503471	0.0034472	Nlgn1/Fgf14/Btbd9	3
1	Het_Neg	Down-regulated	GO:0032412	regulation of monoatomic ion transmembrane transporter activity	1980-06-01	290/28564	0.000166494	0.00534862	0.00366214	Grin2a/Nlgn1/Fgf14/Dmd/Cnih3/Rasgrf1	6
1	Het_Neg	Down-regulated	GO:0035418	protein localization to synapse	1980-04-01	100/28564	0.000182367	0.00573899	0.00392942	Kalrn/Grin2a/Nlgn1/Cnih3	4
1	Het_Neg	Down-regulated	GO:0019226	transmission of nerve impulse	1980-04-01	101/28564	0.000189486	0.0057686	0.0039497	Cacna1e/Dpp6/Gria1/Ntrk3	4
1	Het_Neg	Down-regulated	GO:0050772	positive regulation of axonogenesis	1980-04-01	102/28564	0.000196803	0.0057686	0.0039497	Plxna4/Dscam/Ntrk3/Plxna2	4
1	Het_Neg	Down-regulated	GO:0090630	activation of GTPase activity	1980-04-01	102/28564	0.000196803	0.0057686	0.0039497	Ntrk3/Agap1/Ralgapa2/Rasgrf1	4
1	Het_Neg	Down-regulated	GO:0007612	learning	1980-05-01	190/28564	0.000198272	0.0057686	0.0039497	Cacna1c/Cacna1e/Kalrn/Grin2a/Tafa2	5
1	Het_Neg	Down-regulated	GO:0002028	regulation of sodium ion transport	1980-04-01	103/28564	0.000204321	0.0058345	0.00399482	Fgf14/Nkain3/Dmd/Akt3	4
1	Het_Neg	Down-regulated	GO:0022898	regulation of transmembrane transporter activity	1980-06-01	303/28564	0.00021094	0.005914	0.00404925	Grin2a/Nlgn1/Fgf14/Dmd/Cnih3/Rasgrf1	6
1	Het_Neg	Down-regulated	GO:0010765	positive regulation of sodium ion transport	1980-03-01	43/28564	0.000240804	0.00651438	0.00446032	Fgf14/Dmd/Akt3	3
1	Het_Neg	Down-regulated	GO:0050919	negative chemotaxis	1980-03-01	43/28564	0.000240804	0.00651438	0.00446032	Plxna4/Slit3/Nrg3	3
1	Het_Neg	Down-regulated	GO:0032409	regulation of transporter activity	1980-06-01	317/28564	0.000268771	0.0070247	0.00480973	Grin2a/Nlgn1/Fgf14/Dmd/Cnih3/Rasgrf1	6
1	Het_Neg	Down-regulated	GO:0007162	negative regulation of cell adhesion	1980-06-01	318/28564	0.000273335	0.0070247	0.00480973	Plxna4/Dab1/Dscaml1/Dscam/Cblb/Plxna2	6
1	Het_Neg	Down-regulated	GO:0050769	positive regulation of neurogenesis	1980-06-01	318/28564	0.000273335	0.0070247	0.00480973	Plxna4/Dscam/Kalrn/Vegfc/Ntrk3/Plxna2	6
1	Het_Neg	Down-regulated	GO:0007628	adult walking behavior	1980-03-01	47/28564	0.000313856	0.00793386	0.00543222	Dab1/Cacna1c/Efnb3	3
1	Het_Neg	Down-regulated	GO:0008038	neuron recognition	1980-03-01	48/28564	0.000334106	0.00830953	0.00568944	Dscaml1/Dscam/Efnb3	3
1	Het_Neg	Down-regulated	GO:0008306	associative learning	1980-04-01	122/28564	0.000389908	0.00954345	0.00653429	Cacna1c/Cacna1e/Grin2a/Tafa2	4
1	Het_Neg	Down-regulated	GO:0090659	walking behavior	1980-03-01	51/28564	0.000399852	0.00963394	0.00659624	Dab1/Cacna1c/Efnb3	3
1	Het_Neg	Down-regulated	GO:0051639	actin filament network formation	1980-02-01	11/28564	0.000419122	0.00979221	0.00670461	Pls3/Carmil1	2
1	Het_Neg	Down-regulated	GO:0099545	trans-synaptic signaling by trans-synaptic complex	1980-02-01	11/28564	0.000419122	0.00979221	0.00670461	Nlgn1/Efnb3	2
1	Het_Neg	Down-regulated	GO:1901890	positive regulation of cell junction assembly	1980-04-01	127/28564	0.000453943	0.0104475	0.00715326	Nlgn1/Ntrk3/Clstn2/Lrrn1	4
1	Het_Neg	Down-regulated	GO:0034765	regulation of monoatomic ion transmembrane transport	1980-07-01	492/28564	0.00046334	0.0105069	0.00719396	Cacna1c/Cacna1e/Dpp6/Kcnq3/Grin2a/Fgf14/Dmd	7
1	Het_Neg	Down-regulated	GO:0021782	glial cell development	1980-04-01	129/28564	0.000481541	0.0107614	0.0073682	Ror1/Ntrk3/Dmd/Ski	4
1	Het_Neg	Down-regulated	GO:0050920	regulation of chemotaxis	1980-05-01	232/28564	0.000495987	0.0109033	0.00746535	Plxna4/Dscam/Vegfc/Ntrk3/Fgfr1	5
1	Het_Neg	Down-regulated	GO:0070593	dendrite self-avoidance	1980-02-01	12/28564	0.000502032	0.0109033	0.00746535	Dscaml1/Dscam	2
1	Het_Neg	Down-regulated	GO:0060078	regulation of postsynaptic membrane potential	1980-04-01	132/28564	0.000525149	0.0112469	0.00770065	Grin2a/Nlgn1/Fgf14/Gria1	4
1	Het_Neg	Down-regulated	GO:1902414	protein localization to cell junction	1980-04-01	133/28564	0.00054029	0.0114127	0.00781414	Kalrn/Grin2a/Nlgn1/Cnih3	4
1	Het_Neg	Down-regulated	GO:0021545	cranial nerve development	1980-03-01	57/28564	0.000555065	0.0115663	0.00791934	Plxna4/Nav2/Dmd	3
1	Het_Neg	Down-regulated	GO:0014014	negative regulation of gliogenesis	1980-03-01	58/28564	0.000584164	0.0118524	0.00811519	Dab1/Ntrk3/Ski	3
1	Het_Neg	Down-regulated	GO:0043536	positive regulation of blood vessel endothelial cell migration	1980-03-01	58/28564	0.000584164	0.0118524	0.00811519	Vegfc/Fgfr1/Akt3	3
1	Het_Neg	Down-regulated	GO:0021604	cranial nerve structural organization	1980-02-01	13/28564	0.000592233	0.01186	0.00812043	Plxna4/Dmd	2
1	Het_Neg	Down-regulated	GO:0014013	regulation of gliogenesis	1980-04-01	139/28564	0.000637724	0.0126073	0.00863208	Dab1/Vegfc/Ntrk3/Ski	4
1	Het_Neg	Down-regulated	GO:0008360	regulation of cell shape	1980-04-01	141/28564	0.000672799	0.0131167	0.00898088	Plxna4/Pakap/Plxna2/Sh3kbp1	4
1	Het_Neg	Down-regulated	GO:0043010	camera-type eye development	1980-06-01	378/28564	0.000680505	0.0131167	0.00898088	Cacna1c/Dscam/Tgfbr1/Miat/Ntrk3/Ski	6
1	Het_Neg	Down-regulated	GO:0099173	postsynapse organization	1980-05-01	251/28564	0.000707806	0.0134745	0.00922585	Kalrn/Grin2a/Nlgn1/Grid1/Ntrk3	5
1	Het_Neg	Down-regulated	GO:0048675	axon extension	1980-04-01	144/28564	0.000727944	0.0136889	0.00937263	Plxna4/Slit3/Dscam/Ntrk3	4
1	Het_Neg	Down-regulated	GO:1990778	protein localization to cell periphery	1980-06-01	389/28564	0.000789826	0.0146736	0.0100469	Dpp6/Kalrn/Grin2a/Rab26/Gpr158/Cnih3	6
1	Het_Neg	Down-regulated	GO:0006814	sodium ion transport	1980-05-01	259/28564	0.000814787	0.0149572	0.010241	Fgf14/Nkain3/Dmd/Slc4a4/Akt3	5
1	Het_Neg	Down-regulated	GO:1903539	protein localization to postsynaptic membrane	1980-03-01	67/28564	0.000890669	0.0159898	0.010948	Kalrn/Grin2a/Cnih3	3
1	Het_Neg	Down-regulated	GO:0042428	serotonin metabolic process	1980-02-01	16/28564	0.000906172	0.0159898	0.010948	Grin2a/Btbd9	2
1	Het_Neg	Down-regulated	GO:1902287	semaphorin-plexin signaling pathway involved in axon guidance	1980-02-01	16/28564	0.000906172	0.0159898	0.010948	Plxna4/Plxna2	2
1	Het_Neg	Down-regulated	GO:0050921	positive regulation of chemotaxis	1980-04-01	153/28564	0.000912519	0.0159898	0.010948	Dscam/Vegfc/Ntrk3/Fgfr1	4
1	Het_Neg	Down-regulated	GO:0062237	protein localization to postsynapse	1980-03-01	68/28564	0.000929906	0.0160176	0.010967	Kalrn/Grin2a/Cnih3	3
1	Het_Neg	Down-regulated	GO:0001936	regulation of endothelial cell proliferation	1980-04-01	154/28564	0.000934877	0.0160176	0.010967	Tgfbr1/Vegfc/Fgfr1/Akt3	4
1	Het_Neg	Down-regulated	GO:0022029	telencephalon cell migration	1980-03-01	69/28564	0.000970222	0.0161253	0.0110408	Dab1/Nrg3/Fgfr1	3
1	Het_Neg	Down-regulated	GO:0045668	negative regulation of osteoblast differentiation	1980-03-01	69/28564	0.000970222	0.0161253	0.0110408	Vegfc/Fgfr1/Ski	3
1	Het_Neg	Down-regulated	GO:0048638	regulation of developmental growth	1980-06-01	405/28564	0.00097254	0.0161253	0.0110408	Plxna4/Cacna1c/Dscam/Tgfbr1/Ntrk3/Fgfr1	6
1	Het_Neg	Down-regulated	GO:1902285	semaphorin-plexin signaling pathway involved in neuron projection guidance	1980-02-01	17/28564	0.00102513	0.0168165	0.0115141	Plxna4/Plxna2	2
1	Het_Neg	Down-regulated	GO:0021537	telencephalon development	1980-05-01	274/28564	0.00104736	0.0168232	0.0115186	Plxna4/Dab1/Nrg3/Fgfr1/Ski	5
1	Het_Neg	Down-regulated	GO:0043270	positive regulation of monoatomic ion transport	1980-05-01	274/28564	0.00104736	0.0168232	0.0115186	Cacna1c/Dpp6/Fgf14/Dmd/Akt3	5
1	Het_Neg	Down-regulated	GO:0021885	forebrain cell migration	1980-03-01	72/28564	0.00109777	0.0174511	0.0119486	Dab1/Nrg3/Fgfr1	3
1	Het_Neg	Down-regulated	GO:0022604	regulation of cell morphogenesis	1980-05-01	278/28564	0.00111694	0.0175747	0.0120332	Plxna4/Kalrn/Pakap/Plxna2/Sh3kbp1	5
1	Het_Neg	Down-regulated	GO:1901160	primary amino compound metabolic process	1980-02-01	18/28564	0.00115118	0.0179305	0.0122768	Grin2a/Btbd9	2
1	Het_Neg	Down-regulated	GO:0010977	negative regulation of neuron projection development	1980-04-01	165/28564	0.0012069	0.0186104	0.0127423	Dab1/Nlgn1/Efnb3/Ptprg	4
1	Het_Neg	Down-regulated	GO:0001654	eye development	1980-06-01	426/28564	0.00125989	0.0192267	0.0131643	Cacna1c/Dscam/Tgfbr1/Miat/Ntrk3/Ski	6
1	Het_Neg	Down-regulated	GO:0021783	preganglionic parasympathetic fiber development	1980-02-01	19/28564	0.00128428	0.0192267	0.0131643	Plxna4/Nav2	2
1	Het_Neg	Down-regulated	GO:0035235	ionotropic glutamate receptor signaling pathway	1980-02-01	19/28564	0.00128428	0.0192267	0.0131643	Kalrn/Grin2a	2
1	Het_Neg	Down-regulated	GO:0150063	visual system development	1980-06-01	429/28564	0.00130574	0.01936	0.0132556	Cacna1c/Dscam/Tgfbr1/Miat/Ntrk3/Ski	6
1	Het_Neg	Down-regulated	GO:0060560	developmental growth involved in morphogenesis	1980-05-01	290/28564	0.00134633	0.0197718	0.0135375	Plxna4/Slit3/Dscam/Ntrk3/Kif26b	5
1	Het_Neg	Down-regulated	GO:0048880	sensory system development	1980-06-01	433/28564	0.00136884	0.0197789	0.0135424	Cacna1c/Dscam/Tgfbr1/Miat/Ntrk3/Ski	6
1	Het_Neg	Down-regulated	GO:0001935	endothelial cell proliferation	1980-04-01	171/28564	0.00137654	0.0197789	0.0135424	Tgfbr1/Vegfc/Fgfr1/Akt3	4
1	Het_Neg	Down-regulated	GO:0048712	negative regulation of astrocyte differentiation	1980-02-01	20/28564	0.00142438	0.0197789	0.0135424	Dab1/Ntrk3	2
1	Het_Neg	Down-regulated	GO:1905564	positive regulation of vascular endothelial cell proliferation	1980-02-01	20/28564	0.00142438	0.0197789	0.0135424	Fgfr1/Akt3	2
1	Het_Neg	Down-regulated	GO:0048488	synaptic vesicle endocytosis	1980-03-01	79/28564	0.00143525	0.0197789	0.0135424	Nlgn1/Btbd9/Dennd1a	3
1	Het_Neg	Down-regulated	GO:0050768	negative regulation of neurogenesis	1980-04-01	173/28564	0.0014366	0.0197789	0.0135424	Dab1/Efnb3/Ntrk3/Ski	4
1	Het_Neg	Down-regulated	GO:0051017	actin filament bundle assembly	1980-04-01	173/28564	0.0014366	0.0197789	0.0135424	Pls3/Tgfbr1/Tmeff2/Carmil1	4
1	Het_Neg	Down-regulated	GO:1904064	positive regulation of cation transmembrane transport	1980-04-01	174/28564	0.0014673	0.0200229	0.0137094	Cacna1c/Dpp6/Fgf14/Dmd	4
1	Het_Neg	Down-regulated	GO:0061572	actin filament bundle organization	1980-04-01	176/28564	0.00153008	0.0206964	0.0141706	Pls3/Tgfbr1/Tmeff2/Carmil1	4
1	Het_Neg	Down-regulated	GO:0051961	negative regulation of nervous system development	1980-04-01	178/28564	0.00159471	0.0212382	0.0145415	Dab1/Efnb3/Ntrk3/Ski	4
1	Het_Neg	Down-regulated	GO:0140238	presynaptic endocytosis	1980-03-01	82/28564	0.00159768	0.0212382	0.0145415	Nlgn1/Btbd9/Dennd1a	3
1	Het_Neg	Down-regulated	GO:0035107	appendage morphogenesis	1980-04-01	179/28564	0.00162773	0.0212709	0.0145639	Cacna1c/Fgfr1/Plxna2/Ski	4
1	Het_Neg	Down-regulated	GO:0035108	limb morphogenesis	1980-04-01	179/28564	0.00162773	0.0212709	0.0145639	Cacna1c/Fgfr1/Plxna2/Ski	4
1	Het_Neg	Down-regulated	GO:0017121	plasma membrane phospholipid scrambling	1980-02-01	22/28564	0.00172548	0.0219837	0.015052	Xkr4/Ano3	2
1	Het_Neg	Down-regulated	GO:0030252	growth hormone secretion	1980-02-01	22/28564	0.00172548	0.0219837	0.015052	Cacna1c/Kalrn	2
1	Het_Neg	Down-regulated	GO:0048486	parasympathetic nervous system development	1980-02-01	22/28564	0.00172548	0.0219837	0.015052	Plxna4/Nav2	2
1	Het_Neg	Down-regulated	GO:0007015	actin filament organization	1980-06-01	454/28564	0.0017393	0.0219837	0.015052	Pls3/Tgfbr1/Tmeff2/Carmil1/Pakap/Sh3kbp1	6
1	Het_Neg	Down-regulated	GO:0097120	receptor localization to synapse	1980-03-01	86/28564	0.00183153	0.0229199	0.015693	Kalrn/Nlgn1/Cnih3	3
1	Het_Neg	Down-regulated	GO:0030336	negative regulation of cell migration	1980-05-01	312/28564	0.00185483	0.0229199	0.015693	Nrg3/Tmeff2/Ptprg/Cdh11/Mctp1	5
1	Het_Neg	Down-regulated	GO:0010959	regulation of metal ion transport	1980-06-01	460/28564	0.00185797	0.0229199	0.015693	Cacna1c/Dpp6/Fgf14/Nkain3/Dmd/Akt3	6
1	Het_Neg	Down-regulated	GO:0021535	cell migration in hindbrain	1980-02-01	23/28564	0.00188638	0.0230857	0.0158065	Dab1/Plxna2	2
1	Het_Neg	Down-regulated	GO:0010721	negative regulation of cell development	1980-05-01	318/28564	0.00201508	0.0244665	0.0167519	Dab1/Efnb3/Ntrk3/Grb14/Ski	5
1	Het_Neg	Down-regulated	GO:0097553	calcium ion transmembrane import into cytosol	1980-04-01	193/28564	0.00214123	0.0257295	0.0176167	Cacna1c/Cacna1e/Grin2a/Dmd	4
1	Het_Neg	Down-regulated	GO:0002088	lens development in camera-type eye	1980-03-01	91/28564	0.00215247	0.0257295	0.0176167	Tgfbr1/Ntrk3/Ski	3
1	Het_Neg	Down-regulated	GO:2000146	negative regulation of cell motility	1980-05-01	325/28564	0.00221458	0.0262683	0.0179856	Nrg3/Tmeff2/Ptprg/Cdh11/Mctp1	5
1	Het_Neg	Down-regulated	GO:0010631	epithelial cell migration	1980-05-01	327/28564	0.00227413	0.0265501	0.0181786	Tgfbr1/Ptprg/Vegfc/Fgfr1/Akt3	5
1	Het_Neg	Down-regulated	GO:0021675	nerve development	1980-03-01	93/28564	0.00228999	0.0265501	0.0181786	Plxna4/Nav2/Dmd	3
1	Het_Neg	Down-regulated	GO:0048708	astrocyte differentiation	1980-03-01	93/28564	0.00228999	0.0265501	0.0181786	Dab1/Ror1/Ntrk3	3
1	Het_Neg	Down-regulated	GO:0090132	epithelium migration	1980-05-01	329/28564	0.00233485	0.0268682	0.0183963	Tgfbr1/Ptprg/Vegfc/Fgfr1/Akt3	5
1	Het_Neg	Down-regulated	GO:0090130	tissue migration	1980-05-01	331/28564	0.00239674	0.0269298	0.0184385	Tgfbr1/Ptprg/Vegfc/Fgfr1/Akt3	5
1	Het_Neg	Down-regulated	GO:0050927	positive regulation of positive chemotaxis	1980-02-01	26/28564	0.00241006	0.0269298	0.0184385	Vegfc/Ntrk3	2
1	Het_Neg	Down-regulated	GO:0097164	ammonium ion metabolic process	1980-02-01	26/28564	0.00241006	0.0269298	0.0184385	Grin2a/Btbd9	2
1	Het_Neg	Down-regulated	GO:2000311	regulation of AMPA receptor activity	1980-02-01	26/28564	0.00241006	0.0269298	0.0184385	Nlgn1/Cnih3	2
1	Het_Neg	Down-regulated	GO:0043535	regulation of blood vessel endothelial cell migration	1980-03-01	96/28564	0.00250631	0.0278038	0.0190369	Vegfc/Fgfr1/Akt3	3
1	Het_Neg	Down-regulated	GO:0050926	regulation of positive chemotaxis	1980-02-01	27/28564	0.00259815	0.0284138	0.0194546	Vegfc/Ntrk3	2
1	Het_Neg	Down-regulated	GO:0099558	maintenance of synapse structure	1980-02-01	27/28564	0.00259815	0.0284138	0.0194546	Plxna4/Nlgn1	2
1	Het_Neg	Down-regulated	GO:0070588	calcium ion transmembrane transport	1980-05-01	339/28564	0.0026563	0.0288452	0.01975	Cacna1c/Cacna1e/Grin2a/Fgf14/Dmd	5
1	Het_Neg	Down-regulated	GO:0034767	positive regulation of monoatomic ion transmembrane transport	1980-04-01	206/28564	0.00270948	0.0290838	0.0199133	Cacna1c/Dpp6/Fgf14/Dmd	4
1	Het_Neg	Down-regulated	GO:0050806	positive regulation of synaptic transmission	1980-05-01	341/28564	0.00272426	0.0290838	0.0199133	Grin2a/Nlgn1/Efnb3/Gria1/Clstn2	5
1	Het_Neg	Down-regulated	GO:0051492	regulation of stress fiber assembly	1980-03-01	99/28564	0.00273486	0.0290838	0.0199133	Tgfbr1/Tmeff2/Carmil1	3
1	Het_Neg	Down-regulated	GO:0042430	indole-containing compound metabolic process	1980-02-01	28/28564	0.00279294	0.0292974	0.0200596	Grin2a/Btbd9	2
1	Het_Neg	Down-regulated	GO:1900242	regulation of synaptic vesicle endocytosis	1980-02-01	28/28564	0.00279294	0.0292974	0.0200596	Nlgn1/Btbd9	2
1	Het_Neg	Down-regulated	GO:0021954	central nervous system neuron development	1980-03-01	100/28564	0.0028138	0.0293168	0.0200729	Plxna4/Cdh11/Fgfr1	3
1	Het_Neg	Down-regulated	GO:1990138	neuron projection extension	1980-04-01	209/28564	0.00285395	0.0294414	0.0201582	Plxna4/Slit3/Dscam/Ntrk3	4
1	Het_Neg	Down-regulated	GO:0018209	peptidyl-serine modification	1980-05-01	345/28564	0.00286395	0.0294414	0.0201582	Tgfbr1/Ntrk3/Dmd/Akt3/Galnt13	5
1	Het_Neg	Down-regulated	GO:0048736	appendage development	1980-04-01	211/28564	0.00295314	0.0299588	0.0205125	Cacna1c/Fgfr1/Plxna2/Ski	4
1	Het_Neg	Down-regulated	GO:0060173	limb development	1980-04-01	211/28564	0.00295314	0.0299588	0.0205125	Cacna1c/Fgfr1/Plxna2/Ski	4
1	Het_Neg	Down-regulated	GO:1902473	regulation of protein localization to synapse	1980-02-01	29/28564	0.00299439	0.0299828	0.0205289	Kalrn/Nlgn1	2
1	Het_Neg	Down-regulated	GO:1905562	regulation of vascular endothelial cell proliferation	1980-02-01	29/28564	0.00299439	0.0299828	0.0205289	Fgfr1/Akt3	2
1	Het_Neg	Down-regulated	GO:0046928	regulation of neurotransmitter secretion	1980-03-01	104/28564	0.00314359	0.0312736	0.0214127	Cacna1e/Nlgn1/Mctp1	3
1	Het_Neg	Down-regulated	GO:0101023	vascular endothelial cell proliferation	1980-02-01	30/28564	0.00320247	0.0316552	0.0216739	Fgfr1/Akt3	2
1	Het_Neg	Down-regulated	GO:0001938	positive regulation of endothelial cell proliferation	1980-03-01	106/28564	0.003317	0.0323906	0.0221775	Vegfc/Fgfr1/Akt3	3
1	Het_Neg	Down-regulated	GO:0008361	regulation of cell size	1980-04-01	218/28564	0.00331888	0.0323906	0.0221775	Plxna4/Dscam/Ntrk3/Akt3	4
1	Het_Neg	Down-regulated	GO:0031345	negative regulation of cell projection organization	1980-04-01	219/28564	0.00337353	0.0326891	0.0223818	Dab1/Nlgn1/Efnb3/Ptprg	4
1	Het_Neg	Down-regulated	GO:0021602	cranial nerve morphogenesis	1980-02-01	31/28564	0.00341713	0.0326891	0.0223818	Plxna4/Dmd	2
1	Het_Neg	Down-regulated	GO:0060037	pharyngeal system development	1980-02-01	31/28564	0.00341713	0.0326891	0.0223818	Tgfbr1/Plxna2	2
1	Het_Neg	Down-regulated	GO:0040013	negative regulation of locomotion	1980-05-01	360/28564	0.00343426	0.0326891	0.0223818	Nrg3/Tmeff2/Ptprg/Cdh11/Mctp1	5
1	Het_Neg	Down-regulated	GO:0097061	dendritic spine organization	1980-03-01	108/28564	0.00349616	0.0330741	0.0226455	Kalrn/Grin2a/Nlgn1	3
1	Het_Neg	Down-regulated	GO:0022011	myelination in peripheral nervous system	1980-02-01	32/28564	0.00363834	0.0335948	0.023002	Ntrk3/Ski	2
1	Het_Neg	Down-regulated	GO:0032292	peripheral nervous system axon ensheathment	1980-02-01	32/28564	0.00363834	0.0335948	0.023002	Ntrk3/Ski	2
1	Het_Neg	Down-regulated	GO:0060977	coronary vasculature morphogenesis	1980-02-01	32/28564	0.00363834	0.0335948	0.023002	Tgfbr1/Fgfr1	2
1	Het_Neg	Down-regulated	GO:1990806	ligand-gated ion channel signaling pathway	1980-02-01	32/28564	0.00363834	0.0335948	0.023002	Kalrn/Grin2a	2
1	Het_Neg	Down-regulated	GO:0010595	positive regulation of endothelial cell migration	1980-03-01	111/28564	0.00377585	0.0346569	0.0237292	Vegfc/Fgfr1/Akt3	3
1	Het_Neg	Down-regulated	GO:0021952	central nervous system projection neuron axonogenesis	1980-02-01	33/28564	0.00386607	0.0349161	0.0239067	Plxna4/Cdh11	2
1	Het_Neg	Down-regulated	GO:0048841	regulation of axon extension involved in axon guidance	1980-02-01	33/28564	0.00386607	0.0349161	0.0239067	Plxna4/Dscam	2
1	Het_Neg	Down-regulated	GO:0110020	regulation of actomyosin structure organization	1980-03-01	112/28564	0.00387202	0.0349161	0.0239067	Tgfbr1/Tmeff2/Carmil1	3
1	Het_Neg	Down-regulated	GO:1904062	regulation of monoatomic cation transmembrane transport	1980-05-01	371/28564	0.00390152	0.0349776	0.0239487	Cacna1c/Dpp6/Grin2a/Fgf14/Dmd	5
1	Het_Neg	Down-regulated	GO:0002027	regulation of heart rate	1980-03-01	113/28564	0.00396968	0.0353829	0.0242263	Cacna1c/Cacna1e/Dmd	3
1	Het_Neg	Down-regulated	GO:0043542	endothelial cell migration	1980-04-01	230/28564	0.0040157	0.0355874	0.0243663	Tgfbr1/Vegfc/Fgfr1/Akt3	4
1	Het_Neg	Down-regulated	GO:0030516	regulation of axon extension	1980-03-01	114/28564	0.00406882	0.0358521	0.0245475	Plxna4/Dscam/Ntrk3	3
1	Het_Neg	Down-regulated	GO:0022410	circadian sleep/wake cycle process	1980-02-01	34/28564	0.00410027	0.0359239	0.0245967	Nlgn1/Btbd9	2
1	Het_Neg	Down-regulated	GO:0032231	regulation of actin filament bundle assembly	1980-03-01	115/28564	0.00416947	0.0363238	0.0248705	Tgfbr1/Tmeff2/Carmil1	3
1	Het_Neg	Down-regulated	GO:0030038	contractile actin filament bundle assembly	1980-03-01	116/28564	0.00427161	0.0367979	0.0251951	Tgfbr1/Tmeff2/Carmil1	3
1	Het_Neg	Down-regulated	GO:0043149	stress fiber assembly	1980-03-01	116/28564	0.00427161	0.0367979	0.0251951	Tgfbr1/Tmeff2/Carmil1	3
1	Het_Neg	Down-regulated	GO:0045666	positive regulation of neuron differentiation	1980-03-01	117/28564	0.00437527	0.0372744	0.0255214	Dab1/Fgfr1/Dmd	3
1	Het_Neg	Down-regulated	GO:0106027	neuron projection organization	1980-03-01	117/28564	0.00437527	0.0372744	0.0255214	Kalrn/Grin2a/Nlgn1	3
1	Het_Neg	Down-regulated	GO:0014044	Schwann cell development	1980-02-01	36/28564	0.00458794	0.0384248	0.026309	Ntrk3/Ski	2
1	Het_Neg	Down-regulated	GO:0099560	synaptic membrane adhesion	1980-02-01	36/28564	0.00458794	0.0384248	0.026309	Lrfn5/Nlgn1	2
1	Het_Neg	Down-regulated	GO:0031503	protein-containing complex localization	1980-04-01	239/28564	0.00459905	0.0384248	0.026309	Kalrn/Nlgn1/Ralgapa2/Cnih3	4
1	Het_Neg	Down-regulated	GO:0048167	regulation of synaptic plasticity	1980-05-01	386/28564	0.00460998	0.0384248	0.026309	Grin2a/Nlgn1/Fgf14/Gria1/Rasgrf1	5
1	Het_Neg	Down-regulated	GO:1903532	positive regulation of secretion by cell	1980-05-01	389/28564	0.00476197	0.0392913	0.0269023	Cacna1c/Nlgn1/Vegfc/Fgfr1/Frmd4a	5
1	Het_Neg	Down-regulated	GO:0046777	protein autophosphorylation	1980-04-01	242/28564	0.00480553	0.0392913	0.0269023	Tgfbr1/Vegfc/Gfra2/Fgfr1	4
1	Het_Neg	Down-regulated	GO:0045686	negative regulation of glial cell differentiation	1980-02-01	37/28564	0.00484134	0.0392913	0.0269023	Dab1/Ntrk3	2
1	Het_Neg	Down-regulated	GO:0048710	regulation of astrocyte differentiation	1980-02-01	37/28564	0.00484134	0.0392913	0.0269023	Dab1/Ntrk3	2
1	Het_Neg	Down-regulated	GO:1904861	excitatory synapse assembly	1980-02-01	37/28564	0.00484134	0.0392913	0.0269023	Nlgn1/Ntrk3	2
1	Het_Neg	Down-regulated	GO:0045664	regulation of neuron differentiation	1980-04-01	244/28564	0.0049466	0.0399354	0.0273433	Dab1/Nlgn1/Fgfr1/Dmd	4
1	Het_Neg	Down-regulated	GO:0016339	calcium-dependent cell-cell adhesion via plasma membrane cell adhesion molecules	1980-02-01	38/28564	0.00510106	0.0400587	0.0274277	Nlgn1/Cdh11	2
1	Het_Neg	Down-regulated	GO:0051491	positive regulation of filopodium assembly	1980-02-01	38/28564	0.00510106	0.0400587	0.0274277	Tgfbr1/Nlgn1	2
1	Het_Neg	Down-regulated	GO:0098698	postsynaptic specialization assembly	1980-02-01	38/28564	0.00510106	0.0400587	0.0274277	Nlgn1/Ntrk3	2
1	Het_Neg	Down-regulated	GO:0018210	peptidyl-threonine modification	1980-03-01	124/28564	0.00514372	0.0400587	0.0274277	Tgfbr1/Akt3/Galnt13	3
1	Het_Neg	Down-regulated	GO:0043534	blood vessel endothelial cell migration	1980-03-01	124/28564	0.00514372	0.0400587	0.0274277	Vegfc/Fgfr1/Akt3	3
1	Het_Neg	Down-regulated	GO:0046620	regulation of organ growth	1980-03-01	124/28564	0.00514372	0.0400587	0.0274277	Cacna1c/Tgfbr1/Fgfr1	3
1	Het_Neg	Down-regulated	GO:0051588	regulation of neurotransmitter transport	1980-03-01	124/28564	0.00514372	0.0400587	0.0274277	Cacna1e/Nlgn1/Mctp1	3
1	Het_Neg	Down-regulated	GO:0010632	regulation of epithelial cell migration	1980-04-01	249/28564	0.00531139	0.0411566	0.0281794	Ptprg/Vegfc/Fgfr1/Akt3	4
1	Het_Neg	Down-regulated	GO:0032535	regulation of cellular component size	1980-05-01	404/28564	0.0055759	0.0428368	0.0293299	Plxna4/Dscam/Carmil1/Ntrk3/Akt3	5
1	Het_Neg	Down-regulated	GO:0042745	circadian sleep/wake cycle	1980-02-01	40/28564	0.00563935	0.0428368	0.0293299	Nlgn1/Btbd9	2
1	Het_Neg	Down-regulated	GO:1990089	response to nerve growth factor	1980-02-01	40/28564	0.00563935	0.0428368	0.0293299	Gria1/Ntrk3	2
1	Het_Neg	Down-regulated	GO:1990090	cellular response to nerve growth factor stimulus	1980-02-01	40/28564	0.00563935	0.0428368	0.0293299	Gria1/Ntrk3	2
1	Het_Neg	Down-regulated	GO:0045055	regulated exocytosis	1980-04-01	254/28564	0.00569379	0.0430384	0.0294679	Cacna1c/Cacna1e/Nlgn1/Rab26	4
1	Het_Neg	Down-regulated	GO:0061387	regulation of extent of cell growth	1980-03-01	129/28564	0.00573931	0.0431708	0.0295585	Plxna4/Dscam/Ntrk3	3
1	Het_Neg	Down-regulated	GO:0030431	sleep	1980-02-01	41/28564	0.00591783	0.0436617	0.0298947	Grin2a/Btbd9	2
1	Het_Neg	Down-regulated	GO:0099633	protein localization to postsynaptic specialization membrane	1980-02-01	41/28564	0.00591783	0.0436617	0.0298947	Kalrn/Cnih3	2
1	Het_Neg	Down-regulated	GO:0099645	neurotransmitter receptor localization to postsynaptic specialization membrane	1980-02-01	41/28564	0.00591783	0.0436617	0.0298947	Kalrn/Cnih3	2
1	Het_Neg	Down-regulated	GO:2000463	positive regulation of excitatory postsynaptic potential	1980-02-01	41/28564	0.00591783	0.0436617	0.0298947	Grin2a/Nlgn1	2
1	Het_Neg	Down-regulated	GO:0032970	regulation of actin filament-based process	1980-05-01	411/28564	0.00598756	0.0439658	0.0301029	Cacna1c/Tgfbr1/Tmeff2/Carmil1/Ntrk3	5
1	Het_Neg	Down-regulated	GO:0032924	activin receptor signaling pathway	1980-02-01	42/28564	0.0062025	0.0449026	0.0307443	Tgfbr1/Ski	2
1	Het_Neg	Down-regulated	GO:0051968	positive regulation of synaptic transmission, glutamatergic	1980-02-01	42/28564	0.0062025	0.0449026	0.0307443	Grin2a/Nlgn1	2
1	Het_Neg	Down-regulated	GO:0098703	calcium ion import across plasma membrane	1980-02-01	42/28564	0.0062025	0.0449026	0.0307443	Cacna1c/Cacna1e	2
1	Het_Neg	Down-regulated	GO:0030900	forebrain development	1980-05-01	416/28564	0.00629443	0.0453552	0.0310542	Plxna4/Dab1/Nrg3/Fgfr1/Ski	5
1	Het_Neg	Down-regulated	GO:0007616	long-term memory	1980-02-01	43/28564	0.00649332	0.0463551	0.0317388	Btbd9/Gria1	2
1	Het_Neg	Down-regulated	GO:0014037	Schwann cell differentiation	1980-02-01	43/28564	0.00649332	0.0463551	0.0317388	Ntrk3/Ski	2
1	Het_Neg	Down-regulated	GO:0097106	postsynaptic density organization	1980-02-01	44/28564	0.00679024	0.0480301	0.0328856	Nlgn1/Ntrk3	2
1	Het_Neg	Down-regulated	GO:2000249	regulation of actin cytoskeleton reorganization	1980-02-01	44/28564	0.00679024	0.0480301	0.0328856	Carmil1/Ntrk3	2
1	Het_Neg	Down-regulated	GO:0099175	regulation of postsynapse organization	1980-03-01	139/28564	0.00705032	0.049642	0.0339893	Kalrn/Nlgn1/Grid1	3
1	Het_Neg	Down-regulated	GO:0050918	positive chemotaxis	1980-02-01	45/28564	0.00709324	0.0497172	0.0340408	Vegfc/Ntrk3	2
1	Het_Pos	Up-regulated	GO:0046034	ATP metabolic process	12/104	232/28564	5.54669492007874e-11	1.15447621992627e-07	8.29628520538214e-08	Gapdh/Atp1b1/Aldoa/Hspa8/Eno1/Atp5g3/App/Tpi1/Ndufc2/Eno2/Atp5d/Pgam1	12
1	Het_Pos	Up-regulated	GO:0009205	purine ribonucleoside triphosphate metabolic process	12/104	256/28564	1.72930511507703e-10	1.15447621992627e-07	8.29628520538214e-08	Gapdh/Atp1b1/Aldoa/Hspa8/Eno1/Atp5g3/App/Tpi1/Ndufc2/Eno2/Atp5d/Pgam1	12
1	Het_Pos	Up-regulated	GO:0009144	purine nucleoside triphosphate metabolic process	12/104	262/28564	2.25663770934068e-10	1.15447621992627e-07	8.29628520538214e-08	Gapdh/Atp1b1/Aldoa/Hspa8/Eno1/Atp5g3/App/Tpi1/Ndufc2/Eno2/Atp5d/Pgam1	12
1	Het_Pos	Up-regulated	GO:0009199	ribonucleoside triphosphate metabolic process	12/104	263/28564	2.35746771150029e-10	1.15447621992627e-07	8.29628520538214e-08	Gapdh/Atp1b1/Aldoa/Hspa8/Eno1/Atp5g3/App/Tpi1/Ndufc2/Eno2/Atp5d/Pgam1	12
1	Het_Pos	Up-regulated	GO:0006007	glucose catabolic process	6/104	24/28564	2.56892794821155e-10	1.15447621992627e-07	8.29628520538214e-08	Gapdh/Aldoa/Eno1/Ldha/Tpi1/Eno2	6
1	Het_Pos	Up-regulated	GO:0009141	nucleoside triphosphate metabolic process	12/104	281/28564	5.02653301682465e-10	1.88243661480083e-07	1.35275467505421e-07	Gapdh/Atp1b1/Aldoa/Hspa8/Eno1/Atp5g3/App/Tpi1/Ndufc2/Eno2/Atp5d/Pgam1	12
1	Het_Pos	Up-regulated	GO:0006735	NADH regeneration	5/104	17/28564	3.4699810479602e-09	8.06352677092387e-07	5.79460336195499e-07	Gapdh/Aldoa/Eno1/Tpi1/Eno2	5
1	Het_Pos	Up-regulated	GO:0061621	canonical glycolysis	5/104	17/28564	3.4699810479602e-09	8.06352677092387e-07	5.79460336195499e-07	Gapdh/Aldoa/Eno1/Tpi1/Eno2	5
1	Het_Pos	Up-regulated	GO:0061718	glucose catabolic process to pyruvate	5/104	17/28564	3.4699810479602e-09	8.06352677092387e-07	5.79460336195499e-07	Gapdh/Aldoa/Eno1/Tpi1/Eno2	5
1	Het_Pos	Up-regulated	GO:0019320	hexose catabolic process	6/104	36/28564	3.58857444188868e-09	8.06352677092387e-07	5.79460336195499e-07	Gapdh/Aldoa/Eno1/Ldha/Tpi1/Eno2	6
1	Het_Pos	Up-regulated	GO:0061620	glycolytic process through glucose-6-phosphate	5/104	20/28564	8.61894292816541e-09	1.76061497814433e-06	1.26521133510103e-06	Gapdh/Aldoa/Eno1/Tpi1/Eno2	5
1	Het_Pos	Up-regulated	GO:0046365	monosaccharide catabolic process	6/104	43/28564	1.10029933008123e-08	2.0603104955771e-06	1.48057822135491e-06	Gapdh/Aldoa/Eno1/Ldha/Tpi1/Eno2	6
1	Het_Pos	Up-regulated	GO:0006091	generation of precursor metabolites and energy	13/104	478/28564	2.10515064386782e-08	3.63867192059308e-06	2.61481869448846e-06	Gapdh/Aldoa/Eno1/Mdh1/Mdh2/Ldha/App/Tpi1/Ndufc2/Eno2/Atp5d/Pgam1/Cisd1	13
1	Het_Pos	Up-regulated	GO:0006090	pyruvate metabolic process	8/104	131/28564	2.80865256245823e-08	4.50788736274545e-06	3.23945340662475e-06	Gapdh/Aldoa/Eno1/Ldha/App/Tpi1/Eno2/Pgam1	8
1	Het_Pos	Up-regulated	GO:0019318	hexose metabolic process	10/104	256/28564	3.49783713121196e-08	5.04726284965928e-06	3.62705886743838e-06	Gapdh/Aldoa/Eno1/Mdh1/Mdh2/Ldha/Tpi1/Chst1/Eno2/Pgam1	10
1	Het_Pos	Up-regulated	GO:0061615	glycolytic process through fructose-6-phosphate	5/104	26/28564	3.5939566352714e-08	5.04726284965928e-06	3.62705886743838e-06	Gapdh/Aldoa/Eno1/Tpi1/Eno2	5
1	Het_Pos	Up-regulated	GO:0051222	positive regulation of protein transport	11/104	343/28564	5.26291899941224e-08	6.81259466715422e-06	4.89565981280986e-06	Hsp90ab1/Ppia/App/Tmem30a/Arf1/Hpca/Cdc42/Glul/Prkar1a/Cd81/Bsg	11
1	Het_Pos	Up-regulated	GO:0006094	gluconeogenesis	7/104	94/28564	5.45735220332781e-08	6.81259466715422e-06	4.89565981280986e-06	Gapdh/Eno1/Mdh1/Mdh2/Tpi1/Eno2/Pgam1	7
1	Het_Pos	Up-regulated	GO:0009150	purine ribonucleotide metabolic process	12/104	434/28564	6.37703862982034e-08	7.54168726379279e-06	5.41959958899967e-06	Gapdh/Atp1b1/Aldoa/Hspa8/Eno1/Atp5g3/App/Tpi1/Ndufc2/Eno2/Atp5d/Pgam1	12
1	Het_Pos	Up-regulated	GO:0019319	hexose biosynthetic process	7/104	98/28564	7.28878759537037e-08	8.10217672834265e-06	5.82237795482989e-06	Gapdh/Eno1/Mdh1/Mdh2/Tpi1/Eno2/Pgam1	7
1	Het_Pos	Up-regulated	GO:0006096	glycolytic process	7/104	99/28564	7.8200950928709e-08	8.10217672834265e-06	5.82237795482989e-06	Gapdh/Aldoa/Eno1/App/Tpi1/Eno2/Pgam1	7
1	Het_Pos	Up-regulated	GO:1904951	positive regulation of establishment of protein localization	11/104	359/28564	8.3435730350565e-08	8.10217672834265e-06	5.82237795482989e-06	Hsp90ab1/Ppia/App/Tmem30a/Arf1/Hpca/Cdc42/Glul/Prkar1a/Cd81/Bsg	11
1	Het_Pos	Up-regulated	GO:0006757	ATP generation from ADP	7/104	100/28564	8.38375315165294e-08	8.10217672834265e-06	5.82237795482989e-06	Gapdh/Aldoa/Eno1/App/Tpi1/Eno2/Pgam1	7
1	Het_Pos	Up-regulated	GO:0005996	monosaccharide metabolic process	10/104	282/28564	8.65386032399749e-08	8.10217672834265e-06	5.82237795482989e-06	Gapdh/Aldoa/Eno1/Mdh1/Mdh2/Ldha/Tpi1/Chst1/Eno2/Pgam1	10
1	Het_Pos	Up-regulated	GO:0009259	ribonucleotide metabolic process	12/104	453/28564	1.01396463170903e-07	9.11351410980075e-06	6.54914418964906e-06	Gapdh/Atp1b1/Aldoa/Hspa8/Eno1/Atp5g3/App/Tpi1/Ndufc2/Eno2/Atp5d/Pgam1	12
1	Het_Pos	Up-regulated	GO:0006006	glucose metabolic process	9/104	222/28564	1.2750898050024e-07	1.09273030966539e-05	7.85256737650998e-06	Gapdh/Aldoa/Eno1/Mdh1/Mdh2/Ldha/Tpi1/Eno2/Pgam1	9
1	Het_Pos	Up-regulated	GO:0019693	ribose phosphate metabolic process	12/104	464/28564	1.31302707436428e-07	1.09273030966539e-05	7.85256737650998e-06	Gapdh/Atp1b1/Aldoa/Hspa8/Eno1/Atp5g3/App/Tpi1/Ndufc2/Eno2/Atp5d/Pgam1	12
1	Het_Pos	Up-regulated	GO:0046031	ADP metabolic process	7/104	108/28564	1.42604190573785e-07	1.14439862935463e-05	8.2238657270747e-06	Gapdh/Aldoa/Eno1/App/Tpi1/Eno2/Pgam1	7
1	Het_Pos	Up-regulated	GO:0046364	monosaccharide biosynthetic process	7/104	109/28564	1.51938640030654e-07	1.1772624970651e-05	8.46003171713335e-06	Gapdh/Eno1/Mdh1/Mdh2/Tpi1/Eno2/Pgam1	7
1	Het_Pos	Up-regulated	GO:0016052	carbohydrate catabolic process	8/104	165/28564	1.68214668706324e-07	1.25992786861037e-05	9.05408076475445e-06	Gapdh/Aldoa/Eno1/Ldha/App/Tpi1/Eno2/Pgam1	8
1	Het_Pos	Up-regulated	GO:0009135	purine nucleoside diphosphate metabolic process	7/104	113/28564	1.94604720449044e-07	1.36649002140313e-05	9.81985661739586e-06	Gapdh/Aldoa/Eno1/App/Tpi1/Eno2/Pgam1	7
1	Het_Pos	Up-regulated	GO:0009179	purine ribonucleoside diphosphate metabolic process	7/104	113/28564	1.94604720449044e-07	1.36649002140313e-05	9.81985661739586e-06	Gapdh/Aldoa/Eno1/App/Tpi1/Eno2/Pgam1	7
1	Het_Pos	Up-regulated	GO:0006165	nucleoside diphosphate phosphorylation	7/104	116/28564	2.32867743936489e-07	1.58561763825846e-05	1.13945492567328e-05	Gapdh/Aldoa/Eno1/App/Tpi1/Eno2/Pgam1	7
1	Het_Pos	Up-regulated	GO:0046939	nucleotide phosphorylation	7/104	120/28564	2.93584230555338e-07	1.94024637075837e-05	1.39429786276126e-05	Gapdh/Aldoa/Eno1/App/Tpi1/Eno2/Pgam1	7
1	Het_Pos	Up-regulated	GO:0009185	ribonucleoside diphosphate metabolic process	7/104	124/28564	3.67111534505058e-07	2.35685605152247e-05	1.69368148550604e-05	Gapdh/Aldoa/Eno1/App/Tpi1/Eno2/Pgam1	7
1	Het_Pos	Up-regulated	GO:0099003	vesicle-mediated transport in synapse	9/104	271/28564	6.82842362306585e-07	4.26207441139693e-05	3.06280755490731e-05	Actb/Actg1/Rab3a/Syp/Prrt2/Hpca/Ppp3r1/Atp6v1d/Pfn2	9
1	Het_Pos	Up-regulated	GO:0009132	nucleoside diphosphate metabolic process	7/104	143/28564	9.6337806670703e-07	5.85056896186675e-05	4.20432988429185e-05	Gapdh/Aldoa/Eno1/App/Tpi1/Eno2/Pgam1	7
1	Het_Pos	Up-regulated	GO:0099504	synaptic vesicle cycle	8/104	231/28564	2.14219484234947e-06	0.000126671	9.1028445655515e-05	Actb/Actg1/Rab3a/Syp/Prrt2/Ppp3r1/Atp6v1d/Pfn2	8
1	Het_Pos	Up-regulated	GO:0032409	regulation of transporter activity	9/104	317/28564	2.48759170488306e-06	0.000143324	0.000102995	Atp1b1/Actb/Calm1/Ndfip1/Ywhah/App/Calm2/Hpca/Ppp3r1	9
1	Het_Pos	Up-regulated	GO:0051592	response to calcium ion	6/104	137/28564	1.12538033386412e-05	0.000632182	0.000454298	Tuba1a/Calm1/App/Calm2/Hpca/Gdi1	6
1	Het_Pos	Up-regulated	GO:0022898	regulation of transmembrane transporter activity	8/104	303/28564	1.5591749039622e-05	0.000854504	0.000614063	Atp1b1/Actb/Calm1/Ywhah/App/Calm2/Hpca/Ppp3r1	8
1	Het_Pos	Up-regulated	GO:0050807	regulation of synapse organization	8/104	305/28564	1.63466183296843e-05	0.000861441	0.000619048	Ywhaz/Hspa8/Tuba1a/App/Nefl/Rhob/Cdc42/Actr2	8
1	Het_Pos	Up-regulated	GO:0016051	carbohydrate biosynthetic process	7/104	220/28564	1.64850755911713e-05	0.000861441	0.000619048	Gapdh/Eno1/Mdh1/Mdh2/Tpi1/Eno2/Pgam1	7
1	Het_Pos	Up-regulated	GO:0044788	modulation by host of viral process	4/104	43/28564	1.83454130506022e-05	0.000936867	0.00067325	Hspa8/Eef1a1/Cdc42/Zdhhc8	4
1	Het_Pos	Up-regulated	GO:0050803	regulation of synapse structure or activity	8/104	313/28564	1.96812070371868e-05	0.000982748	0.000706222	Ywhaz/Hspa8/Tuba1a/App/Nefl/Rhob/Cdc42/Actr2	8
1	Het_Pos	Up-regulated	GO:0051098	regulation of binding	9/104	416/28564	2.19363083494535e-05	0.00107154	0.00077003	Actb/Btaf1/Hsp90ab1/Eno1/Calm1/App/H1f0/Cdc42/Hspa4	9
1	Het_Pos	Up-regulated	GO:2001233	regulation of apoptotic signaling pathway	9/104	424/28564	2.54639852675145e-05	0.0012174	0.000874843	Ubb/Grina/Eno1/Ppia/Ppp2r1a/Ghitm/Scg2/Itm2c/Slc25a5	9
1	Het_Pos	Up-regulated	GO:1901019	regulation of calcium ion transmembrane transporter activity	5/104	96/28564	2.7290480316028e-05	0.00127754	0.000918061	Atp1b1/Calm1/Calm2/Hpca/Ppp3r1	5
1	Het_Pos	Up-regulated	GO:1901021	positive regulation of calcium ion transmembrane transporter activity	4/104	50/28564	3.35718839091354e-05	0.00152823	0.00109822	Atp1b1/Calm1/Calm2/Ppp3r1	4
1	Het_Pos	Up-regulated	GO:0032386	regulation of intracellular transport	8/104	338/28564	3.40060746978231e-05	0.00152823	0.00109822	Hsp90ab1/Tmem30a/Arf1/Ndrg4/Hpca/Gdi1/Cdc42/Cd81	8
1	Het_Pos	Up-regulated	GO:0030100	regulation of endocytosis	7/104	248/28564	3.54838047004331e-05	0.00156337	0.00112347	Actb/Actg1/App/Arf1/Hpca/Ppp3r1/Cdc42	7
1	Het_Pos	Up-regulated	GO:0006754	ATP biosynthetic process	5/104	104/28564	4.01246831249018e-05	0.00173385	0.00124598	Aldoa/Eno1/Atp5g3/Ndufc2/Atp5d	5
1	Het_Pos	Up-regulated	GO:0000910	cytokinesis	6/104	176/28564	4.62603217720061e-05	0.00196126	0.0014094	Calm1/Arf1/Calm2/Rhob/Cdc42/Actr2	6
1	Het_Pos	Up-regulated	GO:0044403	biological process involved in symbiotic interaction	7/104	260/28564	4.78600761009327e-05	0.00199151	0.00143114	Gapdh/Hspa8/Ctsb/Eef1a1/Cdc42/Zdhhc8/Bsg	7
1	Het_Pos	Up-regulated	GO:0010970	transport along microtubule	6/104	179/28564	5.0824024537739e-05	0.00207639	0.00149213	Ubb/Hspa8/Tuba1a/App/Nefl/Cdc42	6
1	Het_Pos	Up-regulated	GO:0051702	biological process involved in interaction with symbiont	5/104	110/28564	5.24875784154099e-05	0.00210606	0.00151346	Gapdh/Hspa8/Eef1a1/Cdc42/Zdhhc8	5
1	Het_Pos	Up-regulated	GO:0044794	positive regulation by host of viral process	3/104	21/28564	5.9453399197987e-05	0.00234372	0.00168424	Hspa8/Eef1a1/Zdhhc8	3
1	Het_Pos	Up-regulated	GO:0032388	positive regulation of intracellular transport	6/104	187/28564	6.47765144214989e-05	0.00245003	0.00176064	Hsp90ab1/Tmem30a/Arf1/Hpca/Cdc42/Cd81	6
1	Het_Pos	Up-regulated	GO:0009206	purine ribonucleoside triphosphate biosynthetic process	5/104	115/28564	6.4878655956615e-05	0.00245003	0.00176064	Aldoa/Eno1/Atp5g3/Ndufc2/Atp5d	5
1	Het_Pos	Up-regulated	GO:1904062	regulation of monoatomic cation transmembrane transport	8/104	371/28564	6.54213857474067e-05	0.00245003	0.00176064	Atp1b1/Calm1/Ywhah/App/Arf1/Calm2/Hpca/Ppp3r1	8
1	Het_Pos	Up-regulated	GO:0009145	purine nucleoside triphosphate biosynthetic process	5/104	116/28564	6.76064651930362e-05	0.00249036	0.00178962	Aldoa/Eno1/Atp5g3/Ndufc2/Atp5d	5
1	Het_Pos	Up-regulated	GO:0009201	ribonucleoside triphosphate biosynthetic process	5/104	120/28564	7.94129622471197e-05	0.00287808	0.00206824	Aldoa/Eno1/Atp5g3/Ndufc2/Atp5d	5
1	Het_Pos	Up-regulated	GO:0007409	axonogenesis	9/104	498/28564	8.79008382575405e-05	0.00313513	0.00225296	Actb/Hsp90ab1/Chn1/Rab3a/Aplp1/App/Nefl/Gdi1/Bsg	9
1	Het_Pos	Up-regulated	GO:0051099	positive regulation of binding	6/104	200/28564	9.38282912527553e-05	0.00322942	0.00232072	Hsp90ab1/Eno1/Calm1/App/H1f0/Hspa4	6
1	Het_Pos	Up-regulated	GO:0006605	protein targeting	7/104	290/28564	9.48560306535087e-05	0.00322942	0.00232072	Ywhaz/Hspa8/Ywhab/Hpca/Gdi1/Arl6ip1/Hspa4	7
1	Het_Pos	Up-regulated	GO:0032412	regulation of monoatomic ion transmembrane transporter activity	7/104	290/28564	9.48560306535087e-05	0.00322942	0.00232072	Atp1b1/Calm1/Ywhah/App/Calm2/Hpca/Ppp3r1	7
1	Het_Pos	Up-regulated	GO:0009142	nucleoside triphosphate biosynthetic process	5/104	130/28564	0.000115898	0.0038869	0.0027932	Aldoa/Eno1/Atp5g3/Ndufc2/Atp5d	5
1	Het_Pos	Up-regulated	GO:0030705	cytoskeleton-dependent intracellular transport	6/104	213/28564	0.000132416	0.00437558	0.00314438	Ubb/Hspa8/Tuba1a/App/Nefl/Cdc42	6
1	Het_Pos	Up-regulated	GO:0048168	regulation of neuronal synaptic plasticity	4/104	74/28564	0.000156867	0.00506765	0.00364171	Rab3a/Syp/App/Ncdn	4
1	Het_Pos	Up-regulated	GO:0099111	microtubule-based transport	6/104	220/28564	0.000157871	0.00506765	0.00364171	Ubb/Hspa8/Tuba1a/App/Nefl/Cdc42	6
1	Het_Pos	Up-regulated	GO:0008542	visual learning	4/104	75/28564	0.000165243	0.0052296	0.00375809	Tuba1a/App/Ndrg4/Ddhd2	4
1	Het_Pos	Up-regulated	GO:0042982	amyloid precursor protein metabolic process	4/104	76/28564	0.000173938	0.00542831	0.00390089	Itm2b/Rtn1/App/Itm2c	4
1	Het_Pos	Up-regulated	GO:0033157	regulation of intracellular protein transport	6/104	227/28564	0.000187052	0.00575762	0.00413754	Hsp90ab1/Tmem30a/Hpca/Gdi1/Cdc42/Cd81	6
1	Het_Pos	Up-regulated	GO:0090316	positive regulation of intracellular protein transport	5/104	145/28564	0.000193209	0.00586677	0.00421597	Hsp90ab1/Tmem30a/Hpca/Cdc42/Cd81	5
1	Het_Pos	Up-regulated	GO:0007632	visual behavior	4/104	79/28564	0.000202004	0.00597241	0.00429189	Tuba1a/App/Ndrg4/Ddhd2	4
1	Het_Pos	Up-regulated	GO:0051851	modulation by host of symbiont process	4/104	79/28564	0.000202004	0.00597241	0.00429189	Hspa8/Eef1a1/Cdc42/Zdhhc8	4
1	Het_Pos	Up-regulated	GO:0006164	purine nucleotide biosynthetic process	6/104	233/28564	0.000215318	0.00628337	0.00451535	Aldoa/Eno1/Atp5g3/Hpca/Ndufc2/Atp5d	6
1	Het_Pos	Up-regulated	GO:0016032	viral process	7/104	334/28564	0.000226044	0.00651182	0.00467952	Hspa8/Ppia/Ctsb/Eef1a1/Pcbp1/Zdhhc8/Bsg	7
1	Het_Pos	Up-regulated	GO:0031623	receptor internalization	5/104	151/28564	0.000233244	0.00663417	0.00476744	App/Arf1/Hpca/Ppp3r1/Cd81	5
1	Het_Pos	Up-regulated	GO:0035066	positive regulation of histone acetylation	3/104	33/28564	0.00023627	0.00663623	0.00476892	App/Wbp2/Sf3b1	3
1	Het_Pos	Up-regulated	GO:2001257	regulation of cation channel activity	5/104	152/28564	0.000240487	0.00667128	0.00479411	Calm1/App/Calm2/Hpca/Ppp3r1	5
1	Het_Pos	Up-regulated	GO:0002090	regulation of receptor internalization	4/104	83/28564	0.000244322	0.00669502	0.00481117	App/Arf1/Hpca/Ppp3r1	4
1	Het_Pos	Up-regulated	GO:1902074	response to salt	7/104	340/28564	0.00025183	0.00681762	0.00489927	Tuba1a/Calm1/App/Nefl/Calm2/Hpca/Gdi1	7
1	Het_Pos	Up-regulated	GO:0072522	purine-containing compound biosynthetic process	6/104	241/28564	0.000258131	0.00683221	0.00490976	Aldoa/Eno1/Atp5g3/Hpca/Ndufc2/Atp5d	6
1	Het_Pos	Up-regulated	GO:0099010	modification of postsynaptic structure	3/104	34/28564	0.00025845	0.00683221	0.00490976	Pfn2/Rhob/Cdc42	3
1	Het_Pos	Up-regulated	GO:0006470	protein dephosphorylation	6/104	243/28564	0.000269814	0.00704967	0.00506603	Calm1/Ywhab/Ppia/Ppp2r1a/Calm2/Ppp3r1	6
1	Het_Pos	Up-regulated	GO:2001234	negative regulation of apoptotic signaling pathway	6/104	246/28564	0.000288114	0.00737025	0.0052964	Grina/Eno1/Ppia/Ghitm/Scg2/Slc25a5	6
1	Het_Pos	Up-regulated	GO:0070997	neuron death	8/104	461/28564	0.000288644	0.00737025	0.0052964	Gapdh/Ubb/Hsp90ab1/Tuba1a/App/Nefl/Cdc42/Eno2	8
1	Het_Pos	Up-regulated	GO:0007034	vacuolar transport	5/104	159/28564	0.000296089	0.00747542	0.00537198	Psap/Hspa8/Ndfip1/Arf1/Rhob	5
1	Het_Pos	Up-regulated	GO:0035304	regulation of protein dephosphorylation	4/104	88/28564	0.000305752	0.00757443	0.00544313	Calm1/Ywhab/Ppia/Calm2	4
1	Het_Pos	Up-regulated	GO:0090218	positive regulation of lipid kinase activity	3/104	36/28564	0.000306752	0.00757443	0.00544313	Eef1a2/Cdc42/Cd81	3
1	Het_Pos	Up-regulated	GO:0072384	organelle transport along microtubule	4/104	89/28564	0.00031925	0.00775016	0.00556941	Ubb/Tuba1a/Nefl/Cdc42	4
1	Het_Pos	Up-regulated	GO:0099173	postsynapse organization	6/104	251/28564	0.000320768	0.00775016	0.00556941	Actb/Hspa8/App/Arf1/Cdc42/Actr2	6
1	Het_Pos	Up-regulated	GO:0019674	NAD metabolic process	3/104	37/28564	0.000332938	0.00795863	0.00571922	Mdh1/Mdh2/Ldha	3
1	Het_Pos	Up-regulated	GO:0043543	protein acylation	6/104	254/28564	0.00034171	0.00799816	0.00574763	Actb/App/Glul/Wbp2/Zdhhc8/Sf3b1	6
1	Het_Pos	Up-regulated	GO:0045055	regulated exocytosis	6/104	254/28564	0.00034171	0.00799816	0.00574763	Ywhaz/Rab3a/Syp/Prrt2/Arf1/Pfn2	6
1	Het_Pos	Up-regulated	GO:0036465	synaptic vesicle recycling	4/104	91/28564	0.00034752	0.00805029	0.00578509	Actb/Actg1/Rab3a/Syp	4
1	Het_Pos	Up-regulated	GO:0030808	regulation of nucleotide biosynthetic process	3/104	38/28564	0.000360522	0.00809164	0.00581481	Eno1/Hpca/Ndufc2	3
1	Het_Pos	Up-regulated	GO:1900371	regulation of purine nucleotide biosynthetic process	3/104	38/28564	0.000360522	0.00809164	0.00581481	Eno1/Hpca/Ndufc2	3
1	Het_Pos	Up-regulated	GO:1901020	negative regulation of calcium ion transmembrane transporter activity	3/104	38/28564	0.000360522	0.00809164	0.00581481	Calm1/Calm2/Ppp3r1	3
1	Het_Pos	Up-regulated	GO:0019058	viral life cycle	6/104	257/28564	0.00036371	0.00809164	0.00581481	Hspa8/Ppia/Ctsb/Eef1a1/Pcbp1/Bsg	6
1	Het_Pos	Up-regulated	GO:0099170	postsynaptic modulation of chemical synaptic transmission	3/104	39/28564	0.000389535	0.00857836	0.00616457	Nrgn/Nefl/Ppp3r1	3
1	Het_Pos	Up-regulated	GO:0032410	negative regulation of transporter activity	4/104	94/28564	0.000393222	0.00857836	0.00616457	Calm1/Ndfip1/Calm2/Ppp3r1	4
1	Het_Pos	Up-regulated	GO:2000758	positive regulation of peptidyl-lysine acetylation	3/104	40/28564	0.000420008	0.00901782	0.00648038	App/Wbp2/Sf3b1	3
1	Het_Pos	Up-regulated	GO:0042391	regulation of membrane potential	8/104	488/28564	0.000421394	0.00901782	0.00648038	Atp1b1/Ubb/Calm1/Ywhah/App/Gabra1/Gabrg2/Ndufc2	8
1	Het_Pos	Up-regulated	GO:0009165	nucleotide biosynthetic process	6/104	266/28564	0.000436425	0.00925138	0.00664822	Aldoa/Eno1/Atp5g3/Hpca/Ndufc2/Atp5d	6
1	Het_Pos	Up-regulated	GO:0034765	regulation of monoatomic ion transmembrane transport	8/104	492/28564	0.000444719	0.009313	0.0066925	Atp1b1/Calm1/Ywhah/App/Arf1/Calm2/Hpca/Ppp3r1	8
1	Het_Pos	Up-regulated	GO:1904064	positive regulation of cation transmembrane transport	5/104	174/28564	0.000447621	0.009313	0.0066925	Atp1b1/Calm1/Arf1/Calm2/Ppp3r1	5
1	Het_Pos	Up-regulated	GO:1900542	regulation of purine nucleotide metabolic process	4/104	99/28564	0.000478699	0.00965325	0.00693701	Eno1/App/Hpca/Ndufc2	4
1	Het_Pos	Up-regulated	GO:1902600	proton transmembrane transport	4/104	99/28564	0.000478699	0.00965325	0.00693701	Atp1b1/Atp5g3/Atp6v1d/Atp5d	4
1	Het_Pos	Up-regulated	GO:1901293	nucleoside phosphate biosynthetic process	6/104	271/28564	0.000481458	0.00965325	0.00693701	Aldoa/Eno1/Atp5g3/Hpca/Ndufc2/Atp5d	6
1	Het_Pos	Up-regulated	GO:0099563	modification of synaptic structure	3/104	42/28564	0.000485455	0.00965325	0.00693701	Pfn2/Rhob/Cdc42	3
1	Het_Pos	Up-regulated	GO:1903580	positive regulation of ATP metabolic process	3/104	42/28564	0.000485455	0.00965325	0.00693701	Eno1/App/Ndufc2	3
1	Het_Pos	Up-regulated	GO:0006140	regulation of nucleotide metabolic process	4/104	100/28564	0.000497261	0.00980127	0.00704338	Eno1/App/Hpca/Ndufc2	4
1	Het_Pos	Up-regulated	GO:0048167	regulation of synaptic plasticity	7/104	386/28564	0.000538399	0.0105199	0.00755977	Rab3a/Syp/Nrgn/App/Prrt2/Arf1/Ncdn	7
1	Het_Pos	Up-regulated	GO:0034764	positive regulation of transmembrane transport	6/104	278/28564	0.000550501	0.0106636	0.00766305	Atp1b1/Calm1/Arf1/Calm2/Ppp3r1/Arl6ip1	6
1	Het_Pos	Up-regulated	GO:0035307	positive regulation of protein dephosphorylation	3/104	44/28564	0.0005571	0.0106992	0.00768863	Calm1/Ppia/Calm2	3
1	Het_Pos	Up-regulated	GO:0044829	positive regulation by host of viral genome replication	2/104	10/28564	0.000579678	0.0110384	0.00793243	Hspa8/Eef1a1	2
1	Het_Pos	Up-regulated	GO:1902903	regulation of supramolecular fiber organization	7/104	394/28564	0.000607715	0.0114751	0.00824621	Actg1/Hspa8/App/Arf1/Pfn2/Cdc42/Capza2	7
1	Het_Pos	Up-regulated	GO:0050714	positive regulation of protein secretion	5/104	189/28564	0.000651381	0.0121971	0.00876507	Ppia/Arf1/Glul/Prkar1a/Bsg	5
1	Het_Pos	Up-regulated	GO:0097061	dendritic spine organization	4/104	108/28564	0.000664657	0.0122624	0.00881197	App/Arf1/Cdc42/Actr2	4
1	Het_Pos	Up-regulated	GO:0045981	positive regulation of nucleotide metabolic process	3/104	47/28564	0.000676695	0.0122624	0.00881197	Eno1/App/Ndufc2	3
1	Het_Pos	Up-regulated	GO:1900544	positive regulation of purine nucleotide metabolic process	3/104	47/28564	0.000676695	0.0122624	0.00881197	Eno1/App/Ndufc2	3
1	Het_Pos	Up-regulated	GO:1901385	regulation of voltage-gated calcium channel activity	3/104	47/28564	0.000676695	0.0122624	0.00881197	Calm1/Hpca/Ppp3r1	3
1	Het_Pos	Up-regulated	GO:1904427	positive regulation of calcium ion transmembrane transport	4/104	109/28564	0.000688063	0.0123686	0.00888833	Atp1b1/Calm1/Calm2/Ppp3r1	4
1	Het_Pos	Up-regulated	GO:0005513	detection of calcium ion	2/104	11/28564	0.000706812	0.0125056	0.00898673	Calm1/Calm2	2
1	Het_Pos	Up-regulated	GO:0071420	cellular response to histamine	2/104	11/28564	0.000706812	0.0125056	0.00898673	Gabra1/Gabrg2	2
1	Het_Pos	Up-regulated	GO:2001258	negative regulation of cation channel activity	3/104	48/28564	0.000719906	0.0126377	0.00908171	Calm1/Calm2/Ppp3r1	3
1	Het_Pos	Up-regulated	GO:0050905	neuromuscular process	5/104	197/28564	0.00078499	0.0136734	0.00982599	Psap/Tuba1a/App/Prrt2/Nefl	5
1	Het_Pos	Up-regulated	GO:0009152	purine ribonucleotide biosynthetic process	5/104	199/28564	0.00082137	0.0141971	0.0102023	Aldoa/Eno1/Atp5g3/Ndufc2/Atp5d	5
1	Het_Pos	Up-regulated	GO:0016079	synaptic vesicle exocytosis	4/104	115/28564	0.000840913	0.0142956	0.0102731	Rab3a/Syp/Prrt2/Pfn2	4
1	Het_Pos	Up-regulated	GO:0006107	oxaloacetate metabolic process	2/104	12/28564	0.00084616	0.0142956	0.0102731	Mdh1/Mdh2	2
1	Het_Pos	Up-regulated	GO:0070863	positive regulation of protein exit from endoplasmic reticulum	2/104	12/28564	0.00084616	0.0142956	0.0102731	Tmem30a/Cd81	2
1	Het_Pos	Up-regulated	GO:1903169	regulation of calcium ion transmembrane transport	5/104	201/28564	0.000858995	0.0143136	0.010286	Atp1b1/Calm1/Calm2/Hpca/Ppp3r1	5
1	Het_Pos	Up-regulated	GO:1901985	positive regulation of protein acetylation	3/104	51/28564	0.000859962	0.0143136	0.010286	App/Wbp2/Sf3b1	3
1	Het_Pos	Up-regulated	GO:0106027	neuron projection organization	4/104	117/28564	0.000896783	0.0148167	0.0106476	App/Arf1/Cdc42/Actr2	4
1	Het_Pos	Up-regulated	GO:0071346	cellular response to type II interferon	4/104	118/28564	0.000925676	0.0151824	0.0109104	Gapdh/Actg1/Cdc42/Actr2	4
1	Het_Pos	Up-regulated	GO:0010038	response to metal ion	6/104	309/28564	0.000953645	0.0154974	0.0111367	Tuba1a/Calm1/App/Calm2/Hpca/Gdi1	6
1	Het_Pos	Up-regulated	GO:0034767	positive regulation of monoatomic ion transmembrane transport	5/104	206/28564	0.000958672	0.0154974	0.0111367	Atp1b1/Calm1/Arf1/Calm2/Ppp3r1	5
1	Het_Pos	Up-regulated	GO:0031647	regulation of protein stability	6/104	311/28564	0.000985839	0.0158227	0.0113705	Gapdh/Atp1b1/Hsp90ab1/Hspa8/Pfn2/Cd81	6
1	Het_Pos	Up-regulated	GO:0010561	negative regulation of glycoprotein biosynthetic process	2/104	13/28564	0.000997633	0.0158984	0.0114249	Itm2b/Itm2c	2
1	Het_Pos	Up-regulated	GO:0043550	regulation of lipid kinase activity	3/104	54/28564	0.00101621	0.0160804	0.0115557	Eef1a2/Cdc42/Cd81	3
1	Het_Pos	Up-regulated	GO:0008306	associative learning	4/104	122/28564	0.00104782	0.0164648	0.0118319	Tuba1a/App/Ndrg4/Ddhd2	4
1	Het_Pos	Up-regulated	GO:0009260	ribonucleotide biosynthetic process	5/104	211/28564	0.00106671	0.0166451	0.0119615	Aldoa/Eno1/Atp5g3/Ndufc2/Atp5d	5
1	Het_Pos	Up-regulated	GO:0009306	protein secretion	7/104	438/28564	0.00112603	0.0173866	0.0124943	Psap/Rab3a/Ppia/Arf1/Glul/Prkar1a/Bsg	7
1	Het_Pos	Up-regulated	GO:1903170	negative regulation of calcium ion transmembrane transport	3/104	56/28564	0.0011297	0.0173866	0.0124943	Calm1/Calm2/Ppp3r1	3
1	Het_Pos	Up-regulated	GO:0035592	establishment of protein localization to extracellular region	7/104	439/28564	0.00114091	0.0173939	0.0124996	Psap/Rab3a/Ppia/Arf1/Glul/Prkar1a/Bsg	7
1	Het_Pos	Up-regulated	GO:0042983	amyloid precursor protein biosynthetic process	2/104	14/28564	0.00116114	0.0173939	0.0124996	Itm2b/Itm2c	2
1	Het_Pos	Up-regulated	GO:0042984	regulation of amyloid precursor protein biosynthetic process	2/104	14/28564	0.00116114	0.0173939	0.0124996	Itm2b/Itm2c	2
1	Het_Pos	Up-regulated	GO:0051280	negative regulation of release of sequestered calcium ion into cytosol	2/104	14/28564	0.00116114	0.0173939	0.0124996	Calm1/Calm2	2
1	Het_Pos	Up-regulated	GO:0007041	lysosomal transport	4/104	126/28564	0.00118087	0.0175723	0.0126278	Psap/Hspa8/Arf1/Rhob	4
1	Het_Pos	Up-regulated	GO:1900271	regulation of long-term synaptic potentiation	3/104	57/28564	0.00118933	0.0175817	0.0126346	Rab3a/Nrgn/App	3
1	Het_Pos	Up-regulated	GO:0007018	microtubule-based movement	7/104	443/28564	0.00120198	0.0176526	0.0126855	Ubb/Hspa8/Tuba1a/App/Nefl/Cdc42/Actr2	7
1	Het_Pos	Up-regulated	GO:0071692	protein localization to extracellular region	7/104	445/28564	0.00123346	0.0179974	0.0129332	Psap/Rab3a/Ppia/Arf1/Glul/Prkar1a/Bsg	7
1	Het_Pos	Up-regulated	GO:0035303	regulation of dephosphorylation	4/104	128/28564	0.00125165	0.0181205	0.0130217	Calm1/Ywhab/Ppia/Calm2	4
1	Het_Pos	Up-regulated	GO:0031345	negative regulation of cell projection organization	5/104	219/28564	0.00125803	0.0181205	0.0130217	Ywhah/App/Gdi1/Pfn2/Itm2c	5
1	Het_Pos	Up-regulated	GO:0046390	ribose phosphate biosynthetic process	5/104	220/28564	0.00128362	0.0183712	0.0132019	Aldoa/Eno1/Atp5g3/Ndufc2/Atp5d	5
1	Het_Pos	Up-regulated	GO:0035065	regulation of histone acetylation	3/104	59/28564	0.00131445	0.0185759	0.013349	App/Wbp2/Sf3b1	3
1	Het_Pos	Up-regulated	GO:2000300	regulation of synaptic vesicle exocytosis	3/104	59/28564	0.00131445	0.0185759	0.013349	Rab3a/Syp/Pfn2	3
1	Het_Pos	Up-regulated	GO:0051645	Golgi localization	2/104	15/28564	0.0013366	0.0187709	0.0134891	Ywhaz/Cdc42	2
1	Het_Pos	Up-regulated	GO:0048259	regulation of receptor-mediated endocytosis	4/104	131/28564	0.0013633	0.018952	0.0136192	App/Arf1/Hpca/Ppp3r1	4
1	Het_Pos	Up-regulated	GO:0035306	positive regulation of dephosphorylation	3/104	60/28564	0.00137999	0.018952	0.0136192	Calm1/Ppia/Calm2	3
1	Het_Pos	Up-regulated	GO:0045744	negative regulation of G protein-coupled receptor signaling pathway	3/104	60/28564	0.00137999	0.018952	0.0136192	Aplp1/Ywhab/App	3
1	Het_Pos	Up-regulated	GO:0051656	establishment of organelle localization	7/104	454/28564	0.00138323	0.018952	0.0136192	Ubb/Ywhaz/Tuba1a/Rab3a/Nefl/Arf1/Cdc42	7
1	Het_Pos	Up-regulated	GO:0032414	positive regulation of ion transmembrane transporter activity	4/104	132/28564	0.00140201	0.0190928	0.0137204	Atp1b1/Calm1/Calm2/Ppp3r1	4
1	Het_Pos	Up-regulated	GO:0019079	viral genome replication	4/104	133/28564	0.00144148	0.019361	0.0139132	Hspa8/Ppia/Eef1a1/Pcbp1	4
1	Het_Pos	Up-regulated	GO:0043393	regulation of protein binding	5/104	226/28564	0.00144529	0.019361	0.0139132	Actb/Hsp90ab1/App/Cdc42/Hspa4	5
1	Het_Pos	Up-regulated	GO:0099171	presynaptic modulation of chemical synaptic transmission	3/104	61/28564	0.00144755	0.019361	0.0139132	Rab3a/Ywhah/Pfn2	3
1	Het_Pos	Up-regulated	GO:0031346	positive regulation of cell projection organization	7/104	459/28564	0.00147238	0.0195765	0.0140681	Enc1/Tmem30a/Nefl/Ndrg4/Gdi1/Cdc42/Actr2	7
1	Het_Pos	Up-regulated	GO:0051402	neuron apoptotic process	6/104	337/28564	0.00148524	0.0195888	0.0140768	Gapdh/Hsp90ab1/Tuba1a/App/Nefl/Cdc42	6
1	Het_Pos	Up-regulated	GO:0010959	regulation of metal ion transport	7/104	460/28564	0.00149073	0.0195888	0.0140768	Atp1b1/Calm1/Ywhah/Arf1/Calm2/Hpca/Ppp3r1	7
1	Het_Pos	Up-regulated	GO:0034776	response to histamine	2/104	16/28564	0.00152392	0.0196796	0.0141421	Gabra1/Gabrg2	2
1	Het_Pos	Up-regulated	GO:0051284	positive regulation of sequestering of calcium ion	2/104	16/28564	0.00152392	0.0196796	0.0141421	Calm1/Calm2	2
1	Het_Pos	Up-regulated	GO:1903019	negative regulation of glycoprotein metabolic process	2/104	16/28564	0.00152392	0.0196796	0.0141421	Itm2b/Itm2c	2
1	Het_Pos	Up-regulated	GO:0000018	regulation of DNA recombination	4/104	136/28564	0.00156454	0.0200887	0.0144361	Actb/Ndfip1/H1f0/Actr2	4
1	Het_Pos	Up-regulated	GO:0016311	dephosphorylation	6/104	342/28564	0.00160009	0.0204025	0.0146616	Calm1/Ywhab/Ppia/Ppp2r1a/Calm2/Ppp3r1	6
1	Het_Pos	Up-regulated	GO:0008277	regulation of G protein-coupled receptor signaling pathway	4/104	137/28564	0.00160714	0.0204025	0.0146616	Aplp1/Syp/Ywhab/App	4
1	Het_Pos	Up-regulated	GO:0099175	regulation of postsynapse organization	4/104	139/28564	0.00169474	0.0211563	0.0152033	Hspa8/App/Cdc42/Actr2	4
1	Het_Pos	Up-regulated	GO:0015980	energy derivation by oxidation of organic compounds	6/104	347/28564	0.00172159	0.0211563	0.0152033	Mdh1/Mdh2/Ldha/Ndufc2/Atp5d/Cisd1	6
1	Het_Pos	Up-regulated	GO:0006734	NADH metabolic process	2/104	17/28564	0.00172301	0.0211563	0.0152033	Mdh1/Mdh2	2
1	Het_Pos	Up-regulated	GO:0006878	intracellular copper ion homeostasis	2/104	17/28564	0.00172301	0.0211563	0.0152033	App/Arf1	2
1	Het_Pos	Up-regulated	GO:0055070	copper ion homeostasis	2/104	17/28564	0.00172301	0.0211563	0.0152033	App/Arf1	2
1	Het_Pos	Up-regulated	GO:2001171	positive regulation of ATP biosynthetic process	2/104	17/28564	0.00172301	0.0211563	0.0152033	Eno1/Ndufc2	2
1	Het_Pos	Up-regulated	GO:0032411	positive regulation of transporter activity	4/104	140/28564	0.00173976	0.0212459	0.0152677	Atp1b1/Calm1/Calm2/Ppp3r1	4
1	Het_Pos	Up-regulated	GO:0044282	small molecule catabolic process	6/104	355/28564	0.00193042	0.0231129	0.0166094	Gapdh/Aldoa/Eno1/Ldha/Tpi1/Eno2	6
1	Het_Pos	Up-regulated	GO:0046184	aldehyde biosynthetic process	2/104	18/28564	0.00193379	0.0231129	0.0166094	Aldoa/Tpi1	2
1	Het_Pos	Up-regulated	GO:0099159	regulation of modification of postsynaptic structure	2/104	18/28564	0.00193379	0.0231129	0.0166094	Rhob/Cdc42	2
1	Het_Pos	Up-regulated	GO:1904862	inhibitory synapse assembly	2/104	18/28564	0.00193379	0.0231129	0.0166094	Gabra1/Gabrg2	2
1	Het_Pos	Up-regulated	GO:0097529	myeloid leukocyte migration	5/104	242/28564	0.00194962	0.0231788	0.0166567	Ppia/App/Scg2/Cd81/Bsg	5
1	Het_Pos	Up-regulated	GO:0034341	response to type II interferon	4/104	146/28564	0.00202746	0.0239774	0.0172306	Gapdh/Actg1/Cdc42/Actr2	4
1	Het_Pos	Up-regulated	GO:0015986	proton motive force-driven ATP synthesis	3/104	70/28564	0.00215019	0.0248458	0.0178546	Atp5g3/Ndufc2/Atp5d	3
1	Het_Pos	Up-regulated	GO:2000756	regulation of peptidyl-lysine acetylation	3/104	70/28564	0.00215019	0.0248458	0.0178546	App/Wbp2/Sf3b1	3
1	Het_Pos	Up-regulated	GO:0031630	regulation of synaptic vesicle fusion to presynaptic active zone membrane	2/104	19/28564	0.00215617	0.0248458	0.0178546	Rab3a/Prrt2	2
1	Het_Pos	Up-regulated	GO:0032516	positive regulation of phosphoprotein phosphatase activity	2/104	19/28564	0.00215617	0.0248458	0.0178546	Calm1/Calm2	2
1	Het_Pos	Up-regulated	GO:1901632	regulation of synaptic vesicle membrane organization	2/104	19/28564	0.00215617	0.0248458	0.0178546	Rab3a/Prrt2	2
1	Het_Pos	Up-regulated	GO:0051928	positive regulation of calcium ion transport	4/104	150/28564	0.00223657	0.025411	0.0182608	Atp1b1/Calm1/Calm2/Ppp3r1	4
1	Het_Pos	Up-regulated	GO:0050885	neuromuscular process controlling balance	3/104	71/28564	0.00223916	0.025411	0.0182608	Psap/App/Nefl	3
1	Het_Pos	Up-regulated	GO:0055117	regulation of cardiac muscle contraction	3/104	71/28564	0.00223916	0.025411	0.0182608	Atp1b1/Calm1/Calm2	3
1	Het_Pos	Up-regulated	GO:2000112	regulation of cellular macromolecule biosynthetic process	7/104	497/28564	0.00230565	0.0259226	0.0186285	Gapdh/Itm2b/Enc1/Aplp1/App/Itm2c/Eif1	7
1	Het_Pos	Up-regulated	GO:0045861	negative regulation of proteolysis	6/104	368/28564	0.00231005	0.0259226	0.0186285	Gapdh/Hsp90ab1/App/Ctsb/Pcsk1n/Arl6ip1	6
1	Het_Pos	Up-regulated	GO:0045333	cellular respiration	5/104	252/28564	0.00232389	0.0259226	0.0186285	Mdh1/Mdh2/Ndufc2/Atp5d/Cisd1	5
1	Het_Pos	Up-regulated	GO:1902305	regulation of sodium ion transmembrane transport	3/104	72/28564	0.00233038	0.0259226	0.0186285	Atp1b1/Ywhah/Arf1	3
1	Het_Pos	Up-regulated	GO:0003159	morphogenesis of an endothelium	2/104	20/28564	0.00239007	0.0259444	0.0186441	Rhob/Bsg	2
1	Het_Pos	Up-regulated	GO:0044827	modulation by host of viral genome replication	2/104	20/28564	0.00239007	0.0259444	0.0186441	Hspa8/Eef1a1	2
1	Het_Pos	Up-regulated	GO:0060314	regulation of ryanodine-sensitive calcium-release channel activity	2/104	20/28564	0.00239007	0.0259444	0.0186441	Calm1/Calm2	2
1	Het_Pos	Up-regulated	GO:0060973	cell migration involved in heart development	2/104	20/28564	0.00239007	0.0259444	0.0186441	Ndrg4/Cdc42	2
1	Het_Pos	Up-regulated	GO:0061154	endothelial tube morphogenesis	2/104	20/28564	0.00239007	0.0259444	0.0186441	Rhob/Bsg	2
1	Het_Pos	Up-regulated	GO:0031333	negative regulation of protein-containing complex assembly	4/104	154/28564	0.0024601	0.0265762	0.0190982	Prrt2/Pfn2/Cdc42/Capza2	4
1	Het_Pos	Up-regulated	GO:0051926	negative regulation of calcium ion transport	3/104	74/28564	0.00251966	0.0270894	0.019467	Calm1/Calm2/Ppp3r1	3
1	Het_Pos	Up-regulated	GO:2001259	positive regulation of cation channel activity	3/104	75/28564	0.00261776	0.0276717	0.0198854	Calm1/Calm2/Ppp3r1	3
1	Het_Pos	Up-regulated	GO:0007039	protein catabolic process in the vacuole	2/104	21/28564	0.0026354	0.0276717	0.0198854	Psap/Cd81	2
1	Het_Pos	Up-regulated	GO:0048172	regulation of short-term neuronal synaptic plasticity	2/104	21/28564	0.0026354	0.0276717	0.0198854	Rab3a/Syp	2
1	Het_Pos	Up-regulated	GO:0071786	endoplasmic reticulum tubular network organization	2/104	21/28564	0.0026354	0.0276717	0.0198854	Rtn1/Arl6ip1	2
1	Het_Pos	Up-regulated	GO:1901386	negative regulation of voltage-gated calcium channel activity	2/104	21/28564	0.0026354	0.0276717	0.0198854	Calm1/Ppp3r1	2
1	Het_Pos	Up-regulated	GO:0098661	inorganic anion transmembrane transport	3/104	76/28564	0.0027182	0.0284083	0.0204147	Slc25a3/Gabra1/Gabrg2	3
1	Het_Pos	Up-regulated	GO:0010639	negative regulation of organelle organization	6/104	381/28564	0.00274349	0.0284084	0.0204148	H3f3b/Prrt2/Ghitm/Pfn2/Slc25a5/Capza2	6
1	Het_Pos	Up-regulated	GO:0021700	developmental maturation	6/104	381/28564	0.00274349	0.0284084	0.0204148	Ywhaz/Rab3a/App/Ppp2r1a/Nefl/Atp6v1d	6
1	Het_Pos	Up-regulated	GO:0006887	exocytosis	6/104	382/28564	0.0027792	0.0286461	0.0205856	Ywhaz/Rab3a/Syp/Prrt2/Arf1/Pfn2	6
1	Het_Pos	Up-regulated	GO:0001824	blastocyst development	4/104	161/28564	0.00288746	0.0291412	0.0209414	Atp1b1/Stmn3/Matr3/Sf3b1	4
1	Het_Pos	Up-regulated	GO:0016573	histone acetylation	4/104	161/28564	0.00288746	0.0291412	0.0209414	Actb/App/Wbp2/Sf3b1	4
1	Het_Pos	Up-regulated	GO:1903305	regulation of regulated secretory pathway	4/104	161/28564	0.00288746	0.0291412	0.0209414	Rab3a/Syp/Arf1/Pfn2	4
1	Het_Pos	Up-regulated	GO:0030810	positive regulation of nucleotide biosynthetic process	2/104	22/28564	0.00289208	0.0291412	0.0209414	Eno1/Ndufc2	2
1	Het_Pos	Up-regulated	GO:1900373	positive regulation of purine nucleotide biosynthetic process	2/104	22/28564	0.00289208	0.0291412	0.0209414	Eno1/Ndufc2	2
1	Het_Pos	Up-regulated	GO:0050900	leukocyte migration	6/104	386/28564	0.0029255	0.0293464	0.0210889	Ppia/App/Scg2/Cdc42/Cd81/Bsg	6
1	Het_Pos	Up-regulated	GO:0010466	negative regulation of peptidase activity	5/104	267/28564	0.00297984	0.0297094	0.0213497	Gapdh/App/Ctsb/Pcsk1n/Arl6ip1	5
1	Het_Pos	Up-regulated	GO:0046496	nicotinamide nucleotide metabolic process	3/104	79/28564	0.00303365	0.0297094	0.0213497	Mdh1/Mdh2/Ldha	3
1	Het_Pos	Up-regulated	GO:0048488	synaptic vesicle endocytosis	3/104	79/28564	0.00303365	0.0297094	0.0213497	Actb/Actg1/Syp	3
1	Het_Pos	Up-regulated	GO:1903201	regulation of oxidative stress-induced cell death	3/104	79/28564	0.00303365	0.0297094	0.0213497	Psap/Ppia/App	3
1	Het_Pos	Up-regulated	GO:1903532	positive regulation of secretion by cell	6/104	389/28564	0.00303896	0.0297094	0.0213497	Rab3a/Ppia/Arf1/Glul/Prkar1a/Bsg	6
1	Het_Pos	Up-regulated	GO:0007626	locomotory behavior	5/104	270/28564	0.00312558	0.0297094	0.0213497	Psap/Tuba1a/App/Ddhd2/Zdhhc8	5
1	Het_Pos	Up-regulated	GO:0140056	organelle localization by membrane tethering	3/104	80/28564	0.00314359	0.0297094	0.0213497	Rab3a/Calm1/Ndrg4	3
1	Het_Pos	Up-regulated	GO:1903578	regulation of ATP metabolic process	3/104	80/28564	0.00314359	0.0297094	0.0213497	Eno1/App/Ndufc2	3
1	Het_Pos	Up-regulated	GO:0010880	regulation of release of sequestered calcium ion into cytosol by sarcoplasmic reticulum	2/104	23/28564	0.00316001	0.0297094	0.0213497	Calm1/Calm2	2
1	Het_Pos	Up-regulated	GO:0070861	regulation of protein exit from endoplasmic reticulum	2/104	23/28564	0.00316001	0.0297094	0.0213497	Tmem30a/Cd81	2
1	Het_Pos	Up-regulated	GO:0090128	regulation of synapse maturation	2/104	23/28564	0.00316001	0.0297094	0.0213497	Ywhaz/Nefl	2
1	Het_Pos	Up-regulated	GO:0098974	postsynaptic actin cytoskeleton organization	2/104	23/28564	0.00316001	0.0297094	0.0213497	Actb/Arf1	2
1	Het_Pos	Up-regulated	GO:0099188	postsynaptic cytoskeleton organization	2/104	23/28564	0.00316001	0.0297094	0.0213497	Actb/Arf1	2
1	Het_Pos	Up-regulated	GO:1902307	positive regulation of sodium ion transmembrane transport	2/104	23/28564	0.00316001	0.0297094	0.0213497	Atp1b1/Arf1	2
1	Het_Pos	Up-regulated	GO:1905244	regulation of modification of synaptic structure	2/104	23/28564	0.00316001	0.0297094	0.0213497	Rhob/Cdc42	2
1	Het_Pos	Up-regulated	GO:0019362	pyridine nucleotide metabolic process	3/104	81/28564	0.00325594	0.0304837	0.0219062	Mdh1/Mdh2/Ldha	3
1	Het_Pos	Up-regulated	GO:0006898	receptor-mediated endocytosis	5/104	273/28564	0.00327639	0.0305404	0.0219469	App/Arf1/Hpca/Ppp3r1/Cd81	5
1	Het_Pos	Up-regulated	GO:0008037	cell recognition	4/104	167/28564	0.00329208	0.0305404	0.0219469	Aldoa/Ywhaz/App/Cd81	4
1	Het_Pos	Up-regulated	GO:0043270	positive regulation of monoatomic ion transport	5/104	274/28564	0.0033278	0.0305404	0.0219469	Atp1b1/Calm1/Arf1/Calm2/Ppp3r1	5
1	Het_Pos	Up-regulated	GO:0006475	internal protein amino acid acetylation	4/104	168/28564	0.00336307	0.0305404	0.0219469	Actb/App/Wbp2/Sf3b1	4
1	Het_Pos	Up-regulated	GO:0006937	regulation of muscle contraction	4/104	168/28564	0.00336307	0.0305404	0.0219469	Atp1b1/Eno1/Calm1/Calm2	4
1	Het_Pos	Up-regulated	GO:0018393	internal peptidyl-lysine acetylation	4/104	168/28564	0.00336307	0.0305404	0.0219469	Actb/App/Wbp2/Sf3b1	4
1	Het_Pos	Up-regulated	GO:0140238	presynaptic endocytosis	3/104	82/28564	0.00337072	0.0305404	0.0219469	Actb/Actg1/Syp	3
1	Het_Pos	Up-regulated	GO:1901983	regulation of protein acetylation	3/104	82/28564	0.00337072	0.0305404	0.0219469	App/Wbp2/Sf3b1	3
1	Het_Pos	Up-regulated	GO:0007269	neurotransmitter secretion	4/104	169/28564	0.00343511	0.0306655	0.0220368	Rab3a/Syp/Prrt2/Pfn2	4
1	Het_Pos	Up-regulated	GO:0099643	signal release from synapse	4/104	169/28564	0.00343511	0.0306655	0.0220368	Rab3a/Syp/Prrt2/Pfn2	4
1	Het_Pos	Up-regulated	GO:0051602	response to electrical stimulus	2/104	24/28564	0.00343912	0.0306655	0.0220368	Actb/Rab3a	2
1	Het_Pos	Up-regulated	GO:0150105	protein localization to cell-cell junction	2/104	24/28564	0.00343912	0.0306655	0.0220368	Actb/Actg1	2
1	Het_Pos	Up-regulated	GO:0006457	protein folding	4/104	170/28564	0.00350818	0.0311576	0.0223905	Hsp90ab1/Hspa8/Ppia/Hspa4	4
1	Het_Pos	Up-regulated	GO:0110053	regulation of actin filament organization	5/104	280/28564	0.0036486	0.0319	0.022924	Actg1/Arf1/Pfn2/Cdc42/Capza2	5
1	Het_Pos	Up-regulated	GO:1901214	regulation of neuron death	6/104	405/28564	0.00370062	0.0319	0.022924	Ubb/Hsp90ab1/App/Nefl/Cdc42/Eno2	6
1	Het_Pos	Up-regulated	GO:0014808	release of sequestered calcium ion into cytosol by sarcoplasmic reticulum	2/104	25/28564	0.00372933	0.0319	0.022924	Calm1/Calm2	2
1	Het_Pos	Up-regulated	GO:0034643	establishment of mitochondrion localization, microtubule-mediated	2/104	25/28564	0.00372933	0.0319	0.022924	Ubb/Nefl	2
1	Het_Pos	Up-regulated	GO:0047497	mitochondrion transport along microtubule	2/104	25/28564	0.00372933	0.0319	0.022924	Ubb/Nefl	2
1	Het_Pos	Up-regulated	GO:0060547	negative regulation of necrotic cell death	2/104	25/28564	0.00372933	0.0319	0.022924	Fth1/Ndufc2	2
1	Het_Pos	Up-regulated	GO:2000561	regulation of CD4-positive, alpha-beta T cell proliferation	2/104	25/28564	0.00372933	0.0319	0.022924	Ndfip1/Cd81	2
1	Het_Pos	Up-regulated	GO:2001169	regulation of ATP biosynthetic process	2/104	25/28564	0.00372933	0.0319	0.022924	Eno1/Ndufc2	2
1	Het_Pos	Up-regulated	GO:0032413	negative regulation of ion transmembrane transporter activity	3/104	85/28564	0.00372987	0.0319	0.022924	Calm1/Calm2/Ppp3r1	3
1	Het_Pos	Up-regulated	GO:0006941	striated muscle contraction	4/104	173/28564	0.00373374	0.0319	0.022924	Atp1b1/Aldoa/Calm1/Calm2	4
1	Het_Pos	Up-regulated	GO:0022406	membrane docking	3/104	86/28564	0.00385456	0.0328076	0.0235761	Rab3a/Calm1/Ndrg4	3
1	Het_Pos	Up-regulated	GO:0006942	regulation of striated muscle contraction	3/104	87/28564	0.00398177	0.0335095	0.0240806	Atp1b1/Calm1/Calm2	3
1	Het_Pos	Up-regulated	GO:0008088	axo-dendritic transport	3/104	87/28564	0.00398177	0.0335095	0.0240806	Hspa8/App/Nefl	3
1	Het_Pos	Up-regulated	GO:0032465	regulation of cytokinesis	3/104	87/28564	0.00398177	0.0335095	0.0240806	Calm1/Calm2/Cdc42	3
1	Het_Pos	Up-regulated	GO:0035739	CD4-positive, alpha-beta T cell proliferation	2/104	26/28564	0.00403055	0.0336679	0.0241944	Ndfip1/Cd81	2
1	Het_Pos	Up-regulated	GO:1903514	release of sequestered calcium ion into cytosol by endoplasmic reticulum	2/104	26/28564	0.00403055	0.0336679	0.0241944	Calm1/Calm2	2
1	Het_Pos	Up-regulated	GO:0019722	calcium-mediated signaling	4/104	179/28564	0.00421399	0.0350698	0.0252018	Atp1b1/App/Calm2/Ppp3r1	4
1	Het_Pos	Up-regulated	GO:0051924	regulation of calcium ion transport	5/104	292/28564	0.0043559	0.0355538	0.0255497	Atp1b1/Calm1/Calm2/Hpca/Ppp3r1	5
1	Het_Pos	Up-regulated	GO:0001738	morphogenesis of a polarized epithelium	3/104	90/28564	0.00437865	0.0355538	0.0255497	Actb/Actg1/Cdc42	3
1	Het_Pos	Up-regulated	GO:0007029	endoplasmic reticulum organization	3/104	90/28564	0.00437865	0.0355538	0.0255497	Rtn1/Retreg2/Arl6ip1	3
1	Het_Pos	Up-regulated	GO:0072524	pyridine-containing compound metabolic process	3/104	90/28564	0.00437865	0.0355538	0.0255497	Mdh1/Mdh2/Ldha	3
1	Het_Pos	Up-regulated	GO:1900407	regulation of cellular response to oxidative stress	3/104	90/28564	0.00437865	0.0355538	0.0255497	Psap/Ppia/App	3
1	Het_Pos	Up-regulated	GO:0018394	peptidyl-lysine acetylation	4/104	181/28564	0.00438292	0.0355538	0.0255497	Actb/App/Wbp2/Sf3b1	4
1	Het_Pos	Up-regulated	GO:2001242	regulation of intrinsic apoptotic signaling pathway	4/104	181/28564	0.00438292	0.0355538	0.0255497	Ubb/Grina/Eno1/Ppia	4
1	Het_Pos	Up-regulated	GO:0019932	second-messenger-mediated signaling	5/104	295/28564	0.004547	0.0367522	0.0264108	Gapdh/Atp1b1/App/Calm2/Ppp3r1	5
1	Het_Pos	Up-regulated	GO:0016188	synaptic vesicle maturation	2/104	28/28564	0.0046657	0.0371767	0.0267159	Rab3a/Atp6v1d	2
1	Het_Pos	Up-regulated	GO:0032469	endoplasmic reticulum calcium ion homeostasis	2/104	28/28564	0.0046657	0.0371767	0.0267159	Grina/App	2
1	Het_Pos	Up-regulated	GO:0099149	regulation of postsynaptic neurotransmitter receptor internalization	2/104	28/28564	0.0046657	0.0371767	0.0267159	Hpca/Ppp3r1	2
1	Het_Pos	Up-regulated	GO:1900242	regulation of synaptic vesicle endocytosis	2/104	28/28564	0.0046657	0.0371767	0.0267159	Actb/Actg1	2
1	Het_Pos	Up-regulated	GO:0043648	dicarboxylic acid metabolic process	3/104	94/28564	0.00494395	0.0392546	0.0282091	Mdh1/Mdh2/Glul	3
1	Het_Pos	Up-regulated	GO:0007612	learning	4/104	190/28564	0.00519973	0.0411401	0.029564	Tuba1a/App/Ndrg4/Ddhd2	4
1	Het_Pos	Up-regulated	GO:0043254	regulation of protein-containing complex assembly	6/104	435/28564	0.00522228	0.0411736	0.0295881	Rab3a/H3f3b/Prrt2/Pfn2/Cdc42/Capza2	6
1	Het_Pos	Up-regulated	GO:0030534	adult behavior	4/104	191/28564	0.00529634	0.0416115	0.0299028	Tuba1a/App/Fgfbp3/Gabrg2	4
1	Het_Pos	Up-regulated	GO:0007214	gamma-aminobutyric acid signaling pathway	2/104	30/28564	0.0053439	0.0416936	0.0299618	Gabra1/Gabrg2	2
1	Het_Pos	Up-regulated	GO:0010592	positive regulation of lamellipodium assembly	2/104	30/28564	0.0053439	0.0416936	0.0299618	Cdc42/Actr2	2
1	Het_Pos	Up-regulated	GO:0072659	protein localization to plasma membrane	5/104	308/28564	0.00544457	0.0422695	0.0303757	Atp1b1/Actb/Rab3a/Cd81/Bsg	5
1	Het_Pos	Up-regulated	GO:0072594	establishment of protein localization to organelle	6/104	439/28564	0.00545534	0.0422695	0.0303757	Hsp90ab1/Ywhaz/Hspa8/Ppp3r1/Wbp2/Hspa4	6
1	Het_Pos	Up-regulated	GO:0009060	aerobic respiration	4/104	193/28564	0.00549316	0.0424163	0.0304811	Mdh1/Mdh2/Ndufc2/Atp5d	4
1	Het_Pos	Up-regulated	GO:0033674	positive regulation of kinase activity	6/104	440/28564	0.00551478	0.0424374	0.0304963	Hsp90ab1/Eef1a2/Ppia/App/Cdc42/Cd81	6
1	Het_Pos	Up-regulated	GO:1901222	regulation of NIK/NF-kappaB signaling	3/104	98/28564	0.00555133	0.0425728	0.0305936	C1qtnf4/App/Ndufc2	3
1	Het_Pos	Up-regulated	GO:0031629	synaptic vesicle fusion to presynaptic active zone membrane	2/104	31/28564	0.00569895	0.0431988	0.0310434	Rab3a/Prrt2	2
1	Het_Pos	Up-regulated	GO:1900273	positive regulation of long-term synaptic potentiation	2/104	31/28564	0.00569895	0.0431988	0.0310434	Nrgn/App	2
1	Het_Pos	Up-regulated	GO:0051492	regulation of stress fiber assembly	3/104	99/28564	0.00570985	0.0431988	0.0310434	Actg1/Pfn2/Cdc42	3
1	Het_Pos	Up-regulated	GO:1902882	regulation of response to oxidative stress	3/104	99/28564	0.00570985	0.0431988	0.0310434	Psap/Ppia/App	3
1	Het_Pos	Up-regulated	GO:0050821	protein stabilization	4/104	196/28564	0.00579747	0.0437145	0.0314141	Gapdh/Atp1b1/Hsp90ab1/Pfn2	4
1	Het_Pos	Up-regulated	GO:0031058	positive regulation of histone modification	3/104	100/28564	0.00587106	0.0439743	0.0316007	App/Wbp2/Sf3b1	3
1	Het_Pos	Up-regulated	GO:2001243	negative regulation of intrinsic apoptotic signaling pathway	3/104	100/28564	0.00587106	0.0439743	0.0316007	Grina/Eno1/Ppia	3
1	Het_Pos	Up-regulated	GO:0036473	cell death in response to oxidative stress	3/104	101/28564	0.00603498	0.0446787	0.0321069	Psap/Ppia/App	3
1	Het_Pos	Up-regulated	GO:0006874	intracellular calcium ion homeostasis	5/104	316/28564	0.00605546	0.0446787	0.0321069	Atp1b1/Grina/Calm1/App/Calm2	5
1	Het_Pos	Up-regulated	GO:0051654	establishment of mitochondrion localization	2/104	32/28564	0.00606453	0.0446787	0.0321069	Ubb/Nefl	2
1	Het_Pos	Up-regulated	GO:0070296	sarcoplasmic reticulum calcium ion transport	2/104	32/28564	0.00606453	0.0446787	0.0321069	Calm1/Calm2	2
1	Het_Pos	Up-regulated	GO:0099500	vesicle fusion to plasma membrane	2/104	32/28564	0.00606453	0.0446787	0.0321069	Rab3a/Prrt2	2
1	Het_Pos	Up-regulated	GO:0022411	cellular component disassembly	6/104	450/28564	0.00613558	0.0450544	0.032377	Hspa8/Calm1/Stmn3/Retreg2/Slc25a5/Capza2	6
1	Het_Pos	Up-regulated	GO:1904063	negative regulation of cation transmembrane transport	3/104	102/28564	0.00620162	0.0453443	0.0325853	Calm1/Calm2/Ppp3r1	3
1	Het_Pos	Up-regulated	GO:0006936	muscle contraction	5/104	318/28564	0.00621542	0.0453443	0.0325853	Atp1b1/Aldoa/Eno1/Calm1/Calm2	5
1	Het_Pos	Up-regulated	GO:0051047	positive regulation of secretion	6/104	453/28564	0.00633139	0.0457972	0.0329107	Rab3a/Ppia/Arf1/Glul/Prkar1a/Bsg	6
1	Het_Pos	Up-regulated	GO:0002028	regulation of sodium ion transport	3/104	103/28564	0.00637099	0.0457972	0.0329107	Atp1b1/Ywhah/Arf1	3
1	Het_Pos	Up-regulated	GO:0007015	actin filament organization	6/104	454/28564	0.00639766	0.0457972	0.0329107	Actg1/Arf1/Pfn2/Cdc42/Capza2/Actr2	6
1	Het_Pos	Up-regulated	GO:0002828	regulation of type 2 immune response	2/104	33/28564	0.00644054	0.0457972	0.0329107	Ndfip1/Cd81	2
1	Het_Pos	Up-regulated	GO:0010922	positive regulation of phosphatase activity	2/104	33/28564	0.00644054	0.0457972	0.0329107	Calm1/Calm2	2
1	Het_Pos	Up-regulated	GO:0018345	protein palmitoylation	2/104	33/28564	0.00644054	0.0457972	0.0329107	Glul/Zdhhc8	2
1	Het_Pos	Up-regulated	GO:0034389	lipid droplet organization	2/104	33/28564	0.00644054	0.0457972	0.0329107	Ppia/Ddhd2	2
1	Het_Pos	Up-regulated	GO:0070633	transepithelial transport	2/104	33/28564	0.00644054	0.0457972	0.0329107	Actb/Actg1	2
1	Het_Pos	Up-regulated	GO:0032092	positive regulation of protein binding	3/104	104/28564	0.0065431	0.0460889	0.0331203	Hsp90ab1/App/Hspa4	3
1	Het_Pos	Up-regulated	GO:0046928	regulation of neurotransmitter secretion	3/104	104/28564	0.0065431	0.0460889	0.0331203	Rab3a/Syp/Pfn2	3
1	Het_Pos	Up-regulated	GO:0061640	cytoskeleton-dependent cytokinesis	3/104	104/28564	0.0065431	0.0460889	0.0331203	Arf1/Rhob/Actr2	3
1	Het_Pos	Up-regulated	GO:0040029	epigenetic regulation of gene expression	4/104	204/28564	0.00666348	0.0467901	0.0336243	H3f3b/H1f0/Wbp2/Eif1	4
1	Het_Pos	Up-regulated	GO:0140029	exocytic process	3/104	105/28564	0.00671796	0.0470257	0.0337936	Ywhaz/Rab3a/Prrt2	3
1	Het_Pos	Up-regulated	GO:1905475	regulation of protein localization to membrane	4/104	205/28564	0.00677742	0.0472946	0.0339868	Actb/Hpca/Gdi1/Cd81	4
1	Het_Pos	Up-regulated	GO:0006099	tricarboxylic acid cycle	2/104	34/28564	0.00682692	0.047346	0.0340237	Mdh1/Mdh2	2
1	Het_Pos	Up-regulated	GO:0031338	regulation of vesicle fusion	2/104	34/28564	0.00682692	0.047346	0.0340237	Rab3a/Prrt2	2
1	Het_Pos	Up-regulated	GO:0010563	negative regulation of phosphorus metabolic process	6/104	461/28564	0.00687579	0.0473924	0.0340571	Actb/Ywhab/Ppia/Hpca/Prkar1a/Hspa4	6
1	Het_Pos	Up-regulated	GO:0045936	negative regulation of phosphate metabolic process	6/104	461/28564	0.00687579	0.0473924	0.0340571	Actb/Ywhab/Ppia/Hpca/Prkar1a/Hspa4	6
1	Het_Pos	Up-regulated	GO:0016358	dendrite development	5/104	327/28564	0.00697222	0.04791	0.0344291	Ywhah/App/Arf1/Cdc42/Actr2	5
1	Het_Pos	Up-regulated	GO:0070372	regulation of ERK1 and ERK2 cascade	5/104	329/28564	0.00714877	0.0489735	0.0351933	Ywhaz/Atp6v0c/App/Ndrg4/Fgfbp3	5
1	Het_Pos	Up-regulated	GO:0048499	synaptic vesicle membrane organization	2/104	35/28564	0.00722359	0.0491861	0.0353461	Rab3a/Prrt2	2
1	Het_Pos	Up-regulated	GO:0090313	regulation of protein targeting to membrane	2/104	35/28564	0.00722359	0.0491861	0.0353461	Hpca/Gdi1	2
1	Het_Pos	Down-regulated	GO:0019226	transmission of nerve impulse	2044-06-01	101/28564	1.06460423090717e-08	1.0688626478308e-05	6.94794340170996e-06	Cacna1e/Kcnma1/Ank3/Dpp6/Tnr/Nfasc	6
1	Het_Pos	Down-regulated	GO:0034765	regulation of monoatomic ion transmembrane transport	2044-09-01	492/28564	5.15038836081718e-08	2.58549495713022e-05	1.68065304405613e-05	Cacna1c/Ryr2/Cacna1e/Kcnma1/Ank3/Dpp6/Kcnq3/Cacna2d3/Kcnd3	9
1	Het_Pos	Down-regulated	GO:0007411	axon guidance	2044-07-01	253/28564	1.14057256896723e-07	2.94062232905181e-05	1.91149700567427e-05	Plxna4/Ank3/Dscaml1/Dscam/Trio/Slit1/Nfasc	7
1	Het_Pos	Down-regulated	GO:0097485	neuron projection guidance	2044-07-01	254/28564	1.17156268089714e-07	2.94062232905181e-05	1.91149700567427e-05	Plxna4/Ank3/Dscaml1/Dscam/Trio/Slit1/Nfasc	7
1	Het_Pos	Down-regulated	GO:0007409	axonogenesis	2044-08-01	498/28564	8.24357313790463e-07	0.000165531	0.0001076	Plxna4/Ank3/Dscaml1/Dscam/Tnr/Trio/Slit1/Nfasc	8
1	Het_Pos	Down-regulated	GO:0007626	locomotory behavior	2044-06-01	270/28564	3.5237212208822e-06	0.000561028	0.000364686	Cacna1c/Cacna1e/Kcnma1/Dscam/Btbd9/Tnr	6
1	Het_Pos	Down-regulated	GO:0001508	action potential	2044-05-01	154/28564	3.91155308755075e-06	0.000561028	0.000364686	Cacna1c/Ryr2/Kcnma1/Ank3/Dpp6	5
1	Het_Pos	Down-regulated	GO:0042391	regulation of membrane potential	2044-07-01	488/28564	9.02658906375441e-06	0.00113284	0.00073638	Cacna1c/Ryr2/Kcnma1/Ank3/Dpp6/Kcnq3/Kcnd3	7
1	Het_Pos	Down-regulated	GO:0071805	potassium ion transmembrane transport	2044-05-01	207/28564	1.64342601480709e-05	0.00180859	0.00117564	Kcnma1/Ank3/Dpp6/Kcnq3/Kcnd3	5
1	Het_Pos	Down-regulated	GO:0048841	regulation of axon extension involved in axon guidance	2044-03-01	33/28564	1.8013883225428e-05	0.00180859	0.00117564	Plxna4/Dscam/Slit1	3
1	Het_Pos	Down-regulated	GO:0008361	regulation of cell size	2044-05-01	218/28564	2.1077510234987e-05	0.0019238	0.00125053	Kcnma1/Plxna4/Dscam/Tnr/Slit1	5
1	Het_Pos	Down-regulated	GO:0048846	axon extension involved in axon guidance	2044-03-01	37/28564	2.55437868621238e-05	0.00193295	0.00125648	Plxna4/Dscam/Slit1	3
1	Het_Pos	Down-regulated	GO:1902284	neuron projection extension involved in neuron projection guidance	2044-03-01	37/28564	2.55437868621238e-05	0.00193295	0.00125648	Plxna4/Dscam/Slit1	3
1	Het_Pos	Down-regulated	GO:0002027	regulation of heart rate	2044-04-01	113/28564	2.78966945991684e-05	0.00193295	0.00125648	Cacna1c/Ryr2/Cacna1e/Kcnd3	4
1	Het_Pos	Down-regulated	GO:0030516	regulation of axon extension	2044-04-01	114/28564	2.88787916533995e-05	0.00193295	0.00125648	Plxna4/Dscam/Tnr/Slit1	4
1	Het_Pos	Down-regulated	GO:0006813	potassium ion transport	2044-05-01	245/28564	3.68342172884802e-05	0.00222498	0.00144631	Kcnma1/Ank3/Dpp6/Kcnq3/Kcnd3	5
1	Het_Pos	Down-regulated	GO:0008306	associative learning	2044-04-01	122/28564	3.76739621736774e-05	0.00222498	0.00144631	Cacna1c/Cacna1e/Tnr/Tanc1	4
1	Het_Pos	Down-regulated	GO:0061387	regulation of extent of cell growth	2044-04-01	129/28564	4.68534263714372e-05	0.00261338	0.00169878	Plxna4/Dscam/Tnr/Slit1	4
1	Het_Pos	Down-regulated	GO:1903522	regulation of blood circulation	2044-05-01	270/28564	5.84184713199478e-05	0.00308696	0.00200662	Cacna1c/Ryr2/Cacna1e/Kcnd3/Dock4	5
1	Het_Pos	Down-regulated	GO:0048675	axon extension	2044-04-01	144/28564	7.1893270377802e-05	0.00360904	0.00234599	Plxna4/Dscam/Tnr/Slit1	4
1	Het_Pos	Down-regulated	GO:0019228	neuronal action potential	2044-03-01	57/28564	9.41456004340637e-05	0.00450106	0.00292583	Kcnma1/Ank3/Dpp6	3
1	Het_Pos	Down-regulated	GO:0086001	cardiac muscle cell action potential	2044-03-01	62/28564	0.000121036	0.00475519	0.00309103	Cacna1c/Ryr2/Ank3	3
1	Het_Pos	Down-regulated	GO:0086016	AV node cell action potential	2044-02-01	11/28564	0.000126424	0.00475519	0.00309103	Cacna1c/Ryr2	2
1	Het_Pos	Down-regulated	GO:0086027	AV node cell to bundle of His cell signaling	2044-02-01	11/28564	0.000126424	0.00475519	0.00309103	Cacna1c/Ryr2	2
1	Het_Pos	Down-regulated	GO:0099612	protein localization to axon	2044-02-01	11/28564	0.000126424	0.00475519	0.00309103	Ank3/Nfasc	2
1	Het_Pos	Down-regulated	GO:0042551	neuron maturation	2044-03-01	63/28564	0.000126951	0.00475519	0.00309103	Kcnma1/Ank3/Nfasc	3
1	Het_Pos	Down-regulated	GO:0006937	regulation of muscle contraction	2044-04-01	168/28564	0.000130451	0.00475519	0.00309103	Cacna1c/Ryr2/Kcnma1/Dock4	4
1	Het_Pos	Down-regulated	GO:0007611	learning or memory	2044-05-01	326/28564	0.000141564	0.00475519	0.00309103	Cacna1c/Cacna1e/Btbd9/Tnr/Tanc1	5
1	Het_Pos	Down-regulated	GO:1904064	positive regulation of cation transmembrane transport	2044-04-01	174/28564	0.000149293	0.00475519	0.00309103	Cacna1c/Ryr2/Ank3/Dpp6	4
1	Het_Pos	Down-regulated	GO:0014832	urinary bladder smooth muscle contraction	2044-02-01	12/28564	0.00015156	0.00475519	0.00309103	Cacna1c/Kcnma1	2
1	Het_Pos	Down-regulated	GO:0070593	dendrite self-avoidance	2044-02-01	12/28564	0.00015156	0.00475519	0.00309103	Dscaml1/Dscam	2
1	Het_Pos	Down-regulated	GO:0098911	regulation of ventricular cardiac muscle cell action potential	2044-02-01	12/28564	0.00015156	0.00475519	0.00309103	Cacna1c/Ryr2	2
1	Het_Pos	Down-regulated	GO:0061337	cardiac conduction	2044-03-01	70/28564	0.000173686	0.00513558	0.00333829	Cacna1c/Ryr2/Kcnd3	3
1	Het_Pos	Down-regulated	GO:0086067	AV node cell to bundle of His cell communication	2044-02-01	13/28564	0.000178941	0.00513558	0.00333829	Cacna1c/Ryr2	2
1	Het_Pos	Down-regulated	GO:0098900	regulation of action potential	2044-03-01	71/28564	0.000181154	0.00513558	0.00333829	Cacna1c/Ryr2/Ank3	3
1	Het_Pos	Down-regulated	GO:0050770	regulation of axonogenesis	2044-04-01	187/28564	0.000196768	0.00513558	0.00333829	Plxna4/Dscam/Tnr/Slit1	4
1	Het_Pos	Down-regulated	GO:0045161	neuronal ion channel clustering	2044-02-01	14/28564	0.00020856	0.00513558	0.00333829	Ank3/Nfasc	2
1	Het_Pos	Down-regulated	GO:0060073	micturition	2044-02-01	14/28564	0.00020856	0.00513558	0.00333829	Cacna1c/Kcnma1	2
1	Het_Pos	Down-regulated	GO:0007612	learning	2044-04-01	190/28564	0.000209108	0.00513558	0.00333829	Cacna1c/Cacna1e/Tnr/Tanc1	4
1	Het_Pos	Down-regulated	GO:0008542	visual learning	2044-03-01	75/28564	0.000213105	0.00513558	0.00333829	Cacna1c/Cacna1e/Tanc1	3
1	Het_Pos	Down-regulated	GO:0050890	cognition	2044-05-01	364/28564	0.000236054	0.00513558	0.00333829	Cacna1c/Cacna1e/Btbd9/Tnr/Tanc1	5
1	Het_Pos	Down-regulated	GO:0014848	urinary tract smooth muscle contraction	2044-02-01	15/28564	0.00024041	0.00513558	0.00333829	Cacna1c/Kcnma1	2
1	Het_Pos	Down-regulated	GO:0032026	response to magnesium ion	2044-02-01	15/28564	0.00024041	0.00513558	0.00333829	Ryr2/Ank3	2
1	Het_Pos	Down-regulated	GO:0086014	atrial cardiac muscle cell action potential	2044-02-01	15/28564	0.00024041	0.00513558	0.00333829	Cacna1c/Ryr2	2
1	Het_Pos	Down-regulated	GO:0086026	atrial cardiac muscle cell to AV node cell signaling	2044-02-01	15/28564	0.00024041	0.00513558	0.00333829	Cacna1c/Ryr2	2
1	Het_Pos	Down-regulated	GO:0086066	atrial cardiac muscle cell to AV node cell communication	2044-02-01	15/28564	0.00024041	0.00513558	0.00333829	Cacna1c/Ryr2	2
1	Het_Pos	Down-regulated	GO:1904181	positive regulation of membrane depolarization	2044-02-01	15/28564	0.00024041	0.00513558	0.00333829	Cacna1c/Ank3	2
1	Het_Pos	Down-regulated	GO:0007632	visual behavior	2044-03-01	79/28564	0.000248499	0.00519777	0.00337871	Cacna1c/Cacna1e/Tanc1	3
1	Het_Pos	Down-regulated	GO:0008016	regulation of heart contraction	2044-04-01	200/28564	0.000254284	0.00521022	0.00338681	Cacna1c/Ryr2/Cacna1e/Kcnd3	4
1	Het_Pos	Down-regulated	GO:0034767	positive regulation of monoatomic ion transmembrane transport	2044-04-01	206/28564	0.000284538	0.00571353	0.00371398	Cacna1c/Ryr2/Ank3/Dpp6	4
1	Het_Pos	Down-regulated	GO:1990138	neuron projection extension	2044-04-01	209/28564	0.000300598	0.00588722	0.00382688	Plxna4/Dscam/Tnr/Slit1	4
1	Het_Pos	Down-regulated	GO:0043954	cellular component maintenance	2044-03-01	85/28564	0.000308383	0.00588722	0.00382688	Erc2/Plxna4/Tanc1	3
1	Het_Pos	Down-regulated	GO:0086012	membrane depolarization during cardiac muscle cell action potential	2044-02-01	17/28564	0.000310779	0.00588722	0.00382688	Cacna1c/Ank3	2
1	Het_Pos	Down-regulated	GO:0032535	regulation of cellular component size	2044-05-01	404/28564	0.00038094	0.00703281	0.00457155	Kcnma1/Plxna4/Dscam/Tnr/Slit1	5
1	Het_Pos	Down-regulated	GO:0048638	regulation of developmental growth	2044-05-01	405/28564	0.000385264	0.00703281	0.00457155	Cacna1c/Plxna4/Dscam/Tnr/Slit1	5
1	Het_Pos	Down-regulated	GO:0045986	negative regulation of smooth muscle contraction	2044-02-01	20/28564	0.000432903	0.00776134	0.00504511	Kcnma1/Dock4	2
1	Het_Pos	Down-regulated	GO:0050920	regulation of chemotaxis	2044-04-01	232/28564	0.000446119	0.00785796	0.00510792	Plxna4/Camk1d/Dscam/Slit1	4
1	Het_Pos	Down-regulated	GO:0060047	heart contraction	2044-04-01	242/28564	0.000522856	0.00905083	0.00588332	Cacna1c/Ryr2/Cacna1e/Kcnd3	4
1	Het_Pos	Down-regulated	GO:0099173	postsynapse organization	2044-04-01	251/28564	0.000599576	0.010203	0.00663225	Lrfn2/Dock10/Shisa6/Tanc1	4
1	Het_Pos	Down-regulated	GO:0003015	heart process	2044-04-01	255/28564	0.000636117	0.0105141	0.00683449	Cacna1c/Ryr2/Cacna1e/Kcnd3	4
1	Het_Pos	Down-regulated	GO:0007156	homophilic cell adhesion via plasma membrane adhesion molecules	2044-03-01	109/28564	0.000638805	0.0105141	0.00683449	Kirrel3/Dscaml1/Dscam	3
1	Het_Pos	Down-regulated	GO:0008344	adult locomotory behavior	2044-03-01	112/28564	0.000691307	0.0110576	0.0071878	Cacna1c/Kcnma1/Btbd9	3
1	Het_Pos	Down-regulated	GO:0090257	regulation of muscle system process	2044-04-01	261/28564	0.000693855	0.0110576	0.0071878	Cacna1c/Ryr2/Kcnma1/Dock4	4
1	Het_Pos	Down-regulated	GO:0099558	maintenance of synapse structure	2044-02-01	27/28564	0.000794271	0.0124601	0.00809948	Erc2/Plxna4	2
1	Het_Pos	Down-regulated	GO:0006939	smooth muscle contraction	2044-03-01	119/28564	0.000824317	0.0124609	0.00809997	Cacna1c/Kcnma1/Dock4	3
1	Het_Pos	Down-regulated	GO:0021537	telencephalon development	2044-04-01	274/28564	0.000831553	0.0124609	0.00809997	Plxna4/Kirrel3/Tnr/Slit1	4
1	Het_Pos	Down-regulated	GO:0043270	positive regulation of monoatomic ion transport	2044-04-01	274/28564	0.000831553	0.0124609	0.00809997	Cacna1c/Ryr2/Ank3/Dpp6	4
1	Het_Pos	Down-regulated	GO:0034764	positive regulation of transmembrane transport	2044-04-01	278/28564	0.000877542	0.0129567	0.00842223	Cacna1c/Ryr2/Ank3/Dpp6	4
1	Het_Pos	Down-regulated	GO:0086005	ventricular cardiac muscle cell action potential	2044-02-01	29/28564	0.000916934	0.0131514	0.00854886	Cacna1c/Ryr2	2
1	Het_Pos	Down-regulated	GO:0098901	regulation of cardiac muscle cell action potential	2044-02-01	29/28564	0.000916934	0.0131514	0.00854886	Cacna1c/Ryr2	2
1	Het_Pos	Down-regulated	GO:0098659	inorganic cation import across plasma membrane	2044-03-01	126/28564	0.000972578	0.0132199	0.00859334	Cacna1c/Cacna1e/Kcnd3	3
1	Het_Pos	Down-regulated	GO:0099587	inorganic ion import across plasma membrane	2044-03-01	126/28564	0.000972578	0.0132199	0.00859334	Cacna1c/Cacna1e/Kcnd3	3
1	Het_Pos	Down-regulated	GO:0045932	negative regulation of muscle contraction	2044-02-01	30/28564	0.000981468	0.0132199	0.00859334	Kcnma1/Dock4	2
1	Het_Pos	Down-regulated	GO:0086019	cell-cell signaling involved in cardiac conduction	2044-02-01	30/28564	0.000981468	0.0132199	0.00859334	Cacna1c/Ryr2	2
1	Het_Pos	Down-regulated	GO:0048588	developmental cell growth	2044-04-01	287/28564	0.000987541	0.0132199	0.00859334	Plxna4/Dscam/Tnr/Slit1	4
1	Het_Pos	Down-regulated	GO:0060560	developmental growth involved in morphogenesis	2044-04-01	290/28564	0.00102627	0.0135576	0.00881285	Plxna4/Dscam/Tnr/Slit1	4
1	Het_Pos	Down-regulated	GO:0086010	membrane depolarization during action potential	2044-02-01	31/28564	0.00104813	0.0136665	0.00888367	Cacna1c/Ank3	2
1	Het_Pos	Down-regulated	GO:0008045	motor neuron axon guidance	2044-02-01	33/28564	0.00118781	0.0152892	0.00993848	Plxna4/Slit1	2
1	Het_Pos	Down-regulated	GO:0006936	muscle contraction	2044-04-01	318/28564	0.00144087	0.0180829	0.0117545	Cacna1c/Ryr2/Kcnma1/Dock4	4
1	Het_Pos	Down-regulated	GO:0007162	negative regulation of cell adhesion	2044-04-01	318/28564	0.00144087	0.0180829	0.0117545	Plxna4/Dscaml1/Dscam/Tnr	4
1	Het_Pos	Down-regulated	GO:0086004	regulation of cardiac muscle cell contraction	2044-02-01	39/28564	0.00165723	0.020291	0.0131898	Cacna1c/Ryr2	2
1	Het_Pos	Down-regulated	GO:0086091	regulation of heart rate by cardiac conduction	2044-02-01	39/28564	0.00165723	0.020291	0.0131898	Cacna1c/Kcnd3	2
1	Het_Pos	Down-regulated	GO:0098703	calcium ion import across plasma membrane	2044-02-01	42/28564	0.00191997	0.0232247	0.0150968	Cacna1c/Cacna1e	2
1	Het_Pos	Down-regulated	GO:0050919	negative chemotaxis	2044-02-01	43/28564	0.00201166	0.023485	0.015266	Plxna4/Slit1	2
1	Het_Pos	Down-regulated	GO:0086002	cardiac muscle cell action potential involved in contraction	2044-02-01	43/28564	0.00201166	0.023485	0.015266	Cacna1c/Ryr2	2
1	Het_Pos	Down-regulated	GO:0086065	cell communication involved in cardiac conduction	2044-02-01	43/28564	0.00201166	0.023485	0.015266	Cacna1c/Ryr2	2
1	Het_Pos	Down-regulated	GO:0007628	adult walking behavior	2044-02-01	47/28564	0.00239882	0.0273683	0.0177903	Cacna1c/Kcnma1	2
1	Het_Pos	Down-regulated	GO:1903115	regulation of actin filament-based movement	2044-02-01	47/28564	0.00239882	0.0273683	0.0177903	Cacna1c/Ryr2	2
1	Het_Pos	Down-regulated	GO:0008038	neuron recognition	2044-02-01	48/28564	0.00250067	0.0278393	0.0180964	Dscaml1/Dscam	2
1	Het_Pos	Down-regulated	GO:0030517	negative regulation of axon extension	2044-02-01	48/28564	0.00250067	0.0278393	0.0180964	Tnr/Slit1	2
1	Het_Pos	Down-regulated	GO:1904062	regulation of monoatomic cation transmembrane transport	2044-04-01	371/28564	0.00252329	0.0278393	0.0180964	Cacna1c/Ryr2/Ank3/Dpp6	4
1	Het_Pos	Down-regulated	GO:0035296	regulation of tube diameter	2044-03-01	179/28564	0.00265364	0.0286479	0.0186221	Cacna1c/Kcnma1/Dock4	3
1	Het_Pos	Down-regulated	GO:0097746	blood vessel diameter maintenance	2044-03-01	179/28564	0.00265364	0.0286479	0.0186221	Cacna1c/Kcnma1/Dock4	3
1	Het_Pos	Down-regulated	GO:0035150	regulation of tube size	2044-03-01	180/28564	0.00269574	0.0287928	0.0187162	Cacna1c/Kcnma1/Dock4	3
1	Het_Pos	Down-regulated	GO:0021700	developmental maturation	2044-04-01	381/28564	0.00277667	0.0291707	0.0189619	Kcnma1/Ank3/Nfia/Nfasc	4
1	Het_Pos	Down-regulated	GO:0003254	regulation of membrane depolarization	2044-02-01	51/28564	0.00281829	0.0291707	0.0189619	Cacna1c/Ank3	2
1	Het_Pos	Down-regulated	GO:0090659	walking behavior	2044-02-01	51/28564	0.00281829	0.0291707	0.0189619	Cacna1c/Kcnma1	2
1	Het_Pos	Down-regulated	GO:0034331	cell junction maintenance	2044-02-01	52/28564	0.00292816	0.0299987	0.0195001	Erc2/Plxna4	2
1	Het_Pos	Down-regulated	GO:0019216	regulation of lipid metabolic process	2044-04-01	393/28564	0.0031032	0.0314708	0.020457	Kcnma1/Rora/Prkag2/Zfp69	4
1	Het_Pos	Down-regulated	GO:0007588	excretion	2044-02-01	54/28564	0.00315386	0.0316648	0.0205831	Cacna1c/Kcnma1	2
1	Het_Pos	Down-regulated	GO:0030534	adult behavior	2044-03-01	191/28564	0.00318624	0.0316731	0.0205885	Cacna1c/Kcnma1/Btbd9	3
1	Het_Pos	Down-regulated	GO:0097553	calcium ion transmembrane import into cytosol	2044-03-01	193/28564	0.00328091	0.0322944	0.0209924	Cacna1c/Ryr2/Cacna1e	3
1	Het_Pos	Down-regulated	GO:0070509	calcium ion import	2044-02-01	56/28564	0.00338748	0.0330197	0.0214638	Cacna1c/Cacna1e	2
1	Het_Pos	Down-regulated	GO:0030900	forebrain development	2044-04-01	416/28564	0.00380082	0.0366925	0.0238513	Plxna4/Kirrel3/Tnr/Slit1	4
1	Het_Pos	Down-regulated	GO:1905475	regulation of protein localization to membrane	2044-03-01	205/28564	0.00388525	0.0371504	0.0241489	Ank3/Dpp6/Shisa6	3
1	Het_Pos	Down-regulated	GO:0098739	import across plasma membrane	2044-03-01	208/28564	0.00404622	0.0383246	0.0249122	Cacna1c/Cacna1e/Kcnd3	3
1	Het_Pos	Down-regulated	GO:0045599	negative regulation of fat cell differentiation	2044-02-01	62/28564	0.00413529	0.0388021	0.0252226	Rora/Trio	2
1	Het_Pos	Down-regulated	GO:0098742	cell-cell adhesion via plasma-membrane adhesion molecules	2044-03-01	211/28564	0.00421121	0.0391486	0.0254478	Kirrel3/Dscaml1/Dscam	3
1	Het_Pos	Down-regulated	GO:0003012	muscle system process	2044-04-01	436/28564	0.00448837	0.0413424	0.0268738	Cacna1c/Ryr2/Kcnma1/Dock4	4
1	Het_Pos	Down-regulated	GO:0048512	circadian behavior	2044-02-01	66/28564	0.00467248	0.042647	0.0277219	Kcnma1/Btbd9	2
1	Het_Pos	Down-regulated	GO:0007622	rhythmic behavior	2044-02-01	69/28564	0.00509541	0.0438758	0.0285206	Kcnma1/Btbd9	2
1	Het_Pos	Down-regulated	GO:0022029	telencephalon cell migration	2044-02-01	69/28564	0.00509541	0.0438758	0.0285206	Tnr/Slit1	2
1	Het_Pos	Down-regulated	GO:0006816	calcium ion transport	2044-04-01	452/28564	0.00509556	0.0438758	0.0285206	Cacna1c/Ryr2/Cacna1e/Cacna2d3	4
1	Het_Pos	Down-regulated	GO:0007623	circadian rhythm	2044-03-01	226/28564	0.00509742	0.0438758	0.0285206	Kcnma1/Rora/Btbd9	3
1	Het_Pos	Down-regulated	GO:0001666	response to hypoxia	2044-03-01	227/28564	0.00516018	0.0438758	0.0285206	Ryr2/Kcnma1/Rora	3
1	Het_Pos	Down-regulated	GO:0048469	cell maturation	2044-03-01	227/28564	0.00516018	0.0438758	0.0285206	Kcnma1/Ank3/Nfasc	3
1	Het_Pos	Down-regulated	GO:0006940	regulation of smooth muscle contraction	2044-02-01	70/28564	0.00524016	0.0438758	0.0285206	Kcnma1/Dock4	2
1	Het_Pos	Down-regulated	GO:0050771	negative regulation of axonogenesis	2044-02-01	70/28564	0.00524016	0.0438758	0.0285206	Tnr/Slit1	2
1	Het_Pos	Down-regulated	GO:0051480	regulation of cytosolic calcium ion concentration	2044-02-01	70/28564	0.00524016	0.0438758	0.0285206	Erc2/Ryr2	2
1	Het_Pos	Down-regulated	GO:0050885	neuromuscular process controlling balance	2044-02-01	71/28564	0.0053868	0.0438758	0.0285206	Kcnma1/Tnr	2
1	Het_Pos	Down-regulated	GO:0055117	regulation of cardiac muscle contraction	2044-02-01	71/28564	0.0053868	0.0438758	0.0285206	Cacna1c/Ryr2	2
1	Het_Pos	Down-regulated	GO:0086003	cardiac muscle cell contraction	2044-02-01	71/28564	0.0053868	0.0438758	0.0285206	Cacna1c/Ryr2	2
1	Het_Pos	Down-regulated	GO:0099504	synaptic vesicle cycle	2044-03-01	231/28564	0.00541592	0.0438758	0.0285206	Erc2/Cacna1e/Btbd9	3
1	Het_Pos	Down-regulated	GO:0010959	regulation of metal ion transport	2044-04-01	460/28564	0.00541892	0.0438758	0.0285206	Cacna1c/Ryr2/Ank3/Dpp6	4
1	Het_Pos	Down-regulated	GO:0021885	forebrain cell migration	2044-02-01	72/28564	0.00553531	0.0444596	0.0289002	Tnr/Slit1	2
1	Het_Pos	Down-regulated	GO:0001558	regulation of cell growth	2044-04-01	464/28564	0.00558566	0.0445079	0.0289316	Plxna4/Dscam/Tnr/Slit1	4
1	Het_Pos	Down-regulated	GO:0007422	peripheral nervous system development	2044-02-01	75/28564	0.00599205	0.0472109	0.0306886	Plxna4/Nfasc	2
1	Het_Pos	Down-regulated	GO:0003018	vascular process in circulatory system	2044-03-01	240/28564	0.00601892	0.0472109	0.0306886	Cacna1c/Kcnma1/Dock4	3
1	Het_Pos	Down-regulated	GO:0050767	regulation of neurogenesis	2044-04-01	480/28564	0.00628701	0.0489315	0.031807	Plxna4/Dscam/Tnr/Slit1	4
2	Het_Neg	Up-regulated	GO:0034329	cell junction assembly	15/102	477/28564	1.62650876208087e-10	2.10169746413786e-07	1.60697954891738e-07	Mecp2/Cntn5/Adgrl2/Mef2c/Cdh18/Zdhhc2/Actg1/Il1rapl1/Ppp1r9a/Pcdh17/Cdh6/Actb/Epha3/Cntnap2/Elavl2	15
2	Het_Neg	Up-regulated	GO:0098742	cell-cell adhesion via plasma-membrane adhesion molecules	11/102	211/28564	2.72386518106506e-10	2.10169746413786e-07	1.60697954891738e-07	Tenm3/Dscam/Cntn5/Cdh18/Pcdh10/Il1rapl1/Pcdh17/Cdh6/Epha3/Cadm2/Mbp	11
2	Het_Neg	Up-regulated	GO:0007409	axonogenesis	15/102	498/28564	2.94906098803254e-10	2.10169746413786e-07	1.60697954891738e-07	Dscam/Cntn5/Mef2c/Nefl/Cntn4/Actb/Epha3/Aplp1/Sema3e/Auts2/Cobl/Hsp90ab1/Mbp/Cntnap2/Dixdc1	15
2	Het_Neg	Up-regulated	GO:0031346	positive regulation of cell projection organization	14/102	459/28564	1.03130316446167e-09	5.51231541404761e-07	4.21477319581308e-07	Tenm3/Dscam/Ror1/Enc1/Nefl/Dmd/Il1rapl1/Ppp1r9a/Epha3/Auts2/Cobl/Ndrg4/Dixdc1/Tox	14
2	Het_Neg	Up-regulated	GO:0007416	synapse assembly	10/102	216/28564	5.76740758180062e-09	2.46614348197795e-06	1.88563873148134e-06	Mecp2/Cntn5/Adgrl2/Mef2c/Zdhhc2/Il1rapl1/Ppp1r9a/Pcdh17/Cntnap2/Elavl2	10
2	Het_Neg	Up-regulated	GO:0050807	regulation of synapse organization	11/102	305/28564	1.29278299014565e-08	4.60661672155235e-06	3.52226663806351e-06	Mecp2/Adgrl2/Mef2c/Hspa8/Nefl/Il1rapl1/Ppp1r9a/Tanc1/Prnp/Arc/Elavl2	11
2	Het_Neg	Up-regulated	GO:0050803	regulation of synapse structure or activity	11/102	313/28564	1.6868130125689e-08	5.15200888696043e-06	3.93927911055564e-06	Mecp2/Adgrl2/Mef2c/Hspa8/Nefl/Il1rapl1/Ppp1r9a/Tanc1/Prnp/Arc/Elavl2	11
2	Het_Neg	Up-regulated	GO:0010976	positive regulation of neuron projection development	9/102	237/28564	1.8765288907429e-07	5.01502346051039e-05	3.83453864121542e-05	Tenm3/Ror1/Enc1/Dmd/Ppp1r9a/Epha3/Cobl/Ndrg4/Tox	9
2	Het_Neg	Up-regulated	GO:0099173	postsynapse organization	9/102	251/28564	3.04510477015311e-07	7.23381555398595e-05	5.53104995093308e-05	Zdhhc2/Hspa8/Il1rapl1/Ppp1r9a/Actb/Tanc1/Prnp/Cntnap2/Arc	9
2	Het_Neg	Up-regulated	GO:1901888	regulation of cell junction assembly	8/102	242/28564	2.6127396501183e-06	0.00044815	0.00034266	Adgrl2/Mef2c/Actg1/Il1rapl1/Ppp1r9a/Epha3/Cntnap2/Elavl2	8
2	Het_Neg	Up-regulated	GO:0007611	learning or memory	9/102	326/28564	2.6577415157448e-06	0.00044815	0.00034266	Mecp2/Aff2/Plk2/Mef2c/Tanc1/Prnp/Cntnap2/Arc/Ndrg4	9
2	Het_Neg	Up-regulated	GO:0007156	homophilic cell adhesion via plasma membrane adhesion molecules	6/102	109/28564	2.68798487602354e-06	0.00044815	0.00034266	Tenm3/Dscam/Cntn5/Pcdh10/Cdh6/Cadm2	6
2	Het_Neg	Up-regulated	GO:0016358	dendrite development	9/102	327/28564	2.72495135169751e-06	0.00044815	0.00034266	Mecp2/Dscam/Plk2/Mef2c/Il1rapl1/Ppp1r9a/Cobl/Cntnap2/Arc	9
2	Het_Neg	Up-regulated	GO:1903076	regulation of protein localization to plasma membrane	6/102	117/28564	4.0571021128268e-06	0.000619577	0.000473735	Pid1/Zdhhc2/Actb/Epha3/Prnp/Dpp10	6
2	Het_Neg	Up-regulated	GO:0050890	cognition	9/102	364/28564	6.48821769162338e-06	0.000924787	0.000707102	Mecp2/Aff2/Plk2/Mef2c/Tanc1/Prnp/Cntnap2/Arc/Ndrg4	9
2	Het_Neg	Up-regulated	GO:0050805	negative regulation of synaptic transmission	5/102	77/28564	8.47450089025637e-06	0.00111518	0.000852676	Plk2/Ppp1r9a/Pcdh17/Cntnap2/Arc	5
2	Het_Neg	Up-regulated	GO:0060996	dendritic spine development	6/102	134/28564	8.86717277756415e-06	0.00111518	0.000852676	Mecp2/Plk2/Mef2c/Ppp1r9a/Cntnap2/Arc	6
2	Het_Neg	Up-regulated	GO:0099175	regulation of postsynapse organization	6/102	139/28564	1.09345989681136e-05	0.00129879	0.000993066	Hspa8/Il1rapl1/Ppp1r9a/Tanc1/Prnp/Arc	6
2	Het_Neg	Up-regulated	GO:0072659	protein localization to plasma membrane	8/102	308/28564	1.521041031154e-05	0.00171157	0.00130869	Pid1/Atp1b1/Zdhhc2/Actb/Kcnip4/Epha3/Prnp/Dpp10	8
2	Het_Neg	Up-regulated	GO:1904375	regulation of protein localization to cell periphery	6/102	149/28564	1.62399201267829e-05	0.00173605	0.0013274	Pid1/Zdhhc2/Actb/Epha3/Prnp/Dpp10	6
2	Het_Neg	Up-regulated	GO:0060079	excitatory postsynaptic potential	5/102	95/28564	2.36208520620015e-05	0.00240483	0.00183876	Mecp2/Plk2/Mef2c/Ppp1r9a/Cntnap2	5
2	Het_Neg	Up-regulated	GO:0008038	neuron recognition	4/102	48/28564	2.6426523461551e-05	0.00256818	0.00196366	Dscam/Cntn5/Epha3/Cntnap2	4
2	Het_Neg	Up-regulated	GO:0097061	dendritic spine organization	5/102	108/28564	4.38074767932424e-05	0.00407219	0.00311364	Ppp1r9a/Tanc1/Prnp/Cntnap2/Arc	5
2	Het_Neg	Up-regulated	GO:1900271	regulation of long-term synaptic potentiation	4/102	57/28564	5.23420508305832e-05	0.0046628	0.00356523	Zdhhc2/Ppp1r9a/Prnp/Arc	4
2	Het_Neg	Up-regulated	GO:0099565	chemical synaptic transmission, postsynaptic	5/102	116/28564	6.16280597857596e-05	0.00512533	0.00391888	Mecp2/Plk2/Mef2c/Ppp1r9a/Cntnap2	5
2	Het_Neg	Up-regulated	GO:0106027	neuron projection organization	5/102	117/28564	6.41981918247297e-05	0.00512533	0.00391888	Ppp1r9a/Tanc1/Prnp/Cntnap2/Arc	5
2	Het_Neg	Up-regulated	GO:0042391	regulation of membrane potential	9/102	488/28564	6.47258569584257e-05	0.00512533	0.00391888	Mecp2/Pid1/Plk2/Atp1b1/Mef2c/Kcnh7/Dmd/Ppp1r9a/Cntnap2	9
2	Het_Neg	Up-regulated	GO:0099172	presynapse organization	4/102	62/28564	7.29148442378064e-05	0.00546461	0.0041783	Cntn5/Il1rapl1/Pcdh17/Cap2	4
2	Het_Neg	Up-regulated	GO:1903078	positive regulation of protein localization to plasma membrane	4/102	63/28564	7.76455849980237e-05	0.00546461	0.0041783	Zdhhc2/Epha3/Prnp/Dpp10	4
2	Het_Neg	Up-regulated	GO:0048588	developmental cell growth	7/102	287/28564	7.86223679657865e-05	0.00546461	0.0041783	Mecp2/Dscam/Akap13/Sema3e/Auts2/Cobl/Hsp90ab1	7
2	Het_Neg	Up-regulated	GO:1990778	protein localization to cell periphery	8/102	389/28564	7.92342873243312e-05	0.00546461	0.0041783	Pid1/Atp1b1/Zdhhc2/Actb/Kcnip4/Epha3/Prnp/Dpp10	8
2	Het_Neg	Up-regulated	GO:1905475	regulation of protein localization to membrane	6/102	205/28564	9.64745545274466e-05	0.00644571	0.00492845	Pid1/Zdhhc2/Actb/Epha3/Prnp/Dpp10	6
2	Het_Neg	Up-regulated	GO:0022898	regulation of transmembrane transporter activity	7/102	303/28564	0.000110162	0.00707611	0.00541047	Atp1b1/Mef2c/Dmd/Actb/Prnp/Chrm3/Arc	7
2	Het_Neg	Up-regulated	GO:0060078	regulation of postsynaptic membrane potential	5/102	132/28564	0.000113617	0.00707611	0.00541047	Mecp2/Plk2/Mef2c/Ppp1r9a/Cntnap2	5
2	Het_Neg	Up-regulated	GO:0032970	regulation of actin filament-based process	8/102	411/28564	0.000115839	0.00707611	0.00541047	Mef2c/Actg1/Ppp1r9a/Akap13/Epha3/Sema3e/Frmd6/Dixdc1	8
2	Het_Neg	Up-regulated	GO:1904377	positive regulation of protein localization to cell periphery	4/102	71/28564	0.000123914	0.00735911	0.00562685	Zdhhc2/Epha3/Prnp/Dpp10	4
2	Het_Neg	Up-regulated	GO:0097062	dendritic spine maintenance	3/102	28/28564	0.000135719	0.00784237	0.00599635	Tanc1/Prnp/Cntnap2	3
2	Het_Neg	Up-regulated	GO:0032409	regulation of transporter activity	7/102	317/28564	0.000145573	0.00819039	0.00626246	Atp1b1/Mef2c/Dmd/Actb/Prnp/Chrm3/Arc	7
2	Het_Neg	Up-regulated	GO:0051963	regulation of synapse assembly	5/102	140/28564	0.000149747	0.0082092	0.00627684	Adgrl2/Mef2c/Il1rapl1/Ppp1r9a/Elavl2	5
2	Het_Neg	Up-regulated	GO:0003012	muscle system process	8/102	436/28564	0.000173399	0.00926819	0.00708655	Atp1b1/Mef2c/Tead1/Dmd/Akap13/Aldoa/Chrm3/Atp2b1	8
2	Het_Neg	Up-regulated	GO:0033674	positive regulation of kinase activity	8/102	440/28564	0.000184487	0.0096203	0.00735578	Irak1/Ror1/Mef2c/Tead1/Ppp1r9a/Akap13/Prnp/Hsp90ab1	8
2	Het_Neg	Up-regulated	GO:0010959	regulation of metal ion transport	8/102	460/28564	0.00024905	0.012383	0.00946816	Atp1b1/Nkain3/Dmd/Kcnip4/Prnp/Saraf/Atp2b1/Dpp10	8
2	Het_Neg	Up-regulated	GO:0042692	muscle cell differentiation	8/102	460/28564	0.00024905	0.012383	0.00946816	Mecp2/Mef2c/Dmd/Actg1/Akap13/Tanc1/H3f3b/Cntnap2	8
2	Het_Neg	Up-regulated	GO:0060998	regulation of dendritic spine development	4/102	86/28564	0.00025995	0.0126312	0.00965797	Mecp2/Plk2/Mef2c/Ppp1r9a	4
2	Het_Neg	Up-regulated	GO:0099560	synaptic membrane adhesion	3/102	36/28564	0.000289727	0.0137653	0.0105251	Pcdh17/Cdh6/Epha3	3
2	Het_Neg	Up-regulated	GO:0007411	axon guidance	6/102	253/28564	0.000301334	0.013999	0.0107038	Dscam/Cntn5/Mef2c/Cntn4/Epha3/Sema3e	6
2	Het_Neg	Up-regulated	GO:0097485	neuron projection guidance	6/102	254/28564	0.000307743	0.013999	0.0107038	Dscam/Cntn5/Mef2c/Cntn4/Epha3/Sema3e	6
2	Het_Neg	Up-regulated	GO:0060291	long-term synaptic potentiation	6/102	256/28564	0.000320881	0.0142389	0.0108872	Mecp2/Plk2/Zdhhc2/Ppp1r9a/Prnp/Arc	6
2	Het_Neg	Up-regulated	GO:0032956	regulation of actin cytoskeleton organization	7/102	362/28564	0.000326336	0.0142389	0.0108872	Mef2c/Actg1/Ppp1r9a/Akap13/Epha3/Sema3e/Dixdc1	7
2	Het_Neg	Up-regulated	GO:0008037	cell recognition	5/102	167/28564	0.000339198	0.0145041	0.01109	Dscam/Cntn5/Epha3/Aldoa/Cntnap2	5
2	Het_Neg	Up-regulated	GO:0007043	cell-cell junction assembly	5/102	168/28564	0.000348622	0.0146148	0.0111746	Cdh18/Actg1/Cdh6/Actb/Cntnap2	5
2	Het_Neg	Up-regulated	GO:0090257	regulation of muscle system process	6/102	261/28564	0.000355657	0.014623	0.0111809	Atp1b1/Mef2c/Tead1/Dmd/Chrm3/Atp2b1	6
2	Het_Neg	Up-regulated	GO:0045860	positive regulation of protein kinase activity	7/102	373/28564	0.000390479	0.0154239	0.0117933	Irak1/Mef2c/Tead1/Ppp1r9a/Akap13/Prnp/Hsp90ab1	7
2	Het_Neg	Up-regulated	GO:1901379	regulation of potassium ion transmembrane transport	4/102	96/28564	0.000395709	0.0154239	0.0117933	Atp1b1/Kcnip4/Prnp/Dpp10	4
2	Het_Neg	Up-regulated	GO:0060292	long-term synaptic depression	3/102	40/28564	0.00039678	0.0154239	0.0117933	Plk2/Ppp1r9a/Arc	3
2	Het_Neg	Up-regulated	GO:0009408	response to heat	4/102	99/28564	0.000444757	0.0169802	0.0129832	Irak1/Ier5/Hsp90ab1/Cntnap2	4
2	Het_Neg	Up-regulated	GO:0010001	glial cell differentiation	6/102	274/28564	0.000459993	0.0171734	0.013131	Mecp2/Nfia/Ror1/Dmd/Pou3f1/Cntnap2	6
2	Het_Neg	Up-regulated	GO:0019722	calcium-mediated signaling	5/102	179/28564	0.000465883	0.0171734	0.013131	Atp1b1/Dmd/Ppp1r9a/Prnp/Chrm3	5
2	Het_Neg	Up-regulated	GO:0048167	regulation of synaptic plasticity	7/102	386/28564	0.000478907	0.0173543	0.0132693	Mecp2/Plk2/Mef2c/Zdhhc2/Ppp1r9a/Prnp/Arc	7
2	Het_Neg	Up-regulated	GO:0022604	regulation of cell morphogenesis	6/102	278/28564	0.000496476	0.0176911	0.0135268	Mecp2/Il1rapl1/Sema3e/Sh3d19/Aldoa/Arc	6
2	Het_Neg	Up-regulated	GO:0050770	regulation of axonogenesis	5/102	187/28564	0.000568233	0.0199161	0.015228	Dscam/Nefl/Sema3e/Mbp/Dixdc1	5
2	Het_Neg	Up-regulated	GO:0016525	negative regulation of angiogenesis	4/102	108/28564	0.000617834	0.0200573	0.015336	Mecp2/Plk2/Col4a2/Sema3e	4
2	Het_Neg	Up-regulated	GO:0032412	regulation of monoatomic ion transmembrane transporter activity	6/102	290/28564	0.000619598	0.0200573	0.015336	Atp1b1/Mef2c/Dmd/Prnp/Chrm3/Arc	6
2	Het_Neg	Up-regulated	GO:0060560	developmental growth involved in morphogenesis	6/102	290/28564	0.000619598	0.0200573	0.015336	Mecp2/Dscam/Sema3e/Auts2/Cobl/Hsp90ab1	6
2	Het_Neg	Up-regulated	GO:0048813	dendrite morphogenesis	5/102	192/28564	0.000640248	0.0200573	0.015336	Dscam/Il1rapl1/Ppp1r9a/Cntnap2/Arc	5
2	Het_Neg	Up-regulated	GO:2000181	negative regulation of blood vessel morphogenesis	4/102	110/28564	0.000661959	0.0200573	0.015336	Mecp2/Plk2/Col4a2/Sema3e	4
2	Het_Neg	Up-regulated	GO:0043523	regulation of neuron apoptotic process	6/102	294/28564	0.000665509	0.0200573	0.015336	Mecp2/Mef2c/Nefl/Sema3e/Prnp/Hsp90ab1	6
2	Het_Neg	Up-regulated	GO:0019932	second-messenger-mediated signaling	6/102	295/28564	0.000677389	0.0200573	0.015336	Atp1b1/Dmd/Ppp1r9a/Prnp/Cap2/Chrm3	6
2	Het_Neg	Up-regulated	GO:0003056	regulation of vascular associated smooth muscle contraction	2/102	11/28564	0.000680044	0.0200573	0.015336	Chrm3/Atp2b1	2
2	Het_Neg	Up-regulated	GO:0060297	regulation of sarcomere organization	2/102	11/28564	0.000680044	0.0200573	0.015336	Mef2c/Akap13	2
2	Het_Neg	Up-regulated	GO:0071300	cellular response to retinoic acid	3/102	48/28564	0.000680375	0.0200573	0.015336	Mef2c/Tead1/Epha3	3
2	Het_Neg	Up-regulated	GO:1901343	negative regulation of vasculature development	4/102	111/28564	0.000684838	0.0200573	0.015336	Mecp2/Plk2/Col4a2/Sema3e	4
2	Het_Neg	Up-regulated	GO:1905477	positive regulation of protein localization to membrane	4/102	111/28564	0.000684838	0.0200573	0.015336	Zdhhc2/Epha3/Prnp/Dpp10	4
2	Het_Neg	Up-regulated	GO:0110020	regulation of actomyosin structure organization	4/102	112/28564	0.000708271	0.0204633	0.0156464	Mef2c/Actg1/Ppp1r9a/Akap13	4
2	Het_Neg	Up-regulated	GO:0043524	negative regulation of neuron apoptotic process	5/102	199/28564	0.000752301	0.0214456	0.0163975	Mecp2/Mef2c/Nefl/Sema3e/Hsp90ab1	5
2	Het_Neg	Up-regulated	GO:0045214	sarcomere organization	3/102	50/28564	0.000767031	0.0215778	0.0164986	Mef2c/Actg1/Akap13	3
2	Het_Neg	Up-regulated	GO:0043266	regulation of potassium ion transport	4/102	116/28564	0.000807701	0.0220337	0.0168472	Atp1b1/Kcnip4/Prnp/Dpp10	4
2	Het_Neg	Up-regulated	GO:0070593	dendrite self-avoidance	2/102	12/28564	0.000814153	0.0220337	0.0168472	Dscam/Cntn5	2
2	Het_Neg	Up-regulated	GO:1900272	negative regulation of long-term synaptic potentiation	2/102	12/28564	0.000814153	0.0220337	0.0168472	Ppp1r9a/Prnp	2
2	Het_Neg	Up-regulated	GO:0071902	positive regulation of protein serine/threonine kinase activity	5/102	206/28564	0.000878406	0.0234754	0.0179495	Irak1/Mef2c/Tead1/Akap13/Hsp90ab1	5
2	Het_Neg	Up-regulated	GO:0071805	potassium ion transmembrane transport	5/102	207/28564	0.00089763	0.023693	0.0181159	Atp1b1/Kcnh7/Kcnip4/Prnp/Dpp10	5
2	Het_Neg	Up-regulated	GO:1990138	neuron projection extension	5/102	209/28564	0.000937017	0.0241645	0.0184764	Mecp2/Dscam/Sema3e/Auts2/Hsp90ab1	5
2	Het_Neg	Up-regulated	GO:0002087	regulation of respiratory gaseous exchange by nervous system process	2/102	13/28564	0.000959941	0.0241645	0.0184764	Mecp2/Pbx3	2
2	Het_Neg	Up-regulated	GO:0033120	positive regulation of RNA splicing	3/102	54/28564	0.000960703	0.0241645	0.0184764	Hspa8/Khdrbs3/Srsf5	3
2	Het_Neg	Up-regulated	GO:0099054	presynapse assembly	3/102	54/28564	0.000960703	0.0241645	0.0184764	Cntn5/Il1rapl1/Pcdh17	3
2	Het_Neg	Up-regulated	GO:0008306	associative learning	4/102	122/28564	0.000974756	0.0242329	0.0185287	Mecp2/Tanc1/Cntnap2/Ndrg4	4
2	Het_Neg	Up-regulated	GO:0031032	actomyosin structure organization	5/102	212/28564	0.00099849	0.0245376	0.0187617	Mef2c/Actg1/Ppp1r9a/Epb41l4b/Akap13	5
2	Het_Neg	Up-regulated	GO:0034605	cellular response to heat	3/102	55/28564	0.00101351	0.0246236	0.0188275	Irak1/Ier5/Hsp90ab1	3
2	Het_Neg	Up-regulated	GO:0010882	regulation of cardiac muscle contraction by calcium ion signaling	2/102	14/28564	0.00111732	0.0268409	0.0205228	Atp1b1/Dmd	2
2	Het_Neg	Up-regulated	GO:0034332	adherens junction organization	3/102	58/28564	0.00118283	0.0280987	0.0214845	Cdh18/Cdh6/Actb	3
2	Het_Neg	Up-regulated	GO:0021782	glial cell development	4/102	129/28564	0.00119876	0.0281642	0.0215347	Ror1/Dmd/Pou3f1/Cntnap2	4
2	Het_Neg	Up-regulated	GO:0001952	regulation of cell-matrix adhesion	4/102	130/28564	0.00123346	0.0286645	0.0219172	Dmd/Actg1/Epha3/Sema3e	4
2	Het_Neg	Up-regulated	GO:0051402	neuron apoptotic process	6/102	337/28564	0.00134409	0.0308996	0.0236262	Mecp2/Mef2c/Nefl/Sema3e/Prnp/Hsp90ab1	6
2	Het_Neg	Up-regulated	GO:1902074	response to salt	6/102	340/28564	0.00140599	0.0318994	0.0243906	Mecp2/Mef2c/Nefl/Junb/Chrm3/Runx2	6
2	Het_Neg	Up-regulated	GO:0050806	positive regulation of synaptic transmission	6/102	341/28564	0.0014271	0.0318994	0.0243906	Mecp2/Plk2/Zdhhc2/Ppp1r9a/Prnp/Arc	6
2	Het_Neg	Up-regulated	GO:0045216	cell-cell junction organization	5/102	230/28564	0.00143234	0.0318994	0.0243906	Cdh18/Actg1/Cdh6/Actb/Cntnap2	5
2	Het_Neg	Up-regulated	GO:0051146	striated muscle cell differentiation	6/102	342/28564	0.00144845	0.0319255	0.0244106	Mef2c/Dmd/Actg1/Akap13/Tanc1/Cntnap2	6
2	Het_Neg	Up-regulated	GO:0044065	regulation of respiratory system process	2/102	16/28564	0.00146655	0.0319947	0.0244635	Mecp2/Pbx3	2
2	Het_Neg	Up-regulated	GO:0055074	calcium ion homeostasis	6/102	347/28564	0.00155888	0.0333247	0.0254804	Atp1b1/Tmem178/Tmtc2/Itpr2/Dmd/Atp2b1	6
2	Het_Neg	Up-regulated	GO:0045778	positive regulation of ossification	3/102	64/28564	0.0015726	0.0333247	0.0254804	Mef2c/Runx2/Atp2b1	3
2	Het_Neg	Up-regulated	GO:0055001	muscle cell development	5/102	235/28564	0.00157427	0.0333247	0.0254804	Mef2c/Dmd/Actg1/Akap13/Cntnap2	5
2	Het_Neg	Up-regulated	GO:0007160	cell-matrix adhesion	5/102	236/28564	0.00160386	0.033446	0.0255732	Dmd/Actg1/Epha3/Sema3e/Itga11	5
2	Het_Neg	Up-regulated	GO:0003170	heart valve development	3/102	65/28564	0.00164444	0.033446	0.0255732	Zfpm2/Mef2c/Matr3	3
2	Het_Neg	Up-regulated	GO:0038065	collagen-activated signaling pathway	2/102	17/28564	0.00165822	0.033446	0.0255732	Col4a2/Itga11	2
2	Het_Neg	Up-regulated	GO:0061000	negative regulation of dendritic spine development	2/102	17/28564	0.00165822	0.033446	0.0255732	Mecp2/Plk2	2
2	Het_Neg	Up-regulated	GO:2000651	positive regulation of sodium ion transmembrane transporter activity	2/102	17/28564	0.00165822	0.033446	0.0255732	Atp1b1/Dmd	2
2	Het_Neg	Up-regulated	GO:0050767	regulation of neurogenesis	7/102	480/28564	0.00169675	0.0339033	0.0259228	Mecp2/Dscam/Nefl/Il1rapl1/Sema3e/Mbp/Dixdc1	7
2	Het_Neg	Up-regulated	GO:0071900	regulation of protein serine/threonine kinase activity	6/102	354/28564	0.00172413	0.0341314	0.0260972	Irak1/Mef2c/Tead1/Akap13/Actb/Hsp90ab1	6
2	Het_Neg	Up-regulated	GO:0048675	axon extension	4/102	144/28564	0.00179586	0.0352252	0.0269335	Dscam/Sema3e/Auts2/Hsp90ab1	4
2	Het_Neg	Up-regulated	GO:0045793	positive regulation of cell size	2/102	18/28564	0.00186116	0.0358484	0.02741	Prr16/Hsp90ab1	2
2	Het_Neg	Up-regulated	GO:0046184	aldehyde biosynthetic process	2/102	18/28564	0.00186116	0.0358484	0.02741	Aldoa/Dkk3	2
2	Het_Neg	Up-regulated	GO:0006813	potassium ion transport	5/102	245/28564	0.00188883	0.0360564	0.0275691	Atp1b1/Kcnh7/Kcnip4/Prnp/Dpp10	5
2	Het_Neg	Up-regulated	GO:0034765	regulation of monoatomic ion transmembrane transport	7/102	492/28564	0.00195042	0.0369026	0.0282161	Atp1b1/Kcnh7/Dmd/Kcnip4/Prnp/Arc/Dpp10	7
2	Het_Neg	Up-regulated	GO:0030100	regulation of endocytosis	5/102	248/28564	0.00199158	0.0373508	0.0285588	Plk2/Actg1/Actb/Epha3/Arc	5
2	Het_Neg	Up-regulated	GO:1902430	negative regulation of amyloid-beta formation	2/102	19/28564	0.00207529	0.0385824	0.0295005	Rtn1/Prnp	2
2	Het_Neg	Up-regulated	GO:0030239	myofibril assembly	3/102	72/28564	0.00220515	0.0403157	0.0308258	Mef2c/Actg1/Akap13	3
2	Het_Neg	Up-regulated	GO:0001508	action potential	4/102	154/28564	0.00229255	0.0403157	0.0308258	Mecp2/Kcnh7/Dmd/Cntnap2	4
2	Het_Neg	Up-regulated	GO:0046579	positive regulation of Ras protein signal transduction	3/102	73/28564	0.00229374	0.0403157	0.0308258	Net1/Akap13/Auts2	3
2	Het_Neg	Up-regulated	GO:0055002	striated muscle cell development	3/102	73/28564	0.00229374	0.0403157	0.0308258	Mef2c/Actg1/Akap13	3
2	Het_Neg	Up-regulated	GO:0050884	neuromuscular process controlling posture	2/102	20/28564	0.00230052	0.0403157	0.0308258	Mecp2/Cntnap2	2
2	Het_Neg	Up-regulated	GO:1900452	regulation of long-term synaptic depression	2/102	20/28564	0.00230052	0.0403157	0.0308258	Ppp1r9a/Arc	2
2	Het_Neg	Up-regulated	GO:2001135	regulation of endocytic recycling	2/102	20/28564	0.00230052	0.0403157	0.0308258	Zdhhc2/Ndrg4	2
2	Het_Neg	Up-regulated	GO:0042063	gliogenesis	6/102	378/28564	0.00239337	0.0416019	0.0318092	Mecp2/Nfia/Ror1/Dmd/Pou3f1/Cntnap2	6
2	Het_Neg	Up-regulated	GO:0051962	positive regulation of nervous system development	6/102	379/28564	0.00242496	0.0418111	0.0319692	Mecp2/Dscam/Adgrl2/Nefl/Il1rapl1/Dixdc1	6
2	Het_Neg	Up-regulated	GO:0008542	visual learning	3/102	75/28564	0.00247747	0.0423747	0.0324001	Mecp2/Tanc1/Ndrg4	3
2	Het_Neg	Up-regulated	GO:0001976	nervous system process involved in regulation of systemic arterial blood pressure	2/102	21/28564	0.00253677	0.0430446	0.0329124	Mecp2/Chrm3	2
2	Het_Neg	Up-regulated	GO:0014009	glial cell proliferation	3/102	77/28564	0.00267007	0.0449496	0.0343689	Mecp2/Nfia/Cntnap2	3
2	Het_Neg	Up-regulated	GO:0071625	vocalization behavior	2/102	22/28564	0.00278397	0.0461406	0.0352795	Auts2/Cntnap2	2
2	Het_Neg	Up-regulated	GO:1902992	negative regulation of amyloid precursor protein catabolic process	2/102	22/28564	0.00278397	0.0461406	0.0352795	Rtn1/Prnp	2
2	Het_Neg	Up-regulated	GO:0007632	visual behavior	3/102	79/28564	0.00287166	0.0472278	0.0361108	Mecp2/Tanc1/Ndrg4	3
2	Het_Neg	Up-regulated	GO:1902903	regulation of supramolecular fiber organization	6/102	394/28564	0.00293752	0.0478225	0.0365656	Mecp2/Mef2c/Hspa8/Actg1/Ppp1r9a/Akap13	6
2	Het_Neg	Up-regulated	GO:0051057	positive regulation of small GTPase mediated signal transduction	3/102	80/28564	0.00297588	0.0478225	0.0365656	Net1/Akap13/Auts2	3
2	Het_Neg	Up-regulated	GO:1901215	negative regulation of neuron death	5/102	273/28564	0.00301343	0.0478225	0.0365656	Mecp2/Mef2c/Nefl/Sema3e/Hsp90ab1	5
2	Het_Neg	Up-regulated	GO:0098974	postsynaptic actin cytoskeleton organization	2/102	23/28564	0.00304203	0.0478225	0.0365656	Ppp1r9a/Actb	2
2	Het_Neg	Up-regulated	GO:0099188	postsynaptic cytoskeleton organization	2/102	23/28564	0.00304203	0.0478225	0.0365656	Ppp1r9a/Actb	2
2	Het_Neg	Up-regulated	GO:1902307	positive regulation of sodium ion transmembrane transport	2/102	23/28564	0.00304203	0.0478225	0.0365656	Atp1b1/Dmd	2
2	Het_Neg	Up-regulated	GO:0006937	regulation of muscle contraction	4/102	168/28564	0.0031364	0.0489462	0.0374248	Atp1b1/Dmd/Chrm3/Atp2b1	4
2	Het_Neg	Down-regulated	GO:0071805	potassium ion transmembrane transport	1991-10-01	207/28564	1.23929042943197e-09	2.21709057825379e-06	1.67760788657843e-06	Kcnma1/Dpp6/Kcnk10/Grp/Flna/Slc24a3/Rnf207/Kcnk9/Kcnj3/Kcnk4	10
2	Het_Neg	Down-regulated	GO:0006813	potassium ion transport	1991-10-01	245/28564	6.27334950844178e-09	5.61151113530117e-06	4.24606708834533e-06	Kcnma1/Dpp6/Kcnk10/Grp/Flna/Slc24a3/Rnf207/Kcnk9/Kcnj3/Kcnk4	10
2	Het_Neg	Down-regulated	GO:0042391	regulation of membrane potential	1991-12-01	488/28564	5.0268920384314e-08	2.99770328558459e-05	2.26827479348168e-05	Kcnma1/Dpp6/Tmem108/Kcnk10/Unc13b/Flna/Scn3b/Prkn/Rnf207/Kcnk9/Kcnk4/Cacna1g	12
2	Het_Neg	Down-regulated	GO:0006887	exocytosis	1991-10-01	382/28564	3.99620775671326e-07	0.00017873	0.00013524	Erc2/Grp/Gab2/Unc13b/Cacna1b/Prkn/Ncam1/Rph3a/Snap25/Cacna1g	10
2	Het_Neg	Down-regulated	GO:0006836	neurotransmitter transport	1991-08-01	225/28564	6.34286453358151e-07	0.000226948	0.000171725	Erc2/Unc13b/Cacna1b/Prkn/Mctp1/Rph3a/Snap25/Slc29a4	8
2	Het_Neg	Down-regulated	GO:0001505	regulation of neurotransmitter levels	1991-08-01	242/28564	1.09683420081958e-06	0.000237411	0.000179642	Erc2/Unc13b/Cacna1b/Prkn/Mctp1/Rph3a/Snap25/Slc29a4	8
2	Het_Neg	Down-regulated	GO:0140029	exocytic process	1991-06-01	105/28564	1.10518641572105e-06	0.000237411	0.000179642	Erc2/Unc13b/Cacna1b/Ncam1/Rph3a/Snap25	6
2	Het_Neg	Down-regulated	GO:0007269	neurotransmitter secretion	1991-07-01	169/28564	1.19435136495925e-06	0.000237411	0.000179642	Erc2/Unc13b/Cacna1b/Prkn/Mctp1/Rph3a/Snap25	7
2	Het_Neg	Down-regulated	GO:0099643	signal release from synapse	1991-07-01	169/28564	1.19435136495925e-06	0.000237411	0.000179642	Erc2/Unc13b/Cacna1b/Prkn/Mctp1/Rph3a/Snap25	7
2	Het_Neg	Down-regulated	GO:0045055	regulated exocytosis	1991-08-01	254/28564	1.5748471496097e-06	0.000260084	0.000196798	Erc2/Grp/Gab2/Unc13b/Cacna1b/Rph3a/Snap25/Cacna1g	8
2	Het_Neg	Down-regulated	GO:0016082	synaptic vesicle priming	1991-04-01	27/28564	1.59917634117463e-06	0.000260084	0.000196798	Erc2/Unc13b/Rph3a/Snap25	4
2	Het_Neg	Down-regulated	GO:0086003	cardiac muscle cell contraction	1991-05-01	71/28564	3.23908256738736e-06	0.000482893	0.000365391	Sgcd/Flna/Scn3b/Rnf207/Cacna1g	5
2	Het_Neg	Down-regulated	GO:0034765	regulation of monoatomic ion transmembrane transport	1991-10-01	492/28564	3.87686070431933e-06	0.000513286	0.000388389	Kcnma1/Dpp6/Grp/Flna/Hecw1/Cacna1b/Scn3b/Rnf207/Kcnj3/Kcnk4	10
2	Het_Neg	Down-regulated	GO:0060048	cardiac muscle contraction	1991-06-01	131/28564	4.01677474239555e-06	0.000513286	0.000388389	Sgcd/Flna/Scn3b/Hdac4/Rnf207/Cacna1g	6
2	Het_Neg	Down-regulated	GO:0061669	spontaneous neurotransmitter secretion	1991-03-01	12/28564	6.73979962987473e-06	0.000803833	0.000608237	Unc13b/Prkn/Rph3a	3
2	Het_Neg	Down-regulated	GO:0099504	synaptic vesicle cycle	1991-07-01	231/28564	9.39277015882519e-06	0.00105023	0.000794678	Erc2/Unc13b/Cacna1b/Prkn/Sh3gl2/Rph3a/Snap25	7
2	Het_Neg	Down-regulated	GO:0001508	action potential	1991-06-01	154/28564	1.01758258441212e-05	0.00107086	0.000810286	Kcnma1/Dpp6/Flna/Scn3b/Rnf207/Cacna1g	6
2	Het_Neg	Down-regulated	GO:0086002	cardiac muscle cell action potential involved in contraction	1991-04-01	43/28564	1.08156646168682e-05	0.00107496	0.000813389	Flna/Scn3b/Rnf207/Cacna1g	4
2	Het_Neg	Down-regulated	GO:0060047	heart contraction	1991-07-01	242/28564	1.26990041377376e-05	0.00119571	0.00090476	Sgcd/Flna/Cacna1b/Scn3b/Hdac4/Rnf207/Cacna1g	7
2	Het_Neg	Down-regulated	GO:0070252	actin-mediated cell contraction	1991-05-01	99/28564	1.65887405801545e-05	0.00144704	0.00109494	Sgcd/Flna/Scn3b/Rnf207/Cacna1g	5
2	Het_Neg	Down-regulated	GO:0030322	stabilization of membrane potential	1991-03-01	16/28564	1.6998034301804e-05	0.00144704	0.00109494	Kcnk10/Kcnk9/Kcnk4	3
2	Het_Neg	Down-regulated	GO:0003015	heart process	1991-07-01	255/28564	1.77948228772252e-05	0.00144704	0.00109494	Sgcd/Flna/Cacna1b/Scn3b/Hdac4/Rnf207/Cacna1g	7
2	Het_Neg	Down-regulated	GO:0006941	striated muscle contraction	1991-06-01	173/28564	1.97006386255036e-05	0.00153237	0.0011595	Sgcd/Flna/Scn3b/Hdac4/Rnf207/Cacna1g	6
2	Het_Neg	Down-regulated	GO:0098814	spontaneous synaptic transmission	1991-03-01	18/28564	2.46544198642313e-05	0.00180814	0.00136817	Unc13b/Prkn/Rph3a	3
2	Het_Neg	Down-regulated	GO:0007626	locomotory behavior	1991-07-01	270/28564	2.56652915927615e-05	0.00180814	0.00136817	Kcnma1/Dab1/Apba2/Cacna1b/Prkn/Snap25/Nav2	7
2	Het_Neg	Down-regulated	GO:0099003	vesicle-mediated transport in synapse	1991-07-01	271/28564	2.62782343687788e-05	0.00180814	0.00136817	Erc2/Unc13b/Cacna1b/Prkn/Sh3gl2/Rph3a/Snap25	7
2	Het_Neg	Down-regulated	GO:0007409	axonogenesis	1991-09-01	498/28564	3.06065007349501e-05	0.00202796	0.0015345	Plxna2/Dab1/Macf1/Slit3/Dscaml1/Gap43/Nin/Ncam1/Map2	9
2	Het_Neg	Down-regulated	GO:0016079	synaptic vesicle exocytosis	1991-05-01	115/28564	3.42000695764246e-05	0.00215662	0.00163185	Erc2/Unc13b/Cacna1b/Rph3a/Snap25	5
2	Het_Neg	Down-regulated	GO:1990778	protein localization to cell periphery	1991-08-01	389/28564	3.49591475468282e-05	0.00215662	0.00163185	Gpr158/Macf1/Dpp6/Sptbn1/Tnik/Flna/Scn3b/Snap25	8
2	Het_Neg	Down-regulated	GO:0048588	developmental cell growth	1991-07-01	287/28564	3.7848322806227e-05	0.00225702	0.00170782	Macf1/Tmem108/Slit3/Nin/Prkn/Sh3gl2/Map2	7
2	Het_Neg	Down-regulated	GO:0060560	developmental growth involved in morphogenesis	1991-07-01	290/28564	4.04248072250876e-05	0.0023329	0.00176524	Macf1/Tmem108/Slit3/Nin/Prkn/Sh3gl2/Map2	7
2	Het_Neg	Down-regulated	GO:0008016	regulation of heart contraction	1991-06-01	200/28564	4.44380377435435e-05	0.00248436	0.00187985	Flna/Cacna1b/Scn3b/Hdac4/Rnf207/Cacna1g	6
2	Het_Neg	Down-regulated	GO:0086001	cardiac muscle cell action potential	1991-04-01	62/28564	4.6682569862414e-05	0.00253076	0.00191495	Flna/Scn3b/Rnf207/Cacna1g	4
2	Het_Neg	Down-regulated	GO:0031644	regulation of nervous system process	1991-06-01	204/28564	4.96125281464013e-05	0.00261049	0.00197529	Tenm4/Tmem108/Unc13b/Prkn/Ncam1/Shisa6	6
2	Het_Neg	Down-regulated	GO:0021535	cell migration in hindbrain	1991-03-01	23/28564	5.28944771567108e-05	0.00270366	0.00204578	Plxna2/Dab1/Flna	3
2	Het_Neg	Down-regulated	GO:1990138	neuron projection extension	1991-06-01	209/28564	5.67476384971465e-05	0.00275942	0.00208797	Macf1/Tmem108/Slit3/Prkn/Sh3gl2/Map2	6
2	Het_Neg	Down-regulated	GO:0030048	actin filament-based movement	1991-05-01	128/28564	5.70700988223373e-05	0.00275942	0.00208797	Sgcd/Flna/Scn3b/Rnf207/Cacna1g	5
2	Het_Neg	Down-regulated	GO:0072659	protein localization to plasma membrane	1991-07-01	308/28564	5.90901043398998e-05	0.0027819	0.00210498	Gpr158/Macf1/Dpp6/Sptbn1/Tnik/Flna/Scn3b	7
2	Het_Neg	Down-regulated	GO:0006936	muscle contraction	1991-07-01	318/28564	7.21851885481106e-05	0.00331126	0.00250554	Kcnma1/Sgcd/Flna/Scn3b/Hdac4/Rnf207/Cacna1g	7
2	Het_Neg	Down-regulated	GO:0017156	calcium-ion regulated exocytosis	1991-04-01	75/28564	9.85527543237156e-05	0.00440777	0.00333523	Unc13b/Rph3a/Snap25/Cacna1g	4
2	Het_Neg	Down-regulated	GO:0010959	regulation of metal ion transport	1991-08-01	460/28564	0.000112538	0.00491049	0.00371562	Dpp6/Grp/Flna/Hecw1/Cacna1b/Scn3b/Rnf207/Cacna1g	8
2	Het_Neg	Down-regulated	GO:0086019	cell-cell signaling involved in cardiac conduction	1991-03-01	30/28564	0.000119318	0.00508237	0.00384568	Flna/Scn3b/Cacna1g	3
2	Het_Neg	Down-regulated	GO:0031629	synaptic vesicle fusion to presynaptic active zone membrane	1991-03-01	31/28564	0.000131798	0.00548339	0.00414912	Erc2/Cacna1b/Snap25	3
2	Het_Neg	Down-regulated	GO:0099500	vesicle fusion to plasma membrane	1991-03-01	32/28564	0.000145097	0.00589951	0.00446399	Erc2/Cacna1b/Snap25	3
2	Het_Neg	Down-regulated	GO:0099173	postsynapse organization	1991-06-01	251/28564	0.000154915	0.00615875	0.00466014	Tmem108/Frmpd4/Gap43/Sh3gl2/Rph3a/Shisa6	6
2	Het_Neg	Down-regulated	GO:0048499	synaptic vesicle membrane organization	1991-03-01	35/28564	0.000190144	0.00738148	0.00558535	Erc2/Cacna1b/Snap25	3
2	Het_Neg	Down-regulated	GO:0035725	sodium ion transmembrane transport	1991-05-01	166/28564	0.000193924	0.00738148	0.00558535	Grp/Hecw1/Scn3b/Slc24a3/Cacna1g	5
2	Het_Neg	Down-regulated	GO:0098657	import into cell	1991-06-01	264/28564	0.000203539	0.00758607	0.00574016	Slc16a2/Cacna1b/Prkn/Kcnk9/Kcnj3/Slc29a4	6
2	Het_Neg	Down-regulated	GO:1903522	regulation of blood circulation	1991-06-01	270/28564	0.000229696	0.00838624	0.00634563	Flna/Cacna1b/Scn3b/Hdac4/Rnf207/Cacna1g	6
2	Het_Neg	Down-regulated	GO:1903532	positive regulation of secretion by cell	1991-07-01	389/28564	0.000249649	0.00893245	0.00675892	Frmd4a/Gab2/Unc13b/Cacna1b/Prkn/Snap25/Cacna1g	7
2	Het_Neg	Down-regulated	GO:1901379	regulation of potassium ion transmembrane transport	1991-04-01	96/28564	0.000255982	0.00897944	0.00679448	Dpp6/Grp/Flna/Rnf207	4
2	Het_Neg	Down-regulated	GO:0030902	hindbrain development	1991-05-01	179/28564	0.000274924	0.00945844	0.00715693	Plxna2/Dab1/Flna/Rora/Nav2	5
2	Het_Neg	Down-regulated	GO:0019226	transmission of nerve impulse	1991-04-01	101/28564	0.000310832	0.010492	0.00793903	Kcnma1/Dpp6/Grm7/Cacna1g	4
2	Het_Neg	Down-regulated	GO:0050770	regulation of axonogenesis	1991-05-01	187/28564	0.000336165	0.0108569	0.00821509	Plxna2/Dab1/Macf1/Nin/Map2	5
2	Het_Neg	Down-regulated	GO:0032412	regulation of monoatomic ion transmembrane transporter activity	1991-06-01	290/28564	0.000336529	0.0108569	0.00821509	Grp/Hecw1/Scn3b/Rph3a/Shisa6/Rnf207	6
2	Het_Neg	Down-regulated	GO:0046928	regulation of neurotransmitter secretion	1991-04-01	104/28564	0.00034752	0.0108569	0.00821509	Unc13b/Cacna1b/Prkn/Mctp1	4
2	Het_Neg	Down-regulated	GO:0086065	cell communication involved in cardiac conduction	1991-03-01	43/28564	0.000351984	0.0108569	0.00821509	Flna/Scn3b/Cacna1g	3
2	Het_Neg	Down-regulated	GO:1901381	positive regulation of potassium ion transmembrane transport	1991-03-01	43/28564	0.000351984	0.0108569	0.00821509	Dpp6/Flna/Rnf207	3
2	Het_Neg	Down-regulated	GO:0097484	dendrite extension	1991-03-01	44/28564	0.000376871	0.0114275	0.00864684	Tmem108/Prkn/Sh3gl2	3
2	Het_Neg	Down-regulated	GO:0022898	regulation of transmembrane transporter activity	1991-06-01	303/28564	0.00042458	0.0126596	0.00957913	Grp/Hecw1/Scn3b/Rph3a/Shisa6/Rnf207	6
2	Het_Neg	Down-regulated	GO:0099525	presynaptic dense core vesicle exocytosis	1991-02-01	10/28564	0.000444278	0.0130297	0.00985921	Unc13b/Snap25	2
2	Het_Neg	Down-regulated	GO:0008038	neuron recognition	1991-03-01	48/28564	0.000487665	0.0140484	0.01063	Dscaml1/Gap43/Ncam1	3
2	Het_Neg	Down-regulated	GO:0003012	muscle system process	1991-07-01	436/28564	0.000494718	0.0140484	0.01063	Kcnma1/Sgcd/Flna/Scn3b/Hdac4/Rnf207/Cacna1g	7
2	Het_Neg	Down-regulated	GO:1905475	regulation of protein localization to membrane	1991-05-01	205/28564	0.000511349	0.0142938	0.0108157	Dpp6/Sptbn1/Tnik/Prkn/Shisa6	5
2	Het_Neg	Down-regulated	GO:0043266	regulation of potassium ion transport	1991-04-01	116/28564	0.00052567	0.0144681	0.0109476	Dpp6/Grp/Flna/Rnf207	4
2	Het_Neg	Down-regulated	GO:0032409	regulation of transporter activity	1991-06-01	317/28564	0.000538543	0.0144722	0.0109507	Grp/Hecw1/Scn3b/Rph3a/Shisa6/Rnf207	6
2	Het_Neg	Down-regulated	GO:0017158	regulation of calcium ion-dependent exocytosis	1991-03-01	50/28564	0.000550091	0.0144722	0.0109507	Unc13b/Rph3a/Cacna1g	3
2	Het_Neg	Down-regulated	GO:0071526	semaphorin-plexin signaling pathway	1991-03-01	50/28564	0.000550091	0.0144722	0.0109507	Plxna2/Flna/Ncam1	3
2	Het_Neg	Down-regulated	GO:0033555	multicellular organismal response to stress	1991-04-01	119/28564	0.000578756	0.0150057	0.0113544	Grm7/Grp/Cacna1b/Ncam1	4
2	Het_Neg	Down-regulated	GO:0043268	positive regulation of potassium ion transport	1991-03-01	52/28564	0.00061741	0.0156273	0.0118248	Dpp6/Flna/Rnf207	3
2	Het_Neg	Down-regulated	GO:0051047	positive regulation of secretion	1991-07-01	453/28564	0.000620202	0.0156273	0.0118248	Frmd4a/Gab2/Unc13b/Cacna1b/Prkn/Snap25/Cacna1g	7
2	Het_Neg	Down-regulated	GO:0086013	membrane repolarization during cardiac muscle cell action potential	1991-02-01	12/28564	0.000648908	0.0159027	0.0120331	Flna/Rnf207	2
2	Het_Neg	Down-regulated	GO:0099011	neuronal dense core vesicle exocytosis	1991-02-01	12/28564	0.000648908	0.0159027	0.0120331	Unc13b/Snap25	2
2	Het_Neg	Down-regulated	GO:0016055	Wnt signaling pathway	1991-07-01	458/28564	0.000661559	0.0159763	0.0120888	Macf1/Rspo3/Tle1/Tnik/Daam1/Prkn/Shisa6	7
2	Het_Neg	Down-regulated	GO:0051588	regulation of neurotransmitter transport	1991-04-01	124/28564	0.000675529	0.0159763	0.0120888	Unc13b/Cacna1b/Prkn/Mctp1	4
2	Het_Neg	Down-regulated	GO:0198738	cell-cell signaling by wnt	1991-07-01	460/28564	0.000678703	0.0159763	0.0120888	Macf1/Rspo3/Tle1/Tnik/Daam1/Prkn/Shisa6	7
2	Het_Neg	Down-regulated	GO:0031632	positive regulation of synaptic vesicle fusion to presynaptic active zone membrane	1991-02-01	13/28564	0.000765302	0.0166967	0.0126339	Erc2/Cacna1b	2
[truncated: 3,831 more rows]
